# Supplementary material for: Control of quantum electrodynamical processes by shaping electron wavepackets
Source: Nat Commun. 2021 Mar 17;12:1700. doi: 10.1038/s41467-021-21367-1 (PMC7969958; doi:10.1038/s41467-021-21367-1)
Supplement: Supplementary file 3 — Source Data [file 41467_2021_21367_MOESM3_ESM.zip]

Archive with 38 entries (34 files):
- Fig2/
- Fig2/data_info_Fig2.docx
- Fig2/Fig2c.csv
- Fig2/Fig2d.csv
- Fig2/Fig2e.csv
- Fig2/Fig2g.csv
- Fig2/Fig2h.csv
- Fig2/Fig2i.csv
- Fig2/x_2cde.csv
- Fig2/x_2ghi.csv
- Fig2/y_2cde.csv
- Fig2/y_2ghi.csv
- Fig3/
- Fig3/data_info_Fig3.docx
- Fig3/Fig3c.csv
- Fig3/Fig3d.csv
- Fig3/Fig3e.csv
- Fig3/Fig3g.csv
- Fig3/Fig3h.csv
- Fig3/Fig3i.csv
- Fig3/x_3cde.csv
- Fig3/x_3ghi.csv
- Fig3/y_3cde.csv
- Fig3/y_3ghi.csv
- FigM1/
- FigM1/bM1.csv
- FigM1/data_info_FigM1.docx
- FigM1/rM1.csv
- FigM1/x_M1.csv
- FigM2/
- FigM2/data_info_FigM2.docx
- FigM2/M2l.csv
- FigM2/M2m.csv
- FigM2/M2r.csv
- FigM2/x_M2l.csv
- FigM2/x_M2mr.csv
- FigM2/y_M2l.csv
- FigM2/y_M2mr.csv
