# Supplementary material for: Control of quantum electrodynamical processes by shaping electron wavepackets
Source: Nat Commun. 2021 Mar 17;12:1700. doi: 10.1038/s41467-021-21367-1 (PMC7969958; doi:10.1038/s41467-021-21367-1)
Supplement: Supplementary file 3 — Source Data [file 41467_2021_21367_MOESM3_ESM.zip › Fig2/Fig2c.csv]

0.12452	0.12466	0.12508	0.12578	0.12676	0.12802	0.12956	0.13139	0.13349	0.13589	0.13856	0.14153	0.14478	0.14832	0.15216	0.15628	0.1607	0.16542	0.17043	0.17575	0.18137	0.18729	0.19352	0.20006	0.20691	0.21406	0.22155	0.22935	0.23747	0.24592	0.25469	0.26379	0.27322	0.28298	0.29307	0.30349	0.31426	0.32538	0.33682	0.34861	0.36075	0.37322	0.38603	0.39919	0.41269	0.42652	0.4407	0.45522	0.47007	0.48525
0.12289	0.12303	0.12344	0.12414	0.12512	0.12637	0.12791	0.12972	0.13182	0.1342	0.13687	0.13982	0.14306	0.14658	0.1504	0.1545	0.1589	0.1636	0.16859	0.17388	0.17947	0.18537	0.19157	0.19808	0.2049	0.21203	0.21947	0.22724	0.23532	0.24373	0.25246	0.26151	0.2709	0.28061	0.29065	0.30103	0.31176	0.32282	0.33421	0.34595	0.35803	0.37044	0.3832	0.39629	0.40972	0.4235	0.43761	0.45206	0.46684	0.48195
0.12127	0.12141	0.12183	0.12252	0.12349	0.12474	0.12627	0.12808	0.13017	0.13254	0.13519	0.13813	0.14135	0.14486	0.14865	0.15274	0.15712	0.16179	0.16676	0.17203	0.17759	0.18346	0.18963	0.19611	0.2029	0.21	0.2174	0.22514	0.23318	0.24155	0.25024	0.25925	0.2686	0.27827	0.28826	0.2986	0.30927	0.32028	0.33162	0.3433	0.35531	0.36768	0.38037	0.39341	0.40678	0.42049	0.43453	0.44892	0.46363	0.47867
0.11967	0.11981	0.12022	0.12091	0.12188	0.12312	0.12464	0.12644	0.12852	0.13088	0.13352	0.13645	0.13965	0.14315	0.14692	0.15099	0.15535	0.16	0.16495	0.17019	0.17573	0.18157	0.18771	0.19416	0.20092	0.20798	0.21536	0.22305	0.23106	0.23939	0.24804	0.25701	0.26631	0.27592	0.28588	0.29617	0.30679	0.31775	0.32903	0.34066	0.35262	0.36492	0.37756	0.39054	0.40384	0.41749	0.43147	0.44579	0.46043	0.4754
0.11808	0.11822	0.11863	0.11932	0.12028	0.12152	0.12303	0.12482	0.12689	0.12924	0.13187	0.13478	0.13797	0.14145	0.14521	0.14926	0.1536	0.15823	0.16315	0.16836	0.17388	0.17969	0.18581	0.19222	0.19895	0.20598	0.21332	0.22098	0.22895	0.23724	0.24585	0.25478	0.26403	0.2736	0.28352	0.29376	0.30433	0.31523	0.32647	0.33804	0.34994	0.36219	0.37477	0.38768	0.40092	0.41451	0.42842	0.44267	0.45725	0.47215
0.11651	0.11664	0.11705	0.11774	0.11869	0.11993	0.12143	0.12322	0.12528	0.12761	0.13023	0.13313	0.1363	0.13976	0.14351	0.14754	0.15185	0.15646	0.16136	0.16655	0.17204	0.17783	0.18391	0.1903	0.19699	0.20399	0.2113	0.21892	0.22684	0.2351	0.24367	0.25256	0.26176	0.2713	0.28117	0.29136	0.30188	0.31273	0.32391	0.33543	0.34728	0.35946	0.37198	0.38483	0.39802	0.41154	0.42539	0.43957	0.45407	0.46891
0.11494	0.11508	0.11549	0.11617	0.11712	0.11835	0.11985	0.12162	0.12367	0.126	0.1286	0.13149	0.13465	0.13809	0.14182	0.14583	0.15013	0.15471	0.15959	0.16475	0.17022	0.17597	0.18203	0.18839	0.19505	0.20202	0.20929	0.21687	0.22477	0.23298	0.24151	0.25035	0.25951	0.26901	0.27883	0.28897	0.29944	0.31024	0.32137	0.33283	0.34462	0.35675	0.36921	0.382	0.39513	0.40858	0.42237	0.43648	0.45092	0.46568
0.1134	0.11353	0.11394	0.11462	0.11556	0.11678	0.11828	0.12004	0.12208	0.1244	0.12699	0.12986	0.13301	0.13643	0.14014	0.14413	0.14841	0.15297	0.15783	0.16297	0.16841	0.17414	0.18016	0.18649	0.19312	0.20005	0.20729	0.21484	0.2227	0.23087	0.23936	0.24816	0.25729	0.26673	0.2765	0.28659	0.29702	0.30776	0.31884	0.33025	0.34199	0.35406	0.36646	0.37919	0.39225	0.40564	0.41936	0.43341	0.44777	0.46246
0.11186	0.112	0.1124	0.11308	0.11402	0.11523	0.11672	0.11848	0.12051	0.12281	0.12539	0.12824	0.13138	0.13479	0.13848	0.14245	0.14671	0.15125	0.15608	0.1612	0.16661	0.17231	0.17831	0.18461	0.19121	0.19811	0.20531	0.21282	0.22064	0.22878	0.23721	0.24598	0.25507	0.26447	0.27419	0.28423	0.2946	0.3053	0.31633	0.32768	0.33936	0.35138	0.36372	0.37638	0.38938	0.40271	0.41637	0.43034	0.44464	0.45926
0.11034	0.11047	0.11088	0.11155	0.11249	0.1137	0.11517	0.11692	0.11894	0.12124	0.1238	0.12664	0.12976	0.13316	0.13683	0.14078	0.14502	0.14954	0.15435	0.15944	0.16482	0.1705	0.17647	0.18274	0.1893	0.19617	0.20334	0.21082	0.2186	0.22669	0.23509	0.24382	0.25286	0.26221	0.27189	0.28188	0.29221	0.30285	0.31382	0.32512	0.33675	0.34871	0.36099	0.37359	0.38653	0.3998	0.41338	0.4273	0.44153	0.45608
0.10883	0.10896	0.10937	0.11003	0.11097	0.11217	0.11364	0.11538	0.11739	0.11968	0.12223	0.12506	0.12816	0.13154	0.13519	0.13913	0.14334	0.14784	0.15262	0.15769	0.16305	0.1687	0.17464	0.18088	0.18741	0.19425	0.20138	0.20882	0.21657	0.22463	0.23298	0.24166	0.25066	0.25997	0.2696	0.27955	0.28982	0.30042	0.31134	0.32258	0.33415	0.34605	0.35827	0.37082	0.38369	0.39689	0.41042	0.42426	0.43842	0.4529
0.10734	0.10747	0.10787	0.10853	0.10946	0.11066	0.11212	0.11386	0.11586	0.11813	0.12067	0.12348	0.12657	0.12993	0.13357	0.13748	0.14168	0.14616	0.15092	0.15596	0.16129	0.16692	0.17283	0.17904	0.18554	0.19234	0.1992	0.20684	0.21455	0.22256	0.23089	0.23953	0.24847	0.25775	0.26733	0.27723	0.28745	0.29799	0.30886	0.32005	0.33156	0.34341	0.35557	0.36805	0.38087	0.394	0.40746	0.42124	0.43533	0.44974
0.10585	0.10599	0.10638	0.10704	0.10797	0.10916	0.11062	0.11234	0.11433	0.11659	0.11912	0.12192	0.12499	0.12834	0.13196	0.13586	0.14003	0.14449	0.14922	0.15424	0.15955	0.16514	0.17103	0.1772	0.18368	0.19044	0.19751	0.20488	0.21255	0.22052	0.22881	0.2374	0.24631	0.25553	0.26507	0.27492	0.28509	0.29558	0.3064	0.31753	0.32899	0.34078	0.35288	0.3653	0.37806	0.39113	0.40452	0.41823	0.43226	0.4466
0.10438	0.10451	0.10491	0.10557	0.10649	0.10767	0.10912	0.11084	0.11282	0.11507	0.11759	0.12037	0.12343	0.12676	0.13036	0.13424	0.13839	0.14283	0.14754	0.15254	0.15782	0.16338	0.16924	0.17539	0.18182	0.18856	0.19559	0.20292	0.21055	0.2185	0.22674	0.23529	0.24415	0.25332	0.26282	0.27262	0.28275	0.29319	0.30395	0.31503	0.32643	0.33816	0.3502	0.36257	0.37526	0.38826	0.40159	0.41523	0.42919	0.44346
0.10293	0.10306	0.10345	0.1041	0.10502	0.1062	0.10764	0.10935	0.11132	0.11356	0.11606	0.11884	0.12188	0.12519	0.12878	0.13263	0.13677	0.14118	0.14587	0.15084	0.1561	0.16164	0.16746	0.17358	0.17999	0.18669	0.19369	0.20098	0.20858	0.21648	0.22468	0.23319	0.24201	0.25114	0.26058	0.27034	0.28041	0.2908	0.30151	0.31254	0.32388	0.33555	0.34754	0.35984	0.37247	0.38541	0.39867	0.41225	0.42614	0.44034
0.10148	0.10161	0.102	0.10265	0.10357	0.10474	0.10618	0.10787	0.10984	0.11206	0.11455	0.11731	0.12034	0.12364	0.1272	0.13104	0.13516	0.13955	0.14421	0.14916	0.15439	0.1599	0.1657	0.17179	0.17816	0.18483	0.19179	0.19905	0.20661	0.21447	0.22264	0.2311	0.23988	0.24896	0.25835	0.26807	0.27809	0.28843	0.29909	0.31006	0.32135	0.33296	0.34488	0.35713	0.36969	0.38257	0.39577	0.40928	0.4231	0.43723
0.10005	0.10018	0.10057	0.10122	0.10212	0.10329	0.10472	0.10641	0.10836	0.11058	0.11306	0.1158	0.11881	0.12209	0.12564	0.12946	0.13356	0.13793	0.14257	0.14749	0.15269	0.15818	0.16395	0.17	0.17635	0.18298	0.18991	0.19713	0.20466	0.21248	0.2206	0.22903	0.23776	0.2468	0.25615	0.2658	0.27579	0.28607	0.29667	0.30759	0.31883	0.33038	0.34224	0.35443	0.36693	0.37975	0.39288	0.40632	0.42007	0.43413
0.098629	0.098758	0.099145	0.09979	0.10069	0.10186	0.10328	0.10496	0.1069	0.10911	0.11157	0.1143	0.1173	0.12056	0.1241	0.1279	0.13197	0.13632	0.14094	0.14584	0.15101	0.15647	0.16221	0.16824	0.17455	0.18115	0.18805	0.19523	0.20272	0.2105	0.21858	0.22697	0.23565	0.24465	0.25395	0.26357	0.27349	0.28372	0.29427	0.30514	0.31632	0.32781	0.33962	0.35174	0.36418	0.37693	0.39	0.40337	0.41706	0.43105
0.097222	0.09735	0.097735	0.098377	0.099275	0.10043	0.10185	0.10352	0.10545	0.10765	0.1101	0.11282	0.1158	0.11905	0.12256	0.12634	0.1304	0.13472	0.13932	0.14419	0.14934	0.15477	0.16048	0.16648	0.17276	0.17933	0.18619	0.19334	0.20079	0.20853	0.21657	0.22492	0.23356	0.24251	0.25177	0.26133	0.2712	0.28139	0.29189	0.3027	0.31382	0.32525	0.337	0.34907	0.36144	0.37413	0.38713	0.40044	0.41405	0.42797
0.095827	0.095954	0.096337	0.096976	0.09787	0.099021	0.10043	0.10209	0.10402	0.1062	0.10864	0.11134	0.11431	0.11754	0.12104	0.1248	0.12883	0.13314	0.13771	0.14256	0.14768	0.15309	0.15877	0.16474	0.17098	0.17752	0.18434	0.19146	0.19887	0.20657	0.21458	0.22288	0.23148	0.24038	0.24959	0.25911	0.26893	0.27906	0.28951	0.30027	0.31133	0.32271	0.3344	0.3464	0.35872	0.37134	0.38428	0.39752	0.41106	0.42491
0.094444	0.094571	0.094952	0.095587	0.096477	0.097622	0.099022	0.10068	0.10259	0.10476	0.10719	0.10988	0.11283	0.11605	0.11953	0.12327	0.12728	0.13156	0.13612	0.14094	0.14604	0.15141	0.15707	0.163	0.16922	0.17572	0.18251	0.18959	0.19697	0.20463	0.21259	0.22085	0.22941	0.23827	0.24743	0.2569	0.26667	0.27675	0.28715	0.29785	0.30886	0.32018	0.33181	0.34375	0.356	0.36856	0.38143	0.39461	0.40808	0.42186
0.093073	0.093199	0.093579	0.094211	0.095096	0.096235	0.097628	0.099275	0.10118	0.10334	0.10576	0.10843	0.11137	0.11457	0.11803	0.12175	0.12575	0.13	0.13453	0.13933	0.1444	0.14975	0.15538	0.16128	0.16747	0.17394	0.1807	0.18774	0.19507	0.2027	0.21062	0.21884	0.22735	0.23616	0.24528	0.2547	0.26443	0.27446	0.28479	0.29544	0.30639	0.31766	0.32923	0.34111	0.3533	0.3658	0.3786	0.39171	0.40512	0.41882
0.091714	0.09184	0.092217	0.092846	0.093727	0.09486	0.096246	0.097885	0.099779	0.10193	0.10433	0.107	0.10992	0.1131	0.11654	0.12025	0.12422	0.12846	0.13296	0.13774	0.14278	0.1481	0.1537	0.15957	0.16573	0.17217	0.17889	0.1859	0.19319	0.20078	0.20866	0.21683	0.2253	0.23407	0.24314	0.25252	0.26219	0.27217	0.28245	0.29305	0.30394	0.31515	0.32666	0.33848	0.35061	0.36304	0.37578	0.38882	0.40216	0.4158
0.090368	0.090493	0.090868	0.091493	0.09237	0.093497	0.094876	0.096507	0.098391	0.10053	0.10292	0.10557	0.10848	0.11164	0.11507	0.11875	0.1227	0.12692	0.1314	0.13615	0.14117	0.14647	0.15203	0.15788	0.164	0.17021	0.17709	0.18406	0.19132	0.19887	0.20671	0.21484	0.22327	0.23199	0.24102	0.25034	0.25997	0.26989	0.28013	0.29065	0.3015	0.31265	0.32411	0.33587	0.34793	0.3603	0.37297	0.38594	0.39921	0.41278
0.089033	0.089157	0.089531	0.090153	0.091024	0.092146	0.093517	0.09514	0.097014	0.099141	0.10152	0.10416	0.10705	0.1102	0.1136	0.11727	0.12271	0.1254	0.12985	0.13458	0.13957	0.14484	0.15038	0.15619	0.16229	0.16866	0.17531	0.18224	0.18946	0.19697	0.20477	0.21286	0.22125	0.22993	0.2389	0.24818	0.25775	0.26763	0.27781	0.28829	0.29907	0.31017	0.32156	0.33326	0.34526	0.35757	0.37017	0.38308	0.39628	0.40978
0.08771	0.087834	0.088205	0.088824	0.089691	0.090806	0.092171	0.093785	0.09565	0.097765	0.10013	0.10276	0.10563	0.10876	0.11215	0.1158	0.11971	0.12388	0.12832	0.13302	0.13799	0.14323	0.14874	0.15452	0.16058	0.16692	0.17354	0.18044	0.18762	0.19509	0.20285	0.21089	0.21923	0.22787	0.2368	0.24603	0.25555	0.26538	0.2755	0.28593	0.29665	0.30769	0.31903	0.33067	0.34261	0.35485	0.36739	0.38022	0.39336	0.40678
0.086399	0.086522	0.086891	0.087507	0.088369	0.089479	0.090836	0.092442	0.094297	0.096401	0.098757	0.10137	0.10423	0.10734	0.11071	0.11434	0.11823	0.12238	0.12679	0.13147	0.13641	0.14162	0.14711	0.15286	0.15889	0.16519	0.17177	0.17864	0.18578	0.19321	0.20093	0.20894	0.21723	0.22582	0.23471	0.24389	0.25336	0.26314	0.27321	0.28358	0.29425	0.30522	0.31651	0.32808	0.33996	0.35214	0.36461	0.37738	0.39045	0.40373
0.085099	0.085222	0.085589	0.086201	0.087059	0.088163	0.089513	0.09111	0.092955	0.095049	0.097392	0.099987	0.10283	0.10593	0.10929	0.1129	0.11677	0.12089	0.12528	0.12993	0.13485	0.14003	0.14549	0.15121	0.15721	0.16348	0.17003	0.17685	0.18396	0.19135	0.19903	0.20699	0.21525	0.22379	0.23263	0.24176	0.25118	0.26091	0.27093	0.28124	0.29186	0.30277	0.31399	0.32551	0.33732	0.34944	0.36185	0.37455	0.38754	0.40083
0.083811	0.083933	0.084298	0.084908	0.085761	0.086859	0.088202	0.089791	0.091626	0.093708	0.096039	0.09862	0.10145	0.10453	0.10787	0.11146	0.11531	0.11942	0.12378	0.12841	0.1333	0.13845	0.14388	0.14957	0.15554	0.16177	0.16829	0.17508	0.18215	0.1895	0.19714	0.20506	0.21327	0.22177	0.23056	0.23964	0.24902	0.25869	0.26865	0.27892	0.28948	0.30034	0.31148	0.32295	0.3347	0.34675	0.35909	0.37173	0.38459	0.39787
0.082534	0.082656	0.083019	0.083625	0.084474	0.085566	0.086902	0.088482	0.090308	0.092379	0.094698	0.097264	0.10008	0.10315	0.10647	0.11004	0.11386	0.11795	0.12229	0.12689	0.13176	0.13689	0.14228	0.14794	0.15388	0.16008	0.16656	0.17332	0.18035	0.18766	0.19526	0.20314	0.2113	0.21976	0.2285	0.23753	0.24686	0.25648	0.26639	0.2766	0.2871	0.29791	0.309	0.32039	0.33209	0.34407	0.35635	0.36892	0.38177	0.39492
0.08127	0.08139	0.081752	0.082354	0.083199	0.084285	0.085613	0.087185	0.089001	0.091061	0.093367	0.09592	0.098721	0.10177	0.10507	0.10863	0.11243	0.11649	0.12081	0.12539	0.13023	0.13533	0.1407	0.14633	0.15223	0.1584	0.16484	0.17156	0.17856	0.18583	0.19339	0.20122	0.20935	0.21775	0.22645	0.23544	0.24471	0.25428	0.26414	0.27429	0.28474	0.29549	0.30652	0.31786	0.32948	0.3414	0.35361	0.36612	0.3789	0.39198
0.080016	0.080136	0.080495	0.081095	0.081934	0.083015	0.084336	0.0859	0.087705	0.089755	0.092048	0.094587	0.097373	0.10041	0.10369	0.10722	0.11101	0.11505	0.11935	0.1239	0.12871	0.13378	0.13912	0.14472	0.15059	0.15673	0.16314	0.16982	0.17678	0.18401	0.19153	0.19932	0.2074	0.21576	0.22441	0.23335	0.24258	0.25209	0.2619	0.272	0.28239	0.29308	0.30406	0.31533	0.32689	0.33875	0.35089	0.36327	0.37604	0.38905
0.078773	0.078893	0.07925	0.079846	0.080682	0.081756	0.08307	0.084625	0.086421	0.088459	0.09074	0.093266	0.096036	0.099054	0.10232	0.10583	0.1096	0.11362	0.11789	0.12242	0.1272	0.13225	0.13756	0.14313	0.14897	0.15507	0.16145	0.16809	0.17501	0.18221	0.18968	0.19743	0.20547	0.21379	0.22239	0.23128	0.24045	0.24992	0.25967	0.26971	0.28005	0.29068	0.3016	0.31281	0.32431	0.3361	0.34818	0.36055	0.3732	0.38613
0.077542	0.077661	0.078017	0.078609	0.07944	0.080509	0.081816	0.083362	0.085148	0.087175	0.089444	0.091955	0.094711	0.097712	0.10096	0.10445	0.1082	0.1122	0.11644	0.12095	0.12571	0.13073	0.13601	0.14155	0.14735	0.15342	0.15976	0.16637	0.17326	0.18041	0.18784	0.19555	0.20354	0.21182	0.22037	0.22921	0.23834	0.24775	0.25745	0.26744	0.27772	0.28829	0.29915	0.3103	0.32174	0.33346	0.34548	0.35778	0.37036	0.38322
0.076322	0.07644	0.076794	0.077384	0.07821	0.079272	0.080572	0.08211	0.083886	0.085902	0.088159	0.090656	0.093396	0.096381	0.09961	0.10309	0.10681	0.11079	0.11501	0.11949	0.12422	0.12922	0.13446	0.13998	0.14575	0.15179	0.15809	0.16466	0.17151	0.17863	0.18602	0.19369	0.20163	0.20986	0.21837	0.22716	0.23623	0.2456	0.25524	0.26518	0.2754	0.28591	0.29671	0.3078	0.31918	0.33084	0.34274	0.35502	0.36753	0.38032
0.075113	0.075231	0.075582	0.076169	0.07699	0.078047	0.07934	0.080869	0.082636	0.08464	0.086884	0.089368	0.092093	0.095061	0.098272	0.10173	0.10543	0.10939	0.11359	0.11804	0.12275	0.12771	0.13293	0.13841	0.144	0.15016	0.15643	0.16297	0.16977	0.17685	0.1842	0.19183	0.19973	0.20791	0.21637	0.22512	0.23414	0.24345	0.25304	0.26292	0.27309	0.28354	0.29428	0.30531	0.31662	0.32822	0.3401	0.35227	0.36471	0.37743
0.073916	0.074032	0.074382	0.074965	0.075782	0.076833	0.078119	0.079639	0.081396	0.083389	0.085621	0.088091	0.090801	0.093752	0.096946	0.10038	0.10407	0.108	0.11218	0.1166	0.12129	0.12622	0.13141	0.13686	0.14242	0.14854	0.15478	0.16128	0.16805	0.17509	0.1824	0.18998	0.19784	0.20597	0.21439	0.22308	0.23206	0.24132	0.25086	0.26068	0.27079	0.28119	0.29187	0.30283	0.31408	0.32557	0.33743	0.34952	0.3619	0.37455
0.072729	0.072845	0.073193	0.073772	0.074585	0.07563	0.076908	0.07842	0.080167	0.082149	0.084368	0.086824	0.089519	0.092454	0.09563	0.099048	0.10271	0.10662	0.11077	0.11518	0.11984	0.12474	0.1299	0.13532	0.141	0.14694	0.15314	0.1596	0.16633	0.17333	0.1806	0.18814	0.19596	0.20405	0.21242	0.22106	0.22999	0.23919	0.24868	0.25845	0.2685	0.27884	0.28946	0.30036	0.31155	0.32302	0.33477	0.34679	0.3591	0.37167
0.071553	0.071668	0.072014	0.072591	0.073398	0.074437	0.075709	0.077212	0.078949	0.08092	0.083126	0.085569	0.088248	0.091166	0.094324	0.097723	0.10137	0.10525	0.10938	0.11376	0.11839	0.12327	0.12841	0.13379	0.13944	0.14534	0.15151	0.15794	0.16463	0.17159	0.17882	0.18632	0.19409	0.20213	0.21045	0.21905	0.22792	0.23708	0.24651	0.25622	0.26622	0.2765	0.28706	0.2979	0.30903	0.32043	0.33211	0.34407	0.35631	0.36881
0.070388	0.070502	0.070846	0.07142	0.072223	0.073256	0.07452	0.076015	0.077742	0.079702	0.081896	0.084324	0.086988	0.08989	0.09303	0.09641	0.10003	0.10389	0.108	0.11236	0.11696	0.12181	0.12692	0.13228	0.13789	0.14376	0.14989	0.15628	0.16294	0.16986	0.17704	0.1845	0.19223	0.20022	0.2085	0.21705	0.22587	0.23497	0.24435	0.25401	0.26395	0.27417	0.28467	0.29545	0.30647	0.31785	0.32947	0.34136	0.35352	0.36596
0.069233	0.069347	0.069689	0.070259	0.071058	0.072085	0.073342	0.074828	0.076546	0.078494	0.080675	0.08309	0.085739	0.088624	0.091746	0.095106	0.098707	0.10255	0.10663	0.11096	0.11554	0.12037	0.12544	0.13077	0.13635	0.14219	0.14828	0.15464	0.16125	0.16813	0.17528	0.18269	0.19037	0.19833	0.20655	0.21505	0.22383	0.23288	0.2422	0.25181	0.26169	0.27185	0.28229	0.29301	0.30401	0.31528	0.32683	0.33865	0.35075	0.36311
0.06809	0.068203	0.068543	0.06911	0.069904	0.070925	0.072174	0.073652	0.07536	0.077297	0.079466	0.081866	0.0845	0.087369	0.090473	0.093814	0.097393	0.10121	0.10527	0.10958	0.11413	0.11893	0.12397	0.12927	0.13482	0.14062	0.14668	0.153	0.15958	0.16642	0.17352	0.1809	0.18853	0.19644	0.20462	0.21307	0.22179	0.23079	0.24006	0.24961	0.25944	0.26954	0.27992	0.29058	0.30151	0.31272	0.3242	0.33596	0.34799	0.36028
0.066957	0.067069	0.067407	0.067971	0.06876	0.069776	0.071018	0.072487	0.074185	0.076111	0.078267	0.080654	0.083272	0.086124	0.08921	0.092531	0.09609	0.099888	0.10393	0.10821	0.11273	0.1175	0.12252	0.12778	0.1333	0.13907	0.14509	0.15138	0.15792	0.16472	0.17178	0.17911	0.1867	0.19456	0.20269	0.2111	0.21977	0.22871	0.23793	0.24743	0.2572	0.26724	0.27756	0.28812	0.29903	0.31017	0.32159	0.33327	0.34523	0.35745
0.065834	0.065946	0.066282	0.066843	0.067627	0.068637	0.069872	0.071332	0.07302	0.074935	0.077078	0.079451	0.082054	0.084889	0.087957	0.09126	0.094798	0.098573	0.10259	0.10684	0.11134	0.11608	0.12107	0.1263	0.13179	0.13753	0.14351	0.14976	0.15626	0.16302	0.17005	0.17733	0.18488	0.1927	0.20078	0.20913	0.21775	0.22665	0.23581	0.24525	0.25496	0.26495	0.27521	0.28574	0.29655	0.30763	0.31898	0.3306	0.34248	0.35463
0.064723	0.064834	0.065168	0.065725	0.066505	0.067508	0.068736	0.070188	0.071866	0.07377	0.0759	0.078259	0.080847	0.083665	0.086715	0.089998	0.093515	0.097269	0.10126	0.10549	0.10996	0.11467	0.11963	0.12484	0.13029	0.13599	0.14195	0.14815	0.15462	0.16134	0.16832	0.17556	0.18307	0.19084	0.19887	0.20718	0.21575	0.22459	0.2337	0.24308	0.25274	0.26267	0.27287	0.28334	0.29408	0.30509	0.31638	0.32793	0.33974	0.35182
0.063621	0.063732	0.064064	0.064617	0.065393	0.066391	0.067611	0.069054	0.070722	0.072615	0.074733	0.077077	0.07965	0.082452	0.085483	0.088747	0.092243	0.095974	0.099944	0.10415	0.10859	0.11328	0.11821	0.12338	0.1288	0.13447	0.14039	0.14656	0.15298	0.15967	0.16661	0.17381	0.18127	0.18899	0.19698	0.20523	0.21375	0.22254	0.2316	0.24093	0.25052	0.26039	0.27053	0.28094	0.29162	0.30257	0.31379	0.32527	0.33701	0.34902
0.06253	0.06264	0.06297	0.063521	0.064291	0.065283	0.066496	0.067931	0.069589	0.07147	0.073575	0.075906	0.078463	0.081248	0.084262	0.087506	0.090982	0.09469	0.098636	0.10281	0.10723	0.11189	0.11679	0.12193	0.12732	0.13295	0.13884	0.14497	0.15136	0.158	0.1649	0.17206	0.17947	0.18715	0.19509	0.2033	0.21177	0.2205	0.22951	0.23878	0.24832	0.25813	0.26821	0.27855	0.28917	0.30005	0.3112	0.32262	0.33429	0.34623
0.06145	0.061559	0.061887	0.062434	0.0632	0.064186	0.065392	0.066818	0.068466	0.070335	0.072428	0.074745	0.077287	0.080055	0.083051	0.086275	0.08973	0.093416	0.097336	0.10149	0.10588	0.11051	0.11538	0.12037	0.12585	0.13145	0.1373	0.1434	0.14975	0.15635	0.1632	0.17032	0.17769	0.18532	0.19321	0.20137	0.20979	0.21847	0.22742	0.23664	0.24612	0.25585	0.26589	0.27618	0.28673	0.29754	0.30863	0.31997	0.33158	0.34344
0.060379	0.060488	0.060814	0.061358	0.062119	0.063099	0.064297	0.065715	0.067353	0.069211	0.071291	0.073594	0.076121	0.078872	0.081849	0.085054	0.088488	0.092152	0.096048	0.10018	0.10454	0.10914	0.11398	0.11895	0.12439	0.12996	0.13577	0.14183	0.14814	0.1547	0.16152	0.16859	0.17592	0.1835	0.19135	0.19945	0.20782	0.21645	0.22535	0.23451	0.24393	0.25362	0.26358	0.2738	0.28429	0.29504	0.30606	0.31734	0.32887	0.34066
0.059319	0.059427	0.059751	0.060292	0.061048	0.062022	0.063213	0.064622	0.06625	0.068097	0.070165	0.072453	0.074964	0.077699	0.080658	0.083843	0.087256	0.090901	0.09477	0.098875	0.10321	0.10779	0.1126	0.11753	0.12294	0.12847	0.13425	0.14027	0.14654	0.15307	0.15984	0.16687	0.17415	0.18169	0.18949	0.19754	0.20586	0.21444	0.22328	0.23238	0.24175	0.25138	0.26128	0.27144	0.28187	0.29255	0.3035	0.31471	0.32617	0.33789
0.058269	0.058377	0.058699	0.059236	0.059988	0.060956	0.062139	0.06354	0.065158	0.066993	0.069048	0.071323	0.073818	0.076536	0.079477	0.082643	0.086034	0.089656	0.093502	0.097581	0.10189	0.10644	0.11122	0.11624	0.1215	0.127	0.13274	0.13872	0.14496	0.15144	0.15817	0.16516	0.17239	0.17989	0.18764	0.19564	0.20391	0.21243	0.22122	0.23027	0.23956	0.24915	0.25899	0.26909	0.27945	0.29007	0.30095	0.31209	0.32348	0.33513
0.057229	0.057336	0.057656	0.05819	0.058938	0.059899	0.061076	0.062467	0.064075	0.065899	0.067941	0.070202	0.072682	0.075383	0.078306	0.081452	0.084822	0.088419	0.092244	0.096298	0.10058	0.1051	0.10985	0.11484	0.12006	0.12553	0.13124	0.13719	0.14338	0.14982	0.15651	0.16345	0.17065	0.17809	0.18579	0.19375	0.20196	0.21044	0.21917	0.22816	0.23742	0.24693	0.25671	0.26674	0.27704	0.28759	0.2984	0.30947	0.3208	0.33237
0.0562	0.056306	0.056624	0.057154	0.057897	0.058853	0.060022	0.061405	0.063003	0.064815	0.066845	0.069091	0.071556	0.07424	0.077144	0.080271	0.08362	0.087195	0.090995	0.095024	0.099282	0.10377	0.10849	0.11345	0.11864	0.12407	0.12974	0.13566	0.14181	0.14821	0.15486	0.16176	0.16891	0.17631	0.18396	0.19187	0.20003	0.20845	0.21713	0.22607	0.23526	0.24472	0.25443	0.2644	0.27463	0.28512	0.29587	0.30687	0.31812	0.32962
0.05518	0.055285	0.055602	0.056129	0.056867	0.057817	0.058978	0.060352	0.06194	0.063742	0.065758	0.06799	0.070439	0.073106	0.075992	0.079099	0.082428	0.08598	0.089756	0.093759	0.097991	0.10245	0.10714	0.11207	0.11723	0.12263	0.12826	0.13414	0.14025	0.14661	0.15322	0.16008	0.16718	0.17453	0.18214	0.18999	0.19811	0.20647	0.2151	0.22396	0.23311	0.24251	0.25216	0.26207	0.27224	0.28266	0.29334	0.30427	0.31545	0.32688
0.05417	0.054275	0.054589	0.055113	0.055846	0.05679	0.057944	0.05931	0.060887	0.062677	0.064681	0.066899	0.069332	0.071983	0.07485	0.077937	0.081247	0.084774	0.088527	0.092505	0.096709	0.10114	0.1058	0.1107	0.11582	0.12119	0.12679	0.13262	0.1387	0.14502	0.15159	0.1584	0.16546	0.17276	0.18032	0.18813	0.19619	0.2045	0.21307	0.22189	0.23097	0.24031	0.2499	0.25975	0.26985	0.28021	0.29082	0.30168	0.31279	0.32414
0.053171	0.053275	0.053587	0.054107	0.054836	0.055773	0.05692	0.058277	0.059845	0.061623	0.063614	0.065818	0.068236	0.070869	0.073718	0.076785	0.080072	0.083578	0.087307	0.091259	0.095437	0.099841	0.10447	0.10934	0.11443	0.11976	0.12532	0.13112	0.13716	0.14344	0.14997	0.15673	0.16374	0.17101	0.17851	0.18627	0.19428	0.20254	0.21105	0.21982	0.22884	0.23812	0.24765	0.25743	0.26747	0.27776	0.2883	0.29909	0.31013	0.32142
0.052181	0.052284	0.052594	0.053111	0.053835	0.054767	0.055906	0.057254	0.058811	0.060579	0.062556	0.064746	0.067148	0.069764	0.072596	0.075643	0.078908	0.082392	0.086097	0.090023	0.094174	0.098549	0.10315	0.10798	0.11304	0.11834	0.12387	0.12963	0.13563	0.14187	0.14835	0.15507	0.16204	0.16925	0.17671	0.18442	0.19238	0.20059	0.20904	0.21775	0.22672	0.23593	0.2454	0.25512	0.2651	0.27532	0.28579	0.29651	0.30748	0.31869
0.051201	0.051303	0.051611	0.052125	0.052844	0.05377	0.054902	0.056241	0.057788	0.059544	0.061509	0.063684	0.066071	0.06867	0.071482	0.07451	0.077754	0.081215	0.084896	0.088797	0.09292	0.097267	0.10184	0.10664	0.11167	0.11693	0.12242	0.12814	0.13411	0.14031	0.14674	0.15342	0.16035	0.16751	0.17492	0.18258	0.19048	0.19864	0.20704	0.2157	0.2246	0.23376	0.24316	0.25282	0.26273	0.27289	0.28329	0.29394	0.30484	0.31598
0.05023	0.050332	0.050638	0.051149	0.051863	0.052783	0.053907	0.055238	0.056775	0.058519	0.060471	0.062632	0.065003	0.067585	0.070379	0.073389	0.076609	0.080047	0.083704	0.087579	0.091675	0.095994	0.10054	0.1053	0.1103	0.11552	0.12098	0.12667	0.13259	0.13875	0.14515	0.15178	0.15866	0.16578	0.17314	0.18075	0.1886	0.19668	0.20505	0.21365	0.22249	0.23159	0.24093	0.25053	0.26037	0.27046	0.2808	0.29138	0.3022	0.31327
0.04927	0.049371	0.049675	0.050182	0.050892	0.051805	0.052922	0.054244	0.055771	0.057503	0.059442	0.061589	0.063944	0.066509	0.069285	0.072275	0.075473	0.078889	0.082521	0.086371	0.09044	0.09473	0.099242	0.10398	0.10894	0.11413	0.11955	0.1252	0.13108	0.1372	0.14356	0.15015	0.15698	0.16405	0.17136	0.17892	0.18672	0.19477	0.20306	0.2116	0.22039	0.22943	0.23871	0.24824	0.25802	0.26804	0.27831	0.28882	0.29957	0.31056
0.048319	0.048419	0.048721	0.049225	0.04993	0.050837	0.051947	0.05326	0.054776	0.056497	0.058423	0.060555	0.062895	0.065443	0.0682	0.071167	0.074347	0.07774	0.081348	0.085172	0.089214	0.093476	0.097957	0.10266	0.10759	0.11275	0.11813	0.12374	0.12959	0.13566	0.14198	0.14852	0.15531	0.16233	0.1696	0.1771	0.18485	0.19285	0.20108	0.20957	0.21829	0.22727	0.23649	0.24596	0.25567	0.26563	0.27583	0.28627	0.29695	0.30787
0.047378	0.047477	0.047777	0.048277	0.048978	0.049879	0.050981	0.052285	0.053791	0.055501	0.057414	0.059532	0.061855	0.064386	0.067124	0.070072	0.07323	0.0766	0.080184	0.083982	0.087996	0.092229	0.096682	0.10135	0.10625	0.11137	0.11672	0.12229	0.1281	0.13413	0.1404	0.14691	0.15364	0.16062	0.16784	0.17529	0.18298	0.19093	0.19911	0.20754	0.21621	0.22512	0.23428	0.24368	0.25333	0.26322	0.27335	0.28372	0.29433	0.30517
0.046446	0.046545	0.046843	0.04734	0.048035	0.04893	0.050025	0.05132	0.052816	0.054513	0.056414	0.058517	0.060825	0.063338	0.066058	0.068986	0.072122	0.075469	0.079028	0.082801	0.086788	0.090992	0.095413	0.10005	0.10492	0.11	0.11531	0.12085	0.12662	0.13261	0.13884	0.1453	0.15199	0.15892	0.16609	0.17349	0.18113	0.18902	0.19715	0.20551	0.21413	0.22298	0.23208	0.24142	0.251	0.26082	0.27088	0.28118	0.29172	0.30249
0.045524	0.045622	0.045918	0.046411	0.047102	0.047991	0.049078	0.050364	0.05185	0.053536	0.055423	0.057512	0.059804	0.0623	0.065003	0.067908	0.071024	0.074348	0.077882	0.081629	0.085588	0.089763	0.094074	0.098765	0.10359	0.10864	0.11392	0.11942	0.12514	0.1311	0.13728	0.14369	0.15034	0.15828	0.16434	0.1717	0.17929	0.18712	0.19519	0.2035	0.21205	0.22084	0.22988	0.23915	0.24867	0.25842	0.26842	0.27864	0.28911	0.2998
0.044611	0.044709	0.045003	0.045492	0.046178	0.047061	0.048141	0.049418	0.050893	0.052568	0.054441	0.056516	0.058792	0.061271	0.063953	0.06684	0.069934	0.073235	0.076745	0.080465	0.084398	0.088543	0.092826	0.097482	0.10228	0.10729	0.11253	0.11799	0.12368	0.12959	0.13573	0.1421	0.1487	0.15554	0.1626	0.16991	0.17745	0.18522	0.19324	0.20149	0.20998	0.21872	0.22769	0.2369	0.24635	0.25603	0.26596	0.27611	0.28651	0.29713
0.043708	0.043805	0.044097	0.044583	0.045264	0.046141	0.047213	0.048481	0.049946	0.051609	0.053469	0.055529	0.057789	0.060251	0.062914	0.065781	0.068853	0.072131	0.075617	0.079311	0.083216	0.087332	0.091587	0.096208	0.10097	0.10595	0.11115	0.11657	0.12222	0.12809	0.13419	0.14051	0.14707	0.15386	0.16087	0.16813	0.17561	0.18334	0.19129	0.19949	0.20792	0.21659	0.2255	0.23465	0.24403	0.25365	0.2635	0.27359	0.28391	0.29446
0.042814	0.04291	0.0432	0.043683	0.044359	0.04523	0.046294	0.047553	0.049008	0.050659	0.052506	0.054552	0.056796	0.05924	0.061885	0.064731	0.067781	0.071036	0.074497	0.078165	0.082042	0.08613	0.090356	0.094943	0.099672	0.10462	0.10978	0.11517	0.12077	0.1266	0.13266	0.13894	0.14545	0.15218	0.15915	0.16635	0.17379	0.18145	0.18936	0.19749	0.20587	0.21448	0.22332	0.2324	0.24172	0.25127	0.26105	0.27107	0.28132	0.29179
0.041929	0.042025	0.042313	0.042792	0.043464	0.044328	0.045385	0.046635	0.048079	0.049718	0.051553	0.053583	0.055812	0.058238	0.060864	0.06369	0.066719	0.06995	0.073386	0.077028	0.080878	0.084936	0.089134	0.093686	0.098381	0.10329	0.10842	0.11376	0.11933	0.12512	0.13113	0.13737	0.14383	0.15052	0.15744	0.16459	0.17197	0.17958	0.18743	0.1955	0.20382	0.21237	0.22115	0.23017	0.23942	0.2489	0.25861	0.26856	0.27873	0.28913
0.041054	0.041149	0.041435	0.041911	0.042578	0.043435	0.044485	0.045726	0.04716	0.048787	0.050608	0.052624	0.054836	0.057245	0.059852	0.062658	0.065665	0.068873	0.072284	0.0759	0.079721	0.083751	0.08792	0.092438	0.097099	0.10197	0.10706	0.11237	0.1179	0.12364	0.12961	0.1358	0.14222	0.14886	0.15573	0.16283	0.17015	0.17771	0.1855	0.19352	0.20178	0.21026	0.21898	0.22793	0.23712	0.24653	0.25617	0.26605	0.27614	0.28647
0.040188	0.040283	0.040566	0.041039	0.041701	0.042552	0.043594	0.044826	0.046249	0.047865	0.049673	0.051674	0.05387	0.056261	0.058849	0.061635	0.064619	0.067804	0.07119	0.07478	0.078574	0.082574	0.086714	0.091197	0.095824	0.10066	0.10572	0.11099	0.11647	0.12217	0.1281	0.13425	0.14062	0.1472	0.15403	0.16107	0.16835	0.17585	0.18358	0.19155	0.19974	0.20816	0.21682	0.22571	0.23482	0.24417	0.25374	0.26354	0.27357	0.28381
0.039332	0.039426	0.039707	0.040176	0.040833	0.041678	0.042712	0.043935	0.045348	0.046951	0.048746	0.050733	0.052912	0.055286	0.057855	0.06062	0.063583	0.066744	0.070106	0.073668	0.077434	0.081405	0.085516	0.089965	0.094558	0.099361	0.10438	0.10961	0.11505	0.12071	0.1266	0.1327	0.13902	0.14556	0.15233	0.15933	0.16655	0.17399	0.18167	0.18957	0.19771	0.20607	0.21466	0.22348	0.23253	0.24181	0.25131	0.26104	0.27099	0.28116
0.038484	0.038577	0.038857	0.039322	0.039974	0.040813	0.04184	0.043054	0.044456	0.046047	0.047829	0.0498	0.051964	0.05432	0.05687	0.059614	0.062555	0.065693	0.069029	0.072565	0.076303	0.080244	0.084327	0.088741	0.093299	0.098067	0.10305	0.10824	0.11364	0.11926	0.1251	0.13115	0.13743	0.14393	0.15064	0.15759	0.16475	0.17215	0.17976	0.18761	0.19568	0.20398	0.21251	0.22127	0.23025	0.23945	0.24889	0.25854	0.26842	0.27852
0.037646	0.037739	0.038016	0.038478	0.039125	0.039958	0.040976	0.042181	0.043573	0.045152	0.04692	0.048877	0.051024	0.053363	0.055893	0.058617	0.061535	0.06465	0.067961	0.071471	0.075181	0.079092	0.083145	0.087524	0.092049	0.096781	0.10172	0.10687	0.11224	0.11782	0.12361	0.12962	0.13584	0.14229	0.14896	0.15585	0.16297	0.1703	0.17786	0.18565	0.19366	0.2019	0.21036	0.21905	0.22797	0.23711	0.24647	0.25605	0.26585	0.27587
0.036817	0.036909	0.037184	0.037642	0.038285	0.039111	0.040122	0.041317	0.042699	0.044266	0.04602	0.047963	0.050095	0.052414	0.054925	0.057628	0.060525	0.063615	0.066901	0.070385	0.074066	0.077948	0.081972	0.086316	0.090806	0.095502	0.10041	0.10552	0.11084	0.11638	0.12213	0.12809	0.13427	0.14067	0.14729	0.15413	0.16118	0.16846	0.17597	0.1837	0.19165	0.19982	0.20822	0.21685	0.22569	0.23476	0.24405	0.25356	0.26329	0.27323
0.035997	0.036088	0.036361	0.036816	0.037453	0.038273	0.039276	0.040463	0.041833	0.043389	0.04513	0.047057	0.049171	0.051474	0.053966	0.056648	0.059522	0.062589	0.06585	0.069307	0.07296	0.076811	0.080863	0.085116	0.089571	0.094231	0.099097	0.10417	0.10945	0.11495	0.12065	0.12657	0.1327	0.13905	0.14562	0.1524	0.15941	0.16663	0.17408	0.18175	0.18964	0.19775	0.20608	0.21464	0.22342	0.23242	0.24164	0.25107	0.26073	0.2706
0.035186	0.035276	0.035547	0.035999	0.036631	0.037445	0.03844	0.039617	0.040977	0.04252	0.044248	0.04616	0.048258	0.050543	0.053015	0.055677	0.058529	0.061571	0.064807	0.068237	0.071862	0.075683	0.079703	0.083923	0.088344	0.092968	0.097796	0.10283	0.10807	0.11352	0.11918	0.12505	0.13114	0.13744	0.14396	0.15069	0.15764	0.16481	0.1722	0.1798	0.18763	0.19568	0.20395	0.21244	0.22115	0.23008	0.23923	0.24859	0.25817	0.26796
0.034384	0.034474	0.034742	0.03519	0.035818	0.036625	0.037612	0.03878	0.040129	0.041661	0.043374	0.045272	0.047353	0.04962	0.052073	0.054714	0.057543	0.060562	0.063772	0.067175	0.070771	0.074563	0.078551	0.082738	0.087124	0.091711	0.096502	0.1015	0.1067	0.1121	0.11772	0.12355	0.12958	0.13583	0.1423	0.14898	0.15587	0.16299	0.17032	0.17787	0.18563	0.19362	0.20182	0.21025	0.21889	0.22775	0.23682	0.24611	0.25562	0.26533
0.033591	0.03368	0.033946	0.034391	0.035013	0.035814	0.036794	0.037952	0.039291	0.04081	0.04251	0.044392	0.046457	0.048706	0.05114	0.053759	0.056566	0.059561	0.062746	0.066121	0.069689	0.07345	0.077407	0.08156	0.085912	0.090463	0.095215	0.10017	0.10533	0.11069	0.11626	0.12204	0.12803	0.13423	0.14065	0.14727	0.15412	0.16117	0.16844	0.17593	0.18364	0.19156	0.1997	0.20806	0.21663	0.22542	0.23442	0.24364	0.25306	0.2627
0.032807	0.032895	0.03316	0.0336	0.034218	0.035012	0.035984	0.037133	0.038461	0.039968	0.041654	0.043521	0.04557	0.0478	0.050214	0.052813	0.055597	0.058568	0.061727	0.065075	0.068614	0.072346	0.076271	0.08039	0.084707	0.089221	0.093935	0.09885	0.10397	0.10929	0.11482	0.12055	0.12649	0.13264	0.139	0.14558	0.15236	0.15936	0.16658	0.174	0.18165	0.18951	0.19758	0.20587	0.21437	0.22309	0.23202	0.24116	0.25052	0.26008
0.032032	0.032119	0.032382	0.032819	0.033431	0.034219	0.035183	0.036323	0.03764	0.039134	0.040807	0.04266	0.044691	0.046903	0.049298	0.051875	0.054636	0.057583	0.060716	0.064037	0.067548	0.071249	0.075142	0.079228	0.083509	0.087987	0.092662	0.097537	0.10261	0.10789	0.11337	0.11906	0.12495	0.13105	0.13736	0.14388	0.15061	0.15756	0.16471	0.17208	0.17966	0.18746	0.19546	0.20369	0.21212	0.22077	0.22963	0.23869	0.24797	0.25745
0.031266	0.031353	0.031613	0.032046	0.032654	0.033435	0.034391	0.035521	0.036827	0.03831	0.039969	0.041805	0.04382	0.046014	0.048389	0.050945	0.053684	0.056606	0.059714	0.063008	0.066489	0.070159	0.07402	0.078027	0.082319	0.086759	0.091397	0.096231	0.10127	0.1065	0.11194	0.11758	0.12342	0.12947	0.13573	0.1422	0.14887	0.15576	0.16285	0.17016	0.17768	0.18541	0.19335	0.20151	0.20987	0.21845	0.22723	0.23622	0.24542	0.25483
0.030509	0.030594	0.030852	0.031282	0.031885	0.032659	0.033607	0.034728	0.036024	0.037493	0.039139	0.04096	0.042958	0.045134	0.047489	0.050024	0.052739	0.055638	0.058719	0.061985	0.065438	0.069077	0.072906	0.076925	0.081136	0.085539	0.090138	0.094932	0.099924	0.10511	0.11051	0.1161	0.1219	0.1279	0.1341	0.14051	0.14713	0.15396	0.161	0.16824	0.1757	0.18337	0.19124	0.19933	0.20762	0.21613	0.22484	0.23376	0.24288	0.25221
0.02976	0.029845	0.030101	0.030527	0.031125	0.031893	0.032833	0.033944	0.035229	0.036686	0.038317	0.040123	0.042104	0.044262	0.046597	0.04911	0.051803	0.054677	0.057732	0.060971	0.064394	0.068003	0.071799	0.075784	0.079959	0.084326	0.088885	0.093639	0.098583	0.10374	0.10908	0.11463	0.12037	0.12632	0.13248	0.13884	0.1454	0.15217	0.15915	0.16633	0.17372	0.18133	0.18914	0.19715	0.20538	0.21381	0.22245	0.23129	0.24034	0.24958
0.02902	0.029105	0.029358	0.029781	0.030373	0.031135	0.032067	0.033169	0.034442	0.035887	0.037504	0.039295	0.041259	0.043398	0.045713	0.048205	0.050875	0.053724	0.056753	0.059964	0.063358	0.066936	0.0707	0.074651	0.078749	0.083119	0.08764	0.092353	0.097261	0.10236	0.10766	0.11316	0.11886	0.12476	0.13086	0.13716	0.14367	0.15038	0.1573	0.16442	0.17175	0.17929	0.18703	0.19498	0.20314	0.21134	0.22006	0.22883	0.2378	0.24696
0.028289	0.028373	0.028625	0.029044	0.029631	0.030386	0.031309	0.032402	0.033664	0.035097	0.036701	0.038475	0.040422	0.042543	0.044837	0.047308	0.049954	0.052779	0.055782	0.058965	0.062329	0.065877	0.069608	0.073524	0.077628	0.08188	0.086401	0.091073	0.095938	0.101	0.10625	0.1117	0.11735	0.1232	0.12925	0.13549	0.14195	0.1486	0.15546	0.16252	0.16979	0.17726	0.18493	0.19281	0.2009	0.20919	0.21767	0.22637	0.23526	0.24434
0.027567	0.02765	0.0279	0.028315	0.028897	0.029645	0.030561	0.031644	0.032895	0.034315	0.035904	0.037663	0.039593	0.041695	0.04397	0.046419	0.049042	0.051841	0.054818	0.057973	0.061308	0.064824	0.068523	0.072405	0.076472	0.080726	0.085168	0.089795	0.094622	0.099636	0.10484	0.11025	0.11585	0.12164	0.12764	0.13383	0.14023	0.14682	0.15362	0.16062	0.16782	0.17523	0.18284	0.19065	0.19866	0.20687	0.21529	0.2239	0.23272	0.24173
0.026854	0.026936	0.027183	0.027595	0.028171	0.028913	0.029821	0.030894	0.032134	0.033541	0.035116	0.03686	0.038773	0.040856	0.04311	0.045537	0.048137	0.050912	0.053862	0.056989	0.060295	0.063779	0.067445	0.071292	0.075324	0.07954	0.083942	0.088532	0.093312	0.098281	0.10344	0.1088	0.11435	0.12009	0.12603	0.13217	0.13851	0.14505	0.15178	0.15872	0.16586	0.1732	0.18074	0.18848	0.19642	0.20457	0.21291	0.22144	0.23018	0.23911
0.026149	0.026231	0.026475	0.026883	0.027455	0.02819	0.029089	0.030153	0.031382	0.032776	0.034337	0.036065	0.03796	0.040025	0.042259	0.044664	0.047241	0.04999	0.052914	0.056013	0.059288	0.062741	0.066374	0.070187	0.074181	0.07836	0.082717	0.087271	0.092007	0.096932	0.10205	0.10735	0.11285	0.11855	0.12443	0.13052	0.1368	0.14328	0.14995	0.15683	0.1639	0.17117	0.17865	0.18632	0.19419	0.20294	0.21052	0.21898	0.22764	0.23649
0.025453	0.025534	0.025776	0.026181	0.026747	0.027475	0.028366	0.02942	0.030638	0.032019	0.033566	0.035278	0.037156	0.039202	0.041416	0.043798	0.046351	0.049076	0.051973	0.055043	0.058289	0.06171	0.06531	0.069088	0.073046	0.077186	0.081509	0.086016	0.090709	0.095588	0.10066	0.10591	0.11136	0.117	0.12284	0.12887	0.13509	0.14151	0.14812	0.15494	0.16194	0.16915	0.17656	0.18416	0.19196	0.19995	0.20814	0.21652	0.2251	0.23386
0.024766	0.024846	0.025086	0.025487	0.026047	0.026769	0.027652	0.028696	0.029902	0.031272	0.032803	0.034499	0.03636	0.038387	0.04058	0.042941	0.04547	0.048169	0.051039	0.054081	0.057297	0.060686	0.064252	0.067995	0.071917	0.076018	0.080301	0.084766	0.089416	0.09425	0.099271	0.10448	0.10988	0.11547	0.12125	0.12722	0.13338	0.13974	0.1463	0.15305	0.15999	0.16713	0.17447	0.182	0.18972	0.19764	0.20576	0.21406	0.22256	0.23124
0.024087	0.024166	0.024404	0.024801	0.025357	0.026071	0.026946	0.02798	0.029175	0.030532	0.032049	0.033729	0.035572	0.03758	0.039752	0.042091	0.044596	0.04727	0.050113	0.053126	0.056311	0.059669	0.063202	0.066909	0.070794	0.074857	0.079099	0.083522	0.088128	0.092917	0.097891	0.10305	0.1084	0.11393	0.11966	0.12558	0.13168	0.13798	0.14447	0.15116	0.15804	0.16511	0.17238	0.17984	0.18749	0.19534	0.20337	0.2116	0.22002	0.22862
0.023417	0.023496	0.023731	0.024124	0.024674	0.025382	0.026248	0.027273	0.028456	0.029799	0.031303	0.032967	0.034792	0.036781	0.038932	0.041249	0.04373	0.046378	0.049194	0.052179	0.055333	0.058659	0.062158	0.06583	0.069677	0.073701	0.077903	0.082284	0.086846	0.091589	0.096516	0.10163	0.10692	0.11241	0.11808	0.12394	0.12998	0.13613	0.14265	0.14927	0.15609	0.16309	0.17029	0.17768	0.18526	0.19303	0.20099	0.20914	0.21747	0.22599
0.022756	0.022833	0.023067	0.023456	0.024001	0.024702	0.025559	0.026574	0.027746	0.029076	0.030565	0.032212	0.034021	0.03599	0.03812	0.040414	0.042872	0.045494	0.048282	0.051238	0.054362	0.057656	0.06112	0.064757	0.068567	0.072552	0.076713	0.081052	0.085569	0.090266	0.095145	0.10021	0.10545	0.11088	0.1165	0.1223	0.12829	0.13447	0.14084	0.14739	0.15414	0.16108	0.1682	0.17552	0.18303	0.19072	0.19861	0.20667	0.21493	0.22336
0.022103	0.02218	0.022411	0.022796	0.023336	0.02403	0.024879	0.025883	0.027044	0.028361	0.029835	0.031466	0.033257	0.035206	0.037316	0.039587	0.04202	0.044617	0.047378	0.050304	0.053398	0.056659	0.060089	0.06369	0.067463	0.071408	0.075528	0.079824	0.084297	0.088948	0.093779	0.09879	0.10398	0.10936	0.11492	0.12067	0.1266	0.13271	0.13902	0.14551	0.15219	0.15906	0.16612	0.17336	0.1808	0.18841	0.19622	0.20421	0.21238	0.22074
0.021458	0.021535	0.021763	0.022145	0.022679	0.023366	0.024207	0.025201	0.02635	0.027654	0.029113	0.030728	0.032501	0.034431	0.036519	0.038768	0.041177	0.043747	0.046481	0.049378	0.05244	0.055669	0.059065	0.062629	0.066364	0.070271	0.074349	0.078602	0.08303	0.087635	0.092417	0.097378	0.10252	0.10784	0.11335	0.11903	0.12491	0.13096	0.1372	0.14363	0.15025	0.15705	0.16403	0.17121	0.17856	0.18611	0.19383	0.20174	0.20984	0.2181
0.020823	0.020898	0.021124	0.021502	0.022031	0.022711	0.023543	0.024527	0.025665	0.026955	0.028399	0.029998	0.031753	0.033663	0.03573	0.037956	0.04034	0.042885	0.04559	0.048458	0.051489	0.054685	0.058046	0.061575	0.065272	0.069138	0.073176	0.077385	0.081768	0.086326	0.09106	0.095971	0.10106	0.10633	0.11178	0.11741	0.12322	0.12921	0.13539	0.14175	0.1483	0.15503	0.16195	0.16905	0.17633	0.1838	0.19144	0.19928	0.20728	0.21547
0.020195	0.02027	0.020494	0.020868	0.021391	0.022064	0.022888	0.023862	0.024987	0.026264	0.027694	0.029276	0.031012	0.032903	0.034949	0.037152	0.039511	0.042029	0.044707	0.047545	0.050545	0.053708	0.057034	0.060526	0.064185	0.068012	0.072007	0.076173	0.080511	0.085022	0.089706	0.094566	0.099603	0.10482	0.11021	0.11578	0.12153	0.12747	0.13358	0.13988	0.14636	0.15302	0.15986	0.16689	0.1741	0.18148	0.18905	0.1968	0.20473	0.21283
0.019577	0.019651	0.019872	0.020242	0.02076	0.021426	0.022241	0.023205	0.024318	0.025582	0.026996	0.028562	0.03028	0.032151	0.034175	0.036355	0.03869	0.041181	0.043831	0.046639	0.049607	0.052737	0.056028	0.059484	0.063104	0.06689	0.070844	0.074966	0.079258	0.083722	0.088357	0.093166	0.09815	0.10331	0.10864	0.11416	0.11985	0.12572	0.13177	0.138	0.14441	0.151	0.15777	0.16473	0.17186	0.17917	0.18666	0.19433	0.20217	0.21018
0.018967	0.01904	0.019259	0.019625	0.020137	0.020796	0.021602	0.022556	0.023657	0.024907	0.026307	0.027856	0.029555	0.031406	0.033409	0.035565	0.037875	0.04034	0.042961	0.045739	0.048676	0.051772	0.055028	0.058447	0.062028	0.065774	0.069685	0.073764	0.07801	0.082426	0.087011	0.091769	0.096699	0.1018	0.10708	0.11254	0.11817	0.12397	0.12996	0.13612	0.14247	0.14899	0.15569	0.16256	0.16962	0.17685	0.18426	0.19185	0.19961	0.20754
0.018365	0.018437	0.018654	0.019016	0.019523	0.020174	0.020972	0.021915	0.023005	0.024241	0.025625	0.027157	0.028838	0.030669	0.03265	0.034783	0.037068	0.039506	0.042098	0.044846	0.047751	0.050813	0.054034	0.057415	0.060958	0.064663	0.068532	0.072566	0.076766	0.081133	0.085669	0.090375	0.095252	0.1003	0.10552	0.11092	0.11649	0.12223	0.12815	0.13425	0.14052	0.14697	0.1536	0.1604	0.16738	0.17453	0.18186	0.18937	0.19704	0.20488
0.017772	0.017843	0.018058	0.018416	0.018917	0.019561	0.02035	0.021282	0.02236	0.023583	0.024952	0.026467	0.028129	0.02994	0.031899	0.03399	0.036267	0.038678	0.041242	0.04396	0.046832	0.04986	0.053046	0.05639	0.059893	0.063557	0.067383	0.071372	0.075526	0.079845	0.084331	0.088984	0.093807	0.098799	0.10396	0.10927	0.11481	0.12049	0.12634	0.13237	0.13857	0.14495	0.15151	0.15823	0.16514	0.17221	0.17946	0.18688	0.19447	0.20222
0.017187	0.017258	0.01747	0.017824	0.018319	0.018956	0.019736	0.020659	0.021724	0.022933	0.024286	0.025784	0.027428	0.029218	0.031155	0.03324	0.035474	0.037858	0.040393	0.04308	0.04592	0.048914	0.052063	0.055369	0.058833	0.062456	0.066239	0.070183	0.07429	0.07856	0.082995	0.087597	0.092365	0.097301	0.10241	0.10768	0.11313	0.11874	0.12453	0.13049	0.13663	0.14291	0.14941	0.15607	0.16289	0.16988	0.17705	0.18439	0.19189	0.19956
0.016611	0.016681	0.016891	0.01724	0.01773	0.01836	0.019131	0.020042	0.021095	0.02229	0.023628	0.025109	0.026734	0.028503	0.030418	0.032479	0.034688	0.037044	0.03955	0.042206	0.045013	0.047973	0.051086	0.054354	0.057778	0.061359	0.065099	0.068998	0.073057	0.077279	0.081663	0.086211	0.090924	0.095804	0.10085	0.10606	0.11145	0.117	0.12272	0.12862	0.13468	0.14091	0.14732	0.15389	0.16064	0.16753	0.17464	0.18189	0.1893	0.19689
0.016043	0.0161	0.01632	0.016665	0.017149	0.01776	0.018533	0.019434	0.020475	0.021656	0.022978	0.024442	0.026047	0.027796	0.029689	0.031726	0.033908	0.036237	0.038713	0.041338	0.044113	0.047038	0.050115	0.053345	0.056728	0.060268	0.063963	0.067816	0.071828	0.076	0.080333	0.084828	0.089486	0.094309	0.099296	0.10445	0.10977	0.11526	0.12091	0.12674	0.13273	0.13889	0.14522	0.15172	0.15838	0.16522	0.17222	0.17939	0.18671	0.19421
0.015484	0.015552	0.015757	0.016099	0.016577	0.017181	0.017944	0.018835	0.019863	0.02103	0.022336	0.023782	0.025369	0.027097	0.028966	0.030979	0.033135	0.035437	0.037883	0.040477	0.043218	0.046108	0.049149	0.05234	0.055683	0.05918	0.062832	0.066639	0.070603	0.074725	0.079006	0.083447	0.08805	0.092815	0.097742	0.10283	0.10809	0.11351	0.1191	0.12485	0.13078	0.13686	0.14312	0.14954	0.15612	0.16288	0.16979	0.17688	0.18412	0.19152
0.014934	0.015001	0.015203	0.01554	0.016013	0.01662	0.017364	0.018243	0.019259	0.020402	0.021702	0.02313	0.024698	0.026404	0.028251	0.030239	0.03237	0.034643	0.03706	0.039622	0.04233	0.045184	0.048188	0.05134	0.054643	0.058097	0.061704	0.065465	0.06938	0.073452	0.077681	0.082068	0.086615	0.091321	0.096189	0.10122	0.10641	0.11177	0.11729	0.12297	0.12882	0.13483	0.14101	0.14735	0.15386	0.16053	0.16736	0.17436	0.18151	0.18882
0.014391	0.014458	0.014658	0.014991	0.015457	0.016057	0.016792	0.01766	0.018653	0.019801	0.021076	0.022486	0.024034	0.025719	0.027543	0.029507	0.031611	0.033855	0.036242	0.038772	0.041447	0.044266	0.047232	0.050345	0.053606	0.057018	0.06058	0.064294	0.068161	0.072182	0.076358	0.080691	0.085181	0.089829	0.094636	0.099604	0.10473	0.11002	0.11547	0.12108	0.12686	0.1328	0.1389	0.14516	0.15159	0.15818	0.16492	0.17183	0.1789	0.18612
0.013858	0.013923	0.014121	0.014449	0.01491	0.015503	0.016228	0.017085	0.018075	0.019199	0.020457	0.02185	0.023378	0.025042	0.026843	0.028781	0.030858	0.033074	0.035431	0.037929	0.040569	0.043353	0.046281	0.049354	0.052574	0.055942	0.059459	0.063126	0.066944	0.070914	0.075037	0.079315	0.083748	0.088337	0.093083	0.097987	0.10305	0.10827	0.11365	0.1192	0.1249	0.13076	0.13678	0.14297	0.14931	0.15582	0.16248	0.1693	0.17627	0.1834
0.013333	0.013397	0.013592	0.013917	0.014371	0.014956	0.015671	0.016518	0.017495	0.018605	0.019846	0.021221	0.022729	0.024371	0.026149	0.028062	0.030112	0.0323	0.034626	0.037091	0.03969	0.042445	0.045335	0.048368	0.051547	0.054871	0.058342	0.061961	0.06573	0.069648	0.073718	0.07794	0.082315	0.086845	0.091529	0.09637	0.10137	0.10652	0.11183	0.1173	0.12293	0.12872	0.13466	0.14077	0.14703	0.15345	0.16002	0.16675	0.17364	0.18067
0.012816	0.01288	0.013072	0.013392	0.013841	0.014418	0.015124	0.015959	0.016923	0.018018	0.019243	0.0206	0.022088	0.023708	0.025462	0.02735	0.029373	0.031531	0.033826	0.036259	0.038831	0.041541	0.044393	0.047387	0.050523	0.053803	0.057228	0.060799	0.064482	0.068384	0.0724	0.076566	0.080883	0.085352	0.089975	0.094751	0.099682	0.10477	0.11001	0.11541	0.12096	0.12667	0.13254	0.13856	0.14474	0.15107	0.15756	0.1642	0.17099	0.17794
0.012308	0.012371	0.012561	0.012876	0.013319	0.013888	0.014584	0.015408	0.016359	0.017439	0.018648	0.019986	0.021454	0.023052	0.024782	0.026645	0.02864	0.030769	0.033033	0.035433	0.037969	0.040643	0.043456	0.046409	0.049503	0.052738	0.056117	0.059639	0.063307	0.067121	0.071082	0.075192	0.079451	0.083859	0.088419	0.09313	0.097994	0.10301	0.10818	0.11351	0.11898	0.12462	0.1304	0.13634	0.14244	0.14869	0.15509	0.16164	0.16834	0.17519
0.011808	0.011871	0.012058	0.012369	0.012805	0.013367	0.014053	0.014865	0.015804	0.016868	0.01806	0.019379	0.020827	0.022403	0.024109	0.025946	0.027913	0.030013	0.032245	0.034612	0.037113	0.03975	0.042524	0.045435	0.048486	0.051676	0.055008	0.058482	0.062099	0.06586	0.069766	0.073818	0.078018	0.082365	0.086861	0.091507	0.096303	0.10125	0.10635	0.1116	0.117	0.12256	0.12826	0.13412	0.14013	0.14629	0.1526	0.15906	0.16567	0.17242
0.011318	0.011379	0.011563	0.01187	0.0123	0.012854	0.01353	0.014331	0.015256	0.016305	0.01748	0.018781	0.020208	0.021762	0.023443	0.025253	0.027193	0.029263	0.031463	0.033796	0.036261	0.038861	0.041595	0.044465	0.047473	0.050618	0.053902	0.057326	0.060891	0.064599	0.068449	0.072444	0.076584	0.080869	0.085302	0.089881	0.094609	0.099486	0.10451	0.10969	0.11501	0.12049	0.12611	0.13189	0.13781	0.14388	0.1501	0.15647	0.16299	0.16964
0.010835	0.010896	0.011077	0.01138	0.011803	0.012349	0.013016	0.013805	0.014716	0.01575	0.016908	0.018189	0.019595	0.021127	0.022784	0.024568	0.026479	0.028518	0.030687	0.032985	0.035415	0.037976	0.040671	0.043499	0.046462	0.049562	0.052798	0.056172	0.059685	0.063339	0.067133	0.071069	0.075149	0.079372	0.083739	0.088252	0.092911	0.097716	0.10266	0.10777	0.11302	0.11841	0.12395	0.12964	0.13548	0.14147	0.1476	0.15387	0.16029	0.16685
0.010361	0.010421	0.0106	0.010898	0.011315	0.011852	0.012509	0.013286	0.014184	0.015203	0.016343	0.017605	0.01899	0.020499	0.022131	0.023888	0.025771	0.02778	0.029916	0.03218	0.034573	0.037096	0.03975	0.042536	0.045455	0.048508	0.051696	0.055019	0.05848	0.062079	0.065816	0.069694	0.073712	0.077871	0.082174	0.086619	0.091208	0.095941	0.10082	0.10584	0.11101	0.11633	0.12179	0.12739	0.13314	0.13904	0.14507	0.15126	0.15758	0.16404
0.0098964	0.009955	0.010131	0.010424	0.010835	0.011364	0.012011	0.012776	0.01366	0.014663	0.015786	0.017029	0.018393	0.019878	0.021485	0.023215	0.025069	0.027047	0.02915	0.031379	0.033736	0.03622	0.038833	0.041576	0.04445	0.047456	0.050595	0.053867	0.057275	0.060818	0.064498	0.068316	0.072272	0.076368	0.080604	0.084981	0.0895	0.09416	0.098964	0.10391	0.109	0.11423	0.11961	0.12513	0.13079	0.13659	0.14254	0.14862	0.15485	0.16121
0.00944	0.0094977	0.009671	0.0099597	0.010364	0.010885	0.011521	0.012274	0.013144	0.014132	0.015237	0.01646	0.017802	0.019264	0.020845	0.022548	0.024372	0.026319	0.028389	0.030583	0.032902	0.035347	0.037919	0.040619	0.043448	0.046406	0.049495	0.052716	0.05607	0.059557	0.063179	0.066937	0.07083	0.074862	0.079031	0.083338	0.087786	0.092373	0.0971	0.10197	0.10698	0.11213	0.11742	0.12285	0.12842	0.13413	0.13999	0.14598	0.1521	0.15836
0.0089923	0.0090491	0.0092195	0.0095036	0.0099017	0.010413	0.01104	0.011781	0.012636	0.013608	0.014695	0.015898	0.017218	0.018656	0.020212	0.021887	0.023682	0.025597	0.027633	0.029792	0.032073	0.034479	0.037009	0.039665	0.042447	0.045358	0.048397	0.051565	0.054864	0.058295	0.061858	0.065555	0.069385	0.073351	0.077452	0.08169	0.086065	0.090577	0.095228	0.10002	0.10494	0.11001	0.11522	0.12056	0.12604	0.13166	0.13742	0.14331	0.14934	0.1555
0.0085533	0.0086092	0.0087767	0.0090561	0.0094475	0.0099507	0.010567	0.011295	0.012136	0.013091	0.01416	0.015344	0.016642	0.018056	0.019586	0.021233	0.022997	0.02488	0.026883	0.029005	0.031248	0.033613	0.036101	0.038713	0.041449	0.04431	0.047299	0.050414	0.053658	0.057031	0.060535	0.064169	0.067936	0.071835	0.075868	0.080035	0.084337	0.088774	0.093346	0.098055	0.1029	0.10788	0.113	0.11825	0.12364	0.12917	0.13483	0.14062	0.14655	0.15261
0.0081232	0.008178	0.0083427	0.0086172	0.0090017	0.0094965	0.010102	0.010818	0.011645	0.012583	0.013633	0.014796	0.016072	0.017462	0.018965	0.020584	0.022318	0.024169	0.026137	0.028222	0.030427	0.032751	0.035196	0.037763	0.040452	0.043264	0.0462	0.049262	0.05245	0.055766	0.059209	0.062781	0.066482	0.070314	0.074278	0.078373	0.0826	0.086961	0.091455	0.096082	0.10084	0.10574	0.11077	0.11593	0.12123	0.12666	0.13222	0.13792	0.14374	0.14969
0.0077018	0.0077557	0.0079175	0.0081871	0.0085648	0.0090507	0.0096451	0.010348	0.011161	0.012082	0.013114	0.014256	0.01551	0.016874	0.018351	0.019941	0.021644	0.023462	0.025395	0.027444	0.029609	0.031892	0.034293	0.036814	0.039455	0.042218	0.045102	0.04811	0.051241	0.054497	0.057879	0.061388	0.065023	0.068787	0.07268	0.076702	0.080855	0.085138	0.089552	0.094097	0.098774	0.10358	0.10852	0.1136	0.1188	0.12413	0.12959	0.13519	0.14091	0.14675
0.0072894	0.0073423	0.0075011	0.0077658	0.0081365	0.0086135	0.009197	0.0098873	0.010685	0.011588	0.012602	0.013724	0.014954	0.016293	0.017743	0.019304	0.020976	0.02276	0.024658	0.026669	0.028794	0.031035	0.033393	0.035867	0.03846	0.041171	0.044003	0.046955	0.050029	0.053225	0.056545	0.059989	0.063558	0.067253	0.071075	0.075023	0.079099	0.083303	0.087636	0.092098	0.09669	0.10141	0.10626	0.11124	0.11635	0.12158	0.12694	0.13243	0.13805	0.14379
0.0068859	0.0069378	0.0070935	0.0073532	0.0077169	0.0081849	0.0087573	0.0094344	0.010217	0.011104	0.012098	0.013198	0.014405	0.015719	0.017141	0.018672	0.020313	0.022063	0.023924	0.025897	0.027982	0.030181	0.032494	0.034921	0.037465	0.040125	0.042902	0.045799	0.048814	0.05195	0.055207	0.058585	0.062087	0.065711	0.06946	0.073334	0.077332	0.081457	0.085708	0.090085	0.094589	0.09922	0.10398	0.10886	0.11387	0.11901	0.12427	0.12965	0.13516	0.14079
0.0064914	0.0065423	0.006695	0.0069496	0.0073061	0.0077649	0.008326	0.0089899	0.0097567	0.010627	0.011601	0.012679	0.013862	0.015151	0.016545	0.018046	0.019654	0.02137	0.023195	0.025129	0.027173	0.029329	0.031596	0.033976	0.036469	0.039077	0.0418	0.044639	0.047596	0.05067	0.053862	0.057175	0.060607	0.064161	0.067836	0.071633	0.075553	0.079597	0.083764	0.088055	0.092471	0.097011	0.10167	0.10646	0.11137	0.11641	0.12157	0.12685	0.13225	0.13777
0.006106	0.0061559	0.0063054	0.0065548	0.0069041	0.0073535	0.0079032	0.0085535	0.0093048	0.010157	0.011111	0.012168	0.013327	0.014589	0.015955	0.017425	0.019	0.020682	0.022469	0.024364	0.026366	0.028478	0.030699	0.03303	0.035473	0.038027	0.040695	0.043477	0.046373	0.049384	0.052512	0.055757	0.059119	0.0626	0.0662	0.06992	0.073761	0.077722	0.081804	0.086008	0.090333	0.094781	0.09935	0.10404	0.10885	0.11378	0.11884	0.12401	0.1293	0.13471
0.0057298	0.0057786	0.005925	0.0061691	0.006511	0.0069509	0.0074889	0.0081255	0.0088608	0.0096953	0.010629	0.011663	0.012798	0.014033	0.01537	0.016809	0.018351	0.019997	0.021747	0.023601	0.025562	0.027628	0.029802	0.032084	0.034475	0.036976	0.039587	0.04231	0.045144	0.048092	0.051154	0.05433	0.057621	0.061029	0.064553	0.068194	0.071953	0.07583	0.079826	0.083941	0.088175	0.092529	0.097001	0.10159	0.1063	0.11113	0.11608	0.12114	0.12632	0.13161
0.0053628	0.0054105	0.0055537	0.0057924	0.0061268	0.006557	0.0070832	0.0077058	0.0084249	0.009241	0.010154	0.011166	0.012275	0.013483	0.014791	0.016199	0.017707	0.019316	0.021027	0.022841	0.024758	0.026779	0.028906	0.031137	0.033476	0.035921	0.038475	0.041138	0.04391	0.046793	0.049787	0.052894	0.056113	0.059445	0.062892	0.066453	0.070129	0.073921	0.077829	0.081854	0.085995	0.090252	0.094626	0.099116	0.10372	0.10844	0.11328	0.11823	0.1233	0.12847
0.0050051	0.0050517	0.0051916	0.0054249	0.0057516	0.0061719	0.0066861	0.0072944	0.0079971	0.0087944	0.0096869	0.010675	0.011759	0.01294	0.014217	0.015592	0.017066	0.018638	0.02031	0.022083	0.023956	0.025931	0.028008	0.030189	0.032474	0.034863	0.037358	0.03996	0.042669	0.045486	0.048411	0.051446	0.054591	0.057848	0.061215	0.064695	0.068287	0.071992	0.07581	0.079742	0.083788	0.087948	0.092222	0.096609	0.10111	0.10572	0.11045	0.11529	0.12024	0.12529
0.0046569	0.0047024	0.004839	0.0050666	0.0053855	0.0057958	0.0062977	0.0068914	0.0075772	0.0083555	0.0092267	0.010191	0.011249	0.012401	0.013649	0.014991	0.016429	0.017964	0.019596	0.021326	0.023154	0.025082	0.027109	0.029238	0.031468	0.0338	0.036236	0.038775	0.041419	0.044169	0.047024	0.049987	0.053057	0.056235	0.059522	0.062918	0.066424	0.070041	0.073768	0.077606	0.081555	0.085615	0.089787	0.094069	0.098462	0.10297	0.10758	0.1123	0.11713	0.12207
0.0043182	0.0043626	0.0044957	0.0047177	0.0050286	0.0054286	0.0059179	0.0064968	0.0071654	0.0079243	0.0087736	0.0097139	0.010745	0.011869	0.013085	0.014394	0.015796	0.017292	0.018883	0.02057	0.022352	0.024232	0.026209	0.028284	0.030458	0.032732	0.035107	0.037582	0.04016	0.042841	0.045625	0.048513	0.051506	0.054605	0.05781	0.061121	0.06454	0.068065	0.071699	0.075441	0.079291	0.08325	0.087317	0.091492	0.095775	0.10017	0.10466	0.10927	0.11398	0.11879
0.0039892	0.0040324	0.0041621	0.0043782	0.004681	0.0050705	0.005547	0.0061106	0.0067617	0.0075006	0.0083277	0.0092432	0.010248	0.011342	0.012526	0.0138	0.015166	0.016623	0.018172	0.019814	0.02155	0.02338	0.025305	0.027326	0.029443	0.031657	0.03397	0.03638	0.038891	0.041501	0.044212	0.047024	0.049939	0.052956	0.056077	0.059301	0.06263	0.066063	0.069602	0.073246	0.076995	0.080849	0.084809	0.088875	0.093046	0.097321	0.1017	0.10618	0.11077	0.11545
0.0036701	0.0037121	0.0038381	0.0040483	0.0043427	0.0047215	0.0051848	0.0057329	0.0063661	0.0070846	0.0078888	0.0087791	0.0097559	0.01082	0.011971	0.01321	0.014538	0.015955	0.017461	0.019058	0.020746	0.022526	0.024398	0.026363	0.028422	0.030575	0.032823	0.035168	0.037609	0.040147	0.042783	0.045518	0.048352	0.051286	0.054321	0.057456	0.060693	0.064032	0.067472	0.071016	0.074661	0.07841	0.082261	0.086214	0.090269	0.094427	0.098685	0.10304	0.1075	0.11206
0.0033609	0.0034017	0.0035241	0.0037281	0.004014	0.0043817	0.0048316	0.0053637	0.0059785	0.0066761	0.0074569	0.0083213	0.0092697	0.010303	0.01142	0.012624	0.013913	0.015288	0.016751	0.018302	0.01994	0.021668	0.023486	0.025394	0.027392	0.029483	0.031666	0.033942	0.036312	0.038777	0.041336	0.043992	0.046743	0.049592	0.052538	0.055583	0.058725	0.061967	0.065307	0.068748	0.072287	0.075927	0.079666	0.083504	0.087442	0.091478	0.095613	0.099845	0.10417	0.1086
0.0030619	0.0031014	0.00322	0.0034178	0.0036949	0.0040513	0.0044873	0.0050031	0.0055989	0.0062751	0.0070319	0.0078697	0.0087889	0.00979	0.010873	0.01204	0.013289	0.014622	0.01604	0.017543	0.019131	0.020806	0.022568	0.024417	0.026354	0.028381	0.030496	0.032703	0.035	0.037388	0.039869	0.042443	0.04511	0.047871	0.050727	0.053677	0.056723	0.059865	0.063103	0.066437	0.069868	0.073396	0.077019	0.08074	0.084556	0.088468	0.092476	0.096578	0.10077	0.10506
0.0027732	0.0028114	0.0029262	0.0031175	0.0033855	0.0037303	0.0041521	0.0046519	0.0052274	0.0058815	0.0066136	0.007424	0.0083133	0.0092817	0.01033	0.011458	0.012666	0.013956	0.015328	0.016781	0.018318	0.019938	0.021642	0.023431	0.025305	0.027265	0.029312	0.031446	0.033668	0.035979	0.038379	0.040869	0.043449	0.04612	0.048882	0.051736	0.054683	0.057722	0.060854	0.06408	0.067399	0.070811	0.074316	0.077915	0.081607	0.085392	0.089268	0.093236	0.097295	0.10144
0.0024951	0.002532	0.0026427	0.0028274	0.0030861	0.0034189	0.003826	0.0043076	0.0048639	0.0054952	0.0062018	0.0069841	0.0078424	0.0087771	0.0097887	0.010878	0.012044	0.013289	0.014613	0.016016	0.017499	0.019063	0.020708	0.022434	0.024243	0.026135	0.028111	0.030171	0.032315	0.034546	0.036862	0.039265	0.041755	0.044333	0.047	0.049755	0.052599	0.055532	0.058556	0.061669	0.064872	0.068166	0.07155	0.075023	0.078587	0.082239	0.085981	0.089811	0.093729	0.097733
0.0022278	0.0022633	0.0023699	0.0025477	0.0027968	0.0031172	0.0035091	0.0039728	0.0045084	0.0051162	0.0057965	0.0065496	0.0073759	0.0082758	0.0092497	0.010298	0.011421	0.01262	0.013894	0.015245	0.016673	0.018178	0.019762	0.021424	0.023166	0.024987	0.026889	0.028873	0.030938	0.033085	0.035315	0.037629	0.040026	0.042508	0.045075	0.047727	0.050466	0.05329	0.056201	0.059198	0.062282	0.065453	0.068711	0.072055	0.075486	0.079002	0.082605	0.086292	0.090064	0.093918
0.0019716	0.0020057	0.002108	0.0022787	0.0025178	0.0028253	0.0032015	0.0036466	0.0041607	0.0047442	0.0053972	0.0061202	0.0069134	0.0077772	0.0087121	0.0097183	0.010797	0.011947	0.01317	0.014467	0.015838	0.017283	0.018803	0.020399	0.02207	0.023819	0.025645	0.027549	0.029531	0.031592	0.033733	0.035953	0.038255	0.040637	0.043102	0.045648	0.048276	0.050987	0.053781	0.056658	0.059619	0.062663	0.06579	0.069	0.072293	0.075669	0.079127	0.082667	0.086287	0.089987
0.0017268	0.0017594	0.0018573	0.0020206	0.0022493	0.0025435	0.0029034	0.0033291	0.0038209	0.0043791	0.0050038	0.0056953	0.0064541	0.0072804	0.0081747	0.0091373	0.010169	0.011269	0.01244	0.01368	0.014991	0.016374	0.017828	0.019354	0.020953	0.022626	0.024373	0.026194	0.02809	0.030061	0.032109	0.034234	0.036435	0.038715	0.041072	0.043507	0.046022	0.048615	0.051288	0.05404	0.056872	0.059784	0.062775	0.065846	0.068996	0.072226	0.075534	0.07892	0.082383	0.085922
0.0014938	0.0015249	0.0016181	0.0017737	0.0019915	0.0022718	0.0026147	0.0030203	0.0034888	0.0040205	0.0046156	0.0052744	0.0059973	0.0067845	0.0076364	0.0085535	0.009536	0.010585	0.011699	0.012881	0.01413	0.015447	0.016832	0.018287	0.01981	0.021404	0.023068	0.024802	0.026609	0.028487	0.030438	0.032462	0.034559	0.036731	0.038976	0.041296	0.043692	0.046162	0.048709	0.051331	0.054029	0.056803	0.059652	0.062578	0.065579	0.068655	0.071807	0.075032	0.078332	0.081704
0.001273	0.0013025	0.0013909	0.0015383	0.0017448	0.0020105	0.0023355	0.00272	0.0031641	0.0036681	0.0042322	0.0048567	0.0055419	0.0062882	0.0070957	0.007965	0.0088964	0.0098902	0.010947	0.012067	0.013251	0.0145	0.015813	0.017191	0.018635	0.020146	0.021723	0.023368	0.02508	0.02686	0.02871	0.030628	0.032616	0.034674	0.036803	0.039003	0.041273	0.043615	0.046029	0.048514	0.051072	0.053701	0.056402	0.059176	0.06202	0.064937	0.067924	0.070981	0.074109	0.077305
0.0010649	0.0010927	0.001176	0.0013149	0.0015094	0.0017597	0.0020659	0.0024281	0.0028465	0.0033213	0.0038528	0.0044411	0.0050866	0.0057896	0.0065504	0.0073694	0.0082468	0.0091831	0.010179	0.011234	0.01235	0.013526	0.014763	0.016061	0.017422	0.018845	0.020331	0.02188	0.023493	0.02517	0.026913	0.02872	0.030593	0.032532	0.034537	0.036609	0.038749	0.040955	0.043229	0.04557	0.04798	0.050457	0.053002	0.055614	0.058294	0.061041	0.063856	0.066736	0.069682	0.072694
0.00087025	0.0008962	0.00097407	0.0011039	0.0012858	0.0015197	0.0018059	0.0021445	0.0025356	0.0029794	0.0034762	0.0040261	0.0046295	0.0052867	0.0059978	0.0067633	0.0075835	0.0084587	0.0093894	0.010376	0.011419	0.012518	0.013674	0.014888	0.01616	0.01749	0.018879	0.020327	0.021835	0.023403	0.025031	0.026721	0.028472	0.030284	0.032159	0.034096	0.036095	0.038157	0.040283	0.042472	0.044724	0.047039	0.049418	0.05186	0.054365	0.056933	0.059564	0.062256	0.06501	0.067825
0.00068968	0.00071369	0.00078574	0.00090586	0.0010741	0.0012904	0.0015554	0.0018686	0.0022305	0.0026412	0.0031008	0.0036096	0.0041679	0.0047759	0.0054339	0.0061422	0.006901	0.0077109	0.0085719	0.0094847	0.010449	0.011467	0.012536	0.01366	0.014836	0.016067	0.017352	0.018692	0.020087	0.021538	0.023045	0.024608	0.026228	0.027905	0.029639	0.031431	0.033281	0.03519	0.037156	0.039181	0.041265	0.043407	0.045608	0.047868	0.050186	0.052562	0.054996	0.057487	0.060035	0.062639
0.00052418	0.00054609	0.00061183	0.00072143	0.00087495	0.0010725	0.001314	0.0015999	0.0019301	0.0023048	0.0027242	0.0031884	0.0036978	0.0042526	0.004853	0.0054992	0.0061916	0.0069305	0.0077162	0.008549	0.0094292	0.010357	0.011334	0.012358	0.013432	0.014555	0.015727	0.01695	0.018223	0.019547	0.020922	0.022348	0.023826	0.025356	0.026939	0.028574	0.030262	0.032003	0.033797	0.035645	0.037546	0.039501	0.041509	0.043571	0.045686	0.047854	0.050075	0.052348	0.054673	0.057049
0.000375	0.00039459	0.00045338	0.00055138	0.00068867	0.00086529	0.0010813	0.0013369	0.0016322	0.0019672	0.0023422	0.0027574	0.0032129	0.003709	0.0042458	0.0048237	0.0054429	0.0061036	0.0068062	0.0075509	0.008338	0.0091679	0.010041	0.010957	0.011917	0.012921	0.01397	0.015063	0.016202	0.017385	0.018615	0.01989	0.021212	0.02258	0.023995	0.025457	0.026967	0.028524	0.030128	0.031781	0.033481	0.035229	0.037025	0.038868	0.040759	0.042698	0.044684	0.046716	0.048794	0.050919
0.00024388	0.00026085	0.00031177	0.00039667	0.00051558	0.00066858	0.00085573	0.0010771	0.0013329	0.0016231	0.001948	0.0023076	0.0027022	0.0031319	0.0035969	0.0040975	0.0046338	0.0052062	0.0058148	0.0064599	0.0071417	0.0078606	0.0086168	0.0094105	0.010242	0.011112	0.01202	0.012967	0.013953	0.014979	0.016044	0.017148	0.018293	0.019479	0.020704	0.021971	0.023279	0.024627	0.026017	0.027449	0.028921	0.030435	0.031991	0.033588	0.035226	0.036905	0.038625	0.040386	0.042186	0.044027
0.00013339	0.00014727	0.00018891	0.00025833	0.00035556	0.00048066	0.00063369	0.00081472	0.0010238	0.0012612	0.0015268	0.0018208	0.0021435	0.0024948	0.0028751	0.0032844	0.003723	0.0041909	0.0046886	0.005216	0.0057736	0.0063614	0.0069797	0.0076287	0.0083087	0.00902	0.0097626	0.010537	0.011343	0.012182	0.013052	0.013956	0.014892	0.015861	0.016863	0.017899	0.018968	0.020071	0.021208	0.022378	0.023582	0.02482	0.026092	0.027398	0.028737	0.03011	0.031517	0.032956	0.034429	0.035934
4.8069e-05	5.7942e-05	8.7567e-05	0.00013696	0.00020614	0.00029514	0.00040402	0.00053282	0.00068161	0.00085045	0.0010394	0.0012487	0.0014782	0.0017282	0.0019987	0.00229	0.002602	0.002935	0.003289	0.0036643	0.004061	0.0044792	0.0049191	0.0053809	0.0058647	0.0063707	0.0068991	0.0074501	0.0080237	0.0086203	0.0092398	0.0098825	0.010549	0.011238	0.011951	0.012688	0.013449	0.014233	0.015042	0.015875	0.016731	0.017612	0.018517	0.019446	0.020399	0.021376	0.022377	0.023401	0.024449	0.02552
2.287e-07	1.889e-06	6.8706e-06	1.5176e-05	2.681e-05	4.1777e-05	6.0086e-05	8.1745e-05	0.00010676	0.00013516	0.00016694	0.00020212	0.00024072	0.00028276	0.00032825	0.00037726	0.00042973	0.00048568	0.00054522	0.00060833	0.00067503	0.00074536	0.00081934	0.000897	0.00097836	0.0010635	0.0011523	0.001245	0.0013414	0.0014417	0.0015459	0.001654	0.001766	0.001882	0.0020019	0.0021258	0.0022537	0.0023857	0.0025216	0.0026617	0.0028057	0.0029539	0.0031061	0.0032623	0.0034226	0.0035868	0.0037551	0.0039274	0.0041035	0.0042836
[truncated: 251 more columns]
