# Supplementary material for: Control of quantum electrodynamical processes by shaping electron wavepackets
Source: Nat Commun. 2021 Mar 17;12:1700. doi: 10.1038/s41467-021-21367-1 (PMC7969958; doi:10.1038/s41467-021-21367-1)
Supplement: Supplementary file 3 — Source Data [file 41467_2021_21367_MOESM3_ESM.zip › Fig2/Fig2d.csv]

0.14652	0.14665	0.14707	0.14776	0.14873	0.14998	0.15151	0.15331	0.15512	0.15776	0.16041	0.16334	0.16655	0.17005	0.17384	0.17791	0.18228	0.18693	0.19188	0.19713	0.20267	0.20851	0.21466	0.2211	0.22785	0.23491	0.24223	0.24995	0.25794	0.26625	0.27487	0.28381	0.29307	0.30266	0.31257	0.3228	0.33336	0.34425	0.35547	0.36701	0.37888	0.39108	0.40361	0.41646	0.42965	0.44317	0.45701	0.47116	0.48564	0.50043
0.14478	0.14492	0.14534	0.14602	0.14699	0.14823	0.14975	0.15155	0.15336	0.15598	0.15861	0.16153	0.16473	0.16821	0.17198	0.17604	0.18038	0.18502	0.18994	0.19516	0.20068	0.20649	0.21261	0.21902	0.22574	0.23277	0.24006	0.24774	0.2557	0.26396	0.27255	0.28145	0.29067	0.30021	0.31007	0.32025	0.33077	0.3416	0.35277	0.36426	0.37607	0.38822	0.40069	0.41348	0.42661	0.44007	0.45384	0.46793	0.48234	0.49707
0.14307	0.1432	0.14362	0.1443	0.14526	0.1465	0.14801	0.1498	0.1516	0.15421	0.15683	0.15973	0.16292	0.16639	0.17014	0.17417	0.1785	0.18311	0.18802	0.19321	0.1987	0.20449	0.21058	0.21696	0.22365	0.23064	0.23794	0.24555	0.25346	0.26169	0.27024	0.27909	0.28827	0.29777	0.30758	0.31772	0.32818	0.33897	0.35009	0.36152	0.37328	0.38537	0.39779	0.41053	0.42358	0.43697	0.45069	0.46471	0.47906	0.49371
0.14136	0.1415	0.14191	0.14259	0.14355	0.14478	0.14628	0.14806	0.14987	0.15245	0.15506	0.15795	0.16112	0.16457	0.16831	0.17232	0.17663	0.18122	0.1861	0.19128	0.19674	0.2025	0.20856	0.21491	0.22157	0.22853	0.23579	0.24336	0.25124	0.25944	0.26794	0.27676	0.28589	0.29534	0.30511	0.3152	0.32562	0.33635	0.34742	0.3588	0.37051	0.38254	0.3949	0.40758	0.42057	0.4339	0.44755	0.46151	0.47579	0.49037
0.13967	0.13981	0.14022	0.1409	0.14185	0.14307	0.14457	0.14634	0.14839	0.15071	0.15331	0.15618	0.15934	0.16277	0.16649	0.17049	0.17477	0.17934	0.1842	0.18935	0.19479	0.20052	0.20655	0.21288	0.2195	0.22643	0.23366	0.2412	0.24904	0.2569	0.26566	0.27443	0.28352	0.29293	0.30266	0.3127	0.32306	0.33375	0.34476	0.35609	0.36774	0.37972	0.39202	0.40464	0.41757	0.43084	0.44443	0.45832	0.47253	0.48705
0.138	0.13813	0.13854	0.13921	0.14016	0.14138	0.14287	0.14463	0.14667	0.14898	0.15157	0.15443	0.15757	0.16099	0.16469	0.16867	0.17293	0.17748	0.18232	0.18744	0.19285	0.19856	0.20456	0.21086	0.21745	0.22435	0.23154	0.239	0.24685	0.25468	0.26339	0.27212	0.28117	0.29053	0.30021	0.31021	0.32053	0.33116	0.34212	0.3534	0.36499	0.37691	0.38916	0.40172	0.41459	0.4278	0.44132	0.45515	0.46929	0.48374
0.13633	0.13647	0.13687	0.13755	0.13849	0.1397	0.14118	0.14294	0.14497	0.14727	0.14984	0.15269	0.15582	0.15922	0.1629	0.16686	0.1711	0.17563	0.18044	0.18554	0.19093	0.19661	0.20258	0.20885	0.21541	0.22227	0.22944	0.23686	0.24467	0.25275	0.26113	0.26982	0.27883	0.28815	0.29778	0.30773	0.318	0.32859	0.33949	0.35072	0.36226	0.37412	0.38631	0.39881	0.41162	0.42476	0.43822	0.45198	0.46606	0.48044
0.13468	0.13482	0.13522	0.13589	0.13683	0.13804	0.13951	0.14126	0.14328	0.14556	0.14813	0.15096	0.15407	0.15746	0.16112	0.16506	0.16929	0.1738	0.17858	0.18366	0.18902	0.19468	0.20062	0.20686	0.21339	0.22022	0.22735	0.23477	0.24251	0.25054	0.25889	0.26754	0.2765	0.28578	0.29537	0.30527	0.31549	0.32602	0.33688	0.34805	0.35954	0.37134	0.38347	0.39591	0.40866	0.42174	0.43513	0.44884	0.46284	0.47716
0.13305	0.13318	0.13358	0.13425	0.13518	0.13638	0.13785	0.13959	0.1416	0.14388	0.14643	0.14925	0.15234	0.15571	0.15936	0.16328	0.16749	0.17197	0.17674	0.18179	0.18713	0.19275	0.19867	0.20488	0.21138	0.21817	0.22527	0.23266	0.24036	0.24836	0.25666	0.26527	0.27419	0.28342	0.29296	0.30282	0.31299	0.32347	0.33428	0.34539	0.35683	0.36858	0.38065	0.39303	0.40573	0.41873	0.43206	0.4457	0.45964	0.47389
0.13142	0.13156	0.13195	0.13262	0.13355	0.13474	0.13621	0.13794	0.13993	0.1422	0.14474	0.14755	0.15063	0.15398	0.15761	0.16151	0.1657	0.17016	0.17491	0.17993	0.18524	0.19084	0.19673	0.20291	0.20938	0.21614	0.2232	0.23056	0.23818	0.24618	0.25444	0.26301	0.27189	0.28108	0.29057	0.30038	0.3105	0.32094	0.33169	0.34275	0.35413	0.36583	0.37784	0.39016	0.4028	0.41574	0.429	0.44258	0.45646	0.47063
0.12981	0.12995	0.13034	0.131	0.13193	0.13312	0.13457	0.13629	0.13828	0.14054	0.14306	0.14586	0.14893	0.15226	0.15587	0.15976	0.16392	0.16836	0.17309	0.17809	0.18338	0.18895	0.19481	0.20095	0.20739	0.21412	0.22115	0.22847	0.23606	0.24402	0.25224	0.26077	0.2696	0.27875	0.2882	0.29796	0.30803	0.31842	0.32912	0.34013	0.35145	0.36309	0.37504	0.38731	0.39988	0.41276	0.42596	0.43947	0.45328	0.46739
0.12822	0.12835	0.12874	0.1294	0.13032	0.1315	0.13295	0.13467	0.13664	0.13889	0.1414	0.14418	0.14724	0.15056	0.15415	0.15802	0.16216	0.16658	0.17128	0.17626	0.18152	0.18706	0.19289	0.19901	0.20542	0.21212	0.21911	0.2264	0.23398	0.24187	0.25005	0.25854	0.26733	0.27643	0.28583	0.29555	0.30557	0.31591	0.32655	0.33751	0.34878	0.36036	0.37226	0.38446	0.39698	0.4098	0.42293	0.43637	0.45012	0.46416
0.12663	0.12676	0.12715	0.12781	0.12872	0.1299	0.13134	0.13305	0.13502	0.13725	0.13975	0.14252	0.14556	0.14886	0.15244	0.15629	0.16041	0.16481	0.16949	0.17444	0.17967	0.18519	0.19099	0.19708	0.20346	0.21012	0.21708	0.22434	0.23188	0.23973	0.24787	0.25632	0.26507	0.27412	0.28348	0.29315	0.30313	0.31341	0.32401	0.33491	0.34613	0.35765	0.36949	0.38163	0.39409	0.40684	0.41991	0.43328	0.44697	0.46094
0.12506	0.12519	0.12558	0.12623	0.12714	0.12832	0.12975	0.13145	0.13341	0.13563	0.13812	0.14087	0.14389	0.14718	0.15074	0.15457	0.15867	0.16305	0.1677	0.17263	0.17784	0.18333	0.18911	0.19517	0.20151	0.20815	0.21507	0.22229	0.2298	0.23761	0.24571	0.25412	0.26282	0.27183	0.28115	0.29077	0.30069	0.31093	0.32147	0.33232	0.34348	0.35495	0.36673	0.37882	0.39121	0.40391	0.41691	0.43021	0.44384	0.45774
0.1235	0.12363	0.12402	0.12467	0.12557	0.12674	0.12817	0.12986	0.13181	0.13402	0.13649	0.13924	0.14224	0.14552	0.14906	0.15287	0.15695	0.16131	0.16594	0.17084	0.17603	0.18149	0.18723	0.19326	0.19958	0.20618	0.21307	0.22025	0.22772	0.23546	0.24356	0.25192	0.26059	0.26955	0.27882	0.28839	0.29827	0.30846	0.31895	0.32974	0.34085	0.35226	0.36398	0.37601	0.38835	0.40098	0.41392	0.42716	0.44071	0.45454
0.12195	0.12208	0.12247	0.12311	0.12402	0.12518	0.1266	0.12828	0.13022	0.13242	0.13488	0.13761	0.1406	0.14386	0.14738	0.15118	0.15524	0.15957	0.16418	0.16906	0.17422	0.17966	0.18537	0.19137	0.19766	0.20422	0.21108	0.21823	0.22566	0.23336	0.24142	0.24974	0.25836	0.26729	0.27651	0.28603	0.29586	0.306	0.31644	0.32718	0.33823	0.34959	0.36125	0.37322	0.38549	0.39807	0.41094	0.42411	0.43759	0.45136
0.12042	0.12055	0.12093	0.12157	0.12247	0.12363	0.12504	0.12671	0.12864	0.13083	0.13329	0.136	0.13898	0.14222	0.14572	0.1495	0.15354	0.15785	0.16244	0.16729	0.17243	0.17784	0.18353	0.18949	0.19575	0.20228	0.2091	0.21622	0.22362	0.23131	0.23929	0.24758	0.25615	0.26503	0.27421	0.28369	0.29347	0.30355	0.31394	0.32463	0.33563	0.34692	0.35853	0.37044	0.38265	0.39516	0.40797	0.42108	0.43449	0.4482
0.1189	0.11903	0.11941	0.12005	0.12094	0.12209	0.1235	0.12516	0.12708	0.12926	0.1317	0.1344	0.13736	0.14059	0.14408	0.14783	0.15185	0.15614	0.16071	0.16554	0.17065	0.17603	0.18169	0.18763	0.19385	0.20035	0.20714	0.21422	0.22158	0.22923	0.23718	0.24542	0.25396	0.26279	0.27192	0.28135	0.29108	0.30112	0.31145	0.32209	0.33303	0.34427	0.35582	0.36767	0.37982	0.39227	0.40502	0.41806	0.4314	0.44504
0.11739	0.11752	0.1179	0.11853	0.11942	0.12057	0.12196	0.12362	0.12553	0.1277	0.13013	0.13281	0.13576	0.13897	0.14244	0.14618	0.15018	0.15445	0.15899	0.1638	0.16888	0.17423	0.17987	0.18577	0.19196	0.19844	0.20519	0.21223	0.21956	0.22717	0.23505	0.24328	0.25177	0.26056	0.26964	0.27903	0.28871	0.29869	0.30898	0.31956	0.33045	0.34164	0.35313	0.36492	0.37701	0.38939	0.4023	0.41505	0.42833	0.44189
0.11589	0.11602	0.1164	0.11703	0.11791	0.11905	0.12045	0.12209	0.12399	0.126	0.12857	0.13124	0.13417	0.13736	0.14082	0.14453	0.14852	0.15276	0.15728	0.16207	0.16712	0.17245	0.17805	0.18393	0.19009	0.19653	0.20325	0.21025	0.21754	0.22512	0.23296	0.24115	0.2496	0.25834	0.26738	0.27672	0.28635	0.29628	0.30652	0.31705	0.32788	0.33901	0.35044	0.36217	0.3742	0.38653	0.39915	0.41206	0.42527	0.43876
0.11441	0.11453	0.11491	0.11554	0.11642	0.11755	0.11894	0.12058	0.12247	0.12446	0.12702	0.12968	0.1326	0.13577	0.13921	0.1429	0.14687	0.15109	0.15559	0.16035	0.16538	0.17068	0.17625	0.18211	0.18823	0.19464	0.20132	0.20829	0.21555	0.22308	0.23091	0.23903	0.24743	0.25613	0.26513	0.27442	0.284	0.29389	0.30407	0.31454	0.32532	0.3364	0.34777	0.35944	0.37141	0.38367	0.39623	0.40907	0.42221	0.43564
0.11294	0.11306	0.11344	0.11406	0.11494	0.11606	0.11744	0.11907	0.12095	0.12295	0.12548	0.12813	0.13103	0.13419	0.13761	0.14129	0.14523	0.14943	0.1539	0.15864	0.16364	0.16892	0.17447	0.18029	0.18638	0.19276	0.19941	0.20634	0.21356	0.22106	0.22885	0.23692	0.24528	0.25394	0.26289	0.27213	0.28167	0.2915	0.30163	0.31205	0.32277	0.33379	0.34511	0.35672	0.36863	0.38083	0.39332	0.4061	0.41917	0.43253
0.11148	0.1116	0.11197	0.1126	0.11347	0.11459	0.11596	0.11758	0.11945	0.12144	0.12396	0.12659	0.12948	0.13262	0.13602	0.13968	0.1436	0.14779	0.15223	0.15695	0.16192	0.16717	0.17269	0.17848	0.18455	0.19089	0.1975	0.2044	0.21158	0.21904	0.22679	0.23483	0.24315	0.25176	0.26066	0.26985	0.27934	0.28913	0.2992	0.30957	0.32024	0.3312	0.34246	0.35401	0.36586	0.378	0.39043	0.40314	0.41615	0.42943
0.11003	0.11015	0.11052	0.11114	0.11201	0.11312	0.11449	0.1161	0.11796	0.11994	0.12244	0.12506	0.12794	0.13106	0.13445	0.13809	0.14199	0.14615	0.15057	0.15526	0.16022	0.16544	0.17093	0.17669	0.18272	0.18903	0.19561	0.20248	0.20962	0.21704	0.22475	0.23271	0.24102	0.24959	0.25844	0.26759	0.27703	0.28676	0.29679	0.30711	0.31772	0.32862	0.33982	0.35132	0.3631	0.37518	0.38754	0.40019	0.41313	0.42635
0.10859	0.10871	0.10908	0.1097	0.11056	0.11167	0.11303	0.11463	0.11649	0.11846	0.12094	0.12355	0.12641	0.12952	0.13288	0.13651	0.14039	0.14453	0.14893	0.15359	0.15852	0.16371	0.16917	0.17491	0.18091	0.18718	0.19373	0.20056	0.20767	0.21505	0.22272	0.23064	0.23891	0.24743	0.25624	0.26534	0.27473	0.28441	0.29438	0.30465	0.3152	0.32605	0.3372	0.34863	0.36035	0.37237	0.38467	0.39725	0.41012	0.42327
0.10717	0.10729	0.10766	0.10827	0.10913	0.11023	0.11158	0.11318	0.11502	0.11698	0.11945	0.12205	0.12489	0.12798	0.13133	0.13494	0.1388	0.14291	0.14729	0.15193	0.15683	0.162	0.16744	0.17314	0.17911	0.18535	0.19187	0.19866	0.20551	0.21307	0.2207	0.22861	0.2368	0.24528	0.25405	0.2631	0.27244	0.28207	0.29199	0.3022	0.3127	0.3235	0.33458	0.34596	0.35762	0.36957	0.38181	0.39432	0.40713	0.42021
0.10575	0.10587	0.10624	0.10685	0.1077	0.1088	0.11014	0.11173	0.11356	0.11552	0.11798	0.12055	0.12338	0.12646	0.12979	0.13338	0.13722	0.14131	0.14567	0.15028	0.15516	0.1603	0.16571	0.17138	0.17732	0.18353	0.19001	0.19676	0.20358	0.2111	0.21869	0.22656	0.23471	0.24314	0.25186	0.26087	0.27016	0.27974	0.28961	0.29977	0.31021	0.32095	0.33198	0.34329	0.35489	0.36678	0.37895	0.3914	0.40414	0.41716
0.10435	0.10447	0.10484	0.10544	0.10629	0.10738	0.10872	0.1103	0.11212	0.11407	0.11651	0.11907	0.12189	0.12495	0.12826	0.13183	0.13565	0.13973	0.14406	0.14865	0.1535	0.15861	0.16399	0.16963	0.17554	0.18171	0.18816	0.19488	0.20166	0.20915	0.2167	0.22452	0.2326	0.24102	0.24969	0.25865	0.26789	0.27742	0.28724	0.29735	0.30774	0.31842	0.32938	0.34064	0.35218	0.36401	0.37611	0.3885	0.40117	0.41411
0.10296	0.10308	0.10344	0.10405	0.10489	0.10598	0.1073	0.10888	0.11069	0.11264	0.11505	0.11761	0.1204	0.12345	0.12675	0.13029	0.13409	0.13815	0.14246	0.14702	0.15185	0.15693	0.16228	0.16789	0.17377	0.17991	0.18633	0.19301	0.19997	0.2072	0.21471	0.2225	0.23053	0.23891	0.24753	0.25644	0.26564	0.27512	0.28488	0.29493	0.30527	0.31589	0.3268	0.338	0.34948	0.36124	0.37328	0.38561	0.3982	0.41104
0.10158	0.1017	0.10206	0.10266	0.1035	0.10458	0.1059	0.10747	0.10927	0.11121	0.11361	0.11615	0.11893	0.12196	0.12524	0.12877	0.13255	0.13658	0.14087	0.14541	0.15021	0.15527	0.16059	0.16617	0.17201	0.17813	0.18451	0.19115	0.19807	0.20527	0.21274	0.22048	0.2285	0.2368	0.24538	0.25425	0.26339	0.27282	0.28253	0.29253	0.30281	0.31338	0.32423	0.33537	0.34679	0.35849	0.37047	0.38272	0.39525	0.40806
0.10021	0.10033	0.10069	0.10129	0.10212	0.1032	0.10451	0.10607	0.10786	0.10979	0.11218	0.1147	0.11747	0.12049	0.12375	0.12726	0.13102	0.13503	0.13929	0.14381	0.14858	0.15362	0.1589	0.16445	0.17027	0.17635	0.18269	0.18931	0.19619	0.20334	0.21077	0.21848	0.22645	0.23468	0.24325	0.25206	0.26116	0.27054	0.2802	0.29014	0.30037	0.31088	0.32167	0.33275	0.3441	0.35574	0.36766	0.37985	0.39231	0.40505
0.098859	0.098977	0.099333	0.099926	0.10076	0.10183	0.10313	0.10468	0.10646	0.10839	0.11076	0.11327	0.11602	0.11902	0.12226	0.12575	0.12949	0.13348	0.13772	0.14222	0.14696	0.15197	0.15723	0.16275	0.16854	0.17458	0.18089	0.18747	0.19432	0.20143	0.20882	0.21648	0.22442	0.2326	0.24112	0.24989	0.25893	0.26826	0.27787	0.28776	0.29793	0.30838	0.31912	0.33014	0.34143	0.35301	0.36486	0.37698	0.38938	0.40205
0.097514	0.097632	0.097986	0.098576	0.099402	0.10046	0.10176	0.1033	0.10508	0.107	0.10935	0.11185	0.11459	0.11757	0.12079	0.12426	0.12798	0.13195	0.13617	0.14064	0.14536	0.15034	0.15557	0.16106	0.16681	0.17283	0.1791	0.18564	0.19245	0.19953	0.20688	0.2145	0.22239	0.23053	0.239	0.24772	0.25672	0.266	0.27555	0.28539	0.29551	0.3059	0.31658	0.32754	0.33877	0.35028	0.36207	0.37413	0.38646	0.39906
0.096181	0.096298	0.09665	0.097236	0.098058	0.099115	0.10041	0.10194	0.1037	0.10561	0.10795	0.11043	0.11316	0.11612	0.11933	0.12278	0.12648	0.13043	0.13462	0.13907	0.14376	0.14871	0.15392	0.15938	0.1651	0.17108	0.17732	0.18383	0.1906	0.19764	0.20495	0.21253	0.22038	0.2285	0.23689	0.24557	0.25452	0.26374	0.27325	0.28303	0.29309	0.30343	0.31405	0.32495	0.33612	0.34757	0.35929	0.37129	0.38355	0.39608
0.094858	0.094975	0.095325	0.095908	0.096725	0.097777	0.099062	0.10058	0.10234	0.10424	0.10656	0.10903	0.11174	0.11469	0.11788	0.12131	0.12499	0.12892	0.13309	0.13751	0.14218	0.1471	0.15228	0.15771	0.1634	0.16935	0.17556	0.18203	0.18876	0.19576	0.20303	0.21056	0.21837	0.22645	0.2348	0.24343	0.25233	0.2615	0.27095	0.28068	0.29069	0.30097	0.31153	0.32237	0.33348	0.34486	0.35652	0.36845	0.38065	0.39311
0.093547	0.093663	0.094011	0.094591	0.095403	0.096449	0.097728	0.09924	0.10099	0.10288	0.10519	0.10764	0.11034	0.11327	0.11644	0.11986	0.12351	0.12742	0.13157	0.13596	0.14168	0.1455	0.15065	0.15605	0.16171	0.16762	0.1738	0.18023	0.18693	0.19389	0.20112	0.20861	0.21638	0.22441	0.23269	0.24129	0.25014	0.25927	0.26867	0.27834	0.28829	0.29852	0.30902	0.3198	0.33085	0.34217	0.35376	0.36563	0.37776	0.39015
0.092246	0.092361	0.092707	0.093284	0.094093	0.095132	0.096404	0.097908	0.099645	0.10153	0.10382	0.10626	0.10894	0.11186	0.11501	0.11841	0.12205	0.12593	0.13005	0.13442	0.13904	0.14391	0.14903	0.1544	0.16003	0.16591	0.17205	0.17845	0.18511	0.19203	0.19922	0.20667	0.21439	0.22238	0.23062	0.23917	0.24797	0.25705	0.26639	0.27601	0.28591	0.29608	0.30652	0.31724	0.32823	0.33949	0.35102	0.36281	0.37487	0.3872
0.090956	0.091071	0.091415	0.091989	0.092793	0.093826	0.095091	0.096586	0.098314	0.10019	0.10247	0.1049	0.10756	0.11046	0.1136	0.11697	0.12059	0.12445	0.12855	0.1329	0.13749	0.14233	0.14742	0.15276	0.15836	0.16421	0.17031	0.17668	0.1833	0.19018	0.19733	0.20474	0.21242	0.22036	0.22855	0.23706	0.24581	0.25483	0.26413	0.27369	0.28353	0.29365	0.30403	0.31469	0.32561	0.33681	0.34828	0.36001	0.372	0.38426
0.089678	0.089792	0.090134	0.090704	0.091503	0.092531	0.093789	0.095276	0.096994	0.098864	0.10112	0.10354	0.10619	0.10907	0.11219	0.11555	0.11914	0.12298	0.12706	0.13138	0.13595	0.14076	0.14583	0.15114	0.1567	0.16252	0.16859	0.17491	0.1815	0.18834	0.19545	0.20282	0.21045	0.21835	0.22652	0.23495	0.24366	0.25263	0.26187	0.27138	0.28117	0.29122	0.30155	0.31215	0.32301	0.33415	0.34555	0.35721	0.36914	0.38132
0.088409	0.088523	0.088863	0.08943	0.090225	0.091247	0.092497	0.093976	0.095684	0.097546	0.099791	0.10219	0.10482	0.10769	0.11079	0.11413	0.11771	0.12152	0.12558	0.12988	0.13442	0.13921	0.14424	0.14952	0.15505	0.16083	0.16687	0.17316	0.17971	0.18652	0.19358	0.20091	0.2085	0.21635	0.22447	0.23284	0.24151	0.25044	0.25962	0.26908	0.27881	0.28881	0.29908	0.30962	0.32042	0.33149	0.34282	0.35442	0.36628	0.3784
0.087152	0.087265	0.087603	0.088167	0.088957	0.089973	0.091216	0.092687	0.094385	0.096239	0.098468	0.10086	0.10347	0.10632	0.10941	0.11273	0.11628	0.12008	0.12411	0.12839	0.1329	0.13766	0.14266	0.14791	0.15341	0.15916	0.16516	0.17142	0.17793	0.1847	0.19172	0.19901	0.20656	0.21437	0.22244	0.23076	0.23938	0.24825	0.25739	0.26679	0.27647	0.28641	0.29662	0.30709	0.31784	0.32884	0.34011	0.35164	0.36343	0.37548
0.085905	0.086017	0.086353	0.086914	0.0877	0.08871	0.089946	0.091408	0.093096	0.094942	0.097156	0.09953	0.10213	0.10497	0.10803	0.11133	0.11487	0.11864	0.12265	0.1269	0.13139	0.13612	0.1411	0.14632	0.15178	0.1575	0.16347	0.16969	0.17616	0.18289	0.18987	0.19712	0.20462	0.21239	0.22041	0.22868	0.23726	0.24608	0.25516	0.26451	0.27413	0.28402	0.29417	0.30458	0.31526	0.3262	0.33741	0.34887	0.3606	0.37258
0.084669	0.08478	0.085115	0.085672	0.086453	0.087457	0.088686	0.090139	0.091818	0.093656	0.095855	0.098214	0.1008	0.10362	0.10667	0.10995	0.11346	0.11722	0.1212	0.12543	0.12989	0.13459	0.13954	0.14473	0.15017	0.15585	0.16178	0.16797	0.1744	0.18109	0.18804	0.19524	0.2027	0.21042	0.2184	0.22664	0.23515	0.24391	0.25294	0.26224	0.2718	0.28163	0.29172	0.30208	0.31269	0.32357	0.33472	0.34611	0.35777	0.36968
0.083443	0.083554	0.083886	0.08444	0.085217	0.086215	0.087437	0.088882	0.090551	0.09238	0.094564	0.096909	0.099482	0.10228	0.10531	0.10858	0.11207	0.1158	0.11976	0.12396	0.1284	0.13307	0.13799	0.14412	0.14856	0.15421	0.16011	0.16625	0.17265	0.1793	0.18621	0.19337	0.20078	0.20846	0.21639	0.22458	0.23302	0.24176	0.25074	0.25998	0.26949	0.27925	0.28929	0.29958	0.31014	0.32095	0.33203	0.34336	0.35495	0.36679
0.082227	0.082337	0.082668	0.083219	0.083991	0.084983	0.086198	0.087634	0.089293	0.091114	0.093283	0.095615	0.098172	0.10096	0.10397	0.10721	0.11069	0.11439	0.11833	0.12251	0.12692	0.13157	0.13646	0.14159	0.14696	0.15258	0.15844	0.16455	0.17091	0.17752	0.18439	0.1915	0.19888	0.20651	0.21439	0.22254	0.23093	0.23961	0.24854	0.25773	0.26718	0.27689	0.28686	0.2971	0.30757	0.31834	0.32935	0.34062	0.35213	0.36391
0.081022	0.081132	0.08146	0.082008	0.082775	0.083762	0.084969	0.086397	0.088046	0.089858	0.092012	0.09433	0.096873	0.099641	0.10264	0.10586	0.10931	0.113	0.11692	0.12106	0.12545	0.13007	0.13493	0.14003	0.14537	0.15095	0.15678	0.16286	0.16918	0.17575	0.18258	0.18965	0.19698	0.20456	0.21241	0.2205	0.22884	0.23747	0.24635	0.25548	0.26488	0.27453	0.28444	0.29462	0.30505	0.31574	0.32668	0.33788	0.34933	0.36103
0.079827	0.079936	0.080263	0.080807	0.08157	0.082551	0.083751	0.08517	0.086809	0.088613	0.090752	0.093056	0.095583	0.098335	0.10131	0.10452	0.10795	0.11161	0.1155	0.11963	0.12399	0.12858	0.13341	0.13848	0.14379	0.14934	0.15514	0.16117	0.16746	0.17399	0.18078	0.18781	0.19509	0.20263	0.21043	0.21848	0.22678	0.23535	0.24417	0.25325	0.26258	0.27218	0.28204	0.29215	0.30252	0.31314	0.32402	0.33515	0.34654	0.35817
0.078643	0.078751	0.079075	0.079617	0.080375	0.08135	0.082542	0.083953	0.085583	0.087432	0.089501	0.091792	0.094304	0.097039	0.099999	0.10318	0.1066	0.11024	0.11411	0.11821	0.12254	0.1271	0.13191	0.13694	0.14222	0.14774	0.1535	0.1595	0.16575	0.17224	0.17898	0.18597	0.19322	0.20071	0.20846	0.21646	0.22472	0.23321	0.24199	0.25102	0.2603	0.26984	0.27964	0.28967	0.3	0.31056	0.32137	0.33243	0.34375	0.35531
0.077468	0.077576	0.077898	0.078436	0.07919	0.080159	0.081344	0.082746	0.084366	0.086204	0.088261	0.090537	0.093034	0.095753	0.098695	0.10186	0.10525	0.10887	0.11272	0.11679	0.1211	0.12564	0.13041	0.13542	0.14066	0.14615	0.15187	0.15784	0.16405	0.1705	0.1772	0.18415	0.19135	0.1988	0.2065	0.21445	0.22266	0.2311	0.23983	0.2488	0.25803	0.26751	0.27724	0.28724	0.29748	0.30798	0.31873	0.32972	0.34097	0.35245
0.076304	0.07641	0.076731	0.077266	0.078015	0.078978	0.080156	0.08155	0.08316	0.084986	0.087031	0.089293	0.091775	0.094477	0.097401	0.10055	0.10392	0.10751	0.11134	0.11539	0.11967	0.12418	0.12892	0.1339	0.13911	0.14456	0.15025	0.15618	0.16235	0.16877	0.17543	0.18233	0.18949	0.19689	0.20454	0.21245	0.22061	0.229	0.23768	0.24659	0.25576	0.26518	0.27486	0.28479	0.29497	0.30541	0.31609	0.32702	0.3382	0.34961
0.075149	0.075255	0.075574	0.076105	0.07685	0.077807	0.078978	0.080363	0.081963	0.083778	0.08581	0.088059	0.090525	0.09321	0.096116	0.099244	0.10259	0.10617	0.10997	0.11399	0.11825	0.12273	0.12744	0.13239	0.13757	0.14299	0.14864	0.15454	0.16067	0.16705	0.17366	0.18053	0.18764	0.195	0.2026	0.21046	0.21856	0.22692	0.23551	0.24439	0.2535	0.26287	0.27247	0.28235	0.29247	0.30284	0.31346	0.32432	0.33543	0.34678
0.074005	0.07411	0.074427	0.074955	0.075695	0.076646	0.07781	0.079186	0.080776	0.08258	0.0846	0.086834	0.089285	0.091954	0.094842	0.09795	0.10128	0.10483	0.10861	0.11261	0.11683	0.12129	0.12597	0.13089	0.13604	0.14142	0.14704	0.1529	0.159	0.16533	0.17191	0.17873	0.1858	0.19311	0.20067	0.20847	0.21653	0.22483	0.23337	0.2422	0.25125	0.26056	0.27012	0.27993	0.28998	0.30029	0.31084	0.32163	0.33267	0.34395
0.07287	0.072975	0.07329	0.073814	0.074549	0.075495	0.076651	0.078019	0.079599	0.081392	0.083399	0.085619	0.088055	0.090707	0.093577	0.096665	0.099974	0.1035	0.10726	0.11123	0.11543	0.11986	0.12452	0.1294	0.13452	0.13987	0.14545	0.15127	0.15733	0.16363	0.17016	0.17694	0.18396	0.19123	0.19874	0.2065	0.21451	0.22276	0.23124	0.24001	0.24901	0.25826	0.26776	0.2775	0.2875	0.29774	0.30822	0.31895	0.32992	0.34113
0.071745	0.07185	0.072162	0.072684	0.073414	0.074354	0.075503	0.076862	0.078432	0.080214	0.082208	0.084414	0.086834	0.08947	0.092322	0.095391	0.098678	0.10219	0.10591	0.10986	0.11404	0.11844	0.12306	0.12792	0.133	0.13832	0.14387	0.14965	0.15554	0.16193	0.16843	0.17516	0.18214	0.18936	0.19682	0.20453	0.21249	0.22069	0.22912	0.23782	0.24678	0.25596	0.26541	0.27509	0.28502	0.2952	0.30562	0.31628	0.32718	0.33831
0.07063	0.070734	0.071045	0.071563	0.072288	0.073222	0.074364	0.075715	0.077275	0.079045	0.081026	0.083219	0.085624	0.088242	0.091076	0.094126	0.097392	0.10088	0.10458	0.10851	0.11266	0.11703	0.12162	0.12645	0.1315	0.13678	0.1423	0.14804	0.1539	0.16024	0.1667	0.17339	0.18032	0.1875	0.19491	0.20257	0.21048	0.21863	0.22701	0.23565	0.24455	0.25368	0.26306	0.27268	0.28255	0.29266	0.30302	0.31361	0.32444	0.3355
0.069525	0.069628	0.069937	0.070452	0.071173	0.0721	0.073235	0.074577	0.076127	0.077886	0.079854	0.082033	0.084422	0.087024	0.08984	0.09287	0.096116	0.099578	0.10326	0.10716	0.11128	0.11562	0.12019	0.12499	0.13001	0.13525	0.14073	0.14644	0.15226	0.15856	0.16498	0.17163	0.17852	0.18564	0.19301	0.20063	0.20848	0.21658	0.22492	0.23349	0.24233	0.25141	0.26072	0.27029	0.28009	0.29014	0.30042	0.31095	0.32171	0.3327
0.06843	0.068532	0.068839	0.06935	0.070066	0.070988	0.072115	0.073449	0.074989	0.076736	0.078692	0.080856	0.08323	0.085816	0.088613	0.091623	0.094848	0.098288	0.10195	0.10582	0.10992	0.11423	0.11877	0.12353	0.12852	0.13373	0.13918	0.14485	0.15075	0.15689	0.16326	0.16987	0.17672	0.1838	0.19112	0.19868	0.20649	0.21453	0.22282	0.23133	0.24012	0.24914	0.25839	0.26789	0.27764	0.28762	0.29784	0.30829	0.31898	0.32991
0.067344	0.067445	0.06775	0.068258	0.06897	0.069885	0.071005	0.07233	0.07386	0.075596	0.077539	0.07969	0.082048	0.084616	0.087396	0.090386	0.09359	0.097008	0.10064	0.10449	0.10856	0.11285	0.11736	0.12209	0.12704	0.13222	0.13763	0.14327	0.14913	0.15523	0.16156	0.16813	0.17493	0.18196	0.18924	0.19675	0.2045	0.21249	0.22073	0.22919	0.2379	0.24687	0.25607	0.26551	0.27519	0.2851	0.29526	0.30565	0.31627	0.32712
0.066267	0.066368	0.066671	0.067176	0.067883	0.068792	0.069905	0.071221	0.072741	0.074465	0.076396	0.078532	0.080875	0.083427	0.086187	0.089159	0.092341	0.095737	0.099346	0.10317	0.10721	0.11147	0.11595	0.12065	0.12557	0.13072	0.13609	0.14169	0.14752	0.15358	0.15987	0.16639	0.17314	0.18013	0.18736	0.19482	0.20252	0.21046	0.21864	0.22705	0.23571	0.24462	0.25375	0.26313	0.27275	0.2826	0.29268	0.303	0.31356	0.32434
0.0652	0.0653	0.065601	0.066103	0.066805	0.067709	0.068814	0.070121	0.071631	0.073344	0.075262	0.077383	0.079711	0.082246	0.084988	0.08794	0.091102	0.094474	0.09806	0.10186	0.10587	0.1101	0.11455	0.11922	0.12411	0.12923	0.13456	0.14012	0.14591	0.15193	0.15818	0.16466	0.17137	0.17831	0.18549	0.1929	0.20055	0.20844	0.21657	0.22493	0.23352	0.24237	0.25145	0.26076	0.27031	0.2801	0.29012	0.30037	0.31085	0.32156
0.064143	0.064242	0.064541	0.065039	0.065737	0.066634	0.067732	0.06903	0.07053	0.072232	0.074137	0.076244	0.078557	0.081074	0.083799	0.08673	0.089871	0.093221	0.096782	0.10056	0.10454	0.10875	0.11317	0.1178	0.12266	0.12774	0.13304	0.13857	0.14432	0.15029	0.1565	0.16293	0.1696	0.1765	0.18363	0.19099	0.19859	0.20643	0.2145	0.2228	0.23133	0.24011	0.24914	0.25839	0.26788	0.2776	0.28756	0.29774	0.30815	0.31879
0.063095	0.063193	0.06349	0.063985	0.064678	0.065569	0.06666	0.067949	0.069439	0.071129	0.073021	0.075115	0.077411	0.079912	0.082618	0.08553	0.088649	0.091977	0.095514	0.099263	0.10322	0.1074	0.11179	0.11639	0.12122	0.12626	0.13153	0.13702	0.14273	0.14855	0.15483	0.16122	0.16784	0.17469	0.18177	0.18909	0.19664	0.20442	0.21242	0.22069	0.22916	0.23788	0.24685	0.25604	0.26546	0.27511	0.285	0.29511	0.30545	0.31602
0.062056	0.062154	0.062449	0.06294	0.063628	0.064514	0.065596	0.066877	0.068331	0.070036	0.071915	0.073994	0.076275	0.078759	0.081446	0.084338	0.087436	0.090741	0.094255	0.097977	0.10191	0.10606	0.11042	0.11499	0.11978	0.12479	0.13002	0.13547	0.14115	0.14694	0.15316	0.15951	0.16609	0.17289	0.17993	0.18719	0.19469	0.20242	0.21038	0.21857	0.22699	0.23565	0.24456	0.25368	0.26304	0.27263	0.28245	0.2925	0.30276	0.31326
0.061026	0.061124	0.061416	0.061904	0.062588	0.063467	0.064543	0.065815	0.067259	0.068951	0.070817	0.072882	0.075148	0.077614	0.080283	0.083156	0.086232	0.089515	0.093004	0.096701	0.10061	0.10473	0.10906	0.1136	0.11836	0.12333	0.12853	0.13394	0.13957	0.14543	0.15151	0.15851	0.16434	0.1711	0.17809	0.1853	0.19275	0.20042	0.20833	0.21647	0.22484	0.23343	0.24227	0.25134	0.26063	0.27016	0.27991	0.28988	0.30008	0.3105
0.060006	0.060103	0.060394	0.060878	0.061557	0.06243	0.063498	0.064761	0.066197	0.067876	0.069729	0.07178	0.074029	0.076479	0.079129	0.081982	0.085037	0.088297	0.091762	0.095433	0.099313	0.1034	0.1077	0.11221	0.11694	0.12188	0.12704	0.13241	0.13801	0.14382	0.14981	0.15612	0.16261	0.16932	0.17626	0.18342	0.19081	0.19843	0.20629	0.21437	0.22268	0.23121	0.24	0.249	0.25823	0.26768	0.27737	0.28727	0.2974	0.30775
0.058995	0.059091	0.05938	0.059861	0.060535	0.061402	0.062462	0.063717	0.065143	0.06681	0.06865	0.070686	0.07292	0.075353	0.077984	0.080817	0.083851	0.087087	0.090528	0.094174	0.098026	0.10209	0.10636	0.11084	0.11553	0.12044	0.12556	0.1309	0.13645	0.14223	0.14812	0.15444	0.16088	0.16754	0.17443	0.18154	0.18889	0.19646	0.20425	0.21228	0.22053	0.229	0.23771	0.24666	0.25583	0.26522	0.27483	0.28467	0.29473	0.305
0.057993	0.058088	0.058375	0.058853	0.059522	0.060383	0.061436	0.062681	0.064099	0.065753	0.06758	0.069601	0.07182	0.074235	0.07685	0.07966	0.082673	0.085887	0.089303	0.092923	0.096748	0.10078	0.10502	0.10947	0.11413	0.119	0.12409	0.12939	0.1349	0.14063	0.14654	0.15276	0.15916	0.16577	0.17261	0.17968	0.18697	0.19448	0.20222	0.21019	0.21839	0.22681	0.23545	0.24433	0.25343	0.26276	0.27231	0.28207	0.29206	0.30227
0.057	0.057095	0.057379	0.057854	0.058518	0.059373	0.060418	0.061655	0.063083	0.064704	0.066518	0.068526	0.070728	0.073126	0.07572	0.078513	0.081504	0.084694	0.088086	0.091681	0.095479	0.099482	0.10369	0.10811	0.11273	0.11757	0.12262	0.12788	0.13336	0.13905	0.14496	0.15109	0.15744	0.16401	0.1708	0.17781	0.18504	0.19251	0.2002	0.20811	0.21625	0.22461	0.23319	0.242	0.25105	0.2603	0.26978	0.27948	0.28939	0.29954
0.056016	0.05611	0.056393	0.056864	0.057523	0.058372	0.05941	0.060637	0.062056	0.063665	0.065466	0.067459	0.069645	0.072026	0.074601	0.077373	0.080343	0.083511	0.086878	0.090447	0.094217	0.098191	0.10237	0.10676	0.11135	0.11615	0.12116	0.12639	0.13182	0.13748	0.14334	0.14943	0.15573	0.16225	0.169	0.17596	0.18314	0.19055	0.19818	0.20604	0.21412	0.22242	0.23094	0.23968	0.24866	0.25785	0.26726	0.27689	0.28673	0.2968
0.055041	0.055134	0.055415	0.055882	0.056537	0.05738	0.05841	0.059629	0.061037	0.062634	0.064422	0.0664	0.068571	0.070934	0.073491	0.076243	0.079191	0.082335	0.085678	0.089221	0.092964	0.096909	0.10106	0.10541	0.10997	0.11474	0.11971	0.1249	0.1303	0.13591	0.14173	0.14777	0.15403	0.16051	0.1672	0.1741	0.18124	0.1886	0.19617	0.20397	0.21199	0.22023	0.22869	0.23737	0.24628	0.25541	0.26475	0.27431	0.28408	0.29407
0.054075	0.054168	0.054446	0.05491	0.05556	0.056396	0.057419	0.058629	0.060026	0.061612	0.063387	0.06535	0.067505	0.069851	0.072389	0.075121	0.078047	0.081168	0.084487	0.088003	0.091718	0.095635	0.099753	0.10407	0.1086	0.11333	0.11827	0.12342	0.12878	0.13435	0.14013	0.14612	0.15234	0.15876	0.16541	0.17227	0.17935	0.18665	0.19417	0.20191	0.20987	0.21805	0.22644	0.23506	0.2439	0.25297	0.26224	0.27173	0.28143	0.29135
0.053118	0.05321	0.053486	0.053947	0.054592	0.055422	0.056437	0.057638	0.059025	0.060599	0.06236	0.064309	0.066448	0.068778	0.071296	0.074007	0.076911	0.080009	0.083303	0.086793	0.090481	0.094368	0.098456	0.10274	0.10724	0.11193	0.11684	0.12195	0.12726	0.13279	0.13853	0.14448	0.15065	0.15703	0.16362	0.17043	0.17746	0.18471	0.19217	0.19985	0.20775	0.21587	0.22421	0.23276	0.24153	0.25053	0.25973	0.26915	0.27878	0.28862
0.05217	0.052261	0.052535	0.052992	0.053633	0.054456	0.055464	0.056656	0.058032	0.059594	0.061342	0.063277	0.065399	0.06771	0.07021	0.072901	0.075784	0.078859	0.082128	0.085592	0.089252	0.09311	0.097166	0.10142	0.10588	0.11054	0.11541	0.12048	0.12576	0.13124	0.13694	0.14285	0.14897	0.1553	0.16183	0.1686	0.17558	0.18277	0.19018	0.1978	0.20564	0.2137	0.22198	0.23046	0.23917	0.2481	0.25723	0.26658	0.27613	0.2859
0.05123	0.051321	0.051593	0.052046	0.052682	0.053499	0.054499	0.055668	0.057048	0.058598	0.060333	0.062253	0.064359	0.066652	0.069134	0.071804	0.074665	0.077716	0.08096	0.084398	0.08803	0.091859	0.095885	0.10011	0.10453	0.10916	0.11399	0.11902	0.12426	0.1297	0.13536	0.14122	0.14729	0.15357	0.16007	0.16678	0.1737	0.18084	0.18819	0.19575	0.20354	0.21153	0.21975	0.22817	0.23681	0.24566	0.25473	0.26401	0.27349	0.28319
0.050299	0.050389	0.050659	0.051109	0.05174	0.052551	0.053543	0.054704	0.056072	0.057611	0.059332	0.061237	0.063327	0.065603	0.068065	0.070715	0.073554	0.076582	0.079801	0.083212	0.086817	0.090616	0.094611	0.098803	0.10319	0.10778	0.11258	0.11757	0.12277	0.12817	0.13378	0.1396	0.14562	0.15186	0.1583	0.16496	0.17183	0.17891	0.1862	0.19371	0.20144	0.20937	0.21752	0.22588	0.23445	0.24323	0.25224	0.26144	0.27085	0.28047
0.049377	0.049466	0.049734	0.050181	0.050807	0.051611	0.052596	0.053748	0.055105	0.056632	0.058339	0.06023	0.062304	0.064562	0.067005	0.069634	0.072451	0.075456	0.07865	0.082034	0.085611	0.08938	0.093344	0.097504	0.10186	0.10641	0.11117	0.11612	0.12128	0.12664	0.13221	0.13798	0.14396	0.15014	0.15654	0.16315	0.16996	0.17699	0.18423	0.19168	0.19934	0.20721	0.2153	0.2236	0.2321	0.24081	0.24975	0.25888	0.26821	0.27776
0.048463	0.048552	0.048818	0.049261	0.049882	0.05068	0.051657	0.052801	0.054147	0.055661	0.057355	0.059231	0.06129	0.063529	0.065953	0.068562	0.071356	0.074337	0.077506	0.080864	0.084412	0.088152	0.092085	0.096212	0.10053	0.10505	0.10977	0.11469	0.1198	0.12512	0.13064	0.13637	0.1423	0.14844	0.15478	0.16134	0.1681	0.17507	0.18225	0.18964	0.19725	0.20506	0.21308	0.22131	0.22975	0.2384	0.24725	0.25632	0.26558	0.27505
0.047559	0.047646	0.04791	0.04835	0.048966	0.049758	0.050727	0.051873	0.053197	0.054699	0.05638	0.058241	0.060282	0.062504	0.064909	0.067497	0.070269	0.073226	0.07637	0.079702	0.083222	0.086932	0.090833	0.094927	0.099215	0.1037	0.10838	0.11326	0.11833	0.12361	0.12909	0.13477	0.14065	0.14674	0.15303	0.15954	0.16624	0.17316	0.18028	0.18762	0.19516	0.20291	0.21068	0.21904	0.2274	0.23598	0.24477	0.25376	0.26296	0.27234
0.046662	0.046749	0.047011	0.047447	0.048058	0.048844	0.049805	0.050942	0.052255	0.053745	0.055412	0.057258	0.059283	0.061488	0.063873	0.06644	0.06919	0.072123	0.075242	0.078547	0.082038	0.085719	0.089589	0.09365	0.097903	0.10235	0.10699	0.11183	0.11687	0.1221	0.12753	0.13317	0.13901	0.14505	0.15129	0.15774	0.16439	0.17125	0.17832	0.18559	0.19308	0.20076	0.20866	0.21676	0.22507	0.23357	0.24228	0.25121	0.26033	0.26963
0.045774	0.045861	0.04612	0.046553	0.047159	0.047938	0.048891	0.050019	0.051321	0.052799	0.054453	0.056284	0.058292	0.060479	0.062845	0.065391	0.068119	0.071028	0.074121	0.077399	0.080862	0.084513	0.088351	0.09238	0.096598	0.10101	0.10561	0.11041	0.11541	0.1206	0.12599	0.13158	0.13737	0.14336	0.14955	0.15595	0.16255	0.16935	0.17636	0.18358	0.191	0.19862	0.20645	0.21449	0.22273	0.23116	0.2398	0.24865	0.2577	0.26693
0.044895	0.04498	0.045238	0.045667	0.046268	0.047041	0.047986	0.049104	0.050396	0.051862	0.053502	0.055318	0.05731	0.059478	0.061825	0.06435	0.067055	0.069941	0.073008	0.076259	0.079694	0.083314	0.087121	0.091116	0.0953	0.099675	0.10424	0.109	0.11395	0.1191	0.12445	0.12999	0.13573	0.14167	0.14782	0.15416	0.16071	0.16745	0.17441	0.18156	0.18892	0.19648	0.20425	0.21222	0.22039	0.22876	0.23733	0.2461	0.25508	0.26423
0.044024	0.044109	0.044364	0.044789	0.045385	0.046152	0.047089	0.048198	0.049479	0.050933	0.052559	0.054361	0.056335	0.058486	0.060812	0.063317	0.065999	0.068861	0.071903	0.075126	0.078533	0.082123	0.085898	0.089859	0.094009	0.098347	0.10287	0.10759	0.11251	0.11761	0.12291	0.12841	0.1341	0.14	0.14609	0.15238	0.15887	0.16556	0.17245	0.17955	0.18685	0.19435	0.20205	0.20995	0.21805	0.22636	0.23485	0.24355	0.25245	0.26153
0.043161	0.043245	0.043498	0.04392	0.044511	0.045271	0.046194	0.0473	0.04857	0.050012	0.051625	0.05341	0.055368	0.057501	0.059808	0.062291	0.064951	0.067788	0.070805	0.074001	0.077378	0.080938	0.084681	0.08861	0.092724	0.097025	0.10151	0.10619	0.11107	0.11613	0.12138	0.12683	0.13248	0.13832	0.14436	0.1506	0.15704	0.16367	0.17051	0.1774	0.18478	0.19222	0.19985	0.20769	0.21572	0.22395	0.23238	0.241	0.24983	0.25883
0.042307	0.04239	0.042641	0.043059	0.043645	0.044399	0.045314	0.04641	0.04767	0.049099	0.050698	0.052468	0.05441	0.056524	0.058811	0.061273	0.06391	0.066723	0.069714	0.072883	0.076231	0.079761	0.083472	0.087366	0.091445	0.09571	0.10016	0.1048	0.10963	0.11465	0.11986	0.12526	0.13086	0.13665	0.14264	0.14883	0.15521	0.16179	0.16856	0.17554	0.18271	0.19009	0.19766	0.20543	0.21339	0.22155	0.22991	0.23845	0.2472	0.25613
0.041461	0.041543	0.041792	0.042207	0.042787	0.043534	0.044442	0.045529	0.046777	0.048194	0.049779	0.051534	0.053458	0.055554	0.057822	0.060262	0.062877	0.065665	0.06863	0.071772	0.075091	0.07859	0.082269	0.08613	0.090173	0.094401	0.098814	0.10341	0.1082	0.11317	0.11834	0.1237	0.12925	0.13499	0.14093	0.14706	0.15338	0.15991	0.16662	0.17354	0.18065	0.18796	0.19546	0.20317	0.21106	0.21915	0.22744	0.23591	0.24458	0.25343
0.040623	0.040705	0.040951	0.041362	0.041938	0.042678	0.043584	0.044655	0.045893	0.047297	0.048868	0.050607	0.052515	0.054593	0.05684	0.059259	0.061851	0.064615	0.067554	0.070667	0.073958	0.077426	0.081073	0.0849	0.088908	0.093098	0.097472	0.10203	0.10678	0.11171	0.11683	0.12214	0.12764	0.13333	0.13922	0.14529	0.15156	0.15803	0.16469	0.17154	0.17859	0.18584	0.19327	0.20091	0.20874	0.21675	0.22497	0.23337	0.24196	0.25073
0.039793	0.039874	0.040119	0.040526	0.041096	0.04183	0.042728	0.04379	0.045016	0.046408	0.047966	0.049689	0.05158	0.053639	0.055866	0.058264	0.060832	0.063572	0.066484	0.06957	0.072832	0.076269	0.079883	0.083676	0.087648	0.091802	0.096137	0.10066	0.10536	0.11025	0.11532	0.12058	0.12604	0.13168	0.13751	0.14353	0.14975	0.15604	0.16275	0.16955	0.17653	0.18371	0.19109	0.19865	0.20641	0.21436	0.2225	0.23083	0.23933	0.24802
0.038972	0.039052	0.039294	0.039698	0.040263	0.04099	0.04188	0.042932	0.044148	0.045527	0.04707	0.048778	0.050652	0.052692	0.0549	0.057276	0.059821	0.062536	0.065422	0.06848	0.071712	0.075118	0.0787	0.082458	0.086395	0.090511	0.094807	0.099285	0.10394	0.10879	0.11382	0.11903	0.12444	0.13003	0.13581	0.14177	0.14793	0.15428	0.16082	0.16755	0.17448	0.18159	0.1889	0.1964	0.20408	0.21196	0.22003	0.22828	0.23671	0.24532
0.038158	0.038238	0.038478	0.038878	0.039438	0.040155	0.04104	0.042083	0.043287	0.044653	0.046182	0.047875	0.049732	0.051753	0.053941	0.056295	0.058816	0.061507	0.064366	0.067397	0.070599	0.073974	0.077523	0.081247	0.085148	0.089226	0.093483	0.097919	0.10254	0.10734	0.11232	0.11749	0.12284	0.12838	0.13411	0.14002	0.14612	0.15241	0.15889	0.16556	0.17242	0.17948	0.18671	0.19414	0.20176	0.20956	0.21756	0.22574	0.23409	0.24262
0.037353	0.037432	0.03767	0.038066	0.038621	0.039331	0.040208	0.041241	0.042434	0.043788	0.045303	0.046979	0.048819	0.050822	0.052989	0.055321	0.057819	0.060485	0.063318	0.06632	0.069492	0.072836	0.076352	0.080042	0.083906	0.087946	0.092164	0.096555	0.10113	0.10589	0.11083	0.11595	0.12125	0.12674	0.13241	0.13827	0.14431	0.15055	0.15697	0.16358	0.17037	0.17736	0.18453	0.19189	0.19944	0.20717	0.21508	0.22319	0.23146	0.23992
0.036556	0.036634	0.036869	0.037262	0.037812	0.038516	0.039384	0.040407	0.041589	0.04293	0.04443	0.046091	0.047914	0.049898	0.052044	0.054355	0.056829	0.059469	0.062276	0.06525	0.068392	0.071705	0.075188	0.078843	0.082671	0.086673	0.09085	0.095205	0.099736	0.10445	0.10934	0.11441	0.11966	0.1251	0.13072	0.13652	0.14251	0.14869	0.15504	0.16159	0.16832	0.17524	0.18235	0.18964	0.19711	0.20477	0.21261	0.22064	0.22884	0.23722
0.035766	0.035844	0.036077	0.036466	0.03701	0.037711	0.038567	0.039581	0.040751	0.042081	0.043566	0.045211	0.047016	0.048981	0.051107	0.053395	0.055846	0.058461	0.061241	0.064186	0.067299	0.070579	0.074029	0.077649	0.08144	0.085404	0.089538	0.093855	0.098343	0.10301	0.10785	0.11288	0.11808	0.12346	0.12903	0.13478	0.14071	0.14682	0.15312	0.15961	0.16628	0.17313	0.18017	0.18739	0.19479	0.20238	0.21014	0.21809	0.22621	0.23451
0.034985	0.035062	0.035293	0.035678	0.036217	0.03691	0.037759	0.038762	0.039922	0.041237	0.042709	0.044338	0.046125	0.048071	0.050177	0.052443	0.05487	0.05746	0.060212	0.063129	0.066212	0.06946	0.072877	0.076461	0.080216	0.084142	0.088239	0.09251	0.096955	0.10158	0.10637	0.11135	0.1165	0.12183	0.12734	0.13304	0.13891	0.14496	0.1512	0.15762	0.16423	0.17101	0.17798	0.18513	0.19247	0.19998	0.20767	0.21554	0.22358	0.2318
0.034211	0.034288	0.034516	0.034897	0.035431	0.036118	0.036958	0.037952	0.0391	0.040402	0.041859	0.043472	0.045242	0.047169	0.049254	0.051497	0.053901	0.056465	0.05919	0.062079	0.06513	0.068347	0.07173	0.075279	0.078997	0.082884	0.086941	0.09117	0.095571	0.10015	0.1049	0.10982	0.11492	0.1202	0.12566	0.1313	0.13711	0.14311	0.14929	0.15564	0.16218	0.1689	0.1758	0.18288	0.19014	0.19758	0.2052	0.21299	0.22095	0.22909
0.033446	0.033521	0.033748	0.034125	0.034652	0.035333	0.036165	0.037149	0.038285	0.039574	0.041017	0.042614	0.044366	0.046274	0.048338	0.050559	0.052938	0.055476	0.058175	0.061034	0.064055	0.06724	0.070589	0.074103	0.077783	0.081631	0.085648	0.089834	0.094191	0.09872	0.10342	0.1083	0.11335	0.11858	0.12398	0.12956	0.13532	0.14125	0.14737	0.15366	0.16014	0.16679	0.17362	0.18063	0.18781	0.19518	0.20272	0.21044	0.21832	0.22638
0.032688	0.032763	0.032987	0.03336	0.033882	0.034556	0.03538	0.036353	0.037478	0.038754	0.040182	0.041763	0.043497	0.045385	0.047428	0.049627	0.051982	0.054495	0.057165	0.059996	0.062986	0.066139	0.069453	0.072932	0.076575	0.080383	0.084359	0.088503	0.092816	0.097299	0.10195	0.10678	0.11178	0.11695	0.1223	0.12782	0.13352	0.1394	0.14545	0.15168	0.15809	0.16467	0.17144	0.17837	0.18549	0.19278	0.20024	0.20787	0.21568	0.22365
0.031938	0.032012	0.032234	0.032603	0.033121	0.033787	0.034602	0.035566	0.036679	0.037942	0.039355	0.040919	0.042636	0.044504	0.046526	0.048702	0.051033	0.053519	0.056162	0.058964	0.061923	0.065043	0.068323	0.071766	0.075371	0.07914	0.083075	0.087176	0.091444	0.095881	0.10049	0.10526	0.11021	0.11533	0.12062	0.12609	0.13173	0.13755	0.14354	0.1497	0.15604	0.16256	0.16925	0.17612	0.18316	0.19037	0.19776	0.20531	0.21305	0.22093
0.031196	0.031269	0.031489	0.031854	0.032367	0.033026	0.033832	0.034785	0.035887	0.037136	0.038535	0.040083	0.041781	0.04363	0.045631	0.047783	0.05009	0.05255	0.055166	0.057937	0.060866	0.063953	0.067199	0.070605	0.074172	0.077902	0.081795	0.085853	0.090077	0.094467	0.099025	0.10375	0.10865	0.11371	0.11895	0.12436	0.12994	0.13569	0.14162	0.14772	0.154	0.16044	0.16707	0.17386	0.18083	0.18796	0.19528	0.20275	0.21039	0.2182
0.030462	0.030534	0.030751	0.031112	0.03162	0.032272	0.033069	0.034012	0.035102	0.036338	0.037722	0.039253	0.040933	0.042763	0.044742	0.046872	0.049153	0.051587	0.054175	0.056917	0.059814	0.062868	0.066079	0.069449	0.072978	0.076668	0.08052	0.084534	0.088713	0.093056	0.097565	0.10224	0.10708	0.1121	0.11728	0.12263	0.12815	0.13384	0.13971	0.14574	0.15195	0.15833	0.16488	0.1716	0.17849	0.18555	0.19279	0.20018	0.20774	0.21547
0.029735	0.029806	0.030021	0.030378	0.03088	0.031525	0.032314	0.033247	0.034325	0.035548	0.036916	0.038431	0.040093	0.041902	0.04386	0.045966	0.048223	0.050631	0.05319	0.055902	0.058768	0.061789	0.064965	0.068298	0.071789	0.075439	0.079248	0.083219	0.087352	0.091648	0.096108	0.10073	0.10552	0.11048	0.11561	0.1209	0.12636	0.13199	0.13779	0.14376	0.1499	0.15621	0.16269	0.16934	0.17615	0.18314	0.1903	0.19761	0.20509	0.21273
0.029016	0.029087	0.029299	0.029653	0.030148	0.030786	0.031554	0.032489	0.033555	0.034764	0.036117	0.037615	0.039259	0.041048	0.042984	0.045067	0.047299	0.04968	0.052211	0.054893	0.057727	0.060714	0.063856	0.067152	0.070604	0.074213	0.077981	0.081908	0.085995	0.090243	0.094654	0.099227	0.10397	0.10887	0.11394	0.11917	0.12457	0.13014	0.13588	0.14178	0.14785	0.15409	0.1605	0.16707	0.17381	0.18073	0.1878	0.19503	0.20242	0.20998
0.028304	0.028374	0.028584	0.028934	0.029424	0.030055	0.030826	0.031739	0.032792	0.033988	0.035326	0.036807	0.038432	0.040201	0.042115	0.044175	0.046381	0.048735	0.051238	0.05389	0.056692	0.059645	0.062751	0.06601	0.069423	0.072992	0.076717	0.0806	0.084641	0.088841	0.093202	0.097724	0.10241	0.10726	0.11227	0.11744	0.12278	0.12829	0.13396	0.1398	0.1458	0.15197	0.1583	0.1648	0.17147	0.1783	0.18529	0.19244	0.19976	0.20723
0.0276	0.027669	0.027877	0.028223	0.028707	0.029331	0.030093	0.030995	0.032037	0.033218	0.034541	0.036005	0.037611	0.03936	0.041252	0.043288	0.04547	0.047797	0.05027	0.052892	0.055662	0.058581	0.061651	0.064873	0.068247	0.071775	0.075457	0.079295	0.083289	0.087441	0.091752	0.096222	0.10085	0.10564	0.1106	0.11571	0.12099	0.12643	0.13204	0.13781	0.14374	0.14984	0.15611	0.16253	0.16912	0.17587	0.18278	0.18985	0.19708	0.20447
0.026904	0.026972	0.027177	0.027519	0.027998	0.028614	0.029367	0.030259	0.031288	0.032456	0.033763	0.03521	0.036798	0.038526	0.040396	0.042408	0.044564	0.046864	0.049308	0.051899	0.054636	0.057522	0.060556	0.06374	0.067074	0.070561	0.0742	0.077993	0.081941	0.086044	0.090304	0.094722	0.099298	0.10403	0.10893	0.11398	0.1192	0.12458	0.13012	0.13582	0.14169	0.14771	0.1539	0.16026	0.16677	0.17344	0.18027	0.18726	0.1944	0.2017
0.026215	0.026283	0.026485	0.026823	0.027296	0.027905	0.028649	0.02953	0.030537	0.031701	0.032993	0.034422	0.035991	0.037698	0.039546	0.041534	0.043664	0.045936	0.048352	0.050912	0.053616	0.056467	0.059465	0.062611	0.065905	0.06935	0.072946	0.076694	0.080594	0.084649	0.088858	0.093223	0.097744	0.10242	0.10726	0.11226	0.11741	0.12272	0.1282	0.13383	0.13963	0.14558	0.1517	0.15797	0.16441	0.171	0.17775	0.18465	0.19171	0.19892
0.025534	0.0256	0.0258	0.026134	0.026601	0.027203	0.027938	0.028808	0.029813	0.030953	0.032228	0.033641	0.03519	0.036877	0.038702	0.040666	0.04277	0.045014	0.047401	0.049929	0.052601	0.055417	0.058378	0.061486	0.06474	0.068143	0.071695	0.075397	0.07925	0.083255	0.087413	0.091725	0.096191	0.10081	0.10559	0.11053	0.11562	0.12087	0.12627	0.13184	0.13756	0.14345	0.14949	0.15569	0.16204	0.16855	0.17522	0.18204	0.18901	0.19613
0.024859	0.024926	0.025123	0.025452	0.025914	0.026508	0.027234	0.028093	0.029085	0.030211	0.031471	0.032866	0.034396	0.036061	0.037864	0.039804	0.041881	0.044098	0.046454	0.048951	0.05159	0.054371	0.057295	0.060364	0.063578	0.066939	0.070447	0.074103	0.077908	0.081863	0.085969	0.090227	0.094638	0.099203	0.10392	0.10879	0.11382	0.11901	0.12435	0.12984	0.1355	0.14131	0.14727	0.15339	0.15967	0.1661	0.17268	0.17942	0.1863	0.19334
0.024193	0.024258	0.024453	0.024778	0.025234	0.02582	0.026537	0.027385	0.028365	0.029476	0.03072	0.032097	0.033608	0.035252	0.037032	0.038947	0.040998	0.043187	0.045513	0.047979	0.050584	0.053329	0.056217	0.059246	0.06242	0.065738	0.069201	0.07281	0.076567	0.080472	0.084526	0.08873	0.093085	0.097591	0.10225	0.10706	0.11203	0.11714	0.12242	0.12784	0.13342	0.13916	0.14505	0.15109	0.15729	0.16364	0.17014	0.17679	0.18359	0.19053
0.023533	0.023598	0.02379	0.024111	0.024561	0.02514	0.025847	0.026685	0.027651	0.028748	0.029976	0.031335	0.032826	0.034449	0.036206	0.038096	0.040121	0.042281	0.044577	0.047011	0.049582	0.052292	0.055142	0.058132	0.061264	0.064539	0.067957	0.07152	0.075228	0.079082	0.083084	0.087233	0.091531	0.095979	0.10058	0.10533	0.11023	0.11528	0.12048	0.12584	0.13135	0.13701	0.14282	0.14879	0.1549	0.16117	0.16758	0.17415	0.18086	0.18771
0.022883	0.022945	0.023135	0.023452	0.023895	0.024466	0.025165	0.025991	0.026945	0.028021	0.029239	0.03058	0.032051	0.033653	0.035386	0.037251	0.039249	0.04138	0.043646	0.046047	0.048584	0.051258	0.05407	0.057021	0.060111	0.063342	0.066715	0.070231	0.07389	0.077693	0.081641	0.085735	0.089977	0.094366	0.098903	0.10359	0.10842	0.11341	0.11854	0.12383	0.12926	0.13485	0.14059	0.14647	0.15251	0.15869	0.16502	0.1715	0.17812	0.18488
0.022238	0.022299	0.022487	0.022799	0.023237	0.0238	0.024489	0.025304	0.026245	0.027313	0.028508	0.02983	0.031281	0.032861	0.034571	0.036411	0.038381	0.040484	0.042719	0.045087	0.04759	0.050228	0.053002	0.055912	0.058961	0.062148	0.065475	0.068943	0.072552	0.076304	0.080198	0.084237	0.088421	0.09275	0.097225	0.10185	0.10662	0.11153	0.1166	0.12181	0.12717	0.13268	0.13834	0.14415	0.1501	0.1562	0.16244	0.16883	0.17536	0.18203
0.021599	0.021661	0.021846	0.022154	0.022585	0.023141	0.02382	0.024623	0.025551	0.026604	0.027783	0.029087	0.030518	0.032076	0.033762	0.035576	0.037519	0.039593	0.041797	0.044132	0.0466	0.049201	0.051936	0.054807	0.057813	0.060956	0.064237	0.067656	0.071215	0.074914	0.078755	0.082738	0.086863	0.091132	0.095545	0.1001	0.10481	0.10966	0.11465	0.11979	0.12508	0.13051	0.13609	0.14182	0.14769	0.1537	0.15986	0.16616	0.1726	0.17918
0.020969	0.02103	0.021212	0.021515	0.021941	0.022488	0.023158	0.02395	0.024865	0.025903	0.027064	0.02835	0.029761	0.031297	0.032958	0.034747	0.036662	0.038706	0.040879	0.043181	0.045614	0.048178	0.050874	0.053703	0.056667	0.059765	0.062999	0.06637	0.069878	0.073525	0.077311	0.081237	0.085303	0.089512	0.093862	0.098355	0.10299	0.10777	0.11269	0.11776	0.12297	0.12833	0.13383	0.13948	0.14526	0.15119	0.15726	0.16347	0.16982	0.1763
0.020345	0.020406	0.020585	0.020884	0.021303	0.021843	0.022503	0.023283	0.024185	0.025207	0.026352	0.027619	0.029009	0.030522	0.03216	0.033922	0.03581	0.037824	0.039965	0.042233	0.04463	0.047157	0.049814	0.052602	0.055522	0.058575	0.061762	0.065084	0.068541	0.072134	0.075865	0.079733	0.083741	0.087888	0.092174	0.096602	0.10117	0.10588	0.11073	0.11573	0.12086	0.12614	0.13156	0.13712	0.14282	0.14866	0.15465	0.16076	0.16702	0.17341
0.019729	0.019788	0.019966	0.02026	0.020673	0.021204	0.021854	0.022623	0.023511	0.024518	0.025646	0.026894	0.028263	0.029754	0.031367	0.033103	0.034962	0.036946	0.039055	0.041289	0.043651	0.046139	0.048756	0.051503	0.054379	0.057387	0.060526	0.063797	0.067203	0.070742	0.074417	0.078228	0.082175	0.08626	0.090483	0.094844	0.099344	0.10398	0.10876	0.11368	0.11874	0.12394	0.12928	0.13476	0.14037	0.14613	0.15202	0.15805	0.16421	0.1705
0.01912	0.019178	0.019353	0.019643	0.020049	0.020572	0.021212	0.021969	0.022844	0.023836	0.024946	0.026175	0.027523	0.028991	0.030579	0.032288	0.034119	0.036072	0.038148	0.040349	0.042673	0.045124	0.047701	0.050405	0.053237	0.056198	0.059289	0.062511	0.065864	0.069349	0.072967	0.076719	0.080606	0.084628	0.088786	0.09308	0.09751	0.10208	0.10678	0.11163	0.11661	0.12173	0.12699	0.13238	0.13791	0.14357	0.14937	0.15531	0.16138	0.16757
0.018518	0.018575	0.018747	0.019033	0.019433	0.019947	0.020577	0.021322	0.022183	0.023159	0.024252	0.025461	0.026788	0.028232	0.029795	0.031478	0.033279	0.035202	0.037245	0.039411	0.041699	0.044111	0.046647	0.049308	0.052096	0.05501	0.058052	0.061223	0.064523	0.067953	0.071514	0.075207	0.079032	0.082991	0.087083	0.091309	0.09567	0.10017	0.1048	0.10956	0.11447	0.1195	0.12468	0.12999	0.13543	0.141	0.14671	0.15256	0.15853	0.16463
0.017923	0.017979	0.018147	0.018429	0.018822	0.019329	0.019948	0.020681	0.021528	0.022488	0.023563	0.024753	0.026058	0.027479	0.029017	0.030672	0.032444	0.034335	0.036346	0.038476	0.040727	0.0431	0.045595	0.048213	0.050955	0.053822	0.056815	0.059934	0.06318	0.066554	0.070058	0.073691	0.077454	0.081348	0.085373	0.089531	0.093821	0.098244	0.1028	0.10749	0.11231	0.11727	0.12236	0.12758	0.13293	0.13842	0.14404	0.14978	0.15566	0.16166
0.017334	0.017389	0.017555	0.017832	0.018219	0.018717	0.019326	0.020047	0.020879	0.021823	0.02288	0.02405	0.025334	0.026731	0.028243	0.02987	0.031613	0.033473	0.035449	0.037544	0.039757	0.04209	0.044543	0.047118	0.049814	0.052633	0.055576	0.058643	0.061835	0.065153	0.068597	0.072169	0.07587	0.079698	0.083657	0.087745	0.091963	0.096312	0.10079	0.1054	0.11014	0.11502	0.12002	0.12516	0.13042	0.13582	0.14134	0.14699	0.15276	0.15866
0.016753	0.016807	0.01697	0.017242	0.017623	0.018111	0.01871	0.019418	0.020236	0.021165	0.022203	0.023353	0.024614	0.025987	0.027473	0.029072	0.030785	0.032613	0.034555	0.036614	0.038789	0.041082	0.043493	0.046023	0.048673	0.051443	0.054335	0.057349	0.060486	0.063747	0.067132	0.070643	0.074279	0.078042	0.081932	0.08595	0.090095	0.094369	0.098772	0.1033	0.10796	0.11275	0.11767	0.12272	0.12789	0.13319	0.13862	0.14417	0.14985	0.15565
0.016178	0.016231	0.016391	0.016658	0.017032	0.017513	0.018101	0.018796	0.0196	0.02051	0.021532	0.022661	0.0239	0.025248	0.026708	0.028279	0.029961	0.031756	0.033664	0.035686	0.037823	0.040075	0.042443	0.044928	0.04753	0.050251	0.053092	0.056052	0.059134	0.062337	0.065662	0.06911	0.072682	0.076378	0.080198	0.084145	0.088216	0.092414	0.096739	0.10119	0.10577	0.11047	0.1153	0.12026	0.12534	0.13055	0.13588	0.14133	0.14691	0.1526
0.01561	0.015662	0.015819	0.016081	0.016448	0.016921	0.017497	0.01818	0.018969	0.019864	0.020865	0.021974	0.02319	0.024514	0.025946	0.027488	0.02914	0.030902	0.032775	0.03476	0.036857	0.039068	0.041392	0.043832	0.046387	0.049058	0.051846	0.054752	0.057777	0.060921	0.064185	0.06757	0.071076	0.074704	0.078455	0.082329	0.086326	0.090447	0.094692	0.099061	0.10355	0.10817	0.11291	0.11778	0.12277	0.12788	0.13311	0.13846	0.14394	0.14953
0.015048	0.0151	0.015254	0.015511	0.015871	0.016334	0.016901	0.01757	0.018343	0.019221	0.020204	0.021291	0.022484	0.023783	0.025189	0.026701	0.028322	0.03005	0.031888	0.033835	0.035892	0.038061	0.040341	0.042734	0.045241	0.047861	0.050597	0.053448	0.056415	0.059499	0.062701	0.066022	0.069462	0.073021	0.0767	0.080501	0.084422	0.088464	0.092629	0.096915	0.10132	0.10585	0.1105	0.11528	0.12017	0.12519	0.13032	0.13557	0.14094	0.14642
0.014493	0.014544	0.014695	0.014947	0.015299	0.015753	0.016309	0.016965	0.017724	0.018584	0.019548	0.020614	0.021783	0.023057	0.024434	0.025917	0.027506	0.0292	0.031002	0.032911	0.034928	0.037054	0.039289	0.041635	0.044092	0.046661	0.049343	0.052138	0.055047	0.058071	0.06121	0.064465	0.067837	0.071327	0.074934	0.078659	0.082503	0.086467	0.090549	0.094751	0.099073	0.10351	0.10807	0.11275	0.11755	0.12247	0.1275	0.13265	0.13791	0.14329
0.013945	0.013994	0.014142	0.014389	0.014735	0.015179	0.015723	0.016367	0.017109	0.017953	0.018896	0.019941	0.021086	0.022334	0.023683	0.025136	0.026692	0.028352	0.030117	0.031987	0.033963	0.036046	0.038236	0.040534	0.042941	0.045458	0.048084	0.050822	0.053672	0.056634	0.05971	0.062899	0.066202	0.06962	0.073154	0.076803	0.080569	0.084452	0.088451	0.092568	0.096802	0.10115	0.10562	0.1102	0.1149	0.11972	0.12465	0.12969	0.13485	0.14011
0.013403	0.013451	0.013596	0.013837	0.014176	0.014611	0.015143	0.015774	0.016501	0.017326	0.018249	0.019272	0.020393	0.021614	0.022935	0.024357	0.02588	0.027505	0.029232	0.031063	0.032997	0.035026	0.03718	0.039429	0.041785	0.044249	0.04682	0.0495	0.05229	0.055189	0.058199	0.061321	0.064554	0.0679	0.071359	0.074931	0.078618	0.082418	0.086333	0.090362	0.094507	0.098765	0.10314	0.10762	0.11222	0.11694	0.12176	0.1267	0.13175	0.1369
0.012867	0.012914	0.013056	0.013292	0.013623	0.014049	0.014569	0.015185	0.015897	0.016703	0.017607	0.018607	0.019703	0.020898	0.02219	0.02358	0.02507	0.026659	0.028348	0.030138	0.03203	0.034024	0.036121	0.038321	0.040625	0.043034	0.045549	0.04817	0.050898	0.053734	0.056678	0.059731	0.062893	0.066165	0.069548	0.073042	0.076647	0.080364	0.084192	0.088134	0.092186	0.096351	0.10063	0.10501	0.10951	0.11412	0.11884	0.12367	0.12861	0.13365
0.012337	0.012383	0.012522	0.012753	0.013076	0.013492	0.014	0.014602	0.015297	0.016086	0.016968	0.017945	0.019017	0.020184	0.021446	0.022805	0.02426	0.025813	0.027464	0.029213	0.031061	0.033009	0.035058	0.037207	0.039459	0.041813	0.04427	0.046831	0.049497	0.052267	0.055144	0.058127	0.061216	0.064414	0.067719	0.071133	0.074655	0.078287	0.082028	0.085879	0.089838	0.093907	0.098085	0.10237	0.10677	0.11127	0.11588	0.1206	0.12542	0.13035
0.011814	0.011859	0.011994	0.012219	0.012535	0.01294	0.013437	0.014024	0.014703	0.015473	0.016334	0.017287	0.018333	0.019472	0.020705	0.022031	0.023451	0.024967	0.026578	0.028285	0.030089	0.031991	0.03399	0.036089	0.038286	0.040584	0.042982	0.045482	0.048084	0.050788	0.053596	0.056507	0.059523	0.062644	0.06587	0.069202	0.07264	0.076185	0.079837	0.083595	0.08746	0.091431	0.095509	0.099694	0.10398	0.10838	0.11288	0.11749	0.12219	0.127
0.011296	0.01134	0.011471	0.011691	0.011999	0.012394	0.012878	0.013451	0.014112	0.014863	0.015703	0.016633	0.017652	0.018763	0.019964	0.021257	0.022642	0.02412	0.025691	0.027355	0.029114	0.030968	0.032917	0.034963	0.037106	0.039346	0.041684	0.044121	0.046658	0.049295	0.052032	0.054871	0.057811	0.060854	0.063999	0.067248	0.0706	0.074056	0.077616	0.08128	0.085049	0.08892	0.092897	0.096977	0.10116	0.10545	0.10983	0.11432	0.11891	0.1236
0.010784	0.010826	0.010955	0.011168	0.011468	0.011853	0.012325	0.012882	0.013526	0.014257	0.015075	0.015981	0.016974	0.018055	0.019224	0.020484	0.021832	0.023271	0.024801	0.026421	0.028134	0.029939	0.031838	0.03383	0.035916	0.038097	0.040374	0.042748	0.045218	0.047785	0.050451	0.053215	0.056078	0.059041	0.062104	0.065267	0.068531	0.071897	0.075363	0.078931	0.0826	0.086371	0.090243	0.094216	0.098289	0.10246	0.10674	0.11111	0.11558	0.12014
0.010277	0.010319	0.010443	0.010651	0.010942	0.011317	0.011776	0.012318	0.012944	0.013655	0.01445	0.01533	0.016296	0.017348	0.018485	0.019709	0.021021	0.02242	0.023907	0.025483	0.027149	0.028904	0.03075	0.032687	0.034716	0.036837	0.039051	0.041359	0.043761	0.046258	0.04885	0.051538	0.054322	0.057203	0.060181	0.063258	0.066432	0.069704	0.073075	0.076544	0.080112	0.083779	0.087544	0.091407	0.095368	0.099427	0.10358	0.10783	0.11218	0.11662
0.0097756	0.0098159	0.009937	0.010139	0.010422	0.010786	0.011231	0.011757	0.012365	0.013055	0.013827	0.014682	0.015619	0.016641	0.017745	0.018934	0.020207	0.021565	0.023009	0.02454	0.026157	0.027861	0.029653	0.031534	0.033504	0.035563	0.037713	0.039954	0.042286	0.04471	0.047226	0.049836	0.05254	0.055337	0.058229	0.061215	0.064297	0.067474	0.070747	0.074116	0.07758	0.08114	0.084795	0.088546	0.092392	0.096332	0.10037	0.10449	0.10871	0.11302
0.0092792	0.0093183	0.0094357	0.0096314	0.0099056	0.010258	0.01069	0.0112	0.011789	0.012458	0.013206	0.014035	0.014943	0.015933	0.017004	0.018156	0.01939	0.020706	0.022106	0.023589	0.025157	0.026808	0.028546	0.030368	0.032278	0.034274	0.036357	0.038529	0.040789	0.043139	0.045578	0.048108	0.050728	0.053439	0.056242	0.059137	0.062124	0.065203	0.068375	0.07164	0.074998	0.078448	0.081991	0.085627	0.089354	0.093174	0.097083	0.10108	0.10517	0.10935
0.0087875	0.0088254	0.0089389	0.0091283	0.0093934	0.0097346	0.010152	0.010645	0.011216	0.011862	0.012586	0.013388	0.014267	0.015224	0.016259	0.017374	0.018568	0.019842	0.021196	0.02263	0.024147	0.025745	0.027425	0.029188	0.031035	0.032966	0.034982	0.037083	0.039269	0.041542	0.043902	0.046348	0.048883	0.051506	0.054217	0.057017	0.059907	0.062886	0.065954	0.069113	0.072361	0.075699	0.079126	0.082643	0.086249	0.089943	0.093725	0.097594	0.10155	0.10559
0.0083002	0.0083367	0.0084463	0.0086291	0.008885	0.0092143	0.009617	0.010093	0.010644	0.011268	0.011967	0.01274	0.013589	0.014513	0.015512	0.016588	0.01774	0.01897	0.020277	0.021661	0.023125	0.024667	0.026289	0.027991	0.029774	0.031638	0.033583	0.035611	0.037721	0.039915	0.042193	0.044554	0.047001	0.049532	0.052149	0.054852	0.057641	0.060517	0.063478	0.066527	0.069662	0.072884	0.076192	0.079586	0.083066	0.086632	0.090283	0.094018	0.097836	0.10174
0.0078167	0.0078518	0.0079574	0.0081333	0.0083797	0.0086967	0.0090845	0.0095431	0.010073	0.010674	0.011347	0.012091	0.012908	0.013798	0.01476	0.015796	0.016905	0.018089	0.019347	0.020681	0.022089	0.023574	0.025136	0.026774	0.028491	0.030285	0.032158	0.03411	0.036142	0.038254	0.040447	0.042721	0.045076	0.047513	0.050033	0.052635	0.05532	0.058089	0.06094	0.063875	0.066893	0.069995	0.07318	0.076448	0.079799	0.083232	0.086747	0.090342	0.094018	0.097773
0.0073364	0.0073702	0.0074715	0.0076404	0.0078769	0.0081812	0.0085534	0.0089937	0.0095023	0.010079	0.010725	0.01144	0.012224	0.013078	0.014002	0.014996	0.016061	0.017197	0.018405	0.019685	0.021037	0.022463	0.023961	0.025534	0.027182	0.028904	0.030702	0.032576	0.034527	0.036554	0.038659	0.040842	0.043103	0.045442	0.047861	0.050359	0.052936	0.055593	0.058331	0.061148	0.064045	0.067023	0.07008	0.073217	0.076433	0.079729	0.083103	0.086554	0.090083	0.093687
0.0068588	0.0068911	0.006988	0.0071495	0.0073758	0.0076669	0.008023	0.0084441	0.0089306	0.0094826	0.0101	0.010784	0.011534	0.012351	0.013235	0.014186	0.015204	0.016291	0.017447	0.018671	0.019965	0.021329	0.022762	0.024267	0.025843	0.027491	0.029211	0.031003	0.032869	0.034808	0.036822	0.03891	0.041073	0.043311	0.045624	0.048014	0.050479	0.053021	0.05564	0.058335	0.061106	0.063955	0.066879	0.06988	0.072957	0.076109	0.079337	0.082639	0.086014	0.089462
0.0063828	0.0064136	0.0065059	0.0066598	0.0068754	0.0071527	0.0074919	0.0078931	0.0083566	0.0088824	0.0094709	0.010122	0.010837	0.011615	0.012457	0.013363	0.014333	0.015369	0.016469	0.017636	0.018868	0.020167	0.021533	0.022967	0.024468	0.026038	0.027677	0.029384	0.031162	0.033009	0.034928	0.036917	0.038977	0.041109	0.043313	0.04559	0.047939	0.05036	0.052855	0.055422	0.058062	0.060776	0.063562	0.066421	0.069352	0.072355	0.07543	0.078575	0.081791	0.085076
0.0059074	0.0059366	0.0060241	0.00617	0.0063743	0.0066372	0.0069587	0.007339	0.0077783	0.0082768	0.0088346	0.0094521	0.010129	0.010867	0.011665	0.012524	0.013444	0.014425	0.015469	0.016574	0.017743	0.018974	0.020269	0.021628	0.023051	0.024539	0.026092	0.027711	0.029396	0.031147	0.032965	0.034851	0.036804	0.038825	0.040914	0.043072	0.045299	0.047594	0.049959	0.052392	0.054895	0.057467	0.060108	0.062818	0.065597	0.068444	0.071358	0.07434	0.077388	0.080501
0.0054309	0.0054584	0.0055409	0.0056783	0.0058708	0.0061184	0.0064213	0.0067796	0.0071935	0.0076631	0.0081887	0.0087704	0.0094085	0.010103	0.010855	0.011664	0.012531	0.013456	0.014438	0.01548	0.016581	0.017741	0.018961	0.020241	0.021582	0.022983	0.024447	0.025972	0.027559	0.029209	0.030922	0.032698	0.034538	0.036442	0.03841	0.040443	0.042541	0.044703	0.046931	0.049224	0.051582	0.054005	0.056493	0.059046	0.061664	0.064345	0.067091	0.0699	0.072771	0.075705
0.0049514	0.004977	0.0050541	0.0051826	0.0053625	0.005594	0.0058771	0.0062121	0.0065989	0.0070379	0.0075291	0.0080729	0.0086694	0.0093189	0.010022	0.010778	0.011588	0.012452	0.013371	0.014345	0.015374	0.016458	0.017598	0.018795	0.020048	0.021358	0.022726	0.024152	0.025636	0.027178	0.028779	0.03044	0.032159	0.033939	0.035779	0.037679	0.03964	0.041661	0.043744	0.045887	0.048091	0.050356	0.052682	0.055068	0.057515	0.060022	0.062588	0.065212	0.067897	0.070639
0.0044657	0.0044895	0.0045608	0.0046796	0.0048461	0.0050603	0.0053223	0.0056322	0.0059901	0.0063962	0.0068508	0.0073539	0.0079058	0.0085067	0.0091569	0.0098567	0.010606	0.011406	0.012256	0.013157	0.014109	0.015112	0.016167	0.017274	0.018434	0.019646	0.020912	0.022231	0.023604	0.025031	0.026512	0.028048	0.02964	0.031287	0.032989	0.034747	0.036561	0.038432	0.040358	0.042341	0.04438	0.046476	0.048628	0.050836	0.0531	0.055419	0.057793	0.060222	0.062706	0.065243
0.0039695	0.0039912	0.0040563	0.0041647	0.0043166	0.0045121	0.0047511	0.0050338	0.0053604	0.005731	0.0061457	0.0066048	0.0071084	0.0076567	0.0082499	0.0088884	0.0095723	0.010302	0.011078	0.0119	0.012768	0.013684	0.014646	0.015657	0.016715	0.017821	0.018975	0.020179	0.021432	0.022734	0.024085	0.025487	0.026939	0.028442	0.029995	0.031599	0.033255	0.034961	0.036719	0.038528	0.040389	0.042301	0.044265	0.046279	0.048345	0.05046	0.052627	0.054844	0.05711	0.059424
0.0034559	0.0034753	0.0035334	0.0036304	0.0037662	0.003941	0.0041547	0.0044076	0.0046996	0.005031	0.0054019	0.0058123	0.0062627	0.006753	0.0072835	0.0078544	0.008466	0.0091185	0.0098121	0.010547	0.011324	0.012142	0.013003	0.013907	0.014853	0.015842	0.016874	0.017951	0.019071	0.020235	0.021444	0.022697	0.023996	0.025339	0.026728	0.028163	0.029643	0.031169	0.032741	0.034359	0.036023	0.037733	0.039488	0.041289	0.043136	0.045029	0.046966	0.048948	0.050974	0.053044
0.0029126	0.0029294	0.0029798	0.0030638	0.0031815	0.0033329	0.003518	0.003737	0.00399	0.004277	0.0045983	0.0049539	0.005344	0.0057687	0.0062282	0.0067228	0.0072526	0.0078178	0.0084186	0.0090553	0.0097281	0.010437	0.011183	0.011965	0.012785	0.013642	0.014536	0.015468	0.016439	0.017447	0.018494	0.01958	0.020705	0.021869	0.023072	0.024315	0.025597	0.026919	0.02828	0.029682	0.031123	0.032604	0.034125	0.035685	0.037285	0.038925	0.040603	0.04232	0.044075	0.045868
0.0023156	0.0023293	0.0023705	0.0024392	0.0025354	0.0026592	0.0028106	0.0029897	0.0031965	0.0034312	0.0036939	0.0039846	0.0043036	0.0046509	0.0050266	0.005431	0.0058642	0.0063263	0.0068176	0.0073382	0.0078884	0.0084682	0.0090779	0.0097177	0.010388	0.011089	0.01182	0.012582	0.013376	0.0142	0.015056	0.015944	0.016864	0.017816	0.018799	0.019815	0.020864	0.021945	0.023058	0.024204	0.025382	0.026593	0.027837	0.029113	0.030421	0.031762	0.033134	0.034538	0.035973	0.037439
0.0016006	0.0016104	0.0016397	0.0016886	0.0017571	0.0018451	0.0019528	0.0020803	0.0022274	0.0023944	0.0025813	0.0027882	0.0030151	0.0032622	0.0035295	0.0038173	0.0041255	0.0044543	0.0048038	0.0051742	0.0055656	0.0059781	0.006412	0.0068672	0.007344	0.0078425	0.0083628	0.0089052	0.0094697	0.010056	0.010666	0.011297	0.011951	0.012629	0.013329	0.014051	0.014797	0.015566	0.016359	0.017174	0.018012	0.018874	0.019759	0.020667	0.021598	0.022551	0.023528	0.024526	0.025547	0.026592
0.00026131	0.00026296	0.00026789	0.00027611	0.00028762	0.00030243	0.00032054	0.00034197	0.00036671	0.0003948	0.00042622	0.00046101	0.00049917	0.00054072	0.00058568	0.00063409	0.00068592	0.00074118	0.00079996	0.00086224	0.00092806	0.00099744	0.0010704	0.0011469	0.0012271	0.0013109	0.0013984	0.0014897	0.0015846	0.0016832	0.0017857	0.0018919	0.0020019	0.0021158	0.0022335	0.0023551	0.0024805	0.0026098	0.0027431	0.0028802	0.0030212	0.0031661	0.0033149	0.0034675	0.003624	0.0037844	0.0039486	0.0041166	0.0042883	0.0044637
[truncated: 251 more columns]
