# Supplementary material for: Control of quantum electrodynamical processes by shaping electron wavepackets
Source: Nat Commun. 2021 Mar 17;12:1700. doi: 10.1038/s41467-021-21367-1 (PMC7969958; doi:10.1038/s41467-021-21367-1)
Supplement: Supplementary file 3 — Source Data [file 41467_2021_21367_MOESM3_ESM.zip › Fig2/Fig2e.csv]

0.064747	0.064764	0.064813	0.064895	0.06501	0.065159	0.065341	0.065557	0.065806	0.066089	0.066407	0.066759	0.067146	0.067569	0.068027	0.068522	0.069054	0.069623	0.07023	0.070876	0.071561	0.072286	0.074135	0.073859	0.074709	0.075602	0.076539	0.077521	0.07855	0.079625	0.080749	0.081921	0.083144	0.084419	0.085747	0.087128	0.088565	0.090058	0.09161	0.093221	0.094892	0.096626	0.098424	0.10029	0.10222	0.10422	0.10629	0.10843	0.11064	0.11293
0.064222	0.064238	0.064287	0.064368	0.064483	0.06463	0.06481	0.065024	0.065271	0.065551	0.065866	0.066214	0.066598	0.067016	0.067471	0.067961	0.068487	0.069051	0.069652	0.070292	0.070971	0.071689	0.072447	0.073247	0.074089	0.074973	0.075902	0.076874	0.077893	0.078958	0.080071	0.081232	0.082444	0.083706	0.085021	0.086389	0.087813	0.089292	0.090829	0.092424	0.09408	0.095797	0.097578	0.099424	0.10134	0.10332	0.10536	0.10749	0.10968	0.11195
0.063701	0.063717	0.063765	0.063846	0.063959	0.064105	0.064283	0.064495	0.064739	0.065017	0.065329	0.065674	0.066054	0.066468	0.066918	0.067404	0.067925	0.068484	0.069079	0.069713	0.070385	0.071096	0.071847	0.072639	0.073473	0.074349	0.075269	0.076232	0.077241	0.078296	0.079398	0.080549	0.081748	0.082999	0.084301	0.085656	0.087066	0.088531	0.090053	0.091634	0.093274	0.094975	0.096739	0.098567	0.10046	0.10242	0.10445	0.10655	0.10872	0.11097
0.063183	0.063199	0.063247	0.063327	0.063439	0.063583	0.06376	0.063969	0.064212	0.064487	0.064795	0.065138	0.065514	0.065924	0.06637	0.066851	0.067367	0.06792	0.06851	0.069138	0.069803	0.070508	0.071252	0.072036	0.072862	0.07373	0.07464	0.075595	0.076594	0.077639	0.07873	0.07987	0.081058	0.082297	0.083587	0.084929	0.086325	0.087776	0.089284	0.090849	0.092473	0.094158	0.095905	0.097716	0.099591	0.10153	0.10354	0.10562	0.10778	0.11
0.062669	0.062685	0.062733	0.062812	0.062922	0.063065	0.06324	0.063448	0.063688	0.063961	0.064266	0.064605	0.064978	0.065384	0.065825	0.066302	0.066813	0.067361	0.067945	0.068567	0.069226	0.069924	0.070661	0.071438	0.072256	0.073115	0.074017	0.074962	0.075952	0.076986	0.078068	0.079196	0.080373	0.0816	0.082877	0.084207	0.085589	0.087027	0.08852	0.09007	0.091679	0.093348	0.095078	0.096871	0.098729	0.10065	0.10264	0.1047	0.10684	0.10904
0.062159	0.062175	0.062222	0.0623	0.06241	0.062552	0.062725	0.06293	0.063168	0.063438	0.063741	0.064076	0.064445	0.064848	0.065285	0.065757	0.066264	0.066806	0.067385	0.068	0.068653	0.069344	0.070074	0.070844	0.071654	0.072505	0.073398	0.074334	0.075314	0.076339	0.07741	0.078527	0.079693	0.080908	0.082173	0.08349	0.084859	0.086283	0.087761	0.089297	0.09089	0.092543	0.094257	0.096033	0.097873	0.099778	0.10175	0.10379	0.1059	0.10808
0.061653	0.061668	0.061715	0.061793	0.061902	0.062041	0.062213	0.062417	0.062652	0.062919	0.063219	0.063552	0.063917	0.064316	0.064749	0.065216	0.065718	0.066255	0.066828	0.067438	0.068084	0.068769	0.069492	0.070254	0.071056	0.071899	0.072783	0.073711	0.074681	0.075696	0.076757	0.077864	0.079018	0.080221	0.081474	0.082778	0.084135	0.085544	0.087009	0.089703	0.090108	0.091745	0.093442	0.095201	0.097023	0.09891	0.10086	0.10288	0.10498	0.10714
0.06115	0.061166	0.061212	0.061289	0.061397	0.061535	0.061705	0.061906	0.062139	0.062404	0.062701	0.063031	0.063393	0.063788	0.064216	0.064679	0.065176	0.065708	0.066275	0.066879	0.06752	0.068197	0.068914	0.069668	0.070463	0.071297	0.072173	0.073092	0.074053	0.075058	0.076108	0.077205	0.078348	0.07954	0.080781	0.082072	0.083415	0.084811	0.086262	0.087768	0.089331	0.090952	0.092633	0.094375	0.09618	0.098049	0.099983	0.10198	0.10406	0.1062
0.060651	0.060666	0.060712	0.060788	0.060895	0.061033	0.061201	0.0614	0.061631	0.061893	0.062187	0.062513	0.062872	0.063263	0.063688	0.064146	0.064638	0.065165	0.065727	0.066325	0.066959	0.06763	0.06834	0.069087	0.069874	0.0707	0.071568	0.072477	0.073429	0.074425	0.075465	0.076551	0.077683	0.078863	0.080092	0.081371	0.082701	0.084084	0.08552	0.087012	0.088559	0.090165	0.09183	0.093555	0.095342	0.097193	0.099109	0.10109	0.10314	0.10526
0.060156	0.060171	0.060216	0.060291	0.060397	0.060533	0.0607	0.060897	0.061126	0.061385	0.061677	0.062	0.062355	0.062742	0.063163	0.063616	0.064104	0.064626	0.065182	0.065774	0.066402	0.067067	0.06777	0.06851	0.069289	0.070107	0.070967	0.071867	0.07281	0.073796	0.074826	0.075901	0.077023	0.078191	0.079408	0.080675	0.081992	0.083361	0.084784	0.086261	0.087794	0.089384	0.091032	0.092741	0.094511	0.096344	0.098242	0.1002	0.10224	0.10434
0.059664	0.059678	0.059723	0.059798	0.059903	0.060038	0.060203	0.060398	0.060624	0.060881	0.06117	0.06149	0.061841	0.062225	0.062641	0.063091	0.063574	0.06409	0.064642	0.065228	0.06585	0.066508	0.067204	0.067937	0.068708	0.069519	0.07037	0.071262	0.072195	0.073172	0.074192	0.075256	0.076367	0.077524	0.078729	0.079984	0.081288	0.082644	0.084053	0.085516	0.087034	0.088608	0.090241	0.091933	0.093686	0.095501	0.09738	0.099325	0.10134	0.10342
0.059175	0.05919	0.059234	0.059308	0.059412	0.059545	0.059709	0.059903	0.060126	0.060381	0.060667	0.060983	0.061332	0.061712	0.062124	0.062569	0.063047	0.063559	0.064105	0.064685	0.065301	0.065953	0.066642	0.067368	0.068132	0.068935	0.069777	0.07066	0.071585	0.072552	0.073562	0.074616	0.075716	0.076862	0.078056	0.079298	0.080589	0.081932	0.083327	0.084776	0.086279	0.087838	0.089455	0.091131	0.092867	0.094664	0.096525	0.098451	0.10044	0.1025
0.05869	0.058704	0.058748	0.058822	0.058924	0.059057	0.059219	0.059411	0.059632	0.059884	0.060167	0.060481	0.060825	0.061202	0.06161	0.062051	0.062524	0.063031	0.063571	0.064146	0.064756	0.065402	0.066084	0.066803	0.067559	0.068354	0.069189	0.070063	0.070979	0.071936	0.072937	0.073981	0.07507	0.076205	0.077386	0.078616	0.079896	0.081225	0.082607	0.084041	0.08553	0.087074	0.088675	0.090334	0.092053	0.093834	0.095676	0.097583	0.099556	0.1016
0.058208	0.058223	0.058266	0.058339	0.05844	0.058571	0.058732	0.058922	0.059141	0.059391	0.059671	0.059981	0.060323	0.060696	0.0611	0.061536	0.062005	0.062507	0.063042	0.063611	0.064216	0.064855	0.06553	0.066242	0.066991	0.067778	0.068605	0.069471	0.070377	0.071325	0.072316	0.07335	0.074428	0.075552	0.076722	0.07794	0.079207	0.080524	0.081892	0.083312	0.084786	0.086315	0.0879	0.089544	0.091246	0.093009	0.094834	0.096722	0.098675	0.10069
0.05773	0.057744	0.057787	0.057859	0.05796	0.058089	0.058248	0.058436	0.058654	0.058901	0.059178	0.059486	0.059824	0.060193	0.060593	0.061025	0.061489	0.061986	0.062516	0.06308	0.063678	0.064311	0.06498	0.065685	0.066427	0.067206	0.068025	0.068882	0.06978	0.070719	0.071699	0.072723	0.073791	0.074904	0.076063	0.077269	0.078523	0.079827	0.081181	0.082588	0.084047	0.085562	0.087131	0.088759	0.090444	0.09219	0.093997	0.095867	0.097801	0.099801
0.057255	0.057269	0.057311	0.057383	0.057482	0.057611	0.057768	0.057954	0.05817	0.058415	0.058689	0.058993	0.059328	0.059693	0.06009	0.060518	0.060978	0.06147	0.061994	0.062553	0.063145	0.063772	0.064434	0.065132	0.065866	0.066638	0.067449	0.068298	0.069186	0.070116	0.071087	0.072101	0.073158	0.07426	0.075408	0.076602	0.077844	0.079135	0.080476	0.081869	0.083314	0.084813	0.086368	0.087979	0.089648	0.091377	0.093166	0.095018	0.096933	0.098913
0.056783	0.056797	0.056839	0.05691	0.057008	0.057135	0.057291	0.057476	0.057689	0.057931	0.058203	0.058504	0.058836	0.059198	0.05959	0.060014	0.060469	0.060956	0.061476	0.062029	0.062615	0.063236	0.063891	0.064583	0.06531	0.066074	0.066876	0.067717	0.068597	0.069518	0.070479	0.071483	0.07253	0.073621	0.074757	0.07594	0.07717	0.078448	0.079776	0.081155	0.082586	0.084071	0.08561	0.087205	0.088858	0.090569	0.092341	0.094175	0.096071	0.098032
0.056314	0.056328	0.05637	0.05644	0.056537	0.056663	0.056818	0.057	0.057211	0.057451	0.057721	0.058019	0.058347	0.058705	0.059094	0.059514	0.059964	0.060447	0.060961	0.061509	0.062089	0.062704	0.063353	0.064037	0.064757	0.065514	0.066308	0.067141	0.068012	0.068924	0.069876	0.07087	0.071906	0.072986	0.074111	0.075282	0.0765	0.077766	0.079081	0.080446	0.081863	0.083333	0.084857	0.086437	0.088073	0.089768	0.091522	0.093337	0.095215	0.097157
0.055849	0.055862	0.055904	0.055973	0.05607	0.056194	0.056347	0.056528	0.056737	0.056975	0.057241	0.057537	0.057862	0.058216	0.058601	0.059016	0.059463	0.05994	0.06045	0.060992	0.061567	0.062175	0.062818	0.063495	0.064208	0.064958	0.065744	0.066568	0.067431	0.068334	0.069276	0.07026	0.071287	0.072356	0.07347	0.074629	0.075835	0.077088	0.07839	0.079742	0.081145	0.0826	0.084109	0.085673	0.087294	0.088972	0.090709	0.092506	0.094365	0.096288
0.055386	0.0554	0.055441	0.055509	0.055605	0.055729	0.05588	0.056059	0.056266	0.056501	0.056765	0.057058	0.057379	0.05773	0.058111	0.058523	0.058965	0.059437	0.059942	0.060479	0.061048	0.06165	0.062287	0.062957	0.063663	0.064405	0.065184	0.066	0.066854	0.067747	0.068681	0.069655	0.070671	0.07173	0.072833	0.073981	0.075175	0.076416	0.077705	0.079043	0.080432	0.081873	0.083367	0.084916	0.08652	0.088181	0.089901	0.091681	0.093522	0.095425
0.054927	0.05494	0.054981	0.055049	0.055144	0.055266	0.055416	0.055593	0.055798	0.056031	0.056292	0.056582	0.0569	0.057248	0.057625	0.058032	0.05847	0.058938	0.059438	0.059969	0.060532	0.061129	0.061759	0.062423	0.063122	0.063857	0.064627	0.065435	0.066281	0.067166	0.06809	0.069054	0.07006	0.071109	0.072201	0.073337	0.074519	0.075747	0.077024	0.078349	0.079724	0.081151	0.08263	0.084163	0.085751	0.087396	0.089099	0.090861	0.092684	0.094569
0.054471	0.054484	0.054524	0.054591	0.054685	0.054806	0.054955	0.05513	0.055333	0.055564	0.055822	0.056109	0.056425	0.056769	0.057142	0.057545	0.057978	0.058442	0.058936	0.059462	0.06002	0.060611	0.061235	0.061892	0.062584	0.063312	0.064075	0.064875	0.065712	0.066588	0.067503	0.068458	0.069454	0.070492	0.071573	0.072698	0.073868	0.075084	0.076347	0.077659	0.079021	0.080433	0.081898	0.083416	0.084988	0.086617	0.088303	0.090047	0.091852	0.093718
0.054018	0.054031	0.054071	0.054137	0.05423	0.05435	0.054497	0.05467	0.054871	0.0551	0.055356	0.05564	0.055952	0.056293	0.056662	0.057061	0.05749	0.057949	0.058439	0.058959	0.059512	0.060096	0.060714	0.061365	0.06205	0.06277	0.063526	0.064318	0.065134	0.066014	0.066919	0.067865	0.068851	0.069879	0.070949	0.072062	0.073221	0.074425	0.075676	0.076975	0.078323	0.079721	0.081171	0.082674	0.08423	0.085843	0.087512	0.089239	0.091025	0.092873
0.053567	0.05358	0.05362	0.053686	0.053778	0.053896	0.054042	0.054214	0.054412	0.054639	0.054892	0.055173	0.055482	0.05582	0.056186	0.056581	0.057005	0.05746	0.057944	0.05846	0.059007	0.059585	0.060197	0.060841	0.06152	0.062232	0.06298	0.063764	0.064585	0.065443	0.06634	0.067276	0.068252	0.06927	0.070329	0.071432	0.072578	0.07377	0.075009	0.076295	0.077629	0.079013	0.080449	0.081936	0.083478	0.085074	0.086726	0.088436	0.090205	0.092034
0.05312	0.053133	0.053172	0.053237	0.053328	0.053446	0.053589	0.05376	0.053957	0.054181	0.054431	0.05471	0.055016	0.05535	0.055712	0.056103	0.056523	0.056973	0.057453	0.057963	0.058505	0.059078	0.059683	0.060321	0.060993	0.061698	0.062439	0.063215	0.064027	0.064877	0.065765	0.066691	0.067658	0.068665	0.069713	0.070805	0.07194	0.07312	0.074346	0.075619	0.07694	0.078311	0.079732	0.081204	0.08273	0.08431	0.085946	0.087639	0.08939	0.0912
0.052675	0.052688	0.052727	0.052791	0.052882	0.052998	0.05314	0.053309	0.053504	0.053725	0.053974	0.054249	0.054552	0.054883	0.055242	0.055629	0.056045	0.05649	0.056965	0.05747	0.058006	0.058574	0.059173	0.059804	0.060469	0.061168	0.061901	0.062669	0.063473	0.064314	0.065193	0.06611	0.067067	0.068064	0.069102	0.070183	0.071306	0.072475	0.073688	0.074948	0.076256	0.077613	0.079019	0.080477	0.081988	0.083552	0.085171	0.086847	0.08858	0.090373
0.052234	0.052247	0.052285	0.052349	0.052438	0.052553	0.052694	0.052861	0.053054	0.053273	0.053519	0.053792	0.054092	0.054419	0.054774	0.055157	0.055569	0.05601	0.05648	0.05698	0.057511	0.058073	0.058666	0.059291	0.059949	0.06064	0.061366	0.062126	0.062923	0.063755	0.064625	0.065533	0.06648	0.067467	0.068495	0.069564	0.070677	0.071833	0.073034	0.074282	0.075576	0.076919	0.078312	0.079755	0.08125	0.082799	0.084401	0.08606	0.087776	0.089551
0.051795	0.051808	0.051846	0.051909	0.051997	0.052111	0.052251	0.052416	0.052607	0.052824	0.053067	0.053337	0.053634	0.053958	0.05431	0.054689	0.055097	0.055533	0.055999	0.056494	0.057019	0.057575	0.058162	0.058781	0.059432	0.060117	0.060835	0.061588	0.062376	0.0632	0.064061	0.06496	0.065897	0.066874	0.067891	0.06895	0.070051	0.071196	0.072385	0.07362	0.074901	0.076231	0.077609	0.079038	0.080518	0.08205	0.083637	0.085279	0.086978	0.088734
0.051359	0.051372	0.051409	0.051472	0.051559	0.051672	0.05181	0.051973	0.052163	0.052378	0.052619	0.052886	0.05318	0.0535	0.053848	0.054224	0.054627	0.055059	0.05552	0.05601	0.05653	0.05708	0.057661	0.058274	0.058919	0.059596	0.060307	0.061052	0.061832	0.062648	0.063501	0.06439	0.065318	0.066285	0.067292	0.06834	0.06943	0.070563	0.07174	0.072962	0.074231	0.075546	0.076911	0.078325	0.07979	0.081307	0.082878	0.084503	0.086184	0.087923
0.050926	0.050938	0.050975	0.051037	0.051124	0.051235	0.051372	0.051534	0.051721	0.051934	0.052172	0.052437	0.052728	0.053045	0.05339	0.053762	0.054161	0.054588	0.055044	0.055529	0.056044	0.056589	0.057164	0.05777	0.058409	0.059079	0.059783	0.060521	0.061293	0.0621	0.062944	0.063824	0.064743	0.0657	0.066697	0.067734	0.068813	0.069934	0.071099	0.072309	0.073565	0.074867	0.076217	0.077617	0.079067	0.080569	0.082123	0.083732	0.085397	0.087118
0.050495	0.050507	0.050544	0.050605	0.050691	0.050802	0.050937	0.051097	0.051282	0.051493	0.051729	0.051991	0.052279	0.052593	0.052934	0.053302	0.053697	0.05412	0.054572	0.055052	0.055561	0.0561	0.05667	0.05727	0.057902	0.058565	0.059262	0.059992	0.060756	0.061556	0.062391	0.063262	0.064171	0.065118	0.066105	0.067132	0.0682	0.06931	0.070463	0.07166	0.072903	0.074192	0.075528	0.076914	0.078349	0.079835	0.081374	0.082967	0.084614	0.086317
0.050067	0.050079	0.050116	0.050176	0.050261	0.050371	0.050504	0.050663	0.050846	0.051055	0.051289	0.051548	0.051833	0.052144	0.052481	0.052845	0.053237	0.053655	0.054102	0.054577	0.055082	0.055615	0.056179	0.056773	0.057398	0.058055	0.058744	0.059467	0.060223	0.061014	0.061841	0.062704	0.063603	0.064541	0.065517	0.066533	0.06759	0.068689	0.06983	0.071015	0.072245	0.073521	0.074844	0.076215	0.077636	0.079107	0.08063	0.082206	0.083836	0.085522
0.049642	0.049654	0.04969	0.04975	0.049834	0.049942	0.050075	0.050232	0.050413	0.050619	0.050851	0.051107	0.051389	0.051697	0.052031	0.052392	0.052779	0.053193	0.053636	0.054106	0.054605	0.055133	0.055691	0.056279	0.056897	0.057548	0.05823	0.058945	0.059694	0.060477	0.061295	0.062148	0.063039	0.063967	0.064933	0.065939	0.066985	0.068072	0.069202	0.070375	0.071592	0.072855	0.074164	0.075521	0.076927	0.078383	0.07989	0.08145	0.083064	0.084733
0.049219	0.049231	0.049267	0.049326	0.049409	0.049516	0.049647	0.049803	0.049982	0.050187	0.050416	0.05067	0.050949	0.051253	0.051584	0.051941	0.052324	0.052734	0.053172	0.053637	0.054131	0.054654	0.055206	0.055788	0.0564	0.057044	0.057719	0.058427	0.059168	0.059942	0.060752	0.061597	0.062478	0.063397	0.064353	0.065348	0.066383	0.06746	0.068577	0.069738	0.070943	0.072193	0.073488	0.074831	0.076223	0.077664	0.079156	0.0807	0.082297	0.083948
0.048799	0.048811	0.048846	0.048905	0.048987	0.049093	0.049223	0.049377	0.049554	0.049756	0.049983	0.050234	0.050511	0.050812	0.051139	0.051492	0.051872	0.052278	0.052711	0.053171	0.05366	0.054177	0.054724	0.0553	0.055906	0.056543	0.057211	0.057911	0.058645	0.059411	0.060213	0.061049	0.061921	0.06283	0.063776	0.064761	0.065786	0.066851	0.067957	0.069106	0.070298	0.071535	0.072817	0.074146	0.075523	0.076949	0.078426	0.079954	0.081534	0.083169
0.048381	0.048393	0.048428	0.048486	0.048567	0.048672	0.048801	0.048953	0.049129	0.049329	0.049553	0.049802	0.050075	0.050374	0.050697	0.051047	0.051422	0.051824	0.052253	0.052709	0.053192	0.053704	0.054245	0.054815	0.055414	0.056045	0.056706	0.057399	0.058125	0.058884	0.059677	0.060504	0.061367	0.062267	0.063203	0.064178	0.065192	0.066246	0.067341	0.068477	0.069657	0.070881	0.07215	0.073466	0.074828	0.07624	0.077701	0.079213	0.080777	0.082394
0.047966	0.047977	0.048012	0.04807	0.04815	0.048254	0.048381	0.048532	0.048706	0.048904	0.049126	0.049372	0.049642	0.049938	0.050258	0.050604	0.050975	0.051373	0.051797	0.052248	0.052727	0.053233	0.053768	0.054332	0.054926	0.05555	0.056204	0.05689	0.057608	0.058359	0.059144	0.059963	0.060817	0.061707	0.062634	0.063598	0.064602	0.065645	0.066728	0.067853	0.069021	0.070232	0.071487	0.072789	0.074138	0.075534	0.07698	0.078476	0.080024	0.081625
0.047553	0.047565	0.047599	0.047656	0.047735	0.047838	0.047964	0.048113	0.048285	0.048481	0.048701	0.048944	0.049212	0.049504	0.049821	0.050164	0.050531	0.050925	0.051345	0.051791	0.052265	0.052766	0.053295	0.053853	0.054441	0.055058	0.055706	0.056384	0.057095	0.057838	0.058614	0.059425	0.06027	0.061151	0.062068	0.063022	0.064015	0.065047	0.066119	0.067232	0.068388	0.069586	0.070829	0.072117	0.073451	0.074833	0.076264	0.077745	0.079276	0.08086
0.047143	0.047154	0.047188	0.047244	0.047323	0.047425	0.047549	0.047697	0.047867	0.048061	0.048278	0.048519	0.048784	0.049074	0.049387	0.049726	0.05009	0.050479	0.050894	0.051336	0.051805	0.052301	0.052825	0.053377	0.053958	0.054569	0.05521	0.055882	0.056585	0.05732	0.058088	0.05889	0.059726	0.060598	0.061505	0.06245	0.063432	0.064453	0.065514	0.066616	0.067759	0.068945	0.070174	0.071449	0.072769	0.074137	0.075553	0.077018	0.078533	0.080101
0.046735	0.046746	0.046779	0.046835	0.046913	0.047014	0.047137	0.047283	0.047452	0.047643	0.047858	0.048097	0.048359	0.048645	0.048956	0.049291	0.049651	0.050036	0.050447	0.050884	0.051341	0.051839	0.052357	0.052904	0.053479	0.054083	0.054717	0.055382	0.056078	0.056805	0.057565	0.058359	0.059186	0.060048	0.060946	0.061881	0.062853	0.063863	0.064913	0.066003	0.067134	0.068307	0.069524	0.070785	0.072092	0.073445	0.074846	0.076295	0.077795	0.079346
0.046329	0.04634	0.046373	0.046428	0.046506	0.046605	0.046727	0.046871	0.047038	0.047228	0.047441	0.047677	0.047936	0.048219	0.048527	0.048858	0.049214	0.049596	0.050002	0.050435	0.050894	0.051379	0.051892	0.052433	0.053002	0.0536	0.054227	0.054885	0.055573	0.056293	0.057045	0.05783	0.058649	0.059502	0.060391	0.061315	0.062277	0.063277	0.064315	0.065394	0.066513	0.067674	0.068878	0.070125	0.071418	0.072757	0.074143	0.075577	0.077061	0.078596
0.045925	0.045936	0.045969	0.046024	0.0461	0.046199	0.046319	0.046462	0.046627	0.046815	0.047026	0.047259	0.047516	0.047796	0.0481	0.048428	0.04878	0.049158	0.04956	0.049988	0.050442	0.050922	0.05143	0.051965	0.052528	0.053119	0.05374	0.054391	0.055072	0.055784	0.056528	0.057305	0.058115	0.058959	0.059838	0.060753	0.061705	0.062694	0.063721	0.064788	0.065896	0.067044	0.068235	0.06947	0.070749	0.072073	0.073445	0.074864	0.076332	0.07785
0.045524	0.045535	0.045567	0.045621	0.045697	0.045795	0.045914	0.046055	0.046219	0.046405	0.046613	0.046844	0.047098	0.047375	0.047676	0.048	0.048349	0.048722	0.04912	0.049544	0.049993	0.050468	0.05097	0.0515	0.052057	0.052642	0.053256	0.0539	0.054574	0.055278	0.056015	0.056783	0.057584	0.05842	0.059289	0.060195	0.061136	0.062114	0.063131	0.064187	0.065282	0.066419	0.067597	0.068818	0.070084	0.071394	0.072751	0.074155	0.075607	0.077109
0.045125	0.045136	0.045168	0.045221	0.045296	0.045393	0.045511	0.045651	0.045812	0.045996	0.046202	0.046431	0.046682	0.046956	0.047254	0.047575	0.04792	0.048289	0.048683	0.049102	0.049546	0.050017	0.050513	0.051037	0.051588	0.052167	0.052775	0.053412	0.054078	0.054775	0.055504	0.056264	0.057057	0.057883	0.058744	0.059639	0.06057	0.061538	0.062544	0.063588	0.064672	0.065796	0.066962	0.068171	0.069422	0.070719	0.072061	0.07345	0.074887	0.076373
0.044728	0.044739	0.044771	0.044824	0.044898	0.044993	0.04511	0.045248	0.045408	0.04559	0.045794	0.04602	0.046269	0.04654	0.046834	0.047152	0.047493	0.047859	0.048248	0.048663	0.049102	0.049568	0.050059	0.050577	0.051122	0.051695	0.052296	0.052926	0.053586	0.054275	0.054996	0.055748	0.056532	0.05735	0.058201	0.059087	0.060008	0.060966	0.061961	0.062994	0.064066	0.065178	0.066331	0.067527	0.068765	0.070048	0.071375	0.07275	0.074171	0.075641
0.044334	0.044344	0.044376	0.044428	0.044501	0.044596	0.044711	0.044848	0.045006	0.045186	0.045388	0.045612	0.045857	0.046126	0.046417	0.046731	0.047072	0.04743	0.047816	0.048226	0.048661	0.049121	0.049607	0.05012	0.050659	0.051226	0.05182	0.052444	0.053096	0.053778	0.054491	0.055235	0.056011	0.056819	0.057662	0.058538	0.059449	0.060397	0.061381	0.062403	0.063463	0.064563	0.065704	0.066887	0.068112	0.069381	0.070694	0.072053	0.07346	0.074914
0.043941	0.043952	0.043983	0.044034	0.044107	0.0442	0.044314	0.04445	0.044606	0.044784	0.044984	0.045205	0.045449	0.045714	0.046002	0.046313	0.046647	0.047004	0.047386	0.047791	0.048222	0.048677	0.049158	0.049665	0.050198	0.050759	0.051347	0.051964	0.052586	0.053284	0.053989	0.054725	0.055492	0.056292	0.057125	0.057992	0.058894	0.059831	0.060804	0.061815	0.062864	0.063952	0.065081	0.06625	0.067462	0.068717	0.070017	0.071361	0.072752	0.074191
0.043551	0.043561	0.043592	0.043643	0.043715	0.043807	0.04392	0.044054	0.044209	0.044385	0.044582	0.044801	0.045042	0.045304	0.045589	0.045897	0.046227	0.046581	0.046958	0.047359	0.047785	0.048235	0.048711	0.049212	0.04974	0.050295	0.050876	0.051486	0.052125	0.052792	0.05349	0.054218	0.054977	0.055768	0.056592	0.057449	0.058341	0.059268	0.060231	0.061231	0.062268	0.063345	0.064461	0.065618	0.066817	0.068058	0.069343	0.070673	0.072049	0.073472
0.043162	0.043172	0.043203	0.043253	0.043324	0.043416	0.043527	0.04366	0.043813	0.043987	0.044183	0.044399	0.044637	0.044897	0.045179	0.045483	0.04581	0.046159	0.046533	0.046929	0.04735	0.047796	0.048266	0.048762	0.049284	0.049833	0.050408	0.051012	0.051643	0.052303	0.052993	0.053713	0.054464	0.055247	0.056062	0.05691	0.057792	0.058708	0.059661	0.06065	0.061676	0.062741	0.063845	0.064989	0.066175	0.067403	0.068674	0.069989	0.07135	0.072758
0.042776	0.042786	0.042816	0.042866	0.042936	0.043026	0.043137	0.043268	0.04342	0.043592	0.043785	0.043999	0.044235	0.044492	0.04477	0.045071	0.045394	0.04574	0.046109	0.046502	0.046918	0.047359	0.047824	0.048315	0.048831	0.049374	0.049943	0.05054	0.051164	0.051817	0.052499	0.053212	0.053954	0.054728	0.055534	0.056373	0.057245	0.058152	0.059094	0.060072	0.061087	0.06214	0.063232	0.064364	0.065537	0.066751	0.068008	0.069309	0.070655	0.072047
0.042391	0.042401	0.042431	0.04248	0.04255	0.042639	0.042749	0.042878	0.043028	0.043198	0.043389	0.043601	0.043834	0.044088	0.044364	0.044662	0.044981	0.045323	0.045688	0.046077	0.046488	0.046924	0.047385	0.04787	0.04838	0.048917	0.04948	0.05007	0.050688	0.051334	0.052008	0.052713	0.053447	0.054213	0.05501	0.055839	0.056702	0.057599	0.05853	0.059498	0.060502	0.061543	0.062623	0.063743	0.064902	0.066103	0.067347	0.068633	0.069965	0.071341
0.042009	0.042018	0.042048	0.042097	0.042165	0.042254	0.042362	0.04249	0.042639	0.042807	0.042996	0.043205	0.043436	0.043687	0.04396	0.044254	0.04457	0.044909	0.04527	0.045654	0.046061	0.046492	0.046947	0.047427	0.047932	0.048463	0.049019	0.049603	0.050214	0.050853	0.05152	0.052216	0.052943	0.0537	0.054488	0.055309	0.056162	0.057049	0.05797	0.058927	0.05992	0.060949	0.062018	0.063124	0.064271	0.065459	0.066689	0.067961	0.069278	0.070639
0.041628	0.041638	0.041667	0.041715	0.041783	0.04187	0.041978	0.042104	0.042251	0.042418	0.042604	0.042812	0.043039	0.043288	0.043558	0.043849	0.044161	0.044496	0.044853	0.045233	0.045635	0.046062	0.046512	0.046986	0.047486	0.048011	0.048561	0.049138	0.049742	0.050374	0.051034	0.051723	0.052441	0.05319	0.053969	0.054781	0.055625	0.056502	0.057413	0.058359	0.059341	0.060359	0.061415	0.06251	0.063644	0.064818	0.066034	0.067293	0.068595	0.069941
0.041249	0.041259	0.041287	0.041335	0.041403	0.041489	0.041595	0.04172	0.041865	0.04203	0.042215	0.04242	0.042645	0.042891	0.043161	0.043445	0.043754	0.044085	0.044438	0.044814	0.045212	0.045634	0.046079	0.046548	0.047042	0.047561	0.048106	0.048676	0.049274	0.049898	0.050551	0.051232	0.051942	0.052683	0.053454	0.054256	0.05509	0.055957	0.056858	0.057794	0.058765	0.059772	0.060816	0.061899	0.06302	0.064182	0.065384	0.066628	0.067916	0.069247
0.040872	0.040882	0.04091	0.040957	0.041024	0.041109	0.041214	0.041338	0.041481	0.041644	0.041827	0.04203	0.042252	0.042495	0.042759	0.043044	0.04335	0.043677	0.044026	0.044397	0.044791	0.045208	0.045648	0.046112	0.046601	0.047114	0.047652	0.048216	0.048807	0.049425	0.05007	0.050744	0.051446	0.052178	0.05294	0.053734	0.054559	0.055416	0.056307	0.057232	0.058192	0.059188	0.06022	0.061291	0.0624	0.063548	0.064737	0.065968	0.067241	0.068557
0.040497	0.040506	0.040534	0.040581	0.040647	0.040731	0.040835	0.040958	0.041099	0.04126	0.041441	0.041641	0.041862	0.042102	0.042363	0.042644	0.042947	0.04327	0.043615	0.043983	0.044372	0.044784	0.045219	0.045678	0.046161	0.046669	0.047201	0.047759	0.048343	0.048954	0.049592	0.050258	0.050952	0.051676	0.05243	0.053214	0.05403	0.054878	0.055759	0.056673	0.057622	0.058607	0.059628	0.060686	0.061783	0.062918	0.064094	0.06531	0.066569	0.067871
0.040123	0.040133	0.04016	0.040207	0.040272	0.040355	0.040458	0.040579	0.040719	0.040878	0.041057	0.041255	0.041473	0.041711	0.041968	0.042247	0.042546	0.042866	0.043207	0.04357	0.043955	0.044363	0.044793	0.045247	0.045724	0.046226	0.046752	0.047304	0.047881	0.048485	0.049116	0.049774	0.050461	0.051177	0.051922	0.052697	0.053504	0.054342	0.055213	0.056117	0.057056	0.058029	0.059039	0.060085	0.061169	0.062292	0.063454	0.064657	0.065901	0.067188
0.039752	0.039761	0.039788	0.039834	0.039898	0.039981	0.040082	0.040202	0.040341	0.040498	0.040675	0.040871	0.041086	0.041321	0.041576	0.041851	0.042147	0.042463	0.0428	0.043159	0.04354	0.043943	0.044368	0.044817	0.045289	0.045785	0.046305	0.046851	0.047422	0.048019	0.048643	0.049293	0.049972	0.05068	0.051417	0.052183	0.052981	0.053809	0.05467	0.055564	0.056492	0.057455	0.058453	0.059487	0.060559	0.061668	0.062818	0.064007	0.065237	0.066509
0.039382	0.039391	0.039418	0.039463	0.039527	0.039608	0.039708	0.039827	0.039964	0.04012	0.040294	0.040488	0.040701	0.040933	0.041185	0.041457	0.041749	0.042062	0.042396	0.042751	0.043127	0.043525	0.043946	0.044389	0.044856	0.045346	0.045861	0.0464	0.046965	0.047555	0.048171	0.048815	0.049486	0.050185	0.050914	0.051672	0.05246	0.053279	0.05413	0.055014	0.055931	0.056883	0.057869	0.058892	0.059951	0.061049	0.062185	0.06336	0.064576	0.065834
0.039013	0.039022	0.039049	0.039094	0.039157	0.039237	0.039336	0.039453	0.039589	0.039743	0.039915	0.040107	0.040317	0.040547	0.040796	0.041065	0.041354	0.041663	0.041993	0.042344	0.042716	0.04311	0.043526	0.043964	0.044425	0.04491	0.045419	0.045952	0.04651	0.047093	0.047703	0.048339	0.049002	0.049694	0.050414	0.051163	0.051942	0.052752	0.053593	0.054467	0.055374	0.056314	0.057289	0.0583	0.059347	0.060432	0.061555	0.062717	0.063919	0.065163
0.038646	0.038655	0.038682	0.038726	0.038788	0.038868	0.038966	0.039082	0.039215	0.039368	0.039538	0.039728	0.039936	0.040163	0.040409	0.040675	0.04096	0.041266	0.041592	0.041939	0.042307	0.042696	0.043107	0.04354	0.043996	0.044476	0.044978	0.045505	0.046057	0.046634	0.047236	0.047865	0.048521	0.049204	0.049916	0.050656	0.051427	0.052227	0.053059	0.053922	0.054819	0.055748	0.056712	0.057711	0.058747	0.059819	0.060929	0.062077	0.063266	0.064495
0.038281	0.03829	0.038316	0.03836	0.038421	0.0385	0.038597	0.038711	0.038844	0.038994	0.039163	0.03935	0.039556	0.03978	0.040023	0.040286	0.040569	0.040871	0.041193	0.041536	0.041899	0.042284	0.04269	0.043119	0.043569	0.044043	0.04454	0.045061	0.045606	0.046176	0.046772	0.047393	0.048041	0.048717	0.04942	0.050152	0.050914	0.051705	0.052527	0.053381	0.054266	0.055185	0.056138	0.057126	0.058149	0.059208	0.060306	0.061441	0.062616	0.06383
0.037917	0.037926	0.037952	0.037995	0.038056	0.038134	0.03823	0.038343	0.038482	0.038622	0.038789	0.038974	0.039177	0.039399	0.03964	0.039899	0.040178	0.040477	0.040796	0.041134	0.041494	0.041874	0.042276	0.042699	0.043145	0.043613	0.044104	0.044619	0.045157	0.045721	0.046309	0.046924	0.047564	0.048232	0.048927	0.049651	0.050403	0.051185	0.051998	0.052841	0.053717	0.054625	0.055567	0.056543	0.057554	0.058601	0.059686	0.060808	0.061969	0.063169
0.037555	0.037564	0.037589	0.037632	0.037692	0.037769	0.037864	0.037976	0.038105	0.038252	0.038417	0.038599	0.0388	0.03902	0.039257	0.039514	0.03979	0.040085	0.0404	0.040735	0.04109	0.041466	0.041863	0.042281	0.042721	0.043184	0.04367	0.044178	0.044711	0.045268	0.045849	0.046457	0.04709	0.04775	0.048437	0.049152	0.049895	0.050668	0.051471	0.052305	0.05317	0.054068	0.054998	0.055963	0.056962	0.057997	0.059069	0.060178	0.061325	0.062512
0.037195	0.037203	0.037228	0.037271	0.03733	0.037406	0.037499	0.03761	0.037738	0.037883	0.038046	0.038226	0.038425	0.038642	0.038877	0.039131	0.039403	0.039695	0.040006	0.040337	0.040688	0.041059	0.041452	0.041865	0.0423	0.042757	0.043237	0.04374	0.044266	0.044817	0.045391	0.045991	0.046617	0.047269	0.047948	0.048655	0.04939	0.050153	0.050947	0.051771	0.052626	0.053513	0.054432	0.055386	0.056373	0.057396	0.058455	0.059551	0.060685	0.061857
0.036835	0.036844	0.036869	0.03691	0.036969	0.037044	0.037137	0.037246	0.037372	0.037516	0.037677	0.037855	0.038051	0.038265	0.038498	0.038748	0.039018	0.039306	0.039614	0.039941	0.040287	0.040655	0.041042	0.041451	0.041881	0.042333	0.042807	0.043304	0.043824	0.044367	0.044936	0.045528	0.046147	0.046791	0.047462	0.04816	0.048886	0.049641	0.050425	0.051239	0.052084	0.052961	0.053869	0.054811	0.055787	0.056798	0.057844	0.058927	0.060047	0.061206
0.036477	0.036486	0.03651	0.036552	0.036609	0.036684	0.036775	0.036883	0.037008	0.03715	0.037309	0.037485	0.037679	0.037891	0.03812	0.038368	0.038634	0.038919	0.039223	0.039546	0.039889	0.040251	0.040635	0.041038	0.041463	0.04191	0.042378	0.042869	0.043383	0.04392	0.044482	0.045067	0.045678	0.046315	0.046978	0.047668	0.048385	0.049131	0.049906	0.05071	0.051545	0.052411	0.053309	0.05424	0.055204	0.056202	0.057236	0.058306	0.059413	0.060558
0.036121	0.036129	0.036153	0.036194	0.036251	0.036325	0.036415	0.036522	0.036645	0.036785	0.036942	0.037117	0.037308	0.037517	0.037744	0.037989	0.038252	0.038533	0.038834	0.039153	0.039492	0.03985	0.040228	0.040627	0.041047	0.041488	0.041951	0.042436	0.042944	0.043475	0.04403	0.044608	0.045212	0.045841	0.046496	0.047178	0.047887	0.048623	0.049389	0.050184	0.051008	0.051864	0.052751	0.053671	0.054623	0.05561	0.056631	0.057689	0.058782	0.059914
0.035766	0.035774	0.035798	0.035838	0.035895	0.035967	0.036056	0.036162	0.036284	0.036422	0.036577	0.03675	0.036939	0.037145	0.03737	0.037611	0.037871	0.038149	0.038446	0.038761	0.039096	0.03945	0.039824	0.040218	0.040633	0.041069	0.041526	0.042005	0.042507	0.043032	0.04358	0.044151	0.044748	0.045369	0.046016	0.04669	0.04739	0.048118	0.048874	0.049659	0.050474	0.051319	0.052196	0.053104	0.054045	0.05502	0.056029	0.057074	0.058154	0.059272
0.035412	0.03542	0.035444	0.035483	0.035539	0.035611	0.035699	0.035803	0.035923	0.03606	0.036214	0.036384	0.036571	0.036775	0.036996	0.037235	0.037492	0.037767	0.03806	0.038371	0.038702	0.039052	0.039421	0.039811	0.04022	0.040651	0.041103	0.041576	0.042072	0.04259	0.043131	0.043696	0.044285	0.044899	0.045539	0.046204	0.046896	0.047615	0.048362	0.049137	0.049942	0.050777	0.051643	0.05254	0.05347	0.054433	0.05543	0.056462	0.057529	0.058633
0.035059	0.035067	0.035091	0.03513	0.035185	0.035256	0.035343	0.035446	0.035565	0.0357	0.035851	0.036019	0.036204	0.036406	0.036624	0.036861	0.037114	0.037386	0.037675	0.037983	0.038309	0.038655	0.03902	0.039405	0.039809	0.040235	0.040681	0.041149	0.041638	0.04215	0.042685	0.043243	0.043825	0.044431	0.045063	0.04572	0.046403	0.047114	0.047852	0.048618	0.049413	0.050238	0.051093	0.051979	0.052898	0.053849	0.054833	0.055853	0.056907	0.057997
0.034708	0.034715	0.034739	0.034778	0.034832	0.034902	0.034988	0.035089	0.035207	0.03534	0.03549	0.035656	0.035839	0.036038	0.036254	0.036487	0.036738	0.037006	0.037292	0.037596	0.037918	0.03826	0.03862	0.039	0.0394	0.03982	0.040261	0.040723	0.041206	0.041712	0.04224	0.042791	0.043366	0.043965	0.044589	0.045238	0.045913	0.046615	0.047343	0.0481	0.048885	0.0497	0.050545	0.05142	0.052327	0.053267	0.054239	0.055246	0.056287	0.057365
0.034357	0.034365	0.034388	0.034426	0.03448	0.034549	0.034634	0.034734	0.03485	0.034982	0.03513	0.035294	0.035475	0.035671	0.035885	0.036115	0.036362	0.036627	0.03691	0.03721	0.037529	0.037866	0.038222	0.038597	0.038992	0.039407	0.039842	0.040299	0.040776	0.041276	0.041797	0.042342	0.04291	0.043501	0.044117	0.044758	0.045425	0.046118	0.046837	0.047585	0.04836	0.049165	0.049999	0.050864	0.05176	0.052688	0.053648	0.054642	0.055671	0.056735
0.034008	0.034016	0.034038	0.034076	0.034129	0.034198	0.034282	0.034381	0.034495	0.034626	0.034772	0.034934	0.035112	0.035306	0.035517	0.035744	0.035989	0.03625	0.036529	0.036826	0.03714	0.037473	0.037825	0.038196	0.038586	0.038995	0.039425	0.039876	0.040348	0.040841	0.041356	0.041894	0.042454	0.043039	0.043647	0.04428	0.044938	0.045623	0.046333	0.047072	0.047837	0.048632	0.049456	0.05031	0.051194	0.052111	0.053059	0.054041	0.055057	0.056107
0.03366	0.033668	0.03369	0.033727	0.03378	0.033847	0.03393	0.034028	0.034141	0.03427	0.034414	0.034574	0.03475	0.034942	0.03515	0.035375	0.035616	0.035874	0.03615	0.036443	0.036753	0.037082	0.037429	0.037795	0.038181	0.038585	0.03901	0.039455	0.039921	0.040408	0.040916	0.041447	0.042001	0.042578	0.043179	0.043804	0.044454	0.04513	0.045832	0.04656	0.047317	0.048101	0.048915	0.049758	0.050632	0.051536	0.052473	0.053442	0.054445	0.055483
0.033313	0.03332	0.033343	0.03338	0.033431	0.033498	0.03358	0.033676	0.033788	0.033915	0.034058	0.034216	0.034389	0.034579	0.034784	0.035006	0.035244	0.035499	0.035771	0.036061	0.036368	0.036692	0.037035	0.037397	0.037777	0.038177	0.038596	0.039035	0.039495	0.039976	0.040478	0.041003	0.041549	0.042119	0.042712	0.043329	0.043971	0.044638	0.045331	0.046051	0.046798	0.047573	0.048376	0.049208	0.050071	0.050964	0.051889	0.052846	0.053837	0.054861
0.032967	0.032974	0.032996	0.033033	0.033084	0.03315	0.03323	0.033326	0.033436	0.033562	0.033702	0.033858	0.03403	0.034217	0.03442	0.034639	0.034874	0.035126	0.035394	0.03568	0.035983	0.036304	0.036642	0.036999	0.037375	0.037769	0.038183	0.038617	0.039071	0.039546	0.040042	0.040559	0.041099	0.041662	0.042247	0.042857	0.04349	0.044149	0.044833	0.045544	0.046281	0.047046	0.047839	0.048661	0.049512	0.050394	0.051308	0.052253	0.05323	0.054241
0.032622	0.032629	0.032651	0.032687	0.032737	0.032802	0.032882	0.032976	0.033085	0.033209	0.033348	0.033502	0.033671	0.033856	0.034056	0.034272	0.034505	0.034753	0.035019	0.035301	0.0356	0.035916	0.036251	0.036603	0.036974	0.037363	0.037772	0.0382	0.038648	0.039117	0.039607	0.040118	0.040651	0.041206	0.041784	0.042386	0.043011	0.043661	0.044337	0.045038	0.045766	0.046521	0.047304	0.048116	0.048956	0.049827	0.050728	0.051661	0.052626	0.053625
0.032278	0.032285	0.032306	0.032342	0.032392	0.032456	0.032535	0.032628	0.032735	0.032857	0.032995	0.033147	0.033314	0.033496	0.033694	0.033907	0.034137	0.034382	0.034644	0.034922	0.035218	0.03553	0.03586	0.036208	0.036574	0.036958	0.037362	0.037785	0.038227	0.03869	0.039173	0.039678	0.040204	0.040752	0.041322	0.041916	0.042534	0.043176	0.043842	0.044535	0.045253	0.045999	0.046771	0.047572	0.048402	0.049262	0.050151	0.051072	0.052025	0.05301
0.031935	0.031942	0.031963	0.031998	0.032047	0.03211	0.032188	0.03228	0.032386	0.032507	0.032642	0.032792	0.032957	0.033137	0.033332	0.033543	0.03377	0.034012	0.03427	0.034545	0.034836	0.035145	0.035471	0.035814	0.036175	0.036555	0.036953	0.03737	0.037807	0.038264	0.038741	0.039239	0.039758	0.040299	0.040862	0.041448	0.042058	0.042691	0.04335	0.044033	0.044742	0.045478	0.04624	0.047031	0.04785	0.048698	0.049576	0.050485	0.051426	0.052398
0.031592	0.031599	0.03162	0.031655	0.031703	0.031766	0.031842	0.031933	0.032038	0.032157	0.032291	0.032439	0.032601	0.032779	0.032972	0.03318	0.033403	0.033642	0.033898	0.034169	0.034456	0.034761	0.035082	0.035421	0.035778	0.036152	0.036545	0.036957	0.037388	0.037839	0.03831	0.038801	0.039314	0.039848	0.040404	0.040982	0.041584	0.042209	0.042858	0.043533	0.044233	0.044959	0.045711	0.046492	0.0473	0.048137	0.049004	0.049901	0.050829	0.051788
0.031251	0.031258	0.031278	0.031312	0.03136	0.031422	0.031498	0.031587	0.03169	0.031808	0.03194	0.032086	0.032247	0.032422	0.032612	0.032818	0.033038	0.033274	0.033526	0.033794	0.034077	0.034378	0.034695	0.03503	0.035381	0.035751	0.036139	0.036545	0.036971	0.037416	0.03788	0.038365	0.038871	0.039398	0.039946	0.040517	0.041111	0.041728	0.042369	0.043034	0.043725	0.044441	0.045184	0.045954	0.046752	0.047578	0.048433	0.049318	0.050234	0.051181
0.03091	0.030917	0.030937	0.030971	0.031018	0.031079	0.031154	0.031242	0.031344	0.03146	0.03159	0.031734	0.031893	0.032066	0.032254	0.032456	0.032674	0.032907	0.033155	0.033419	0.033699	0.033996	0.034309	0.034639	0.034986	0.035351	0.035734	0.036135	0.036555	0.036993	0.037452	0.03793	0.038429	0.038949	0.039491	0.040054	0.04064	0.041248	0.041881	0.042537	0.043219	0.043926	0.044659	0.045418	0.046205	0.04702	0.047864	0.048738	0.049641	0.050576
0.03057	0.030577	0.030597	0.03063	0.030677	0.030737	0.03081	0.030897	0.030998	0.031113	0.031241	0.031383	0.03154	0.03171	0.031896	0.032096	0.03231	0.03254	0.032785	0.033046	0.033322	0.033615	0.033924	0.034249	0.034592	0.034952	0.035329	0.035725	0.036139	0.036572	0.037025	0.037497	0.037989	0.038502	0.039036	0.039592	0.04017	0.04077	0.041394	0.042042	0.042714	0.043412	0.044135	0.044884	0.045661	0.046465	0.047297	0.048159	0.04905	0.049972
0.030231	0.030237	0.030257	0.03029	0.030336	0.030395	0.030468	0.030554	0.030653	0.030766	0.030893	0.031033	0.031187	0.031356	0.031539	0.031736	0.031948	0.032174	0.032416	0.032673	0.032946	0.033235	0.033539	0.033861	0.034198	0.034554	0.034926	0.035317	0.035725	0.036152	0.036599	0.037064	0.03755	0.038056	0.038583	0.039131	0.039701	0.040294	0.040909	0.041548	0.042211	0.042899	0.043613	0.044352	0.045118	0.045911	0.046732	0.047582	0.048462	0.049371
0.029892	0.029898	0.029918	0.02995	0.029996	0.030054	0.030126	0.03021	0.030308	0.03042	0.030545	0.030683	0.030836	0.031002	0.031182	0.031377	0.031586	0.031809	0.032048	0.032301	0.03257	0.032855	0.033156	0.033473	0.033806	0.034156	0.034524	0.034909	0.035312	0.035733	0.036174	0.036633	0.037112	0.037611	0.038131	0.038671	0.039234	0.039818	0.040425	0.041056	0.04171	0.042388	0.043092	0.043821	0.044577	0.045359	0.046169	0.047008	0.047875	0.048772
0.029554	0.02956	0.029579	0.029611	0.029656	0.029714	0.029784	0.029868	0.029965	0.030075	0.030198	0.030334	0.030485	0.030649	0.030826	0.031018	0.031224	0.031445	0.03168	0.03193	0.032196	0.032477	0.032773	0.033086	0.033414	0.03376	0.034122	0.034502	0.0349	0.035315	0.035749	0.036203	0.036675	0.037167	0.03768	0.038213	0.038768	0.039344	0.039943	0.040565	0.04121	0.041879	0.042573	0.043292	0.044037	0.044809	0.045608	0.046434	0.04729	0.048175
0.029216	0.029222	0.029241	0.029273	0.029317	0.029374	0.029443	0.029526	0.029621	0.02973	0.029851	0.029986	0.030134	0.030296	0.030471	0.03066	0.030864	0.031081	0.031313	0.03156	0.031822	0.032099	0.032391	0.032699	0.033024	0.033364	0.033722	0.034096	0.034488	0.034898	0.035326	0.035773	0.036239	0.036724	0.03723	0.037756	0.038303	0.038871	0.039462	0.040075	0.040711	0.041371	0.042055	0.042764	0.043499	0.04426	0.045048	0.045863	0.046707	0.047579
0.028879	0.028885	0.028904	0.028935	0.028978	0.029034	0.029103	0.029184	0.029278	0.029385	0.029505	0.029638	0.029784	0.029944	0.030117	0.030303	0.030504	0.030718	0.030947	0.03119	0.031448	0.031721	0.03201	0.032314	0.032633	0.032969	0.033322	0.033691	0.034078	0.034482	0.034904	0.035345	0.035804	0.036283	0.036781	0.0373	0.037839	0.038399	0.038982	0.039586	0.040213	0.040864	0.041539	0.042238	0.042962	0.043713	0.044489	0.045293	0.046125	0.046985
0.028542	0.028548	0.028566	0.028597	0.02864	0.028695	0.028763	0.028843	0.028936	0.029042	0.02916	0.029291	0.029435	0.029592	0.029762	0.029946	0.030144	0.030356	0.030581	0.030821	0.031076	0.031345	0.031629	0.031929	0.032244	0.032575	0.032923	0.033287	0.033668	0.034067	0.034483	0.034917	0.03537	0.035842	0.036333	0.036845	0.037376	0.037929	0.038503	0.039099	0.039717	0.040359	0.041024	0.041713	0.042427	0.043167	0.043933	0.044725	0.045545	0.046393
0.028206	0.028212	0.02823	0.02826	0.028302	0.028357	0.028424	0.028503	0.028594	0.028698	0.028815	0.028944	0.029086	0.029241	0.029409	0.02959	0.029785	0.029994	0.030216	0.030453	0.030703	0.030969	0.031249	0.031544	0.031855	0.032182	0.032524	0.032883	0.033259	0.033652	0.034062	0.03449	0.034937	0.035402	0.035886	0.03639	0.036914	0.037459	0.038025	0.038612	0.039222	0.039854	0.04051	0.041189	0.041893	0.042622	0.043377	0.044158	0.044966	0.045802
0.02787	0.027875	0.027893	0.027923	0.027965	0.028019	0.028084	0.028162	0.028253	0.028355	0.02847	0.028597	0.028737	0.02889	0.029056	0.029234	0.029426	0.029632	0.029851	0.030084	0.030332	0.030593	0.030869	0.031161	0.031467	0.031789	0.032127	0.03248	0.032851	0.033238	0.033642	0.034064	0.034504	0.034963	0.03544	0.035937	0.036453	0.03699	0.037548	0.038127	0.038728	0.039351	0.039997	0.040667	0.04136	0.042079	0.042823	0.043593	0.044389	0.045213
0.027534	0.02754	0.027557	0.027587	0.027628	0.027681	0.027746	0.027822	0.027911	0.028012	0.028125	0.028251	0.028389	0.028539	0.028703	0.028879	0.029068	0.029271	0.029487	0.029717	0.02996	0.030218	0.03049	0.030777	0.031079	0.031396	0.031729	0.032078	0.032443	0.032824	0.033223	0.033639	0.034072	0.034524	0.034995	0.035484	0.035993	0.036522	0.037072	0.037642	0.038234	0.038848	0.039485	0.040145	0.040829	0.041537	0.04227	0.043029	0.043814	0.044625
0.027198	0.027204	0.027221	0.02725	0.027291	0.027343	0.027407	0.027483	0.02757	0.02767	0.027781	0.027905	0.028041	0.028189	0.02835	0.028524	0.02871	0.02891	0.029123	0.029349	0.029589	0.029843	0.030112	0.030394	0.030692	0.031004	0.031332	0.031676	0.032036	0.032411	0.032804	0.033214	0.033641	0.034086	0.03455	0.035032	0.035534	0.036055	0.036597	0.037159	0.037742	0.038347	0.038974	0.039625	0.040298	0.040996	0.041718	0.042466	0.043239	0.044039
0.026863	0.026868	0.026885	0.026914	0.026954	0.027005	0.027068	0.027143	0.027229	0.027327	0.027437	0.027559	0.027693	0.027839	0.027998	0.028169	0.028353	0.028549	0.028759	0.028982	0.029219	0.029469	0.029733	0.030012	0.030305	0.030613	0.030936	0.031274	0.031629	0.031999	0.032386	0.03279	0.033211	0.033649	0.034106	0.034581	0.035075	0.035589	0.036122	0.036676	0.03725	0.037846	0.038465	0.039105	0.039769	0.040456	0.041167	0.041904	0.042666	0.043454
0.026527	0.026533	0.02655	0.026578	0.026617	0.026668	0.02673	0.026803	0.026888	0.026985	0.027093	0.027213	0.027345	0.027489	0.027645	0.027814	0.027995	0.028189	0.028395	0.028615	0.028848	0.029095	0.029355	0.02963	0.029918	0.030222	0.03054	0.030873	0.031222	0.031587	0.031968	0.032366	0.03278	0.033212	0.033662	0.03413	0.034617	0.035123	0.035648	0.036194	0.03676	0.037347	0.037955	0.038586	0.03924	0.039917	0.040618	0.041343	0.042093	0.04287
0.026192	0.026198	0.026214	0.026242	0.026281	0.02633	0.026392	0.026464	0.026548	0.026643	0.026749	0.026868	0.026998	0.027139	0.027293	0.027459	0.027638	0.027828	0.028032	0.028248	0.028478	0.028721	0.028977	0.029248	0.029532	0.029831	0.030144	0.030472	0.030816	0.031175	0.031551	0.031942	0.032351	0.032776	0.033219	0.03368	0.034159	0.034657	0.035175	0.035712	0.036269	0.036848	0.037447	0.038068	0.038712	0.039379	0.040069	0.040783	0.041522	0.042286
0.025857	0.025862	0.025878	0.025906	0.025944	0.025993	0.026053	0.026124	0.026207	0.026301	0.026406	0.026522	0.02665	0.02679	0.026941	0.027105	0.02728	0.027468	0.027669	0.027882	0.028108	0.028347	0.028599	0.028866	0.029146	0.02944	0.029748	0.030072	0.03041	0.030764	0.031134	0.031519	0.031921	0.03234	0.032776	0.03323	0.033702	0.034193	0.034702	0.035231	0.03578	0.036349	0.036939	0.037551	0.038185	0.038841	0.039521	0.040224	0.040952	0.041704
0.025521	0.025527	0.025543	0.025569	0.025607	0.025655	0.025715	0.025785	0.025866	0.025958	0.026062	0.026176	0.026302	0.02644	0.026589	0.02675	0.026923	0.027108	0.027305	0.027515	0.027738	0.027973	0.028222	0.028484	0.028759	0.029049	0.029353	0.029671	0.030004	0.030353	0.030717	0.031096	0.031492	0.031904	0.032334	0.032781	0.033245	0.033728	0.03423	0.03475	0.035291	0.035851	0.036432	0.037034	0.037658	0.038304	0.038973	0.039666	0.040382	0.041123
0.025186	0.025191	0.025207	0.025233	0.02527	0.025318	0.025376	0.025445	0.025525	0.025616	0.025718	0.02583	0.025955	0.02609	0.026237	0.026395	0.026565	0.026748	0.026942	0.027148	0.027367	0.027599	0.027844	0.028102	0.028373	0.028658	0.028957	0.029271	0.029599	0.029942	0.0303	0.030673	0.031063	0.031469	0.031892	0.032331	0.032789	0.033264	0.033758	0.03427	0.034802	0.035353	0.035925	0.036518	0.037132	0.037768	0.038427	0.039108	0.039813	0.040542
0.02485	0.024855	0.02487	0.024896	0.024933	0.02498	0.025037	0.025105	0.025184	0.025273	0.025373	0.025484	0.025607	0.02574	0.025884	0.02604	0.026208	0.026387	0.026578	0.026781	0.026997	0.027225	0.027466	0.02772	0.027987	0.028268	0.028562	0.02887	0.029193	0.02953	0.029883	0.030251	0.030634	0.031034	0.031449	0.031882	0.032332	0.0328	0.033286	0.03379	0.034313	0.034856	0.035419	0.036002	0.036606	0.037232	0.03788	0.038551	0.039244	0.039962
0.024513	0.024519	0.024534	0.02456	0.024595	0.024642	0.024698	0.024765	0.024842	0.02493	0.025029	0.025138	0.025258	0.025389	0.025532	0.025685	0.02585	0.026026	0.026214	0.026414	0.026627	0.026851	0.027088	0.027338	0.027601	0.027877	0.028166	0.02847	0.028787	0.029119	0.029466	0.029828	0.030205	0.030598	0.031007	0.031433	0.031876	0.032336	0.032814	0.03331	0.033825	0.034359	0.034913	0.035487	0.036081	0.036697	0.037334	0.037994	0.038676	0.039382
0.024177	0.024182	0.024197	0.024222	0.024257	0.024303	0.024358	0.024424	0.0245	0.024587	0.024684	0.024791	0.02491	0.025039	0.025179	0.025329	0.025492	0.025665	0.02585	0.026047	0.026256	0.026477	0.02671	0.026955	0.027214	0.027485	0.02777	0.028069	0.028381	0.028708	0.029049	0.029405	0.029776	0.030163	0.030565	0.030984	0.03142	0.031872	0.032342	0.03283	0.033337	0.033862	0.034407	0.034971	0.035556	0.036162	0.036789	0.037437	0.038109	0.038803
0.02384	0.023845	0.02386	0.023884	0.023919	0.023964	0.024018	0.024083	0.024158	0.024243	0.024339	0.024444	0.024561	0.024687	0.024825	0.024974	0.025133	0.025304	0.025486	0.025679	0.025885	0.026102	0.026331	0.026573	0.026827	0.027094	0.027374	0.027668	0.027975	0.028296	0.028632	0.028982	0.029347	0.029727	0.030123	0.030535	0.030963	0.031408	0.03187	0.03235	0.032848	0.033365	0.033901	0.034456	0.035031	0.035626	0.036243	0.036881	0.037541	0.038224
0.023502	0.023507	0.023522	0.023546	0.02358	0.023624	0.023678	0.023741	0.023815	0.023899	0.023993	0.024097	0.024211	0.024336	0.024471	0.024617	0.024774	0.024942	0.025121	0.025311	0.025513	0.025726	0.025952	0.026189	0.026439	0.026702	0.026978	0.027266	0.027568	0.027884	0.028214	0.028558	0.028917	0.029291	0.02968	0.030085	0.030506	0.030944	0.031398	0.03187	0.03236	0.032868	0.033395	0.03394	0.034506	0.035091	0.035697	0.036325	0.036974	0.037645
0.023164	0.023169	0.023183	0.023207	0.023241	0.023284	0.023337	0.023399	0.023472	0.023554	0.023646	0.023748	0.023861	0.023983	0.024116	0.02426	0.024414	0.024579	0.024755	0.024942	0.025141	0.025351	0.025572	0.025806	0.026052	0.02631	0.026581	0.026864	0.027161	0.027472	0.027796	0.028134	0.028487	0.028855	0.029237	0.029635	0.030049	0.030479	0.030926	0.03139	0.031871	0.032371	0.032888	0.033425	0.03398	0.034556	0.035152	0.035768	0.036406	0.037066
0.022825	0.02283	0.022844	0.022867	0.0229	0.022943	0.022995	0.023056	0.023127	0.023208	0.023299	0.023399	0.02351	0.02363	0.023761	0.023902	0.024054	0.024216	0.024389	0.024573	0.024768	0.024974	0.025192	0.025421	0.025663	0.025917	0.026183	0.026462	0.026754	0.027059	0.027377	0.02771	0.028056	0.028418	0.028794	0.029185	0.029592	0.030014	0.030453	0.030909	0.031382	0.031873	0.032382	0.032909	0.033455	0.03402	0.034606	0.035212	0.035839	0.036487
0.022485	0.02249	0.022504	0.022527	0.022559	0.022601	0.022652	0.022712	0.022782	0.022862	0.022951	0.023049	0.023158	0.023276	0.023405	0.023544	0.023692	0.023852	0.024022	0.024202	0.024394	0.024597	0.024811	0.025036	0.025274	0.025523	0.025784	0.026058	0.026345	0.026645	0.026958	0.027285	0.027625	0.02798	0.02835	0.028734	0.029134	0.029549	0.02998	0.030428	0.030893	0.031375	0.031874	0.032392	0.032929	0.033484	0.03406	0.034655	0.035271	0.035908
0.022144	0.022149	0.022162	0.022185	0.022217	0.022258	0.022308	0.022367	0.022436	0.022514	0.022602	0.022699	0.022805	0.022922	0.023048	0.023184	0.02333	0.023487	0.023654	0.023831	0.024019	0.024219	0.024429	0.02465	0.024883	0.025128	0.025385	0.025654	0.025936	0.02623	0.026538	0.026859	0.027193	0.027542	0.027905	0.028282	0.028675	0.029083	0.029506	0.029946	0.030402	0.030876	0.031367	0.031875	0.032402	0.032948	0.033513	0.034097	0.034702	0.035328
0.021802	0.021807	0.02182	0.021843	0.021874	0.021914	0.021963	0.022022	0.022089	0.022166	0.022252	0.022347	0.022452	0.022566	0.02269	0.022824	0.022967	0.023121	0.023285	0.023459	0.023644	0.023839	0.024046	0.024263	0.024492	0.024733	0.024985	0.025247	0.025526	0.025815	0.026117	0.026432	0.02676	0.027103	0.027459	0.02783	0.028215	0.028615	0.029031	0.029463	0.029911	0.030376	0.030858	0.031357	0.031875	0.032411	0.032965	0.033539	0.034133	0.034747
0.021459	0.021464	0.021477	0.021499	0.021529	0.021569	0.021617	0.021675	0.021741	0.021816	0.0219	0.021994	0.022097	0.022209	0.022331	0.022462	0.022603	0.022754	0.022915	0.023086	0.023267	0.023459	0.023662	0.023875	0.0241	0.024336	0.024584	0.024843	0.025115	0.025398	0.025695	0.026004	0.026327	0.026662	0.027012	0.027376	0.027754	0.028147	0.028556	0.02898	0.029419	0.029876	0.030349	0.030839	0.031347	0.031872	0.032417	0.03298	0.033563	0.034166
0.021115	0.021119	0.021132	0.021154	0.021184	0.021223	0.02127	0.021326	0.021391	0.021465	0.021548	0.02164	0.021741	0.021851	0.02197	0.022099	0.022237	0.022385	0.022543	0.022711	0.022889	0.023078	0.023277	0.023486	0.023707	0.023938	0.024181	0.024436	0.024702	0.024981	0.025272	0.025575	0.025891	0.026221	0.026564	0.026921	0.027292	0.027678	0.028079	0.028495	0.028926	0.029374	0.029838	0.030319	0.030817	0.031333	0.031867	0.03242	0.032992	0.033584
0.020769	0.020774	0.020786	0.020807	0.020837	0.020875	0.020921	0.020977	0.02104	0.021113	0.021194	0.021284	0.021383	0.021491	0.021608	0.021735	0.02187	0.022016	0.022171	0.022335	0.02251	0.022695	0.02289	0.023095	0.023312	0.023539	0.023777	0.024027	0.024288	0.024562	0.024847	0.025145	0.025455	0.025778	0.026115	0.026465	0.026829	0.027208	0.027601	0.028009	0.028432	0.028871	0.029326	0.029798	0.030287	0.030793	0.031317	0.031859	0.03242	0.033
0.020422	0.020426	0.020439	0.020459	0.020488	0.020526	0.020571	0.020625	0.020688	0.020759	0.020839	0.020927	0.021024	0.02113	0.021245	0.021369	0.021502	0.021644	0.021796	0.021958	0.022129	0.02231	0.022502	0.022703	0.022915	0.023138	0.023372	0.023617	0.023873	0.024141	0.024421	0.024713	0.025017	0.025334	0.025664	0.026008	0.026365	0.026736	0.027121	0.027521	0.027936	0.028367	0.028813	0.029276	0.029755	0.030251	0.030765	0.031296	0.031847	0.032416
0.020073	0.020077	0.020089	0.02011	0.020138	0.020175	0.020219	0.020272	0.020334	0.020403	0.020481	0.020568	0.020663	0.020767	0.02088	0.021001	0.021132	0.021271	0.02142	0.021579	0.021747	0.021924	0.022112	0.022309	0.022517	0.022736	0.022965	0.023205	0.023456	0.023719	0.023993	0.024279	0.024577	0.024888	0.025212	0.025548	0.025898	0.026262	0.02664	0.027032	0.027439	0.027861	0.028298	0.028752	0.029221	0.029708	0.030211	0.030732	0.031271	0.031829
0.019722	0.019726	0.019738	0.019758	0.019786	0.019822	0.019866	0.019918	0.019978	0.020046	0.020122	0.020207	0.020301	0.020402	0.020513	0.020632	0.02076	0.020896	0.021042	0.021198	0.021362	0.021536	0.02172	0.021914	0.022117	0.022332	0.022556	0.022791	0.023037	0.023295	0.023563	0.023844	0.024136	0.024441	0.024758	0.025087	0.02543	0.025787	0.026157	0.026541	0.026939	0.027353	0.027781	0.028226	0.028686	0.029162	0.029656	0.030166	0.030694	0.031241
0.01937	0.019373	0.019385	0.019405	0.019432	0.019467	0.01951	0.019561	0.01962	0.019686	0.019761	0.019845	0.019936	0.020036	0.020144	0.02026	0.020386	0.02052	0.020663	0.020815	0.020976	0.021146	0.021326	0.021516	0.021716	0.021925	0.022145	0.022375	0.022617	0.022868	0.023132	0.023406	0.023693	0.023991	0.024301	0.024624	0.02496	0.025309	0.025671	0.026048	0.026438	0.026843	0.027263	0.027698	0.028148	0.028615	0.029098	0.029598	0.030115	0.03065
0.019015	0.019018	0.01903	0.019049	0.019076	0.01911	0.019152	0.019202	0.019259	0.019325	0.019398	0.01948	0.019569	0.019667	0.019772	0.019887	0.020009	0.020141	0.02028	0.020429	0.020587	0.020754	0.02093	0.021116	0.021311	0.021517	0.021732	0.021957	0.022193	0.02244	0.022698	0.022967	0.023247	0.023539	0.023843	0.024159	0.024488	0.024829	0.025184	0.025552	0.025934	0.026331	0.026742	0.027167	0.027608	0.028065	0.028538	0.029028	0.029534	0.030058
0.018657	0.018661	0.018672	0.018691	0.018717	0.01875	0.018792	0.01884	0.018897	0.018961	0.019033	0.019112	0.0192	0.019295	0.019399	0.019511	0.019631	0.019759	0.019896	0.020042	0.020196	0.020359	0.020532	0.020714	0.020905	0.021106	0.021316	0.021537	0.021768	0.022009	0.022261	0.022524	0.022799	0.023084	0.023382	0.023691	0.024013	0.024347	0.024694	0.025054	0.025428	0.025816	0.026218	0.026634	0.027066	0.027513	0.027976	0.028454	0.02895	0.029462
0.018297	0.018301	0.018312	0.01833	0.018356	0.018388	0.018429	0.018476	0.018532	0.018594	0.018664	0.018742	0.018828	0.018921	0.019023	0.019132	0.019249	0.019375	0.019509	0.019651	0.019802	0.019962	0.020131	0.020309	0.020496	0.020692	0.020898	0.021114	0.02134	0.021576	0.021822	0.022079	0.022348	0.022627	0.022918	0.02322	0.023535	0.023862	0.024201	0.024553	0.024919	0.025298	0.025691	0.026099	0.026521	0.026958	0.02741	0.027878	0.028363	0.028864
0.017934	0.017938	0.017949	0.017967	0.017992	0.018024	0.018063	0.01811	0.018164	0.018225	0.018293	0.01837	0.018453	0.018545	0.018644	0.01875	0.018865	0.018988	0.019119	0.019258	0.019406	0.019562	0.019727	0.019901	0.020083	0.020275	0.020477	0.020688	0.020908	0.021139	0.02138	0.021631	0.021894	0.022167	0.022451	0.022747	0.023054	0.023373	0.023705	0.02405	0.024407	0.024777	0.025162	0.02556	0.025972	0.026399	0.026842	0.027299	0.027773	0.028262
0.017569	0.017572	0.017583	0.0176	0.017624	0.017656	0.017694	0.01774	0.017792	0.017852	0.017919	0.017994	0.018076	0.018165	0.018262	0.018366	0.018478	0.018598	0.018726	0.018862	0.019006	0.019159	0.01932	0.019489	0.019668	0.019856	0.020052	0.020258	0.020474	0.020699	0.020935	0.02118	0.021436	0.021703	0.021981	0.022269	0.02257	0.022882	0.023206	0.023542	0.023891	0.024253	0.024629	0.025017	0.02542	0.025838	0.026269	0.026716	0.027179	0.027657
0.0172	0.017203	0.017213	0.01723	0.017254	0.017285	0.017322	0.017367	0.017418	0.017477	0.017542	0.017615	0.017694	0.017782	0.017876	0.017978	0.018087	0.018205	0.018329	0.018462	0.018603	0.018752	0.018909	0.019075	0.019249	0.019432	0.019624	0.019825	0.020036	0.020256	0.020486	0.020726	0.020976	0.021236	0.021507	0.021789	0.022082	0.022387	0.022703	0.023031	0.023372	0.023725	0.024092	0.024471	0.024864	0.025272	0.025693	0.026129	0.026581	0.027048
0.016827	0.01683	0.01684	0.016857	0.01688	0.01691	0.016947	0.01699	0.01704	0.017097	0.017161	0.017232	0.01731	0.017395	0.017487	0.017586	0.017693	0.017807	0.017929	0.018059	0.018196	0.018341	0.018495	0.018657	0.018827	0.019005	0.019193	0.019389	0.019594	0.019809	0.020033	0.020267	0.020511	0.020765	0.021029	0.021304	0.02159	0.021887	0.022196	0.022516	0.022848	0.023193	0.02355	0.023921	0.024304	0.024702	0.025113	0.025538	0.025979	0.026434
0.01645	0.016454	0.016463	0.016479	0.016502	0.016531	0.016567	0.016609	0.016658	0.016714	0.016776	0.016845	0.016921	0.017004	0.017094	0.017191	0.017295	0.017406	0.017525	0.017651	0.017785	0.017927	0.018077	0.018234	0.0184	0.018574	0.018757	0.018948	0.019148	0.019357	0.019576	0.019804	0.020042	0.020289	0.020547	0.020815	0.021094	0.021383	0.021684	0.021996	0.02232	0.022656	0.023005	0.023366	0.02374	0.024127	0.024528	0.024942	0.025372	0.025815
0.01607	0.016073	0.016082	0.016098	0.01612	0.016148	0.016183	0.016224	0.016272	0.016326	0.016387	0.016454	0.016528	0.016609	0.016696	0.016791	0.016892	0.017001	0.017117	0.01724	0.01737	0.017508	0.017654	0.017807	0.017969	0.018138	0.018316	0.018503	0.018698	0.018901	0.019114	0.019336	0.019568	0.019809	0.02006	0.020321	0.020593	0.020875	0.021168	0.021472	0.021787	0.022115	0.022454	0.022806	0.02317	0.023547	0.023937	0.024341	0.024759	0.025192
0.015684	0.015687	0.015696	0.015712	0.015733	0.015761	0.015795	0.015835	0.015881	0.015934	0.015993	0.016059	0.016131	0.016209	0.016294	0.016386	0.016485	0.016591	0.016703	0.016823	0.01695	0.017084	0.017226	0.017375	0.017533	0.017698	0.017871	0.018052	0.018242	0.01844	0.018648	0.018864	0.019089	0.019324	0.019568	0.019822	0.020086	0.020361	0.020646	0.020942	0.021249	0.021567	0.021898	0.02224	0.022594	0.022961	0.023341	0.023734	0.024141	0.024562
0.015294	0.015297	0.015306	0.015321	0.015341	0.015368	0.015401	0.01544	0.015485	0.015537	0.015594	0.015658	0.015728	0.015804	0.015887	0.015976	0.016072	0.016175	0.016285	0.016401	0.016525	0.016655	0.016793	0.016938	0.017091	0.017252	0.01742	0.017596	0.017781	0.017974	0.018175	0.018385	0.018604	0.018833	0.01907	0.019317	0.019574	0.019841	0.020118	0.020406	0.020705	0.021014	0.021335	0.021668	0.022012	0.022369	0.022738	0.023121	0.023516	0.023925
0.014898	0.014901	0.014909	0.014924	0.014944	0.01497	0.015002	0.01504	0.015084	0.015134	0.01519	0.015251	0.015319	0.015394	0.015474	0.015561	0.015654	0.015754	0.01586	0.015973	0.016093	0.01622	0.016354	0.016495	0.016644	0.0168	0.016963	0.017135	0.017314	0.017501	0.017697	0.017901	0.018114	0.018335	0.018566	0.018806	0.019056	0.019315	0.019584	0.019863	0.020153	0.020454	0.020766	0.021089	0.021423	0.02177	0.022129	0.0225	0.022884	0.023281
0.014496	0.014499	0.014507	0.014521	0.014541	0.014566	0.014597	0.014634	0.014677	0.014725	0.014779	0.014839	0.014905	0.014977	0.015055	0.015139	0.01523	0.015327	0.01543	0.01554	0.015656	0.015779	0.015909	0.016046	0.01619	0.016341	0.0165	0.016666	0.01684	0.017022	0.017212	0.01741	0.017616	0.017831	0.018055	0.018288	0.01853	0.018781	0.019043	0.019314	0.019595	0.019887	0.020189	0.020502	0.020827	0.021163	0.021511	0.021871	0.022244	0.022629
0.014087	0.01409	0.014098	0.014112	0.014131	0.014156	0.014186	0.014221	0.014262	0.014309	0.014362	0.01442	0.014484	0.014554	0.014629	0.014711	0.014799	0.014893	0.014993	0.015099	0.015212	0.015331	0.015457	0.01559	0.015729	0.015876	0.01603	0.016191	0.016359	0.016535	0.016719	0.016911	0.017111	0.017319	0.017536	0.017762	0.017996	0.01824	0.018493	0.018756	0.019028	0.019311	0.019604	0.019908	0.020222	0.020548	0.020885	0.021234	0.021595	0.021968
0.013672	0.013674	0.013682	0.013695	0.013714	0.013738	0.013767	0.013801	0.013841	0.013886	0.013937	0.013994	0.014055	0.014123	0.014196	0.014275	0.01436	0.014451	0.014548	0.014651	0.01476	0.014875	0.014997	0.015125	0.01526	0.015402	0.015551	0.015707	0.01587	0.01604	0.016218	0.016404	0.016598	0.016799	0.017009	0.017227	0.017454	0.01769	0.017935	0.018189	0.018453	0.018726	0.01901	0.019303	0.019608	0.019923	0.020249	0.020587	0.020936	0.021297
0.013248	0.01325	0.013258	0.013271	0.013289	0.013312	0.01334	0.013373	0.013412	0.013455	0.013504	0.013559	0.013619	0.013684	0.013755	0.013831	0.013913	0.014001	0.014094	0.014194	0.014299	0.014411	0.014529	0.014653	0.014783	0.01492	0.015064	0.015215	0.015372	0.015537	0.015709	0.015888	0.016075	0.01627	0.016473	0.016683	0.016903	0.01713	0.017367	0.017613	0.017867	0.018131	0.018405	0.018689	0.018983	0.019287	0.019603	0.019929	0.020266	0.020615
0.012815	0.012818	0.012825	0.012837	0.012855	0.012877	0.012904	0.012936	0.012973	0.013015	0.013063	0.013115	0.013173	0.013236	0.013304	0.013378	0.013457	0.013542	0.013632	0.013728	0.013829	0.013937	0.014051	0.01417	0.014296	0.014428	0.014567	0.014712	0.014864	0.015023	0.015189	0.015362	0.015542	0.01573	0.015926	0.016129	0.01634	0.01656	0.016788	0.017025	0.017271	0.017525	0.01779	0.018063	0.018347	0.01864	0.018944	0.019259	0.019584	0.01992
0.012373	0.012375	0.012382	0.012394	0.012411	0.012432	0.012458	0.012489	0.012525	0.012565	0.012611	0.012662	0.012717	0.012778	0.012843	0.012914	0.01299	0.013072	0.013159	0.013251	0.013349	0.013453	0.013562	0.013677	0.013798	0.013926	0.014059	0.014199	0.014345	0.014498	0.014658	0.014824	0.014998	0.015179	0.015367	0.015563	0.015766	0.015978	0.016197	0.016425	0.016662	0.016907	0.017161	0.017424	0.017697	0.01798	0.018272	0.018575	0.018888	0.019212
0.011919	0.011921	0.011928	0.01194	0.011955	0.011976	0.012001	0.012031	0.012065	0.012104	0.012148	0.012197	0.01225	0.012308	0.012371	0.012439	0.012513	0.012591	0.012674	0.012763	0.012857	0.012957	0.013062	0.013172	0.013289	0.013411	0.013539	0.013673	0.013814	0.013961	0.014114	0.014274	0.014441	0.014614	0.014795	0.014983	0.015179	0.015382	0.015593	0.015811	0.016039	0.016274	0.016518	0.016771	0.017033	0.017305	0.017585	0.017876	0.018177	0.018488
0.011453	0.011455	0.011462	0.011473	0.011488	0.011508	0.011532	0.01156	0.011593	0.01163	0.011672	0.011719	0.01177	0.011826	0.011886	0.011952	0.012022	0.012097	0.012177	0.012262	0.012352	0.012447	0.012548	0.012654	0.012765	0.012882	0.013005	0.013134	0.013268	0.013409	0.013556	0.013709	0.013869	0.014035	0.014209	0.014389	0.014576	0.01477	0.014972	0.015182	0.0154	0.015625	0.015859	0.016102	0.016353	0.016612	0.016882	0.01716	0.017448	0.017746
0.010973	0.010975	0.010981	0.010992	0.011006	0.011025	0.011048	0.011075	0.011107	0.011142	0.011182	0.011227	0.011276	0.011329	0.011387	0.011449	0.011516	0.011588	0.011664	0.011745	0.011831	0.011922	0.012019	0.01212	0.012226	0.012338	0.012456	0.012579	0.012707	0.012841	0.012982	0.013128	0.013281	0.01344	0.013605	0.013777	0.013956	0.014142	0.014335	0.014535	0.014743	0.014958	0.015182	0.015413	0.015653	0.015901	0.016158	0.016424	0.016699	0.016984
0.010477	0.010479	0.010484	0.010494	0.010508	0.010526	0.010548	0.010574	0.010604	0.010638	0.010676	0.010718	0.010765	0.010816	0.010871	0.01093	0.010994	0.011062	0.011135	0.011212	0.011294	0.011381	0.011472	0.011569	0.01167	0.011776	0.011888	0.012005	0.012128	0.012255	0.012389	0.012528	0.012674	0.012825	0.012982	0.013146	0.013316	0.013493	0.013677	0.013867	0.014065	0.01427	0.014483	0.014703	0.014931	0.015168	0.015412	0.015665	0.015927	0.016198
0.0099616	0.0099635	0.0099691	0.0099785	0.0099917	0.010009	0.010029	0.010054	0.010082	0.010115	0.010151	0.010191	0.010235	0.010283	0.010335	0.010392	0.010452	0.010517	0.010586	0.010659	0.010737	0.010819	0.010906	0.010997	0.011093	0.011194	0.0113	0.011411	0.011527	0.011648	0.011775	0.011907	0.012044	0.012188	0.012337	0.012492	0.012654	0.012821	0.012995	0.013176	0.013364	0.013558	0.013759	0.013968	0.014185	0.014409	0.01464	0.01488	0.015128	0.015385
0.0094249	0.0094266	0.0094319	0.0094408	0.0094532	0.0094692	0.0094888	0.009512	0.0095388	0.0095692	0.0096034	0.0096412	0.0096828	0.0097282	0.0097774	0.0098305	0.0098875	0.0099485	0.010014	0.010083	0.010156	0.010233	0.010315	0.010402	0.010492	0.010587	0.010687	0.010792	0.010901	0.011016	0.011135	0.01126	0.01139	0.011525	0.011666	0.011812	0.011964	0.012122	0.012287	0.012457	0.012634	0.012817	0.013007	0.013204	0.013408	0.013619	0.013838	0.014064	0.014298	0.014541
0.0088623	0.0088639	0.0088689	0.0088772	0.0088889	0.0089039	0.0089222	0.008944	0.0089691	0.0089976	0.0090297	0.0090651	0.0091041	0.0091467	0.0091928	0.0092426	0.0092961	0.0093532	0.0094142	0.009479	0.0095477	0.0096204	0.0096972	0.009778	0.009863	0.0099522	0.010046	0.010144	0.010247	0.010354	0.010466	0.010583	0.010704	0.010831	0.010963	0.0111	0.011243	0.011391	0.011545	0.011705	0.011871	0.012042	0.012221	0.012405	0.012596	0.012794	0.012999	0.013211	0.013431	0.013658
0.0082685	0.00827	0.0082747	0.0082824	0.0082932	0.0083072	0.0083243	0.0083445	0.0083679	0.0083944	0.0084242	0.0084572	0.0084935	0.0085331	0.008576	0.0086223	0.008672	0.0087252	0.0087819	0.0088422	0.0089062	0.0089738	0.0090451	0.0091203	0.0091994	0.0092825	0.0093696	0.0094608	0.0095562	0.009656	0.0097601	0.0098688	0.009982	0.0101	0.010223	0.01035	0.010483	0.010621	0.010764	0.010913	0.011067	0.011227	0.011392	0.011564	0.011742	0.011926	0.012117	0.012314	0.012518	0.012729
0.0076361	0.0076375	0.0076418	0.0076489	0.0076589	0.0076717	0.0076874	0.0077061	0.0077276	0.0077521	0.0077795	0.0078099	0.0078433	0.0078797	0.0079193	0.0079619	0.0080077	0.0080567	0.0081089	0.0081644	0.0082233	0.0082855	0.0083512	0.0084205	0.0084933	0.0085698	0.00865	0.008734	0.0088218	0.0089137	0.0090095	0.0091096	0.0092138	0.0093224	0.0094354	0.0095529	0.0096751	0.009802	0.0099338	0.010071	0.010213	0.01036	0.010512	0.01067	0.010834	0.011003	0.011179	0.011361	0.011548	0.011741
0.0069545	0.0069557	0.0069596	0.0069661	0.0069751	0.0069868	0.0070011	0.007018	0.0070375	0.0070597	0.0070846	0.0071123	0.0071426	0.0071757	0.0072116	0.0072503	0.0072919	0.0073364	0.0073838	0.0074342	0.0074877	0.0075442	0.0076039	0.0076667	0.0077328	0.0078023	0.0078751	0.0079514	0.0080312	0.0081145	0.0082016	0.0082924	0.008387	0.0084856	0.0085882	0.0086949	0.0088058	0.0089211	0.0090407	0.0091649	0.0092938	0.0094273	0.0095658	0.0097093	0.0098569	0.010011	0.01017	0.010336	0.010506	0.010683
0.0062072	0.0062084	0.0062118	0.0062176	0.0062256	0.006236	0.0062487	0.0062638	0.0062812	0.006301	0.0063231	0.0063477	0.0063747	0.0064042	0.0064361	0.0064706	0.0065076	0.0065471	0.0065893	0.0066342	0.0066818	0.0067321	0.0067852	0.0068411	0.0068999	0.0069617	0.0070265	0.0070944	0.0071654	0.0072396	0.007317	0.0073978	0.0074821	0.0075698	0.0076611	0.007756	0.0078547	0.0079572	0.0080637	0.0081742	0.0082881	0.0084069	0.0085301	0.0086585	0.0087908	0.0089277	0.0090694	0.0092161	0.0093678	0.0095247
0.005367	0.005368	0.005371	0.005376	0.0053829	0.0053919	0.0054028	0.0054158	0.0054308	0.0054478	0.0054669	0.0054881	0.0055114	0.0055368	0.0055643	0.005594	0.0056259	0.00566	0.0056964	0.0057351	0.0057761	0.0058195	0.0058653	0.0059135	0.0059642	0.0060175	0.0060733	0.0061318	0.006193	0.006257	0.0063237	0.0063934	0.006466	0.0065416	0.0066203	0.0067021	0.0067867	0.006875	0.0069668	0.0070625	0.0071613	0.0072638	0.00737	0.00748	0.0075939	0.0077119	0.0078341	0.0079605	0.0080912	0.0082264
0.0043804	0.0043812	0.0043837	0.0043877	0.0043934	0.0044006	0.0044096	0.0044201	0.0044323	0.0044462	0.0044617	0.004479	0.0044979	0.0045186	0.004541	0.0045652	0.0045911	0.0046189	0.0046485	0.00468	0.0047133	0.0047486	0.0047859	0.0048251	0.0048664	0.0049097	0.0049552	0.0050028	0.0050526	0.0051046	0.0051589	0.0052156	0.0052746	0.0053362	0.0054002	0.0054668	0.005536	0.0056079	0.0056825	0.00576	0.0058404	0.0059237	0.0060101	0.0060996	0.0061923	0.0062883	0.0063877	0.0064905	0.0065969	0.0067069
0.0031109	0.0031115	0.0031132	0.003116	0.00312	0.0031252	0.0031315	0.003139	0.0031476	0.0031574	0.0031685	0.0031807	0.0031941	0.0032087	0.0032246	0.0032417	0.0032601	0.0032797	0.0033007	0.003323	0.0033466	0.0033716	0.0033979	0.0034257	0.0034549	0.0034856	0.0035178	0.0035515	0.0035868	0.0036236	0.0036621	0.0037022	0.003744	0.0037875	0.0038329	0.00388	0.003929	0.0039799	0.0040327	0.0040876	0.0041445	0.0042035	0.0042646	0.004328	0.0043936	0.0044615	0.0045319	0.0046047	0.00468	0.0047578
0.00052219	0.00052229	0.00052257	0.00052305	0.00052372	0.00052459	0.00052564	0.00052689	0.00052834	0.00052998	0.00053183	0.00053387	0.00053611	0.00053856	0.00054122	0.00054408	0.00054716	0.00055045	0.00055396	0.00055768	0.00056164	0.00056582	0.00057023	0.00057488	0.00057977	0.00058491	0.00059029	0.00059593	0.00060183	0.00060799	0.00061443	0.00062114	0.00062814	0.00063542	0.00064301	0.00065089	0.00065909	0.00066761	0.00067645	0.00068563	0.00069515	0.00070502	0.00071525	0.00072585	0.00073683	0.0007482	0.00075997	0.00077214	0.00078474	0.00079777
[truncated: 251 more columns]
