# Supplementary material for: Control of quantum electrodynamical processes by shaping electron wavepackets
Source: Nat Commun. 2021 Mar 17;12:1700. doi: 10.1038/s41467-021-21367-1 (PMC7969958; doi:10.1038/s41467-021-21367-1)
Supplement: Supplementary file 3 — Source Data [file 41467_2021_21367_MOESM3_ESM.zip › Fig2/Fig2g.csv]

0.053187	0.053207	0.053265	0.053362	0.053498	0.053673	0.053888	0.054143	0.054438	0.054776	0.055155	0.055577	0.056043	0.056554	0.05711	0.057714	0.058366	0.059069	0.059822	0.060629	0.061491	0.06241	0.063388	0.064427	0.06553	0.066699	0.067937	0.069246	0.070632	0.072095	0.073641	0.075272	0.076993	0.078808	0.080721	0.082738	0.084864	0.087103	0.089462	0.091948	0.094565	0.097323	0.10023	0.10329	0.10651	0.1099	0.11348	0.11725	0.12122	0.1254
0.052483	0.052502	0.052559	0.052656	0.052791	0.052964	0.053177	0.05343	0.053724	0.054058	0.054434	0.054853	0.055315	0.055821	0.056373	0.056972	0.057619	0.058315	0.059063	0.059863	0.060718	0.06163	0.0626	0.06363	0.064724	0.065884	0.067113	0.068412	0.069786	0.071239	0.072772	0.07439	0.076098	0.077899	0.079798	0.081799	0.083909	0.086131	0.088473	0.09094	0.093538	0.096275	0.099158	0.1022	0.10539	0.10876	0.11232	0.11606	0.12	0.12416
0.051784	0.051803	0.05186	0.051956	0.05209	0.052262	0.052473	0.052724	0.053015	0.053346	0.053719	0.054134	0.054593	0.055095	0.055643	0.056236	0.056878	0.057569	0.05831	0.059104	0.059952	0.060856	0.061818	0.062841	0.063926	0.065077	0.066295	0.067584	0.068948	0.070389	0.07191	0.073516	0.07521	0.076998	0.078882	0.080868	0.082961	0.085167	0.087491	0.089939	0.092518	0.095235	0.098097	0.10111	0.10429	0.10763	0.11116	0.11487	0.11879	0.12291
0.051092	0.051111	0.051167	0.051262	0.051395	0.051565	0.051775	0.052024	0.052312	0.052641	0.053011	0.053423	0.053877	0.054375	0.054918	0.055507	0.056144	0.056829	0.057564	0.058351	0.059192	0.060089	0.061044	0.062058	0.063134	0.064276	0.065485	0.066763	0.068117	0.069546	0.071055	0.072649	0.07433	0.076103	0.077973	0.079944	0.082022	0.084211	0.086517	0.088947	0.091507	0.094204	0.097044	0.10004	0.10319	0.10651	0.11001	0.1137	0.11759	0.12168
0.050406	0.050424	0.050481	0.050574	0.050706	0.050875	0.051083	0.05133	0.051616	0.051942	0.052309	0.052717	0.053168	0.053662	0.0542	0.054784	0.055415	0.056095	0.056824	0.057605	0.058439	0.059329	0.060275	0.061281	0.062349	0.063482	0.064681	0.065949	0.067292	0.06871	0.070208	0.071789	0.073457	0.075216	0.077072	0.079028	0.081089	0.083262	0.085551	0.087962	0.090503	0.09318	0.096	0.09897	0.1021	0.1054	0.10887	0.11253	0.11639	0.12046
0.049726	0.049744	0.0498	0.049893	0.050023	0.050191	0.050397	0.050642	0.050925	0.051249	0.051612	0.052017	0.052464	0.052954	0.053488	0.054067	0.054693	0.055367	0.056091	0.056865	0.057692	0.058575	0.059514	0.060512	0.061571	0.062694	0.063884	0.065142	0.066474	0.067881	0.069367	0.070935	0.072591	0.074337	0.076178	0.078119	0.080164	0.08232	0.084592	0.086986	0.089507	0.092164	0.094963	0.097912	0.10102	0.10429	0.10774	0.11138	0.11521	0.11925
0.049051	0.04907	0.049125	0.049217	0.049346	0.049513	0.049717	0.04996	0.050241	0.050562	0.050922	0.051324	0.051767	0.052253	0.052782	0.053357	0.053978	0.054646	0.055363	0.056131	0.056953	0.057827	0.058758	0.059748	0.060799	0.061913	0.063093	0.064342	0.065663	0.067059	0.068533	0.070089	0.071732	0.073464	0.075291	0.077217	0.079247	0.081386	0.083641	0.086016	0.088521	0.091156	0.093934	0.096861	0.099945	0.10319	0.10662	0.11023	0.11403	0.11804
0.048383	0.048401	0.048456	0.048548	0.048676	0.048841	0.049043	0.049284	0.049563	0.049881	0.050238	0.050636	0.051076	0.051558	0.052083	0.052652	0.053268	0.053931	0.054642	0.055404	0.056219	0.057087	0.05801	0.058991	0.060034	0.061139	0.06231	0.063548	0.064859	0.066243	0.067706	0.06925	0.070879	0.072598	0.074411	0.076322	0.078337	0.08046	0.082697	0.085055	0.087539	0.090156	0.092913	0.095818	0.09888	0.10211	0.10551	0.10909	0.11286	0.11684
0.047721	0.047739	0.047793	0.047884	0.048011	0.048174	0.048375	0.048614	0.04889	0.049205	0.04956	0.049955	0.050391	0.050868	0.051389	0.051954	0.052565	0.053222	0.053927	0.054683	0.055491	0.056352	0.057267	0.058241	0.059275	0.060371	0.061532	0.062761	0.064061	0.065435	0.066886	0.068418	0.070034	0.07174	0.073538	0.075435	0.077434	0.07954	0.081761	0.0841	0.086566	0.089163	0.0919	0.094784	0.097823	0.10102	0.1044	0.10796	0.1117	0.11566
0.047064	0.047082	0.047136	0.047226	0.047352	0.047514	0.047713	0.047949	0.048224	0.048536	0.048888	0.049279	0.049711	0.050185	0.050702	0.051262	0.051867	0.052519	0.053219	0.053968	0.05477	0.055623	0.056532	0.057497	0.058522	0.05961	0.060761	0.06198	0.063269	0.064633	0.066072	0.067592	0.069196	0.070888	0.072673	0.074554	0.076538	0.078628	0.080832	0.083154	0.0856	0.088178	0.090895	0.093757	0.096773	0.099952	0.1033	0.10683	0.11055	0.11448
0.046413	0.046431	0.046484	0.046573	0.046698	0.046859	0.047057	0.047291	0.047563	0.047873	0.048222	0.04861	0.049038	0.049508	0.05002	0.050576	0.051176	0.051822	0.052516	0.053259	0.054054	0.054901	0.055802	0.056759	0.057776	0.058855	0.059997	0.061206	0.062485	0.063837	0.065265	0.066773	0.068364	0.070043	0.071814	0.073681	0.075649	0.077724	0.07991	0.082214	0.084642	0.087201	0.089897	0.092738	0.095732	0.098887	0.10221	0.10572	0.10941	0.11331
0.045768	0.045786	0.045839	0.045927	0.046051	0.04621	0.046406	0.046639	0.046908	0.047215	0.047561	0.047946	0.048371	0.048837	0.049344	0.049895	0.05049	0.051131	0.05182	0.052557	0.053345	0.054185	0.055078	0.056028	0.057036	0.058106	0.059239	0.060438	0.061707	0.063049	0.064465	0.065961	0.06754	0.069205	0.070962	0.072815	0.074768	0.076826	0.078996	0.081282	0.083692	0.086233	0.088907	0.091727	0.094698	0.09783	0.10113	0.10461	0.10828	0.11215
0.045129	0.045146	0.045199	0.045286	0.045409	0.045567	0.045761	0.045992	0.046259	0.046564	0.046906	0.047288	0.047709	0.048171	0.048675	0.049221	0.049811	0.050447	0.051129	0.05186	0.052627	0.053474	0.054361	0.055302	0.056303	0.057364	0.058488	0.059678	0.060936	0.062266	0.063672	0.065155	0.066722	0.068374	0.070117	0.071955	0.073893	0.075936	0.078089	0.080358	0.082749	0.085269	0.087925	0.090723	0.093673	0.096781	0.10006	0.10351	0.10715	0.11099
0.044495	0.044512	0.044564	0.044651	0.044773	0.04493	0.045122	0.045351	0.045616	0.045918	0.046258	0.046636	0.047053	0.047511	0.048011	0.048552	0.049138	0.049768	0.050445	0.051169	0.051944	0.052757	0.053649	0.054583	0.055575	0.056628	0.057742	0.058923	0.06017	0.061491	0.062885	0.064357	0.06591	0.06755	0.069279	0.071103	0.073025	0.075052	0.077189	0.07944	0.081813	0.084314	0.08695	0.089727	0.092655	0.09574	0.098992	0.10242	0.10604	0.10985
0.043867	0.043884	0.043936	0.044022	0.044142	0.044298	0.044489	0.044715	0.044978	0.045277	0.045614	0.045989	0.046403	0.046858	0.047353	0.04789	0.04847	0.049095	0.049766	0.050484	0.051252	0.052071	0.052944	0.05387	0.054854	0.055898	0.057004	0.058174	0.059412	0.060721	0.062104	0.063564	0.065106	0.066732	0.068448	0.070257	0.072165	0.074176	0.076296	0.07853	0.080885	0.083367	0.085982	0.088739	0.091644	0.094707	0.097935	0.10134	0.10493	0.10871
0.043244	0.043261	0.043313	0.043398	0.043517	0.043672	0.043861	0.044085	0.044346	0.044643	0.044977	0.045349	0.045759	0.046209	0.0467	0.047233	0.047808	0.048428	0.049093	0.049806	0.050567	0.051379	0.052244	0.053163	0.054139	0.055174	0.056271	0.057432	0.058659	0.059958	0.06133	0.062779	0.064308	0.065921	0.067623	0.069418	0.071311	0.073306	0.07541	0.077627	0.079964	0.082426	0.085022	0.087758	0.090641	0.093681	0.096885	0.10026	0.10382	0.10758
0.042628	0.042644	0.042695	0.04278	0.042898	0.043051	0.043239	0.043461	0.043719	0.044014	0.044345	0.044714	0.045121	0.045567	0.046054	0.046582	0.047152	0.047767	0.048426	0.049133	0.049888	0.050693	0.051551	0.052462	0.05343	0.054456	0.055544	0.056696	0.057913	0.059202	0.060562	0.061999	0.063516	0.065117	0.066805	0.068586	0.070464	0.072444	0.074531	0.076731	0.079049	0.081493	0.084071	0.086784	0.089646	0.092663	0.095843	0.099196	0.10273	0.10646
0.042016	0.042033	0.042083	0.042167	0.042284	0.042436	0.042622	0.042843	0.043099	0.04339	0.043719	0.044084	0.044488	0.04493	0.045413	0.045936	0.046502	0.047111	0.047765	0.048466	0.049214	0.050013	0.050863	0.051767	0.052727	0.053745	0.054824	0.055966	0.057174	0.058451	0.059801	0.061226	0.062731	0.064319	0.065994	0.067761	0.069624	0.071588	0.073659	0.075842	0.078142	0.080568	0.083124	0.085818	0.088658	0.091652	0.094809	0.098137	0.10165	0.10535
0.04141	0.041427	0.041477	0.04156	0.041676	0.041826	0.042011	0.042229	0.042483	0.042772	0.043098	0.04346	0.04386	0.044299	0.044777	0.045296	0.045857	0.046461	0.04711	0.047804	0.048547	0.049339	0.050182	0.051078	0.05203	0.05304	0.054109	0.055242	0.05644	0.057707	0.059046	0.06046	0.061952	0.063527	0.065189	0.066942	0.06879	0.070739	0.072794	0.074959	0.077242	0.079649	0.082186	0.084859	0.087678	0.09065	0.093782	0.097085	0.10057	0.10424
0.04081	0.040826	0.040876	0.040958	0.041073	0.041222	0.041405	0.041622	0.041873	0.04216	0.042483	0.042842	0.043239	0.043673	0.044148	0.044662	0.045218	0.045817	0.04646	0.047149	0.047885	0.04867	0.049506	0.050395	0.051339	0.05234	0.053401	0.054524	0.055712	0.056969	0.058297	0.059699	0.06118	0.062742	0.064391	0.06613	0.067963	0.069897	0.071935	0.074084	0.076349	0.078737	0.081255	0.083908	0.086705	0.089654	0.092763	0.096042	0.099499	0.10315
0.040215	0.040231	0.04028	0.040362	0.040476	0.040623	0.040805	0.04102	0.041269	0.041553	0.041873	0.042229	0.042622	0.043053	0.043524	0.044034	0.044585	0.045179	0.045816	0.046499	0.047229	0.048007	0.048836	0.049718	0.050654	0.051647	0.052699	0.053813	0.054991	0.056238	0.057555	0.058945	0.060414	0.061964	0.063599	0.065324	0.067143	0.069061	0.071084	0.073216	0.075463	0.077833	0.080331	0.082964	0.08574	0.088666	0.091752	0.095006	0.098437	0.10206
0.039625	0.039641	0.039689	0.03977	0.039884	0.04003	0.04021	0.040423	0.04067	0.040952	0.041269	0.041622	0.042012	0.042439	0.042905	0.043411	0.043957	0.044546	0.045178	0.045855	0.046579	0.04735	0.048172	0.049046	0.049975	0.050959	0.052003	0.053107	0.054276	0.055512	0.056818	0.058198	0.059654	0.061192	0.062814	0.064525	0.066329	0.068232	0.070239	0.072354	0.074584	0.076935	0.079414	0.082026	0.084781	0.087685	0.090748	0.093977	0.097383	0.10098
0.03904	0.039056	0.039104	0.039185	0.039297	0.039442	0.03962	0.039831	0.040076	0.040356	0.04067	0.04102	0.041406	0.04183	0.042292	0.042793	0.043335	0.043919	0.044545	0.045216	0.045934	0.046699	0.047514	0.048381	0.049301	0.050277	0.051312	0.052408	0.053566	0.054793	0.056088	0.057456	0.058901	0.060426	0.062035	0.063732	0.065522	0.06741	0.069401	0.071499	0.073712	0.076045	0.078504	0.081096	0.08383	0.086712	0.089751	0.092956	0.096336	0.099902
0.038461	0.038477	0.038525	0.038604	0.038716	0.038859	0.039036	0.039245	0.039488	0.039765	0.040076	0.040423	0.040806	0.041226	0.041684	0.042181	0.042718	0.043297	0.043918	0.044584	0.045295	0.046054	0.046862	0.047721	0.048633	0.049602	0.050628	0.051714	0.052863	0.054079	0.055364	0.056721	0.058154	0.059666	0.061262	0.062946	0.064721	0.066594	0.068569	0.070651	0.072846	0.075161	0.077601	0.080173	0.082886	0.085746	0.088762	0.091943	0.095297	0.098836
0.037887	0.037903	0.03795	0.038029	0.03814	0.038282	0.038457	0.038664	0.038905	0.03918	0.039488	0.039832	0.040212	0.040628	0.041082	0.041575	0.042107	0.042681	0.043296	0.043956	0.044661	0.045414	0.046215	0.047067	0.047972	0.048931	0.049949	0.051026	0.052166	0.053372	0.054646	0.055991	0.057413	0.058913	0.060496	0.062166	0.063927	0.065785	0.067744	0.06981	0.071988	0.074284	0.076705	0.079257	0.081956	0.084787	0.08778	0.090936	0.094266	0.097778
0.037319	0.037334	0.037381	0.037459	0.037569	0.03771	0.037883	0.038089	0.038327	0.038599	0.038905	0.039246	0.039622	0.040035	0.040485	0.040973	0.041501	0.04207	0.04268	0.043334	0.044033	0.044779	0.045574	0.046418	0.047315	0.048267	0.049278	0.050344	0.051474	0.05267	0.053933	0.055268	0.056678	0.058165	0.059736	0.061392	0.063139	0.064982	0.066926	0.068975	0.071135	0.073414	0.075816	0.078348	0.081026	0.083835	0.086805	0.089938	0.093242	0.096727
0.036755	0.036771	0.036817	0.036894	0.037003	0.037143	0.037315	0.037518	0.037755	0.038024	0.038328	0.038666	0.039039	0.039448	0.039894	0.040378	0.040901	0.041464	0.04207	0.042718	0.043411	0.04415	0.044938	0.045775	0.046665	0.047608	0.04861	0.049668	0.050788	0.051974	0.053227	0.054551	0.055949	0.057424	0.058982	0.060625	0.062358	0.064186	0.066113	0.068146	0.07029	0.07255	0.074933	0.077446	0.080103	0.08289	0.085838	0.088946	0.092225	0.095684
0.036197	0.036212	0.036258	0.036335	0.036442	0.036581	0.036751	0.036953	0.037188	0.037455	0.037755	0.03809	0.03846	0.038865	0.039307	0.039787	0.040306	0.040864	0.041464	0.042107	0.042794	0.043527	0.044308	0.045138	0.04602	0.046955	0.047949	0.048998	0.050109	0.051284	0.052527	0.05384	0.055226	0.056689	0.058234	0.059863	0.061582	0.063396	0.065308	0.067324	0.069451	0.071693	0.074058	0.076551	0.079186	0.081953	0.084877	0.087962	0.091216	0.094648
0.035644	0.035659	0.035704	0.03578	0.035887	0.036024	0.036193	0.036393	0.036626	0.03689	0.037188	0.03752	0.037886	0.038288	0.038726	0.039202	0.039716	0.04027	0.040864	0.041502	0.042183	0.042909	0.043683	0.044506	0.04538	0.046308	0.047293	0.048333	0.049434	0.0506	0.051833	0.053134	0.054509	0.05596	0.057492	0.059108	0.060813	0.062612	0.064509	0.066509	0.068618	0.070843	0.073189	0.075662	0.078277	0.081022	0.083924	0.086984	0.090213	0.09362
0.035095	0.03511	0.035156	0.035231	0.035337	0.035473	0.03564	0.035838	0.036069	0.036331	0.036626	0.036955	0.037318	0.037716	0.038151	0.038622	0.039131	0.03968	0.04027	0.040901	0.041576	0.042297	0.043064	0.04388	0.044747	0.045666	0.046643	0.047674	0.048766	0.049922	0.051144	0.052435	0.053798	0.055237	0.056756	0.058359	0.06005	0.061834	0.063716	0.0657	0.067793	0.069999	0.072326	0.07478	0.077375	0.080098	0.082977	0.086014	0.089218	0.092599
0.034552	0.034567	0.034612	0.034687	0.034791	0.034926	0.035092	0.035289	0.035517	0.035777	0.036069	0.036395	0.036755	0.03715	0.03758	0.038047	0.038552	0.039096	0.03968	0.040306	0.040976	0.04169	0.04245	0.043259	0.044118	0.04503	0.045997	0.04702	0.048103	0.04925	0.050461	0.051741	0.053093	0.05452	0.056027	0.057616	0.059294	0.061063	0.062929	0.064897	0.066973	0.069162	0.071471	0.073905	0.076479	0.079181	0.082038	0.085051	0.088231	0.091585
0.034014	0.034029	0.034073	0.034147	0.034251	0.034385	0.034549	0.034744	0.03497	0.035227	0.035517	0.03584	0.036197	0.036588	0.037015	0.037478	0.037978	0.038517	0.039096	0.039717	0.04038	0.041088	0.041842	0.042644	0.043496	0.044399	0.045358	0.046372	0.047446	0.048583	0.049784	0.051053	0.052394	0.053809	0.055303	0.05688	0.058543	0.060298	0.062149	0.064101	0.06616	0.068331	0.070621	0.073037	0.07559	0.078271	0.081104	0.084095	0.08725	0.090579
0.033481	0.033496	0.03354	0.033613	0.033716	0.033848	0.034011	0.034204	0.034428	0.034683	0.034971	0.035291	0.035644	0.036032	0.036454	0.036913	0.037409	0.037944	0.038518	0.039133	0.03979	0.040492	0.041239	0.042034	0.042878	0.043774	0.044724	0.04573	0.046795	0.047922	0.049113	0.050371	0.0517	0.053104	0.054585	0.056149	0.057798	0.059539	0.061375	0.063311	0.065353	0.067507	0.069779	0.072175	0.074707	0.077368	0.08018	0.083146	0.086276	0.089579
0.032953	0.032967	0.033011	0.033083	0.033185	0.033317	0.033478	0.033669	0.033891	0.034144	0.034429	0.034746	0.035096	0.03548	0.035899	0.036354	0.036846	0.037375	0.037944	0.038554	0.039205	0.039901	0.040641	0.041429	0.042266	0.043154	0.044096	0.045093	0.046149	0.047266	0.048447	0.049695	0.051013	0.052404	0.053873	0.055424	0.05706	0.058786	0.060606	0.062527	0.064553	0.066689	0.068942	0.071319	0.073826	0.076471	0.079261	0.082204	0.08531	0.088587
0.03243	0.032444	0.032487	0.032559	0.03266	0.03279	0.03295	0.033139	0.033359	0.03361	0.033892	0.034206	0.034553	0.034934	0.035349	0.0358	0.036287	0.036812	0.037376	0.03798	0.038626	0.039315	0.040049	0.04083	0.041659	0.04254	0.043473	0.044462	0.045509	0.046616	0.047787	0.049024	0.050331	0.051711	0.053167	0.054705	0.056327	0.058039	0.059845	0.061749	0.063758	0.065877	0.068113	0.07047	0.072957	0.075581	0.078348	0.081268	0.08435	0.087602
0.031911	0.031926	0.031968	0.032039	0.032139	0.032268	0.032427	0.032614	0.032832	0.033081	0.03336	0.033672	0.034016	0.034393	0.034804	0.035251	0.035733	0.036254	0.036812	0.037411	0.038051	0.038734	0.039462	0.040236	0.041058	0.041931	0.042856	0.043836	0.044874	0.045972	0.047132	0.048359	0.049655	0.051023	0.052467	0.053992	0.0556	0.057298	0.059089	0.060978	0.06297	0.065072	0.067289	0.069628	0.072095	0.074697	0.077443	0.08034	0.083397	0.086623
0.031398	0.031412	0.031454	0.031525	0.031624	0.031752	0.031908	0.032094	0.03231	0.032556	0.032834	0.033142	0.033483	0.033856	0.034264	0.034707	0.035185	0.0357	0.036254	0.036847	0.037482	0.038159	0.03888	0.039647	0.040462	0.041327	0.042244	0.043216	0.044244	0.045333	0.046483	0.047699	0.048984	0.050341	0.051773	0.053284	0.05488	0.056563	0.058339	0.060212	0.062188	0.064273	0.066472	0.068791	0.071238	0.07382	0.076544	0.079418	0.082451	0.085652
0.030889	0.030903	0.030945	0.031015	0.031113	0.03124	0.031395	0.031579	0.031793	0.032037	0.032312	0.032617	0.032955	0.033325	0.033729	0.034167	0.034641	0.035152	0.035701	0.036289	0.036917	0.037588	0.038303	0.039063	0.039871	0.040729	0.041638	0.042601	0.04362	0.044699	0.04584	0.047045	0.048319	0.049664	0.051084	0.052583	0.054165	0.055834	0.057595	0.059453	0.061412	0.06348	0.065661	0.067962	0.070389	0.07295	0.075651	0.078503	0.081512	0.084687
0.030385	0.030399	0.030441	0.03051	0.030607	0.030702	0.030886	0.031069	0.031281	0.031522	0.031794	0.032097	0.032432	0.032799	0.033199	0.033633	0.034103	0.034609	0.035153	0.035735	0.036358	0.037023	0.037731	0.038485	0.039286	0.040137	0.041037	0.041991	0.043002	0.044071	0.045202	0.046397	0.04766	0.048993	0.050401	0.051887	0.053455	0.05511	0.056857	0.058699	0.060643	0.062693	0.064856	0.067138	0.069545	0.072085	0.074766	0.077594	0.080579	0.083729
0.029886	0.0299	0.029941	0.030009	0.030106	0.03023	0.030382	0.030563	0.030773	0.031013	0.031282	0.031582	0.031914	0.032277	0.032674	0.033104	0.033569	0.034071	0.03461	0.035187	0.035804	0.036463	0.037165	0.037912	0.038705	0.039549	0.040441	0.041387	0.042388	0.043448	0.044569	0.045754	0.047006	0.048328	0.049723	0.051197	0.052752	0.054393	0.056125	0.057951	0.059879	0.061912	0.064057	0.066321	0.068708	0.071228	0.073886	0.076692	0.079653	0.082778
0.029391	0.029405	0.029446	0.029514	0.029609	0.029732	0.029883	0.030063	0.030271	0.030508	0.030775	0.031072	0.0314	0.03176	0.032153	0.03258	0.033041	0.033538	0.034071	0.034643	0.035255	0.035908	0.036604	0.037344	0.03813	0.038966	0.03985	0.040788	0.04178	0.042831	0.043942	0.045117	0.046357	0.047668	0.049052	0.050512	0.052054	0.053681	0.055398	0.05721	0.059121	0.061138	0.063265	0.065509	0.067878	0.070376	0.073013	0.075796	0.078734	0.081834
0.028902	0.028915	0.028956	0.029023	0.029117	0.029239	0.029389	0.029567	0.029773	0.030007	0.030272	0.030566	0.030892	0.031248	0.031638	0.03206	0.032517	0.033009	0.033538	0.034105	0.034711	0.035358	0.036047	0.036781	0.03756	0.038387	0.039264	0.040194	0.041178	0.042219	0.04332	0.044484	0.045714	0.047013	0.048385	0.049834	0.051362	0.052975	0.054678	0.056474	0.058369	0.060369	0.062478	0.064704	0.067053	0.069531	0.072147	0.074907	0.077821	0.080896
0.028417	0.02843	0.02847	0.028537	0.02863	0.028751	0.028899	0.029075	0.029279	0.029512	0.029774	0.030066	0.030388	0.030741	0.031127	0.031545	0.031998	0.032486	0.03301	0.033571	0.034172	0.034813	0.035496	0.036223	0.036995	0.037815	0.038684	0.039605	0.04058	0.041612	0.042704	0.043858	0.045077	0.046365	0.047725	0.04916	0.050676	0.052275	0.053963	0.055744	0.057623	0.059606	0.061698	0.063905	0.066235	0.068693	0.071287	0.074025	0.076914	0.079965
0.027936	0.02795	0.027989	0.028055	0.028148	0.028267	0.028414	0.028588	0.028791	0.029021	0.029281	0.02957	0.029889	0.030239	0.030621	0.031036	0.031484	0.031967	0.032486	0.033043	0.033638	0.034273	0.034949	0.03567	0.036435	0.037247	0.038109	0.039021	0.039988	0.041011	0.042093	0.043236	0.044445	0.045721	0.047069	0.048493	0.049995	0.051581	0.053254	0.05502	0.056883	0.058849	0.060923	0.063113	0.065422	0.06786	0.070433	0.073148	0.076015	0.079041
0.02746	0.027474	0.027513	0.027578	0.02767	0.027789	0.027934	0.028106	0.028307	0.028535	0.028792	0.029078	0.029394	0.029741	0.03012	0.03053	0.030975	0.031453	0.031968	0.032519	0.033108	0.033737	0.034408	0.035121	0.03588	0.036685	0.037538	0.038443	0.039401	0.040414	0.041487	0.04262	0.043818	0.045083	0.046419	0.04783	0.04932	0.050892	0.052551	0.054301	0.056149	0.058098	0.060155	0.062326	0.064616	0.067034	0.069585	0.072278	0.075121	0.078122
0.026989	0.027002	0.027041	0.027106	0.027197	0.027314	0.027458	0.027629	0.027827	0.028054	0.028308	0.028592	0.028905	0.029248	0.029623	0.03003	0.03047	0.030944	0.031454	0.032	0.032584	0.033207	0.033872	0.034578	0.03533	0.036127	0.036973	0.03787	0.038819	0.039823	0.040886	0.042009	0.043196	0.04445	0.045775	0.047173	0.04865	0.050208	0.051853	0.053588	0.05542	0.057353	0.059392	0.061545	0.063816	0.066213	0.068743	0.071414	0.074234	0.077211
0.026523	0.026535	0.026574	0.026638	0.026728	0.026844	0.026987	0.027156	0.027353	0.027577	0.027829	0.02811	0.02842	0.02876	0.029131	0.029534	0.02997	0.03044	0.030945	0.031486	0.032064	0.032682	0.03334	0.03404	0.034785	0.035575	0.036413	0.037301	0.038242	0.039237	0.04029	0.041404	0.04258	0.043823	0.045136	0.046522	0.047985	0.04953	0.051161	0.052881	0.054697	0.056613	0.058635	0.06077	0.063022	0.065399	0.067908	0.070557	0.073353	0.076305
0.026061	0.026073	0.026111	0.026175	0.026264	0.026379	0.02652	0.026688	0.026883	0.027104	0.027354	0.027632	0.027939	0.028276	0.028644	0.029043	0.029475	0.02994	0.03044	0.030976	0.031549	0.032161	0.032813	0.033507	0.034245	0.035027	0.035858	0.036738	0.03767	0.038656	0.0397	0.040803	0.041969	0.043201	0.044502	0.045876	0.047327	0.048858	0.050474	0.05218	0.05398	0.05588	0.057994	0.06	0.062234	0.064591	0.067079	0.069705	0.072478	0.075406
0.025603	0.025616	0.025653	0.025716	0.025804	0.025918	0.026058	0.026224	0.026417	0.026637	0.026884	0.027159	0.027464	0.027797	0.028162	0.028557	0.028985	0.029445	0.029941	0.030471	0.031039	0.031645	0.032291	0.032979	0.03371	0.034485	0.035308	0.03618	0.037103	0.03808	0.039115	0.040208	0.041363	0.042584	0.043874	0.045235	0.046673	0.048191	0.049793	0.051484	0.053268	0.055151	0.057139	0.059237	0.061451	0.063788	0.066255	0.06886	0.07161	0.074513
0.02515	0.025162	0.0252	0.025262	0.025349	0.025462	0.025601	0.025765	0.025956	0.026173	0.026418	0.026691	0.026992	0.027323	0.027684	0.028075	0.028499	0.028955	0.029446	0.029971	0.030534	0.031134	0.031774	0.032455	0.03318	0.033947	0.034762	0.035626	0.036541	0.03751	0.038534	0.039618	0.040763	0.041973	0.04325	0.0446	0.046025	0.047529	0.049117	0.050793	0.052562	0.054429	0.0564	0.058479	0.060675	0.062992	0.065438	0.068021	0.070747	0.073627
0.024701	0.024713	0.02475	0.024812	0.024899	0.02501	0.025148	0.02531	0.025499	0.025715	0.025957	0.026227	0.026526	0.026853	0.02721	0.027598	0.028018	0.02847	0.028955	0.029476	0.030033	0.030628	0.031262	0.031936	0.032653	0.033414	0.034222	0.035078	0.035984	0.036944	0.037959	0.039033	0.040167	0.041366	0.042633	0.04397	0.045382	0.046873	0.048447	0.050108	0.051862	0.053712	0.055666	0.057727	0.059904	0.062201	0.064627	0.067187	0.069891	0.072746
0.024257	0.024269	0.024306	0.024367	0.024453	0.024563	0.024699	0.02486	0.025047	0.025261	0.025501	0.025768	0.026064	0.026388	0.026741	0.027126	0.027541	0.027989	0.02847	0.028986	0.029537	0.030126	0.030754	0.031422	0.032132	0.032886	0.033686	0.034534	0.035432	0.036383	0.037389	0.038453	0.039577	0.040765	0.04202	0.043345	0.044745	0.046222	0.047782	0.049429	0.051167	0.053001	0.054937	0.056981	0.059139	0.061416	0.063821	0.06636	0.069041	0.071872
0.023817	0.023829	0.023865	0.023926	0.024011	0.02412	0.024255	0.024414	0.0246	0.024811	0.025049	0.025313	0.025606	0.025927	0.026277	0.026658	0.027069	0.027512	0.027989	0.028499	0.029046	0.029629	0.030251	0.030913	0.031616	0.032363	0.033156	0.033996	0.034886	0.035827	0.036824	0.037878	0.038992	0.040169	0.041412	0.042725	0.044112	0.045577	0.047122	0.048754	0.050477	0.052295	0.054215	0.056241	0.058379	0.060637	0.063021	0.065538	0.068196	0.071004
0.023382	0.023393	0.023429	0.023489	0.023573	0.023682	0.023815	0.023973	0.024156	0.024365	0.024601	0.024863	0.025153	0.025471	0.025817	0.026194	0.026601	0.02704	0.027512	0.028018	0.028559	0.029137	0.029753	0.030408	0.031105	0.031845	0.03263	0.033462	0.034343	0.035276	0.036264	0.037308	0.038411	0.039577	0.04081	0.042111	0.043485	0.044936	0.046468	0.048086	0.049793	0.051595	0.053497	0.055506	0.057626	0.059864	0.062227	0.064723	0.067358	0.070141
0.022951	0.022962	0.022998	0.023057	0.02314	0.023248	0.023379	0.023536	0.023717	0.023924	0.024158	0.024417	0.024704	0.025019	0.025362	0.025735	0.026138	0.026573	0.02704	0.027541	0.028077	0.028649	0.029259	0.029909	0.030598	0.031331	0.032109	0.032933	0.033806	0.03473	0.035708	0.036742	0.037836	0.038991	0.040212	0.041502	0.042863	0.044301	0.045819	0.047422	0.049114	0.0509	0.052786	0.054776	0.056878	0.059097	0.061439	0.063913	0.066526	0.069285
0.022524	0.022535	0.02257	0.022629	0.022712	0.022818	0.022948	0.023103	0.023283	0.023488	0.023719	0.023976	0.02426	0.024571	0.024911	0.02528	0.02568	0.02611	0.026573	0.027069	0.0276	0.028166	0.02877	0.029414	0.030096	0.030822	0.031592	0.032409	0.033273	0.034189	0.035158	0.036182	0.037265	0.03841	0.03962	0.040897	0.042247	0.043671	0.045176	0.046764	0.048441	0.050211	0.052079	0.054052	0.056135	0.058335	0.060657	0.063109	0.065699	0.068435
0.022101	0.022113	0.022148	0.022206	0.022287	0.022392	0.022522	0.022675	0.022853	0.023056	0.023284	0.023539	0.02382	0.024128	0.024465	0.02483	0.025226	0.025652	0.02611	0.026601	0.027127	0.027688	0.028286	0.028923	0.029599	0.030318	0.031081	0.031889	0.032746	0.033652	0.034612	0.035627	0.0367	0.037834	0.039032	0.040298	0.041635	0.043047	0.044537	0.046111	0.047773	0.049527	0.051379	0.053334	0.055398	0.057578	0.05988	0.062311	0.064878	0.06759
0.021683	0.021694	0.021729	0.021786	0.021867	0.021971	0.022099	0.022251	0.022427	0.022628	0.022854	0.023106	0.023384	0.02369	0.024023	0.024385	0.024776	0.025198	0.025652	0.026138	0.026658	0.027214	0.027806	0.028436	0.029106	0.029818	0.030574	0.031374	0.032223	0.033121	0.034071	0.035077	0.036139	0.037263	0.03845	0.039704	0.041028	0.042427	0.043904	0.045463	0.04711	0.048848	0.050683	0.052621	0.054667	0.056827	0.059109	0.061518	0.064063	0.066751
0.021269	0.02128	0.021314	0.021359	0.021451	0.021554	0.021681	0.021831	0.022005	0.022204	0.022428	0.022677	0.022953	0.023255	0.023585	0.023943	0.024331	0.024749	0.025198	0.025679	0.026194	0.026744	0.02733	0.027955	0.028618	0.029323	0.030071	0.030864	0.031704	0.032594	0.033535	0.034531	0.035584	0.036697	0.037872	0.039115	0.040427	0.041812	0.043276	0.044821	0.046452	0.048174	0.049993	0.051913	0.053941	0.056082	0.058343	0.060731	0.063253	0.065918
0.020859	0.020871	0.020904	0.020961	0.02104	0.021142	0.021267	0.021416	0.021588	0.021785	0.022007	0.022253	0.022526	0.022825	0.023152	0.023506	0.02389	0.024304	0.024748	0.025225	0.025735	0.026279	0.02686	0.027478	0.028135	0.028833	0.029574	0.030359	0.031191	0.032072	0.033004	0.03399	0.035033	0.036135	0.0373	0.03853	0.03983	0.041203	0.042652	0.044183	0.0458	0.047506	0.049308	0.051211	0.05322	0.055342	0.057583	0.05995	0.06245	0.065091
0.020454	0.020465	0.020498	0.020554	0.020632	0.020733	0.020857	0.021005	0.021175	0.02137	0.021589	0.021834	0.022103	0.0224	0.022723	0.023074	0.023453	0.023863	0.024303	0.024775	0.025279	0.025819	0.026394	0.027005	0.027656	0.028347	0.02908	0.029858	0.030682	0.031554	0.032478	0.033454	0.034487	0.035579	0.036732	0.037951	0.039238	0.040598	0.042034	0.043551	0.045152	0.046843	0.048629	0.050514	0.052505	0.054608	0.056828	0.059174	0.061651	0.064269
0.020053	0.020064	0.020097	0.020152	0.020229	0.020329	0.020452	0.020598	0.020766	0.020959	0.021176	0.021418	0.021685	0.021978	0.022298	0.022645	0.023021	0.023426	0.023862	0.024329	0.024829	0.025362	0.025932	0.026537	0.027181	0.027866	0.028592	0.029362	0.030178	0.031041	0.031956	0.032923	0.033946	0.035027	0.036169	0.037377	0.038652	0.039999	0.041421	0.042924	0.04451	0.046185	0.047954	0.049822	0.051795	0.053878	0.056079	0.058403	0.060859	0.063453
0.019656	0.019666	0.019699	0.019754	0.01983	0.019929	0.020051	0.020195	0.020362	0.020553	0.020767	0.021007	0.021271	0.021561	0.021878	0.022221	0.022593	0.022994	0.023426	0.023888	0.024383	0.024911	0.025475	0.026074	0.026711	0.027389	0.028108	0.02887	0.029678	0.030533	0.031438	0.032396	0.033409	0.03448	0.035611	0.036807	0.03807	0.039404	0.040813	0.042301	0.043873	0.045532	0.047285	0.049136	0.05109	0.053155	0.055335	0.057638	0.060072	0.062642
0.019263	0.019273	0.019306	0.01936	0.019436	0.019533	0.019653	0.019796	0.019962	0.02015	0.020363	0.020599	0.020861	0.021148	0.021461	0.021802	0.02217	0.022567	0.022993	0.023451	0.023941	0.024463	0.025021	0.025615	0.026246	0.026917	0.027628	0.028383	0.029183	0.030029	0.030926	0.031874	0.032877	0.033937	0.035058	0.036242	0.037493	0.038814	0.04021	0.041684	0.043241	0.044885	0.046621	0.048454	0.050391	0.052436	0.054596	0.056879	0.05929	0.061837
0.018874	0.018884	0.018916	0.01897	0.019045	0.019142	0.019252	0.019402	0.019565	0.019752	0.019962	0.020197	0.020455	0.020739	0.02105	0.021386	0.021751	0.022143	0.022566	0.023018	0.023503	0.024021	0.024572	0.02516	0.025785	0.026449	0.027153	0.0279	0.028692	0.02953	0.030418	0.031357	0.03235	0.0334	0.03451	0.035682	0.036921	0.03823	0.039612	0.041072	0.042614	0.044242	0.045962	0.047778	0.049697	0.051723	0.053863	0.056124	0.058513	0.061038
0.018489	0.0185	0.018531	0.018584	0.018658	0.018754	0.018872	0.019011	0.019173	0.019358	0.019566	0.019798	0.020054	0.020335	0.020642	0.020975	0.021335	0.021724	0.022142	0.02259	0.02307	0.023582	0.024128	0.02471	0.025328	0.025985	0.026683	0.027422	0.028206	0.029036	0.029915	0.030844	0.031827	0.032867	0.033966	0.035127	0.036354	0.03765	0.039019	0.040464	0.041992	0.043604	0.045308	0.047107	0.049007	0.051015	0.053135	0.055375	0.057742	0.060243
0.018108	0.018119	0.01815	0.018202	0.018276	0.018371	0.018487	0.018625	0.018785	0.018968	0.019174	0.019403	0.019657	0.019935	0.020238	0.020568	0.020925	0.021309	0.021723	0.022166	0.022641	0.023148	0.023688	0.024264	0.024876	0.025526	0.026216	0.026949	0.027724	0.028546	0.029416	0.030336	0.03131	0.032339	0.033427	0.034576	0.035791	0.037074	0.03843	0.039862	0.041374	0.042972	0.044659	0.046441	0.048323	0.050312	0.052412	0.054632	0.056977	0.059455
0.017732	0.017742	0.017773	0.017825	0.017898	0.017991	0.018106	0.018243	0.018401	0.018582	0.018786	0.019013	0.019263	0.019539	0.019839	0.020165	0.020518	0.020899	0.021308	0.021746	0.022216	0.022718	0.023253	0.023822	0.024428	0.025072	0.025755	0.026479	0.027247	0.02806	0.028921	0.029833	0.030796	0.031815	0.032892	0.03403	0.035233	0.036504	0.037846	0.039264	0.040762	0.042344	0.044015	0.04578	0.047644	0.049614	0.051695	0.053893	0.056216	0.058671
0.017359	0.017369	0.0174	0.017451	0.017523	0.017616	0.01773	0.017865	0.018022	0.018201	0.018402	0.018626	0.018874	0.019147	0.019444	0.019766	0.020115	0.020492	0.020897	0.021331	0.021796	0.022292	0.022821	0.023385	0.023984	0.024621	0.025297	0.026014	0.026775	0.027579	0.028432	0.029334	0.030287	0.031296	0.032362	0.033489	0.03468	0.035938	0.037267	0.038671	0.040155	0.041721	0.043376	0.045124	0.04697	0.048921	0.050982	0.05316	0.055461	0.057893
0.016991	0.017001	0.017031	0.017082	0.017153	0.017245	0.017357	0.017491	0.017646	0.017823	0.018022	0.018244	0.018489	0.018759	0.019053	0.019372	0.019717	0.02009	0.02049	0.02092	0.021379	0.02187	0.022394	0.022952	0.023545	0.024175	0.024844	0.025554	0.026306	0.027103	0.027946	0.028839	0.029783	0.030782	0.031837	0.032953	0.034132	0.035377	0.036693	0.038083	0.039552	0.041103	0.042742	0.044473	0.046301	0.048233	0.050275	0.052431	0.054711	0.05712
0.016626	0.016636	0.016666	0.016716	0.016787	0.016877	0.016989	0.017121	0.017274	0.017449	0.017646	0.017866	0.018108	0.018375	0.018665	0.018981	0.019323	0.019691	0.020088	0.020513	0.020968	0.021453	0.021971	0.022523	0.02311	0.023734	0.024396	0.025098	0.025842	0.026631	0.027465	0.028349	0.029283	0.030272	0.031316	0.032421	0.033588	0.034821	0.036124	0.0375	0.038954	0.04049	0.042112	0.043826	0.045637	0.047551	0.049572	0.051708	0.053966	0.056352
0.016266	0.016276	0.016305	0.016355	0.016424	0.016514	0.016624	0.016755	0.016907	0.01708	0.01727	0.017492	0.017732	0.017995	0.018283	0.018595	0.018933	0.019297	0.019689	0.02011	0.02056	0.02104	0.021553	0.022099	0.022679	0.023296	0.023951	0.024646	0.025383	0.026163	0.026989	0.027863	0.028788	0.029766	0.0308	0.031893	0.033048	0.034269	0.035559	0.036921	0.038361	0.039881	0.041488	0.043185	0.044978	0.046873	0.048875	0.05099	0.053226	0.055589
0.015909	0.015919	0.015948	0.015997	0.016066	0.016155	0.016264	0.016393	0.016543	0.016714	0.016907	0.017122	0.017359	0.017619	0.017904	0.018213	0.018547	0.018907	0.019295	0.019711	0.020156	0.020631	0.021138	0.021678	0.022253	0.022863	0.023511	0.024199	0.024928	0.025699	0.026517	0.027382	0.028297	0.029265	0.030289	0.03137	0.032514	0.033722	0.034998	0.036347	0.037772	0.039278	0.040868	0.042548	0.044324	0.0462	0.048182	0.050277	0.052491	0.054831
0.015557	0.015566	0.015595	0.015644	0.015712	0.0158	0.015907	0.016035	0.016183	0.016353	0.016543	0.016755	0.01699	0.017248	0.017529	0.017834	0.018165	0.018521	0.018905	0.019316	0.019756	0.020226	0.020728	0.021262	0.02183	0.022434	0.023075	0.023756	0.024477	0.02524	0.026049	0.026905	0.027811	0.028769	0.029781	0.030852	0.031984	0.033179	0.034443	0.035778	0.037188	0.038679	0.040253	0.041917	0.043674	0.045532	0.047494	0.049568	0.051761	0.054078
0.015208	0.015218	0.015246	0.015294	0.015362	0.015448	0.015555	0.015681	0.015828	0.015995	0.016183	0.016393	0.016625	0.01688	0.017158	0.01746	0.017787	0.01814	0.018519	0.018925	0.019361	0.019826	0.020322	0.02085	0.021412	0.02201	0.022644	0.023317	0.02403	0.024785	0.025586	0.026433	0.027329	0.028277	0.029279	0.030338	0.031458	0.032641	0.033892	0.035213	0.036609	0.038084	0.039643	0.04129	0.04303	0.044868	0.046811	0.048865	0.051036	0.05333
0.014864	0.014873	0.014901	0.014949	0.015015	0.015101	0.015206	0.015331	0.015476	0.015641	0.015828	0.016035	0.016265	0.016516	0.016791	0.01709	0.017413	0.017762	0.018137	0.018539	0.018969	0.019429	0.01992	0.020443	0.020998	0.021589	0.022217	0.022882	0.023588	0.024335	0.025127	0.025965	0.026851	0.027789	0.02878	0.029829	0.030937	0.032108	0.033345	0.034653	0.036035	0.037495	0.039037	0.040667	0.04239	0.044211	0.046133	0.048166	0.050315	0.052587
0.014523	0.014532	0.01456	0.014607	0.014673	0.014757	0.014861	0.014985	0.015128	0.015292	0.015476	0.015681	0.015908	0.016157	0.016429	0.016724	0.017043	0.017388	0.017759	0.018157	0.018582	0.019037	0.019522	0.020039	0.020589	0.021173	0.021793	0.022452	0.023149	0.023889	0.024672	0.025501	0.026378	0.027305	0.028286	0.029324	0.03042	0.031579	0.032803	0.034097	0.035465	0.03691	0.038436	0.040049	0.041754	0.043557	0.04546	0.047472	0.0496	0.051849
0.014186	0.014195	0.014223	0.014269	0.014334	0.014418	0.01452	0.014643	0.014784	0.014946	0.015128	0.015331	0.015555	0.015801	0.01607	0.016362	0.016678	0.017018	0.017385	0.017778	0.018199	0.018648	0.019128	0.019639	0.020183	0.020761	0.021374	0.022025	0.022715	0.023447	0.024221	0.025041	0.025909	0.026826	0.027797	0.028823	0.029908	0.031054	0.032266	0.033547	0.034899	0.036329	0.03784	0.039436	0.041124	0.042908	0.044791	0.046783	0.048889	0.051116
0.013853	0.013862	0.013889	0.013935	0.013999	0.014082	0.014184	0.014304	0.014444	0.014604	0.014784	0.014984	0.015206	0.015449	0.015715	0.016003	0.016316	0.016653	0.017015	0.017404	0.01782	0.018264	0.018738	0.019244	0.019781	0.020353	0.020959	0.021603	0.022286	0.023009	0.023775	0.024586	0.025444	0.026352	0.027312	0.028327	0.0294	0.030534	0.031732	0.033	0.034338	0.035753	0.037248	0.038828	0.040497	0.042263	0.044127	0.046099	0.048183	0.050387
0.013524	0.013533	0.01356	0.013605	0.013668	0.01375	0.013851	0.01397	0.014108	0.014266	0.014444	0.014642	0.014861	0.015101	0.015364	0.015649	0.015958	0.016291	0.016649	0.017033	0.017444	0.017884	0.018353	0.018852	0.019384	0.019949	0.020549	0.021185	0.02186	0.022575	0.023333	0.024135	0.024983	0.025881	0.026831	0.027835	0.028896	0.030018	0.031204	0.032458	0.033782	0.035181	0.03666	0.038224	0.039876	0.041623	0.043468	0.045419	0.047482	0.049663
0.013198	0.013207	0.013234	0.013279	0.013341	0.013422	0.013521	0.013639	0.013776	0.013932	0.014108	0.014303	0.01452	0.014758	0.015017	0.015299	0.015604	0.015933	0.016287	0.016667	0.017073	0.017508	0.017971	0.018465	0.01899	0.019549	0.020142	0.020771	0.021439	0.022146	0.022895	0.023688	0.024527	0.025415	0.026354	0.027347	0.028397	0.029506	0.030679	0.03192	0.033229	0.034654	0.036077	0.037624	0.039259	0.040988	0.042813	0.044744	0.046785	0.048944
0.012877	0.012886	0.012912	0.012956	0.013018	0.013098	0.013196	0.013312	0.013448	0.013602	0.013775	0.013969	0.014183	0.014417	0.014674	0.014952	0.015254	0.015579	0.015929	0.016304	0.016706	0.017135	0.017594	0.018082	0.018601	0.019153	0.019739	0.020362	0.021021	0.02172	0.022461	0.023245	0.024075	0.024953	0.025881	0.026863	0.027902	0.028999	0.030159	0.031386	0.032682	0.034052	0.035499	0.037029	0.038646	0.040357	0.042163	0.044073	0.046093	0.048229
0.012559	0.012568	0.012594	0.012638	0.012699	0.012778	0.012875	0.01299	0.013123	0.013275	0.013447	0.013638	0.013849	0.014081	0.014335	0.01461	0.014908	0.015229	0.015575	0.015946	0.016343	0.016767	0.01722	0.017702	0.018216	0.018761	0.019341	0.019956	0.020608	0.021299	0.022031	0.022807	0.023627	0.024495	0.025413	0.026384	0.027411	0.028496	0.029644	0.030857	0.032138	0.033493	0.034925	0.036439	0.038038	0.03973	0.041517	0.043407	0.045406	0.047519
0.012245	0.012254	0.01228	0.012323	0.012383	0.012461	0.012557	0.01267	0.012802	0.012953	0.013122	0.013311	0.01352	0.013749	0.013999	0.014271	0.014566	0.014883	0.015225	0.015591	0.015983	0.016403	0.01685	0.017327	0.017834	0.018374	0.018946	0.019554	0.020199	0.020882	0.021606	0.022372	0.023183	0.024041	0.024949	0.025909	0.026924	0.027997	0.029132	0.030332	0.031599	0.032939	0.034355	0.035852	0.037435	0.039107	0.040876	0.042745	0.044723	0.046814
0.011935	0.011944	0.011969	0.012012	0.012072	0.012149	0.012243	0.012355	0.012485	0.012634	0.012801	0.012988	0.013194	0.013421	0.013668	0.013936	0.014227	0.014541	0.014878	0.01524	0.015628	0.016042	0.016484	0.016956	0.017457	0.01799	0.018556	0.019157	0.019794	0.020469	0.021184	0.021942	0.022743	0.023592	0.024489	0.025438	0.026442	0.027503	0.028625	0.029811	0.031064	0.032389	0.03379	0.03527	0.036835	0.03849	0.040239	0.042088	0.044044	0.046112
0.011629	0.011638	0.011663	0.011705	0.011764	0.01184	0.011933	0.012044	0.012172	0.012319	0.012484	0.012669	0.012872	0.013096	0.01334	0.013605	0.013893	0.014203	0.014536	0.014894	0.015277	0.015686	0.016123	0.016588	0.017083	0.01761	0.018169	0.018763	0.019393	0.02006	0.020767	0.021515	0.022308	0.023146	0.024033	0.024972	0.025964	0.027013	0.028122	0.029295	0.030534	0.031844	0.033228	0.034692	0.03624	0.037876	0.039606	0.041435	0.04337	0.045415
0.011327	0.011335	0.01136	0.011401	0.011459	0.011534	0.011627	0.011736	0.011863	0.012008	0.012171	0.012353	0.012554	0.012775	0.013016	0.013278	0.013562	0.013868	0.014197	0.014551	0.014929	0.015333	0.015765	0.016225	0.016714	0.017234	0.017787	0.018373	0.018995	0.019655	0.020353	0.021093	0.021876	0.022705	0.023582	0.024509	0.02549	0.026526	0.027623	0.028782	0.030007	0.031302	0.032671	0.034119	0.035649	0.037267	0.038978	0.040787	0.0427	0.044723
0.011028	0.011036	0.011061	0.011102	0.011159	0.011233	0.011324	0.011432	0.011558	0.011701	0.011862	0.012041	0.01224	0.012458	0.012696	0.012955	0.013235	0.013538	0.013863	0.014212	0.014585	0.014985	0.015411	0.015865	0.016348	0.016862	0.017408	0.017988	0.018602	0.019254	0.019944	0.020675	0.021449	0.022268	0.023134	0.02405	0.02502	0.026044	0.027128	0.028274	0.029485	0.030765	0.032119	0.033549	0.035062	0.036662	0.038354	0.040142	0.042034	0.044035
0.010733	0.010741	0.010765	0.010806	0.010862	0.010935	0.011025	0.011132	0.011256	0.011397	0.011556	0.011734	0.01193	0.012145	0.01238	0.012636	0.012912	0.013211	0.013532	0.013876	0.014245	0.01464	0.015061	0.015509	0.015987	0.016494	0.017034	0.017606	0.018213	0.018857	0.019538	0.020261	0.021025	0.021834	0.02269	0.023596	0.024554	0.025566	0.026637	0.02777	0.028967	0.030232	0.03157	0.032984	0.03448	0.036061	0.037734	0.039502	0.041372	0.04335
0.010442	0.01045	0.010473	0.010513	0.010569	0.010642	0.01073	0.010836	0.010958	0.011097	0.011254	0.011429	0.011623	0.011836	0.012068	0.01232	0.012593	0.012888	0.013205	0.013545	0.013909	0.014299	0.014714	0.015157	0.015629	0.01613	0.016663	0.017228	0.017828	0.018463	0.019137	0.01985	0.020606	0.021405	0.022251	0.023145	0.024092	0.025092	0.026151	0.02727	0.028452	0.029703	0.031025	0.032423	0.033902	0.035465	0.037118	0.038866	0.040715	0.04267
0.010154	0.010162	0.010186	0.010225	0.01028	0.010351	0.010439	0.010543	0.010663	0.010801	0.010956	0.011129	0.01132	0.01153	0.011759	0.012008	0.012278	0.012569	0.012882	0.013217	0.013577	0.013962	0.014372	0.014809	0.015275	0.01577	0.016296	0.016854	0.017446	0.018074	0.01874	0.019444	0.02019	0.02098	0.021815	0.022699	0.023634	0.024623	0.025668	0.026774	0.027942	0.029178	0.030485	0.031866	0.033327	0.034872	0.036506	0.038234	0.040061	0.041995
0.0098703	0.009878	0.0099013	0.0099401	0.0099946	0.010065	0.010151	0.010254	0.010373	0.010509	0.010662	0.010832	0.011021	0.011228	0.011454	0.0117	0.011966	0.012253	0.012562	0.012894	0.013249	0.013629	0.014034	0.014465	0.014925	0.015414	0.015933	0.016484	0.017069	0.017689	0.018346	0.019042	0.019779	0.020558	0.021384	0.022257	0.02318	0.024157	0.02519	0.026282	0.027436	0.028657	0.029948	0.031314	0.032757	0.034284	0.035898	0.037606	0.039412	0.041323
0.0095901	0.0095978	0.0096207	0.0096591	0.0097128	0.0097822	0.0098674	0.0099686	0.010086	0.01022	0.010371	0.010539	0.010726	0.01093	0.011153	0.011396	0.011658	0.011942	0.012247	0.012574	0.012924	0.013299	0.013699	0.014125	0.014579	0.015061	0.015574	0.016118	0.016695	0.017308	0.017956	0.018643	0.019371	0.020141	0.020956	0.021818	0.02273	0.023695	0.024715	0.025794	0.026934	0.02814	0.029416	0.030765	0.032191	0.033699	0.035294	0.036982	0.038767	0.040655
0.0093137	0.0093212	0.0093439	0.0093817	0.0094347	0.0095032	0.0095872	0.0096871	0.009803	0.0099352	0.010084	0.01025	0.010434	0.010635	0.010856	0.011095	0.011354	0.011634	0.011935	0.012258	0.012603	0.012973	0.013368	0.013789	0.014236	0.014713	0.015219	0.015756	0.016326	0.01693	0.01757	0.018249	0.018967	0.019727	0.020532	0.021383	0.022284	0.023237	0.024244	0.02531	0.026436	0.027627	0.028887	0.03022	0.031628	0.033119	0.034695	0.036362	0.038125	0.039991
0.0090409	0.0090484	0.0090707	0.009108	0.0091603	0.0092279	0.0093108	0.0094092	0.0095235	0.009654	0.0098009	0.0099647	0.010146	0.010345	0.010562	0.010798	0.011054	0.01133	0.011627	0.011945	0.012286	0.012651	0.013041	0.013456	0.013898	0.014368	0.014867	0.015397	0.01596	0.016556	0.017188	0.017858	0.018567	0.019318	0.020112	0.020953	0.021842	0.022782	0.023777	0.02483	0.025942	0.027118	0.028363	0.029678	0.03107	0.032542	0.034099	0.035745	0.037487	0.039331
0.0087719	0.0087792	0.0088012	0.008838	0.0088896	0.0089562	0.009038	0.0091351	0.0092478	0.0093765	0.0095214	0.009683	0.0098616	0.010058	0.010272	0.010505	0.010757	0.011029	0.011322	0.011636	0.011973	0.012333	0.012717	0.013127	0.013563	0.014027	0.014519	0.015043	0.015598	0.016186	0.01681	0.017471	0.018171	0.018912	0.019696	0.020526	0.021404	0.022332	0.023314	0.024353	0.025451	0.026613	0.027842	0.029141	0.030515	0.031969	0.033506	0.035133	0.036854	0.038674
0.0085065	0.0085137	0.0085354	0.0085717	0.0086226	0.0086882	0.0087688	0.0088646	0.0089758	0.0091026	0.0092456	0.0094049	0.009581	0.0097746	0.0099858	0.010215	0.010464	0.010733	0.011021	0.011331	0.011664	0.012019	0.012398	0.012802	0.013232	0.013689	0.014176	0.014692	0.015239	0.01582	0.016436	0.017088	0.017779	0.01851	0.019284	0.020103	0.020969	0.021886	0.022855	0.023881	0.024965	0.026112	0.027325	0.028608	0.029965	0.0314	0.032918	0.034524	0.036223	0.038021
0.0082447	0.0082519	0.0082733	0.008309	0.0083592	0.0084239	0.0085034	0.0085978	0.0087074	0.0088325	0.0089734	0.0091305	0.0093042	0.009495	0.0097033	0.0099297	0.010175	0.01044	0.010724	0.01103	0.011358	0.011708	0.012082	0.01248	0.012905	0.013356	0.013835	0.014345	0.014885	0.015458	0.016065	0.016709	0.01739	0.018112	0.018875	0.019683	0.020538	0.021443	0.0224	0.023412	0.024482	0.025614	0.026812	0.028078	0.029418	0.030834	0.032333	0.033919	0.035597	0.037372
0.0079867	0.0079937	0.0080148	0.00805	0.0080995	0.0081633	0.0082416	0.0083347	0.0084427	0.008566	0.0087049	0.0088597	0.009031	0.0092191	0.0094244	0.0096477	0.0098895	0.01015	0.010431	0.010733	0.011056	0.011401	0.011769	0.012162	0.012581	0.013026	0.013499	0.014001	0.014534	0.015099	0.015698	0.016333	0.017005	0.017717	0.01847	0.019268	0.020111	0.021004	0.021948	0.022947	0.024003	0.02512	0.026302	0.027552	0.028874	0.030273	0.031752	0.033318	0.034974	0.036727
0.0077322	0.0077392	0.00776	0.0077947	0.0078434	0.0079063	0.0079835	0.0080752	0.0081817	0.0083032	0.0084401	0.0085927	0.0087615	0.0089468	0.0091492	0.0093693	0.0096076	0.0098649	0.010142	0.010439	0.010757	0.011098	0.011461	0.011848	0.012261	0.0127	0.013166	0.013661	0.014187	0.014744	0.015335	0.015961	0.016624	0.017326	0.018069	0.018856	0.019688	0.020569	0.0215	0.022485	0.023528	0.02463	0.025796	0.02703	0.028334	0.029715	0.031175	0.03272	0.034355	0.036085
0.0074815	0.0074883	0.0075088	0.007543	0.007591	0.007653	0.007729	0.0078194	0.0079243	0.008044	0.0081789	0.0083293	0.0084957	0.0086782	0.0088777	0.0090946	0.0093295	0.009583	0.0098558	0.010149	0.010462	0.010798	0.011156	0.011538	0.011945	0.012377	0.012837	0.013325	0.013844	0.014393	0.014976	0.015593	0.016247	0.016939	0.017672	0.018448	0.019269	0.020137	0.021056	0.022028	0.023056	0.024143	0.025294	0.026511	0.027798	0.02916	0.030601	0.032126	0.033739	0.035446
0.0072343	0.0072411	0.0072612	0.0072949	0.0073422	0.0074033	0.0074782	0.0075672	0.0076706	0.0077885	0.0079214	0.0080696	0.0082335	0.0084133	0.0086099	0.0088262	0.009055	0.0093048	0.0095736	0.0098622	0.010171	0.010502	0.010855	0.011231	0.011632	0.012059	0.012512	0.012993	0.013504	0.014046	0.01462	0.015229	0.015873	0.016556	0.017279	0.018043	0.018853	0.019709	0.020615	0.021574	0.022588	0.02366	0.024795	0.025996	0.027265	0.028609	0.030031	0.031535	0.033126	0.034811
0.0069909	0.0069975	0.0070174	0.0070505	0.0070971	0.0071572	0.007231	0.0073187	0.0074205	0.0075367	0.0076676	0.0078135	0.0079749	0.0081521	0.0083457	0.0085562	0.0087842	0.0090303	0.0092951	0.0095794	0.0098841	0.01021	0.010558	0.010929	0.011323	0.011744	0.01219	0.012665	0.013168	0.013702	0.014268	0.014868	0.015503	0.016176	0.016889	0.017643	0.018441	0.019285	0.020178	0.021123	0.022123	0.023181	0.0243	0.025484	0.026736	0.028061	0.029464	0.030947	0.032517	0.034179
0.006751	0.0067575	0.0067771	0.0068098	0.0068557	0.0069148	0.0069875	0.0070738	0.0071741	0.0072885	0.0074173	0.0075611	0.00772	0.0078945	0.0080852	0.0082925	0.008517	0.0087594	0.0090202	0.0093003	0.0096004	0.0099213	0.010264	0.010629	0.011018	0.011432	0.011872	0.01234	0.012836	0.013362	0.013919	0.014511	0.015137	0.0158	0.016502	0.017245	0.018032	0.018864	0.019745	0.02068	0.021662	0.022705	0.023808	0.024975	0.02621	0.027517	0.0289	0.030363	0.031911	0.03355
0.0065148	0.0065212	0.0065405	0.0065727	0.0066178	0.0066761	0.0067476	0.0068326	0.0069313	0.0070439	0.0071708	0.0073123	0.0074687	0.0076406	0.0078283	0.0080324	0.0082535	0.0084922	0.008749	0.0090248	0.0093203	0.0096363	0.0099738	0.010334	0.010717	0.011125	0.011558	0.012018	0.012507	0.013025	0.013575	0.014157	0.014774	0.015427	0.016119	0.016852	0.017627	0.018447	0.019315	0.020233	0.021205	0.022232	0.02332	0.02447	0.025688	0.026976	0.028339	0.029782	0.031308	0.032924
0.0062822	0.0062886	0.0063075	0.0063392	0.0063836	0.006441	0.0065114	0.006595	0.0066921	0.006803	0.0069279	0.0070671	0.0072211	0.0073903	0.0075751	0.007776	0.0079937	0.0082286	0.0084814	0.0087529	0.0090439	0.009355	0.0096873	0.010042	0.010419	0.01082	0.011247	0.011701	0.012182	0.012692	0.013233	0.013807	0.014415	0.015058	0.01574	0.016461	0.017225	0.018033	0.018888	0.019793	0.020751	0.021763	0.022835	0.023969	0.025169	0.026438	0.027782	0.029204	0.030709	0.032302
0.0060533	0.0060595	0.0060782	0.0061093	0.0061531	0.0062095	0.0062787	0.006361	0.0064566	0.0065657	0.0066886	0.0068256	0.0069772	0.0071436	0.0073255	0.0075232	0.0077375	0.0079687	0.0082175	0.0084848	0.0087711	0.0090774	0.0094044	0.0097531	0.010125	0.01052	0.01094	0.011386	0.01186	0.012363	0.012896	0.013461	0.014059	0.014693	0.015364	0.016075	0.016827	0.017623	0.018465	0.019356	0.0203	0.021297	0.022353	0.02347	0.024653	0.025904	0.027228	0.028629	0.030112	0.031682
0.005828	0.0058341	0.0058525	0.0058831	0.0059261	0.0059816	0.0060498	0.0061307	0.0062247	0.0063321	0.0064529	0.0065877	0.0067368	0.0069006	0.0070796	0.0072741	0.0074848	0.0077123	0.0079572	0.0082202	0.0085019	0.0088033	0.0091252	0.0094684	0.009834	0.010223	0.010637	0.011076	0.011542	0.012037	0.012562	0.013118	0.013707	0.014331	0.014992	0.015691	0.016432	0.017216	0.018045	0.018923	0.019852	0.020835	0.021875	0.022975	0.02414	0.025372	0.026677	0.028057	0.029518	0.031065
0.0056064	0.0056124	0.0056304	0.0056606	0.0057029	0.0057574	0.0058244	0.0059041	0.0059965	0.0061021	0.0062209	0.0063535	0.0065002	0.0066612	0.0068372	0.0070286	0.0072358	0.0074596	0.0077005	0.0079591	0.0082363	0.0085328	0.0088495	0.0091872	0.0095469	0.0099297	0.010337	0.010769	0.011228	0.011715	0.012231	0.012778	0.013358	0.013972	0.014623	0.015312	0.016041	0.016812	0.017629	0.018493	0.019408	0.020375	0.021399	0.022483	0.02363	0.024843	0.026128	0.027487	0.028927	0.03045
0.0053884	0.0053943	0.005412	0.0054416	0.0054832	0.0055369	0.0056028	0.005681	0.0057719	0.0058757	0.0059925	0.0061229	0.0062671	0.0064255	0.0065985	0.0067866	0.0069905	0.0072105	0.0074474	0.0077017	0.0079743	0.0082659	0.0085774	0.0089095	0.0092633	0.0096399	0.01004	0.010465	0.010917	0.011396	0.011904	0.012442	0.013013	0.013617	0.014257	0.014935	0.015653	0.016412	0.017216	0.018066	0.018967	0.019919	0.020927	0.021994	0.023123	0.024318	0.025583	0.026921	0.028342	0.029838
0.005174	0.0051798	0.0051972	0.0052264	0.0052672	0.00532	0.0053847	0.0054616	0.005551	0.0056529	0.0057678	0.005896	0.0060377	0.0061933	0.0063634	0.0065484	0.0067487	0.006965	0.0071979	0.007448	0.007716	0.0080027	0.0083088	0.0086354	0.0089834	0.0093536	0.0097472	0.010165	0.010609	0.01108	0.01158	0.01211	0.012671	0.013266	0.013895	0.014562	0.015268	0.016015	0.016806	0.017643	0.018529	0.019466	0.020458	0.021508	0.022619	0.023795	0.02504	0.026357	0.027752	0.029229
0.0049633	0.004969	0.0049861	0.0050147	0.0050549	0.0051067	0.0051703	0.0052459	0.0053336	0.0054338	0.0055467	0.0056726	0.0058118	0.0059648	0.0061319	0.0063137	0.0065106	0.0067231	0.006952	0.0071978	0.0074612	0.007743	0.0080439	0.0083649	0.0087069	0.0090708	0.0094578	0.009869	0.010305	0.010769	0.01126	0.011781	0.012332	0.012917	0.013537	0.014192	0.014886	0.015621	0.016399	0.017222	0.018094	0.019016	0.019992	0.021025	0.022118	0.023275	0.0245	0.025796	0.027169	0.028622
0.0047562	0.0047618	0.0047787	0.0048068	0.0048462	0.0048971	0.0049596	0.0050338	0.00512	0.0052184	0.0053293	0.0054529	0.0055897	0.0057399	0.0059041	0.0060826	0.0062761	0.0064849	0.0067097	0.0069512	0.00721	0.0074868	0.0077825	0.0080979	0.008434	0.0087916	0.0091719	0.009576	0.010005	0.01046	0.010943	0.011455	0.011997	0.012572	0.013181	0.013825	0.014508	0.015231	0.015995	0.016805	0.017662	0.018569	0.019528	0.020544	0.021619	0.022757	0.023962	0.025238	0.026588	0.028017
0.0045529	0.0045584	0.0045749	0.0046025	0.0046412	0.0046911	0.0047525	0.0048254	0.00491	0.0050066	0.0051154	0.0052369	0.0053711	0.0055187	0.0056799	0.0058552	0.0060451	0.0062502	0.006471	0.0067082	0.0069623	0.0072342	0.0075247	0.0078345	0.0081646	0.0085159	0.0088895	0.0092864	0.0097079	0.010155	0.01063	0.011132	0.011666	0.01223	0.012829	0.013462	0.014133	0.014843	0.015595	0.016391	0.017233	0.018124	0.019068	0.020066	0.021123	0.022242	0.023427	0.024681	0.026009	0.027415
0.0043532	0.0043586	0.0043748	0.0044018	0.0044398	0.0044888	0.0045491	0.0046206	0.0047036	0.0047984	0.0049053	0.0050244	0.0051563	0.0053011	0.0054593	0.0056314	0.0058178	0.0060192	0.0062359	0.0064687	0.0067182	0.0069852	0.0072704	0.0075746	0.0078987	0.0082436	0.0086105	0.0090003	0.0094142	0.0098535	0.010319	0.010813	0.011337	0.011892	0.012479	0.013102	0.013761	0.014459	0.015197	0.015979	0.016807	0.017683	0.01861	0.019591	0.02063	0.02173	0.022894	0.024127	0.025432	0.026814
0.0041554	0.0041616	0.0041783	0.0042049	0.0042421	0.0042903	0.0043493	0.0044188	0.0045009	0.004594	0.0046988	0.0048157	0.004945	0.0050871	0.0052424	0.0054112	0.0055942	0.0057917	0.0060044	0.0062328	0.0064777	0.0067397	0.0070196	0.0073181	0.0076363	0.0079749	0.008335	0.0087176	0.0091239	0.0095552	0.010013	0.010498	0.011012	0.011556	0.012134	0.012745	0.013392	0.014077	0.014802	0.01557	0.016383	0.017244	0.018154	0.019119	0.020139	0.02122	0.022364	0.023575	0.024857	0.026215
0.0039648	0.00397	0.0039856	0.0040116	0.0040482	0.0040954	0.0041532	0.004222	0.0043019	0.0043932	0.0044959	0.00461	0.0047374	0.0048768	0.005029	0.0051946	0.0053741	0.0055678	0.0057765	0.0060005	0.0062408	0.0064978	0.0067723	0.0070652	0.0073773	0.0077095	0.0080629	0.0084383	0.008837	0.0092602	0.0097091	0.010185	0.01069	0.011224	0.011791	0.012391	0.013026	0.013698	0.014411	0.015164	0.015963	0.016807	0.017702	0.018648	0.019651	0.020712	0.021835	0.023025	0.024284	0.025618
0.0037762	0.0037813	0.0037965	0.0038221	0.0038579	0.0039041	0.0039609	0.0040283	0.0041066	0.004196	0.0042968	0.0044092	0.0045335	0.0046701	0.0048194	0.0049817	0.0051576	0.0053476	0.0055521	0.0057718	0.0060073	0.0062593	0.0065286	0.0068158	0.0071218	0.0074476	0.0077941	0.0081624	0.0085534	0.0089685	0.0094088	0.0098758	0.010371	0.010895	0.011451	0.012039	0.012663	0.013323	0.014022	0.014761	0.015544	0.016374	0.017251	0.018181	0.019164	0.020206	0.021309	0.022476	0.023713	0.025022
0.0035913	0.0035963	0.0036112	0.0036362	0.0036714	0.0037166	0.0037722	0.0038383	0.003915	0.0040026	0.0041013	0.0042114	0.0043332	0.0044671	0.0046133	0.0047724	0.0049448	0.0051309	0.0053313	0.0055466	0.0057774	0.0060244	0.0062884	0.0065698	0.0068698	0.0071891	0.0075288	0.0078897	0.0082731	0.00868	0.0091118	0.0095696	0.010055	0.010569	0.011114	0.011691	0.012302	0.01295	0.013635	0.014361	0.015129	0.015942	0.016803	0.017715	0.01868	0.019702	0.020784	0.02193	0.023143	0.024428
0.0034101	0.003415	0.0034297	0.0034542	0.0034885	0.0035328	0.0035873	0.003652	0.0037271	0.0038129	0.0039095	0.0040174	0.0041366	0.0042677	0.0044109	0.0045667	0.0047355	0.0049178	0.0051141	0.005325	0.0055511	0.005793	0.0060515	0.0063273	0.0066211	0.006934	0.0072668	0.0076205	0.0079961	0.0083948	0.0088178	0.0092665	0.0097421	0.010246	0.01078	0.011346	0.011945	0.01258	0.013251	0.013963	0.014716	0.015513	0.016357	0.017251	0.018198	0.0192	0.020261	0.021384	0.022574	0.023834
0.0032327	0.0032375	0.0032519	0.0032758	0.0033094	0.0033528	0.0034061	0.0034694	0.0035429	0.0036269	0.0037215	0.003827	0.0039437	0.004072	0.0042122	0.0043647	0.0045299	0.0047084	0.0049005	0.005107	0.0053283	0.0055651	0.0058182	0.0060882	0.0063759	0.0066823	0.0070081	0.0073545	0.0077223	0.0081128	0.0085271	0.0089665	0.0094323	0.0099261	0.010449	0.011003	0.01159	0.012212	0.01287	0.013567	0.014305	0.015086	0.015914	0.016789	0.017717	0.018699	0.019739	0.02084	0.022006	0.023242
0.0030591	0.0030638	0.0030778	0.0031012	0.0031341	0.0031765	0.0032287	0.0032906	0.0033625	0.0034446	0.0035371	0.0036403	0.0037545	0.00388	0.0040171	0.0041663	0.0043279	0.0045025	0.0046905	0.0048925	0.0051091	0.0053407	0.0055883	0.0058525	0.0061341	0.0064339	0.0067528	0.0070917	0.0074517	0.0078339	0.0082394	0.0086695	0.0091255	0.0096089	0.010121	0.010664	0.011238	0.011847	0.012491	0.013174	0.013896	0.014662	0.015472	0.01633	0.017238	0.0182	0.019218	0.020297	0.02144	0.02265
0.0028893	0.0028939	0.0029076	0.0029305	0.0029626	0.0030041	0.003055	0.0031155	0.0031858	0.0032661	0.0033565	0.0034574	0.003569	0.0036917	0.0038257	0.0039715	0.0041296	0.0043002	0.004484	0.0046815	0.0048932	0.0051198	0.0053619	0.0056203	0.0058956	0.0061888	0.0065007	0.0068322	0.0071843	0.0075581	0.0079548	0.0083755	0.0088216	0.0092945	0.0097955	0.010326	0.010889	0.011484	0.012115	0.012783	0.01349	0.014239	0.015032	0.015871	0.01676	0.017702	0.018699	0.019755	0.020874	0.022059
0.0027233	0.0027278	0.0027411	0.0027635	0.0027949	0.0028354	0.0028852	0.0029443	0.0030129	0.0030913	0.0031796	0.0032782	0.0033872	0.0035071	0.003638	0.0037805	0.0039348	0.0041016	0.0042812	0.0044741	0.004681	0.0049024	0.005139	0.0053914	0.0056605	0.005947	0.0062518	0.0065758	0.00692	0.0072854	0.0076732	0.0080844	0.0085205	0.0089828	0.0094727	0.0099917	0.010541	0.011124	0.011741	0.012394	0.013085	0.013818	0.014593	0.015414	0.016284	0.017205	0.01818	0.019214	0.020308	0.021467
0.0025612	0.0025655	0.0025786	0.0026004	0.002631	0.0026706	0.0027191	0.0027768	0.0028438	0.0029204	0.0030066	0.0031028	0.0032092	0.0033262	0.003454	0.0035931	0.0037438	0.0039066	0.0040813	0.0042703	0.0044723	0.0046884	0.0049194	0.005166	0.0054287	0.0057085	0.0060062	0.0063226	0.0066588	0.0070157	0.0073944	0.0077962	0.0082222	0.0086738	0.0091524	0.0096595	0.010197	0.010766	0.011368	0.012007	0.012682	0.013398	0.014156	0.014959	0.015809	0.016709	0.017663	0.018673	0.019742	0.020876
0.0024029	0.0024072	0.0024199	0.0024412	0.0024711	0.0025096	0.002557	0.0026132	0.0026786	0.0027532	0.0028373	0.0029311	0.0030349	0.003149	0.0032737	0.0034094	0.0035564	0.0037152	0.0038862	0.00407	0.004267	0.0044779	0.0047033	0.0049439	0.0052002	0.0054733	0.0057637	0.0060726	0.0064006	0.0067489	0.0071186	0.0075107	0.0079266	0.0083674	0.0088346	0.0093296	0.0098541	0.01041	0.010998	0.011621	0.012281	0.01298	0.01372	0.014504	0.015334	0.016214	0.017145	0.018132	0.019176	0.020284
0.0022486	0.0022527	0.0022651	0.0022859	0.002315	0.0023526	0.0023987	0.0024535	0.0025172	0.0025899	0.0026719	0.0027633	0.0028644	0.0029756	0.0030971	0.0032293	0.0033726	0.0035274	0.0036941	0.0038732	0.0040653	0.0042709	0.0044906	0.0047251	0.004975	0.0052412	0.0055244	0.0058255	0.0061454	0.0064851	0.0068456	0.007228	0.0076335	0.0080634	0.0085191	0.009002	0.0095135	0.010055	0.010629	0.011237	0.011881	0.012563	0.013285	0.01405	0.01486	0.015719	0.016627	0.01759	0.01861	0.019691
0.0020982	0.0021022	0.0021143	0.0021345	0.0021628	0.0021994	0.0022443	0.0022977	0.0023597	0.0024305	0.0025103	0.0025993	0.0026978	0.002806	0.0029243	0.003053	0.0031925	0.0033432	0.0035056	0.00368	0.0038671	0.0040673	0.0042813	0.0045096	0.0047531	0.0050124	0.0052882	0.0055815	0.0058931	0.006224	0.0065752	0.0069478	0.0073429	0.0077619	0.0082059	0.0086764	0.009175	0.0097031	0.010263	0.010855	0.011483	0.012147	0.012851	0.013597	0.014387	0.015223	0.01611	0.017048	0.018043	0.019097
0.0019518	0.0019558	0.0019675	0.0019871	0.0020147	0.0020503	0.0020939	0.0021458	0.0022061	0.002275	0.0023526	0.0024391	0.0025349	0.0026402	0.0027553	0.0028805	0.0030162	0.0031627	0.0033207	0.0034903	0.0036723	0.0038671	0.0040753	0.004297	0.0045343	0.0047866	0.005055	0.0053405	0.0056437	0.0059658	0.0063075	0.0066702	0.0070548	0.0074625	0.0078948	0.0083528	0.0088381	0.0093523	0.009897	0.010474	0.011085	0.011732	0.012418	0.013144	0.013913	0.014728	0.015591	0.016505	0.017474	0.018501
0.0018095	0.0018133	0.0018247	0.0018438	0.0018706	0.0019051	0.0019475	0.001998	0.0020565	0.0021234	0.0021988	0.0022829	0.0023759	0.0024782	0.00259	0.0027116	0.0028435	0.0029859	0.0031393	0.0033042	0.003481	0.0036703	0.0038726	0.0040886	0.0043188	0.004564	0.0048249	0.0051023	0.0053971	0.0057101	0.0060424	0.0063949	0.0067689	0.0071653	0.0075856	0.008031	0.0085029	0.0090029	0.0095327	0.010094	0.010688	0.011318	0.011985	0.012691	0.013439	0.014232	0.015071	0.015961	0.016904	0.017902
0.0016713	0.001675	0.0016861	0.0017046	0.0017305	0.001764	0.0018052	0.0018541	0.0019109	0.0019758	0.0020489	0.0021305	0.0022208	0.00232	0.0024285	0.0025466	0.0026745	0.0028127	0.0029616	0.0031216	0.0032932	0.0034769	0.0036733	0.0038829	0.0041064	0.0043444	0.0045976	0.004867	0.0051531	0.0054571	0.0057797	0.006122	0.0064851	0.0068701	0.0072782	0.0077107	0.0081691	0.0086547	0.0091693	0.0097143	0.010292	0.010903	0.011551	0.012237	0.012964	0.013734	0.01455	0.015415	0.01633	0.017301
0.0015372	0.0015408	0.0015515	0.0015695	0.0015946	0.0016271	0.001667	0.0017143	0.0017694	0.0018323	0.0019031	0.0019822	0.0020696	0.0021658	0.0022709	0.0023853	0.0025092	0.0026432	0.0027875	0.0029425	0.0031089	0.0032869	0.0034772	0.0036804	0.003897	0.0041277	0.0043732	0.0046343	0.0049118	0.0052065	0.0055193	0.0058512	0.0062033	0.0065766	0.0069724	0.0073917	0.0078364	0.0083075	0.0088065	0.0093352	0.0098953	0.010489	0.011117	0.011783	0.012488	0.013235	0.014027	0.014866	0.015755	0.016697
0.0014074	0.0014108	0.0014212	0.0014386	0.0014629	0.0014943	0.0015329	0.0015787	0.001632	0.0016928	0.0017613	0.0018378	0.0019224	0.0020154	0.0021171	0.0022278	0.0023477	0.0024773	0.0026169	0.002767	0.0029279	0.0031002	0.0032844	0.003481	0.0036907	0.003914	0.0041516	0.0044044	0.0046729	0.0049582	0.005261	0.0055824	0.0059232	0.0062847	0.0066679	0.0070741	0.0075046	0.0079608	0.008444	0.008956	0.0094985	0.010073	0.010682	0.011327	0.01201	0.012734	0.013501	0.014314	0.015175	0.016088
0.0012818	0.0012852	0.0012952	0.0013119	0.0013354	0.0013658	0.001403	0.0014473	0.0014987	0.0015574	0.0016236	0.0016975	0.0017792	0.001869	0.0019672	0.0020741	0.00219	0.0023151	0.00245	0.0025949	0.0027504	0.0029169	0.0030948	0.0032848	0.0034873	0.0037031	0.0039327	0.0041769	0.0044364	0.0047121	0.0050048	0.0053153	0.0056448	0.0059942	0.0063646	0.0067573	0.0071734	0.0076144	0.0080817	0.0085767	0.0091012	0.0096569	0.010246	0.010869	0.01153	0.01223	0.012972	0.013758	0.014591	0.015474
0.0011607	0.0011639	0.0011735	0.0011897	0.0012123	0.0012415	0.0012774	0.0013201	0.0013697	0.0014263	0.00149	0.0015612	0.00164	0.0017266	0.0018213	0.0019243	0.002036	0.0021566	0.0022866	0.0024264	0.0025763	0.0027368	0.0029083	0.0030915	0.0032868	0.0034948	0.0037163	0.0039518	0.0042021	0.004468	0.0047503	0.0050498	0.0053677	0.0057047	0.0060621	0.0064409	0.0068424	0.0072679	0.0077188	0.0081965	0.0087026	0.0092389	0.009807	0.010409	0.011047	0.011722	0.012439	0.013197	0.014001	0.014854
0.0010439	0.001047	0.0010563	0.0010718	0.0010936	0.0011217	0.0011562	0.0011973	0.0012449	0.0012993	0.0013607	0.0014291	0.0015049	0.0015882	0.0016792	0.0017783	0.0018857	0.0020018	0.0021269	0.0022613	0.0024055	0.0025599	0.0027249	0.0029011	0.003089	0.0032892	0.0035023	0.0037289	0.0039698	0.0042257	0.0044973	0.0047857	0.0050915	0.005416	0.00576	0.0061246	0.0065112	0.0069208	0.0073549	0.0078148	0.0083022	0.0088185	0.0093656	0.0099453	0.010559	0.01121	0.0119	0.012631	0.013405	0.014226
0.0009318	0.00093476	0.00094367	0.00095855	0.00097944	0.0010064	0.0010395	0.0010789	0.0011246	0.0011768	0.0012356	0.0013013	0.0013739	0.0014538	0.0015412	0.0016362	0.0017393	0.0018507	0.0019706	0.0020996	0.002238	0.0023861	0.0025445	0.0027136	0.0028939	0.0030861	0.0032906	0.0035081	0.0037393	0.0039849	0.0042457	0.0045225	0.004816	0.0051276	0.0054579	0.005808	0.0061792	0.0065725	0.0069894	0.0074311	0.0078991	0.0083951	0.0089206	0.0094774	0.010067	0.010693	0.011355	0.012057	0.012801	0.01359
0.00082433	0.00082717	0.00083569	0.00084992	0.00086989	0.00089567	0.00092733	0.00096496	0.0010087	0.0010586	0.0011149	0.0011777	0.0012472	0.0013236	0.0014071	0.0014981	0.0015966	0.0017032	0.0018179	0.0019413	0.0020737	0.0022154	0.0023669	0.0025287	0.0027013	0.0028851	0.0030808	0.003289	0.0035095	0.0037453	0.0039949	0.0042598	0.0045409	0.0048389	0.0051552	0.0054905	0.0058458	0.0062224	0.0066215	0.0070445	0.0074927	0.0079676	0.0084708	0.0090041	0.0095691	0.010168	0.010803	0.011475	0.012188	0.012944
0.00072169	0.00072439	0.00073251	0.00074607	0.0007651	0.00078967	0.00081984	0.00085571	0.00089737	0.00094495	0.00099859	0.0010584	0.0011247	0.0011975	0.0012771	0.0013638	0.0014578	0.0015593	0.0016687	0.0017864	0.0019125	0.0020477	0.0021921	0.0023464	0.0025109	0.0026863	0.0028729	0.0030714	0.0032824	0.0035066	0.0037446	0.0039973	0.0042654	0.0045499	0.0048513	0.0051713	0.0055103	0.0058696	0.0062504	0.006654	0.0070817	0.0075349	0.0080151	0.0085241	0.0090634	0.0096349	0.010241	0.010883	0.011563	0.012285
0.00062401	0.00062658	0.00063428	0.00064715	0.00066521	0.00068853	0.00071716	0.0007512	0.00079074	0.0008359	0.00088681	0.00094362	0.0010065	0.0010756	0.0011512	0.0012335	0.0013227	0.0014191	0.0015229	0.0016346	0.0017544	0.0018827	0.0020199	0.0021664	0.0023226	0.0024891	0.0026663	0.0028548	0.0030552	0.0032682	0.0034943	0.0037343	0.003989	0.0042592	0.0045457	0.0048494	0.0051716	0.005513	0.0058749	0.0062584	0.0066648	0.0070955	0.007552	0.0080357	0.0085483	0.0090915	0.0096673	0.010278	0.010925	0.01161
0.00053149	0.00053392	0.00054119	0.00055334	0.0005704	0.00059241	0.00061945	0.00065159	0.00068893	0.00073158	0.00077965	0.0008333	0.00089268	0.00095797	0.0010294	0.0011071	0.0011913	0.0012824	0.0013805	0.001486	0.0015991	0.0017203	0.0018499	0.0019883	0.0021359	0.0022932	0.0024607	0.0026388	0.0028282	0.0030294	0.0032431	0.00347	0.0037107	0.0039661	0.0042369	0.0045242	0.0048286	0.0051514	0.0054935	0.0058561	0.0062404	0.0066477	0.0070793	0.0075367	0.0080215	0.0085353	0.0090799	0.0096571	0.010269	0.010918
0.00044434	0.00044661	0.00045344	0.00046484	0.00048085	0.00050151	0.00052688	0.00055705	0.00059209	0.00063211	0.00067723	0.00072758	0.00078331	0.00084459	0.0009116	0.00098453	0.0010636	0.0011491	0.0012412	0.0013402	0.0014465	0.0015602	0.0016819	0.0018119	0.0019505	0.0020982	0.0022554	0.0024227	0.0026006	0.0027896	0.0029903	0.0032034	0.0034295	0.0036694	0.0039238	0.0041936	0.0044797	0.0047829	0.0051044	0.0054452	0.0058063	0.006189	0.0065946	0.0070245	0.0074801	0.0079631	0.0084749	0.0090176	0.0095928	0.010203
0.00036281	0.00036493	0.00037129	0.0003819	0.0003968	0.00041604	0.00043967	0.00046775	0.00050038	0.00053765	0.00057966	0.00062655	0.00067845	0.00073551	0.00079791	0.00086583	0.00093949	0.0010191	0.0011049	0.0011971	0.0012961	0.0014021	0.0015154	0.0016365	0.0017656	0.0019032	0.0020497	0.0022056	0.0023713	0.0025474	0.0027345	0.002933	0.0031438	0.0033673	0.0036045	0.003856	0.0041227	0.0044054	0.004705	0.0050227	0.0053594	0.0057162	0.0060944	0.0064953	0.0069202	0.0073705	0.0078479	0.008354	0.0088905	0.0094593
0.00028723	0.00028918	0.00029504	0.00030482	0.00031855	0.00033628	0.00035806	0.00038394	0.00041401	0.00044835	0.00048707	0.00053029	0.00057812	0.00063071	0.00068823	0.00075084	0.00081873	0.0008921	0.00097118	0.0010562	0.0011474	0.0012452	0.0013497	0.0014613	0.0015804	0.0017072	0.0018423	0.0019861	0.0021389	0.0023014	0.0024739	0.002657	0.0028514	0.0030577	0.0032764	0.0035085	0.0037545	0.0040153	0.0042918	0.0045849	0.0048956	0.0052249	0.005574	0.0059439	0.0063361	0.0067517	0.0071924	0.0076595	0.0081548	0.0086799
0.000218	0.00021977	0.00022509	0.00023398	0.00024646	0.00026257	0.00028235	0.00030587	0.00033319	0.0003644	0.00039959	0.00043886	0.00048233	0.00053013	0.0005824	0.00063931	0.00070101	0.0007677	0.00083959	0.00091688	0.00099981	0.0010886	0.0011837	0.0012851	0.0013934	0.0015088	0.0016316	0.0017623	0.0019013	0.002049	0.0022059	0.0023725	0.0025493	0.0027369	0.0029359	0.0031469	0.0033708	0.0036081	0.0038596	0.0041263	0.004409	0.0047086	0.0050262	0.0053629	0.0057198	0.0060981	0.0064991	0.0069243	0.0073751	0.0078531
0.00015563	0.00015721	0.00016195	0.00016986	0.00018097	0.00019532	0.00021293	0.00023387	0.0002582	0.00028599	0.00031732	0.00035229	0.00039099	0.00043356	0.00048011	0.00053078	0.00058573	0.00064513	0.00070915	0.00077799	0.00085186	0.00093099	0.0010156	0.001106	0.0012024	0.0013052	0.0014147	0.0015311	0.001655	0.0017866	0.0019264	0.0020748	0.0022324	0.0023996	0.002577	0.0027651	0.0029646	0.0031761	0.0034004	0.0036381	0.0038901	0.0041573	0.0044405	0.0047406	0.0050589	0.0053963	0.0057539	0.0061331	0.0065352	0.0069615
0.00010088	0.00010224	0.00010632	0.00011314	0.00012272	0.00013508	0.00015027	0.00016832	0.0001893	0.00021326	0.00024027	0.00027042	0.00030379	0.00034049	0.00038063	0.00042433	0.00047171	0.00052293	0.00057814	0.00063751	0.00070122	0.00076947	0.00084246	0.00092043	0.0010036	0.0010923	0.0011867	0.0012872	0.001394	0.0015076	0.0016282	0.0017563	0.0018923	0.0020365	0.0021896	0.002352	0.0025241	0.0027067	0.0029003	0.0031055	0.0033231	0.0035537	0.0037982	0.0040574	0.0043322	0.0046235	0.0049323	0.0052598	0.005607	0.0059752
5.4814e-05	5.592e-05	5.9241e-05	6.4786e-05	7.2572e-05	8.2623e-05	9.4968e-05	0.00010964	0.00012669	0.00014617	0.00016813	0.00019264	0.00021977	0.00024961	0.00028225	0.00031777	0.0003563	0.00039795	0.00044285	0.00049113	0.00054294	0.00059844	0.00065781	0.00072122	0.00078888	0.000861	0.0009378	0.0010195	0.0011065	0.0011988	0.001297	0.0014012	0.0015118	0.0016292	0.0017538	0.0018859	0.0020261	0.0021746	0.0023322	0.0024992	0.0026763	0.0028641	0.0030631	0.0032741	0.0034978	0.003735	0.0039865	0.0042531	0.0045359	0.0048357
1.9374e-05	2.0153e-05	2.2492e-05	2.6397e-05	3.1882e-05	3.8961e-05	4.7655e-05	5.7992e-05	7.0002e-05	8.3721e-05	9.9189e-05	0.00011645	0.00013557	0.00015659	0.00017958	0.00020461	0.00023175	0.00026109	0.00029273	0.00032674	0.00036325	0.00040236	0.00044419	0.00048888	0.00053656	0.00058739	0.00064152	0.00069913	0.0007604	0.00082552	0.0008947	0.00096817	0.0010462	0.0011289	0.0012168	0.0013099	0.0014087	0.0015135	0.0016246	0.0017425	0.0018674	0.0019998	0.0021402	0.002289	0.0024468	0.0026141	0.0027915	0.0029796	0.0031791	0.0033907
3.0298e-09	4.4826e-08	1.7034e-07	3.7994e-07	6.7427e-07	1.0542e-06	1.5208e-06	2.0756e-06	2.7202e-06	3.4565e-06	4.2868e-06	5.2139e-06	6.2398e-06	7.3676e-06	8.6017e-06	9.9453e-06	1.1403e-05	1.2978e-05	1.4676e-05	1.6502e-05	1.8462e-05	2.0562e-05	2.2809e-05	2.5208e-05	2.7769e-05	3.0499e-05	3.3406e-05	3.65e-05	3.979e-05	4.3288e-05	4.7005e-05	5.0951e-05	5.5142e-05	5.9589e-05	6.4307e-05	6.9313e-05	7.4622e-05	8.0253e-05	8.6224e-05	9.2555e-05	9.9268e-05	0.00010638	0.00011393	0.00012193	0.00013041	0.00013941	0.00014895	0.00015906	0.00016978	0.00018116
[truncated: 251 more columns]
