# Supplementary material for: Control of quantum electrodynamical processes by shaping electron wavepackets
Source: Nat Commun. 2021 Mar 17;12:1700. doi: 10.1038/s41467-021-21367-1 (PMC7969958; doi:10.1038/s41467-021-21367-1)
Supplement: Supplementary file 3 — Source Data [file 41467_2021_21367_MOESM3_ESM.zip › Fig2/Fig2h.csv]

0.056292	0.056312	0.056372	0.056473	0.056613	0.056794	0.057015	0.057279	0.057584	0.057932	0.058323	0.058758	0.059238	0.059765	0.060338	0.06096	0.061632	0.062354	0.06313	0.06396	0.064846	0.06579	0.066795	0.067861	0.068993	0.070192	0.071461	0.072803	0.074221	0.075718	0.077298	0.078965	0.080722	0.082574	0.084525	0.08658	0.088743	0.091021	0.093419	0.095942	0.098598	0.10139	0.10433	0.10743	0.11069	0.11411	0.11772	0.12152	0.12551	0.12972
0.055562	0.055582	0.055641	0.055741	0.05588	0.056059	0.056279	0.05654	0.056843	0.057188	0.057576	0.058011	0.058484	0.059006	0.059575	0.060192	0.060858	0.061575	0.062344	0.063167	0.064046	0.064983	0.06598	0.067038	0.06816	0.06935	0.070609	0.07194	0.073347	0.074833	0.076401	0.078055	0.079799	0.081637	0.083573	0.085612	0.087759	0.09002	0.0924	0.094904	0.097541	0.10032	0.10323	0.10631	0.10954	0.11294	0.11653	0.1203	0.12426	0.12844
0.054838	0.054858	0.054917	0.055015	0.055153	0.055331	0.055549	0.055808	0.056108	0.056451	0.056835	0.057267	0.057736	0.058254	0.058818	0.05943	0.060091	0.060802	0.061565	0.062382	0.063253	0.064183	0.065172	0.066221	0.067335	0.068515	0.069764	0.071085	0.072481	0.073955	0.075511	0.077152	0.078883	0.080706	0.082628	0.084652	0.086783	0.089026	0.091389	0.093875	0.096492	0.099246	0.10214	0.10519	0.1084	0.11178	0.11534	0.11908	0.12302	0.12717
0.05412	0.05414	0.054198	0.054296	0.054433	0.054609	0.054826	0.055083	0.05538	0.05572	0.056101	0.056529	0.056994	0.057508	0.058068	0.058675	0.05933	0.060035	0.060792	0.061602	0.062467	0.063389	0.06437	0.065411	0.066516	0.067687	0.068926	0.070237	0.071622	0.073085	0.074628	0.076257	0.077974	0.079784	0.081691	0.083699	0.085814	0.088041	0.090385	0.092853	0.095451	0.098185	0.10106	0.10409	0.10728	0.11063	0.11416	0.11788	0.12179	0.12591
0.053409	0.053428	0.053486	0.053583	0.053719	0.053894	0.054108	0.054363	0.054658	0.054995	0.055373	0.055797	0.056259	0.056769	0.057324	0.057926	0.058576	0.059275	0.060026	0.06083	0.061688	0.062602	0.063575	0.064608	0.065704	0.066865	0.068095	0.069396	0.07077	0.072221	0.073753	0.075369	0.077073	0.078869	0.080761	0.082754	0.084853	0.087063	0.08939	0.091839	0.094418	0.097131	0.099987	0.10299	0.10616	0.10949	0.11299	0.11668	0.12057	0.12466
0.052704	0.052723	0.05278	0.052876	0.053011	0.053184	0.053397	0.05365	0.053943	0.054276	0.054652	0.055072	0.05553	0.056036	0.056586	0.057183	0.057828	0.058521	0.059266	0.060063	0.060914	0.061821	0.062787	0.063811	0.064899	0.066051	0.067271	0.068561	0.069925	0.071365	0.072884	0.074488	0.076178	0.077961	0.079838	0.081816	0.0839	0.086093	0.088402	0.090834	0.093393	0.096086	0.098921	0.10191	0.10505	0.10835	0.11183	0.1155	0.11935	0.12341
0.052004	0.052023	0.05208	0.052176	0.052309	0.052481	0.052692	0.052943	0.053233	0.053564	0.053936	0.054353	0.054808	0.055309	0.055855	0.056447	0.057086	0.057774	0.058513	0.059304	0.060148	0.061048	0.062005	0.063021	0.0641	0.065243	0.066454	0.067734	0.069086	0.070515	0.072023	0.073614	0.075292	0.07706	0.078923	0.080886	0.082954	0.085131	0.087423	0.089835	0.092375	0.095049	0.097863	0.10083	0.10394	0.10723	0.11068	0.11432	0.11815	0.12218
0.051311	0.05133	0.051387	0.051481	0.051613	0.051784	0.051993	0.052242	0.05253	0.052858	0.053227	0.05364	0.054091	0.054588	0.05513	0.055717	0.056351	0.057033	0.057766	0.05855	0.059371	0.06028	0.06123	0.062238	0.063308	0.064442	0.065643	0.066913	0.068255	0.069672	0.071169	0.072747	0.074412	0.076166	0.078016	0.079964	0.082015	0.084176	0.08645	0.088845	0.091366	0.09402	0.096813	0.099754	0.10285	0.10611	0.10954	0.11315	0.11695	0.12095
0.050624	0.050643	0.050699	0.050792	0.050924	0.051093	0.0513	0.051547	0.051832	0.052158	0.052524	0.052934	0.053381	0.053874	0.054411	0.054993	0.055622	0.056299	0.057026	0.057804	0.058634	0.059519	0.060461	0.061461	0.062523	0.063648	0.064839	0.066099	0.06743	0.068837	0.070321	0.071887	0.073539	0.07528	0.077115	0.079048	0.081084	0.083228	0.085486	0.087862	0.090365	0.092999	0.095771	0.09869	0.10176	0.105	0.1084	0.11199	0.11576	0.11974
0.049943	0.049961	0.050017	0.05011	0.05024	0.050408	0.050614	0.050858	0.051141	0.051464	0.051827	0.052231	0.052677	0.053165	0.053698	0.054276	0.0549	0.055571	0.056291	0.057063	0.057887	0.058765	0.059699	0.060691	0.061744	0.06286	0.064042	0.065292	0.066612	0.068008	0.069481	0.071035	0.072673	0.074401	0.076222	0.07814	0.08016	0.082288	0.084528	0.086887	0.089371	0.091985	0.094737	0.097635	0.10068	0.10389	0.10727	0.11083	0.11458	0.11853
0.049268	0.049286	0.049341	0.049433	0.049562	0.049729	0.049933	0.050175	0.050456	0.050776	0.051136	0.051536	0.051979	0.052463	0.052991	0.053564	0.054183	0.054849	0.055563	0.056329	0.057146	0.058017	0.058944	0.059928	0.060972	0.062079	0.063251	0.064491	0.065801	0.067186	0.068647	0.070189	0.071815	0.073529	0.075335	0.077239	0.079244	0.081355	0.083579	0.08592	0.088384	0.090979	0.093711	0.096586	0.099614	0.1028	0.10616	0.10969	0.11341	0.11733
0.048598	0.048617	0.048671	0.048763	0.048891	0.049056	0.049202	0.049498	0.049777	0.050094	0.050451	0.050848	0.051287	0.051767	0.052291	0.052859	0.053473	0.054133	0.054842	0.055601	0.056411	0.057275	0.058194	0.05917	0.060206	0.061304	0.062467	0.063697	0.064997	0.06637	0.06782	0.06935	0.070963	0.072664	0.074456	0.076345	0.078334	0.08043	0.082636	0.08496	0.087406	0.089981	0.092692	0.095547	0.098552	0.10172	0.10505	0.10855	0.11225	0.11614
0.047935	0.047953	0.048007	0.048098	0.048225	0.048388	0.048589	0.048827	0.049103	0.049418	0.049772	0.050166	0.050601	0.051077	0.051597	0.05216	0.052768	0.053423	0.054126	0.054879	0.055683	0.056539	0.057451	0.058419	0.059447	0.060536	0.061689	0.062909	0.064199	0.065562	0.067	0.068517	0.070118	0.071805	0.073584	0.075458	0.077432	0.079512	0.081701	0.084007	0.086435	0.088991	0.091681	0.094514	0.097497	0.10064	0.10394	0.10743	0.11109	0.11495
0.047277	0.047295	0.047349	0.047439	0.047564	0.047727	0.047926	0.048162	0.048436	0.048748	0.049099	0.049489	0.04992	0.050393	0.050908	0.051467	0.05207	0.05272	0.053417	0.054163	0.05496	0.05581	0.056714	0.057675	0.058694	0.059774	0.060918	0.062129	0.063408	0.064759	0.066186	0.067692	0.06928	0.070954	0.072719	0.074578	0.076537	0.078601	0.080774	0.083062	0.085471	0.088008	0.090678	0.09349	0.096451	0.099568	0.10285	0.10631	0.10995	0.11378
0.046625	0.046643	0.046696	0.046785	0.04691	0.047071	0.047268	0.047502	0.047774	0.048083	0.048431	0.048819	0.049246	0.049715	0.050226	0.05078	0.051378	0.052022	0.052713	0.053454	0.054244	0.055087	0.055984	0.056936	0.057947	0.059019	0.060154	0.061354	0.062623	0.063964	0.065379	0.066873	0.068449	0.07011	0.071861	0.073706	0.075649	0.077697	0.079853	0.082124	0.084515	0.087032	0.089683	0.092474	0.095412	0.098506	0.10176	0.1052	0.10881	0.11261
0.045979	0.045997	0.04605	0.046138	0.046262	0.046421	0.046617	0.046849	0.047118	0.047425	0.04777	0.048154	0.048578	0.049043	0.049549	0.050098	0.050692	0.051331	0.052016	0.05275	0.053534	0.05437	0.055259	0.056204	0.057207	0.05827	0.059395	0.060586	0.061845	0.063175	0.064579	0.066061	0.067624	0.069272	0.071009	0.07284	0.074768	0.0768	0.07894	0.081193	0.083566	0.086064	0.088695	0.091465	0.094381	0.097452	0.10069	0.10409	0.10768	0.11146
0.045339	0.045356	0.045409	0.045496	0.045619	0.045729	0.045971	0.046201	0.046468	0.046772	0.047114	0.047495	0.047915	0.048376	0.048878	0.049423	0.050011	0.050645	0.051324	0.052053	0.05283	0.053659	0.054541	0.055478	0.056473	0.057527	0.058643	0.059824	0.061073	0.062392	0.063785	0.065255	0.066806	0.068441	0.070164	0.071981	0.073894	0.07591	0.078033	0.080269	0.082624	0.085104	0.087714	0.090463	0.093358	0.096406	0.099616	0.103	0.10656	0.11031
0.044704	0.044721	0.044773	0.04486	0.044981	0.045138	0.045331	0.045559	0.045823	0.046125	0.046464	0.046842	0.047258	0.047715	0.048213	0.048753	0.049337	0.049965	0.050639	0.051361	0.052132	0.052954	0.053829	0.054758	0.055744	0.05679	0.057897	0.059069	0.060308	0.061616	0.062998	0.064456	0.065995	0.067617	0.069327	0.071129	0.073027	0.075028	0.077134	0.079353	0.08169	0.08415	0.086741	0.089469	0.092342	0.095368	0.098554	0.10191	0.10544	0.10917
0.044075	0.044092	0.044143	0.044229	0.04435	0.044505	0.044696	0.044922	0.045185	0.045484	0.04582	0.046194	0.046607	0.04706	0.047554	0.04809	0.048668	0.049291	0.049959	0.050675	0.05144	0.052255	0.053122	0.054044	0.055022	0.05606	0.057158	0.05832	0.059549	0.060847	0.062217	0.063664	0.06519	0.066799	0.068495	0.070283	0.072167	0.074152	0.076242	0.078444	0.080762	0.083204	0.085775	0.088483	0.091334	0.094337	0.097499	0.10083	0.10434	0.10803
0.043451	0.043468	0.043519	0.043604	0.043724	0.043878	0.044067	0.044291	0.044551	0.044848	0.045181	0.045552	0.045962	0.046411	0.046901	0.047432	0.048005	0.048623	0.049286	0.049996	0.050754	0.051562	0.052422	0.053336	0.054307	0.055335	0.056425	0.057577	0.058796	0.060083	0.061443	0.062878	0.064392	0.065988	0.067671	0.069445	0.071314	0.073283	0.075357	0.077541	0.079842	0.082265	0.084817	0.087504	0.090334	0.093314	0.096452	0.099758	0.10324	0.10691
0.042833	0.04285	0.042901	0.042985	0.043103	0.043256	0.043444	0.043666	0.043924	0.044218	0.044548	0.044916	0.045322	0.045768	0.046253	0.04678	0.047348	0.047961	0.048618	0.049322	0.050074	0.050875	0.051728	0.052635	0.053597	0.054617	0.055697	0.05684	0.058049	0.059326	0.060675	0.062098	0.0636	0.065183	0.066853	0.068613	0.070467	0.072421	0.074478	0.076646	0.078929	0.081333	0.083866	0.086532	0.08934	0.092298	0.095413	0.098695	0.10215	0.10579
0.04222	0.042237	0.042287	0.042371	0.042488	0.04264	0.042826	0.043046	0.043302	0.043593	0.043921	0.044286	0.044688	0.04513	0.045611	0.046133	0.046697	0.047304	0.047956	0.048654	0.049399	0.050194	0.05104	0.051939	0.052893	0.053905	0.054976	0.05611	0.057309	0.058575	0.059913	0.061325	0.062814	0.064385	0.066042	0.067787	0.069627	0.071565	0.073607	0.075758	0.078023	0.080409	0.082922	0.085568	0.088355	0.09129	0.094382	0.097638	0.10107	0.10468
0.041613	0.04163	0.04168	0.041763	0.041879	0.042029	0.042213	0.042432	0.042685	0.042974	0.043299	0.043661	0.044061	0.044498	0.044975	0.045492	0.046051	0.046653	0.047299	0.047992	0.048731	0.049519	0.050358	0.051249	0.052195	0.053198	0.054261	0.055385	0.056574	0.057831	0.059157	0.060558	0.062035	0.063594	0.065237	0.066969	0.068794	0.070717	0.072742	0.074876	0.077124	0.079491	0.081985	0.084611	0.087376	0.090289	0.093358	0.09659	0.099995	0.10358
0.041012	0.041028	0.041077	0.04116	0.041275	0.041424	0.041606	0.041823	0.042074	0.04236	0.042682	0.043041	0.043438	0.043871	0.044344	0.044857	0.045411	0.046008	0.046649	0.047335	0.048068	0.048849	0.049681	0.050565	0.051503	0.052498	0.053552	0.054667	0.055846	0.057092	0.058408	0.059797	0.061263	0.062809	0.064438	0.066156	0.067967	0.069875	0.071884	0.074002	0.076232	0.078581	0.081055	0.08366	0.086405	0.089296	0.092341	0.095549	0.098929	0.10249
0.040415	0.040431	0.04048	0.040562	0.040676	0.040824	0.041005	0.041219	0.041468	0.041752	0.042072	0.042427	0.042821	0.04325	0.043718	0.044227	0.044777	0.045369	0.046004	0.046684	0.047411	0.048186	0.04901	0.049887	0.050817	0.051804	0.052849	0.053955	0.055124	0.05636	0.057665	0.059043	0.060496	0.06203	0.063646	0.06535	0.067147	0.069039	0.071033	0.073134	0.075346	0.077677	0.080132	0.082718	0.085441	0.08831	0.091332	0.094516	0.09787	0.1014
0.039824	0.03984	0.039889	0.03997	0.040083	0.040229	0.040408	0.040621	0.040868	0.04115	0.041466	0.041818	0.042209	0.042634	0.043099	0.043603	0.044148	0.044735	0.045364	0.046039	0.046759	0.047527	0.048345	0.049214	0.050137	0.051115	0.052152	0.053248	0.054408	0.055634	0.056928	0.058294	0.059736	0.061257	0.062861	0.064551	0.066333	0.06821	0.070189	0.072272	0.074468	0.07678	0.079216	0.081782	0.084484	0.087331	0.09033	0.09349	0.096819	0.10033
0.039238	0.039254	0.039302	0.039383	0.039495	0.03964	0.039818	0.040029	0.040273	0.040552	0.040866	0.041215	0.041602	0.042024	0.042484	0.042984	0.043524	0.044106	0.04473	0.045399	0.046113	0.046875	0.047686	0.048548	0.049463	0.050433	0.05146	0.052548	0.053698	0.054913	0.056197	0.057552	0.058982	0.060491	0.062081	0.063758	0.065526	0.067388	0.06935	0.071418	0.073596	0.07589	0.078307	0.080853	0.083534	0.086359	0.089335	0.092471	0.095775	0.099256
0.038658	0.038674	0.038721	0.038801	0.038912	0.039056	0.039232	0.039441	0.039684	0.03996	0.040271	0.040617	0.041001	0.041419	0.041875	0.042371	0.042907	0.043483	0.044102	0.044765	0.045473	0.046228	0.047032	0.047887	0.048794	0.049756	0.050775	0.051853	0.052994	0.054199	0.055472	0.056816	0.058234	0.059731	0.061308	0.062972	0.064725	0.066572	0.068519	0.07057	0.072731	0.075007	0.077405	0.079931	0.082592	0.085395	0.088348	0.09146	0.094738	0.098194
0.038083	0.038098	0.038146	0.038224	0.038335	0.038477	0.038652	0.038859	0.039099	0.039373	0.039682	0.040025	0.040405	0.040819	0.041272	0.041763	0.042294	0.042866	0.043479	0.044136	0.044839	0.045587	0.046384	0.047231	0.048131	0.049085	0.050095	0.051164	0.052295	0.053491	0.054753	0.056086	0.057493	0.058977	0.060541	0.062191	0.06393	0.065763	0.067694	0.069729	0.071872	0.074131	0.07651	0.079016	0.081656	0.084438	0.087368	0.090456	0.093709	0.097138
0.037513	0.037528	0.037575	0.037653	0.037762	0.037904	0.038077	0.038282	0.03852	0.038792	0.039098	0.039438	0.039814	0.040225	0.040674	0.041161	0.041687	0.042254	0.042862	0.043513	0.044209	0.044952	0.045742	0.046582	0.047474	0.048419	0.049421	0.050481	0.051603	0.052788	0.05404	0.055362	0.056757	0.058229	0.059781	0.061417	0.063142	0.06496	0.066875	0.068894	0.07102	0.073261	0.075621	0.078108	0.080727	0.083487	0.086395	0.089459	0.092688	0.096091
0.036948	0.036963	0.03701	0.037087	0.037195	0.037335	0.037507	0.03771	0.037947	0.038216	0.038519	0.038856	0.039229	0.039636	0.040081	0.040564	0.041085	0.041647	0.04225	0.042896	0.043586	0.044322	0.045105	0.045938	0.046822	0.047759	0.048753	0.049804	0.050916	0.052091	0.053333	0.054644	0.056027	0.057487	0.059026	0.060649	0.06236	0.064163	0.066063	0.068066	0.070175	0.072398	0.074739	0.077206	0.079805	0.082544	0.085429	0.088469	0.091673	0.09505
0.036388	0.036404	0.036449	0.036526	0.036633	0.036772	0.036942	0.037144	0.037378	0.037645	0.037945	0.038279	0.038649	0.039052	0.039493	0.039972	0.040489	0.041046	0.041643	0.042283	0.042968	0.043697	0.044474	0.045299	0.046176	0.047105	0.04809	0.049133	0.050235	0.051401	0.052632	0.053932	0.055304	0.056751	0.058278	0.059887	0.061584	0.063373	0.065258	0.067244	0.069336	0.071541	0.073864	0.076312	0.07889	0.081607	0.08447	0.087487	0.090666	0.094017
0.035834	0.035849	0.035894	0.03597	0.036077	0.036214	0.036382	0.036583	0.036814	0.037079	0.037376	0.037707	0.038074	0.038474	0.038911	0.039385	0.039898	0.04045	0.041042	0.041677	0.042355	0.043078	0.043848	0.044666	0.045535	0.046457	0.047433	0.048467	0.04956	0.050716	0.051936	0.053225	0.054586	0.056021	0.057535	0.059132	0.060815	0.062589	0.064458	0.066428	0.068504	0.070691	0.072996	0.075424	0.077982	0.080678	0.083518	0.086511	0.089666	0.092991
0.035284	0.035299	0.035344	0.035419	0.035525	0.035661	0.035828	0.036026	0.036256	0.036518	0.036813	0.037141	0.037504	0.037901	0.038334	0.038804	0.039312	0.039859	0.040446	0.041075	0.041747	0.042464	0.043227	0.044039	0.0449	0.045814	0.046782	0.047807	0.04889	0.050036	0.051247	0.052525	0.053874	0.055297	0.056799	0.058382	0.060051	0.061811	0.063665	0.065619	0.067678	0.069847	0.072134	0.074542	0.07708	0.079755	0.082573	0.085543	0.088673	0.091972
0.03474	0.034754	0.034799	0.034874	0.034978	0.035113	0.035278	0.035475	0.035703	0.035962	0.036255	0.03658	0.03694	0.037333	0.037762	0.038228	0.038731	0.039273	0.039855	0.040479	0.041145	0.041856	0.042612	0.043416	0.044271	0.045176	0.046136	0.047152	0.048227	0.049363	0.050563	0.05183	0.053168	0.05458	0.056068	0.057639	0.059294	0.061039	0.062878	0.064816	0.066858	0.06901	0.071278	0.073667	0.076185	0.078839	0.081635	0.084581	0.087687	0.090961
0.0342	0.034215	0.034259	0.034333	0.034436	0.03457	0.034734	0.034929	0.035154	0.035412	0.035701	0.036024	0.03638	0.03677	0.037195	0.037657	0.038156	0.038693	0.03927	0.039888	0.040548	0.041253	0.042003	0.0428	0.043646	0.044544	0.045496	0.046503	0.047568	0.048695	0.049885	0.051141	0.052468	0.053867	0.055344	0.056901	0.058542	0.060273	0.062097	0.064019	0.066045	0.06818	0.070429	0.072799	0.075297	0.077929	0.080703	0.083627	0.086708	0.089956
0.033665	0.03368	0.033724	0.033797	0.0339	0.034032	0.034195	0.034387	0.034611	0.034866	0.035153	0.035473	0.035826	0.036212	0.036634	0.037091	0.037586	0.038118	0.03869	0.039302	0.039957	0.040655	0.041398	0.042188	0.043028	0.043918	0.044861	0.045859	0.046916	0.048032	0.049212	0.050458	0.051773	0.053161	0.054625	0.056169	0.057797	0.059513	0.061322	0.063229	0.065238	0.067355	0.069586	0.071937	0.074415	0.077026	0.079778	0.082679	0.085736	0.088959
0.033136	0.03315	0.033194	0.033266	0.033368	0.033499	0.03366	0.033851	0.034073	0.034326	0.03461	0.034926	0.035277	0.035659	0.036077	0.03653	0.03702	0.037548	0.038115	0.038722	0.03937	0.040062	0.040799	0.041582	0.042414	0.043297	0.044231	0.045221	0.046268	0.047375	0.048545	0.04978	0.051085	0.052461	0.053912	0.055443	0.057058	0.058759	0.060553	0.062444	0.064437	0.066537	0.06875	0.071082	0.07354	0.07613	0.07886	0.081738	0.084771	0.087968
0.032611	0.032625	0.032668	0.03274	0.032841	0.032971	0.033131	0.03332	0.03354	0.03379	0.034072	0.034385	0.034732	0.035111	0.035525	0.035975	0.03646	0.036983	0.037545	0.038146	0.038789	0.039475	0.040205	0.040982	0.041806	0.042681	0.043607	0.044589	0.045627	0.046724	0.047884	0.049109	0.050401	0.051766	0.053205	0.054723	0.056324	0.058012	0.059791	0.061666	0.063642	0.065725	0.06792	0.070233	0.072671	0.07524	0.077949	0.080803	0.083812	0.086985
0.032091	0.032105	0.032148	0.032219	0.032319	0.032448	0.032606	0.032794	0.033011	0.033259	0.033538	0.033849	0.034193	0.034569	0.034979	0.035424	0.035905	0.036424	0.03698	0.037576	0.038213	0.038893	0.039617	0.040386	0.041203	0.04207	0.042989	0.043961	0.04499	0.046078	0.047228	0.048442	0.049724	0.051077	0.052504	0.054009	0.055596	0.05727	0.059034	0.060894	0.062854	0.064919	0.067096	0.069391	0.071809	0.074357	0.077044	0.079875	0.082861	0.086008
0.031576	0.03159	0.031633	0.031703	0.031802	0.03193	0.032086	0.032272	0.032488	0.032733	0.03301	0.033318	0.033659	0.034031	0.034437	0.034878	0.035355	0.035869	0.03642	0.037011	0.037643	0.038316	0.039033	0.039796	0.040606	0.041465	0.042376	0.04334	0.04436	0.045438	0.046578	0.047781	0.049052	0.050393	0.051808	0.053301	0.054875	0.056534	0.058283	0.060127	0.062071	0.06412	0.066279	0.068554	0.070953	0.073481	0.076145	0.078954	0.081916	0.085038
0.031066	0.03108	0.031122	0.031192	0.03129	0.031416	0.031571	0.031755	0.031969	0.032213	0.032487	0.032792	0.033129	0.033498	0.033901	0.034338	0.03481	0.035319	0.035865	0.036451	0.037077	0.037744	0.038455	0.039211	0.040014	0.040865	0.041768	0.042723	0.043734	0.044803	0.045933	0.047126	0.048386	0.049715	0.051118	0.052598	0.054158	0.055804	0.057538	0.059367	0.061294	0.063326	0.065467	0.067724	0.070103	0.07261	0.075253	0.07804	0.080977	0.084075
0.030561	0.030574	0.030616	0.030685	0.030782	0.030908	0.031061	0.031244	0.031455	0.031696	0.031968	0.03227	0.032605	0.03297	0.033369	0.033802	0.03427	0.034774	0.035316	0.035896	0.036516	0.037177	0.037882	0.038631	0.039426	0.04027	0.041165	0.042112	0.043114	0.044174	0.045293	0.046476	0.047725	0.049043	0.050434	0.051901	0.053448	0.05508	0.056799	0.058613	0.060524	0.062539	0.064662	0.0669	0.069259	0.071746	0.074368	0.077131	0.080045	0.083118
0.03006	0.030074	0.030115	0.030183	0.030279	0.030404	0.030556	0.030736	0.030946	0.031185	0.031454	0.031753	0.032085	0.032447	0.032842	0.033271	0.033735	0.034235	0.034771	0.035346	0.03596	0.036616	0.037314	0.038056	0.038844	0.039681	0.040567	0.041506	0.042499	0.043549	0.044659	0.045832	0.04707	0.048376	0.049755	0.05121	0.052743	0.054361	0.056066	0.057864	0.059759	0.061757	0.063863	0.066082	0.068422	0.070888	0.073489	0.07623	0.07912	0.082168
0.029564	0.029577	0.029618	0.029686	0.029781	0.029904	0.030055	0.030234	0.030442	0.030679	0.030945	0.031242	0.03157	0.031928	0.03232	0.032745	0.033205	0.0337	0.034231	0.034801	0.03541	0.036059	0.036751	0.037487	0.038268	0.039096	0.039975	0.040905	0.04189	0.042931	0.044031	0.045193	0.04642	0.047715	0.049082	0.050524	0.052044	0.053648	0.055339	0.057121	0.059001	0.060981	0.06307	0.065271	0.067591	0.070037	0.072616	0.075335	0.078201	0.081224
0.029073	0.029086	0.029126	0.029194	0.029288	0.02941	0.029559	0.029737	0.029942	0.030177	0.030441	0.030735	0.031059	0.031415	0.031803	0.032224	0.032679	0.03317	0.033696	0.034261	0.034864	0.035507	0.036193	0.036922	0.037696	0.038517	0.039388	0.04031	0.041285	0.042317	0.043407	0.044559	0.045775	0.047059	0.048414	0.049844	0.051351	0.052941	0.054617	0.056384	0.058248	0.060212	0.062282	0.064465	0.066766	0.069192	0.071749	0.074446	0.077289	0.080287
0.028586	0.028599	0.028639	0.028706	0.028799	0.02892	0.029068	0.029244	0.029447	0.02968	0.029941	0.030232	0.030554	0.030906	0.031291	0.031708	0.032159	0.032645	0.033166	0.033725	0.034323	0.034961	0.03564	0.036362	0.037129	0.037943	0.038806	0.039719	0.040686	0.041709	0.042789	0.043931	0.045136	0.046409	0.047752	0.049169	0.050663	0.052239	0.053901	0.055653	0.057501	0.059448	0.061501	0.063665	0.065947	0.068353	0.070889	0.073563	0.076383	0.079357
0.028104	0.028117	0.028157	0.028223	0.028315	0.028435	0.028581	0.028755	0.028957	0.029187	0.029446	0.029735	0.030053	0.030402	0.030783	0.031196	0.031643	0.032124	0.032641	0.033195	0.033787	0.034419	0.035092	0.035808	0.036567	0.037374	0.038229	0.039134	0.040092	0.041105	0.042176	0.043308	0.044503	0.045764	0.047095	0.0485	0.049981	0.051543	0.053191	0.054928	0.056759	0.05869	0.060726	0.062872	0.065134	0.06752	0.070035	0.072687	0.075483	0.078433
0.027627	0.02764	0.027679	0.027744	0.027836	0.027954	0.0281	0.028272	0.028472	0.0287	0.028956	0.029242	0.029557	0.029903	0.03028	0.03069	0.031132	0.031609	0.032121	0.032669	0.033256	0.033882	0.034549	0.035258	0.036011	0.03681	0.037657	0.038554	0.039503	0.040507	0.041569	0.04269	0.043874	0.045124	0.046444	0.047836	0.049304	0.050853	0.052486	0.054208	0.056024	0.057938	0.059956	0.062084	0.064327	0.066692	0.069186	0.071816	0.07459	0.077515
0.027154	0.027167	0.027206	0.02727	0.027361	0.027478	0.027622	0.027793	0.027991	0.028217	0.028471	0.028753	0.029066	0.029408	0.029782	0.030187	0.030626	0.031098	0.031605	0.032149	0.03273	0.03335	0.03401	0.034713	0.035459	0.036251	0.03709	0.037979	0.038919	0.039914	0.040966	0.042077	0.043251	0.04449	0.045798	0.047177	0.048633	0.050168	0.051787	0.053494	0.055294	0.057191	0.059192	0.061302	0.063526	0.065875	0.068344	0.070952	0.073702	0.076603
0.026686	0.026699	0.026737	0.026801	0.026891	0.027007	0.027149	0.027318	0.027514	0.027738	0.02799	0.02827	0.028579	0.028918	0.029288	0.02969	0.030124	0.030592	0.031094	0.031633	0.032209	0.032823	0.033477	0.034173	0.034912	0.035696	0.036528	0.037409	0.038341	0.039327	0.040369	0.04147	0.042633	0.043861	0.045157	0.046524	0.047967	0.049488	0.051093	0.052785	0.054569	0.056451	0.058434	0.060526	0.062731	0.065059	0.067508	0.070094	0.072821	0.075698
0.026222	0.026235	0.026273	0.026336	0.026425	0.02654	0.026681	0.026849	0.027043	0.027264	0.027513	0.027791	0.028097	0.028433	0.0288	0.029197	0.029628	0.030091	0.030588	0.031122	0.031692	0.0323	0.032948	0.033638	0.03437	0.035147	0.035971	0.036843	0.037767	0.038744	0.039777	0.040868	0.04202	0.043237	0.044521	0.045876	0.047306	0.048814	0.050405	0.052082	0.053851	0.055716	0.057682	0.059755	0.061942	0.06425	0.066678	0.069242	0.071946	0.074799
0.025763	0.025775	0.025813	0.025876	0.025964	0.026078	0.026218	0.026383	0.026575	0.026795	0.027041	0.027316	0.02762	0.027952	0.028315	0.028709	0.029135	0.029594	0.030087	0.030615	0.03118	0.031783	0.032425	0.033108	0.033833	0.034603	0.035419	0.036283	0.037198	0.038166	0.039189	0.040271	0.041413	0.042618	0.043891	0.045234	0.046651	0.048145	0.049722	0.051384	0.053137	0.054986	0.056935	0.058991	0.061158	0.063447	0.065854	0.068396	0.071077	0.073906
0.025308	0.025321	0.025358	0.02542	0.025507	0.02562	0.025758	0.025922	0.026113	0.02633	0.026574	0.026846	0.027147	0.027476	0.027836	0.028226	0.028648	0.029102	0.02959	0.030113	0.030673	0.03127	0.031906	0.032582	0.033301	0.034063	0.034872	0.035728	0.036635	0.037593	0.038607	0.039679	0.04081	0.042005	0.043266	0.044597	0.046001	0.047482	0.049044	0.050692	0.05243	0.054262	0.056194	0.058232	0.06038	0.062649	0.065036	0.067556	0.070215	0.073019
0.024858	0.02487	0.024907	0.024969	0.025055	0.025167	0.025304	0.025466	0.025655	0.025869	0.026111	0.026381	0.026678	0.027005	0.027361	0.027747	0.028165	0.028615	0.029098	0.029616	0.03017	0.030762	0.031391	0.032062	0.032773	0.033528	0.034329	0.035178	0.036076	0.037026	0.03803	0.039091	0.040213	0.041396	0.042646	0.043965	0.045356	0.046824	0.048372	0.050005	0.051727	0.053544	0.055459	0.057478	0.059608	0.061857	0.064223	0.066722	0.069358	0.072138
0.024412	0.024424	0.024461	0.024522	0.024607	0.024718	0.024853	0.025014	0.025201	0.025414	0.025653	0.02592	0.026215	0.026538	0.02689	0.027273	0.027686	0.028132	0.028611	0.029124	0.029673	0.030258	0.030882	0.031546	0.03225	0.032999	0.033792	0.034632	0.035522	0.036463	0.037458	0.038509	0.03962	0.040793	0.042031	0.043338	0.044717	0.046171	0.047706	0.049324	0.051031	0.052831	0.054729	0.056731	0.058842	0.061068	0.063417	0.065894	0.068506	0.071263
0.023971	0.023983	0.024019	0.024079	0.024164	0.024273	0.024407	0.024567	0.024751	0.024962	0.025199	0.025464	0.025755	0.026075	0.026424	0.026803	0.027213	0.027654	0.028128	0.028636	0.029179	0.029759	0.030377	0.031034	0.031732	0.032473	0.033259	0.034092	0.034973	0.035905	0.036891	0.037932	0.039033	0.040195	0.041422	0.042716	0.044082	0.045524	0.047044	0.048648	0.050339	0.052123	0.054004	0.055988	0.058081	0.060288	0.062616	0.065071	0.067661	0.070394
0.023533	0.023545	0.023581	0.023641	0.023725	0.023833	0.023966	0.024124	0.024307	0.024515	0.02475	0.025012	0.0253	0.025617	0.025963	0.026338	0.026743	0.02718	0.02765	0.028153	0.028691	0.029265	0.029877	0.030528	0.031219	0.031953	0.032731	0.033556	0.034429	0.035352	0.036328	0.03736	0.03845	0.039602	0.040817	0.0421	0.043453	0.044881	0.046388	0.047977	0.049653	0.051421	0.053285	0.055252	0.057326	0.059513	0.06182	0.064254	0.066822	0.069531
0.023101	0.023112	0.023148	0.023207	0.02329	0.023397	0.023529	0.023685	0.023861	0.024073	0.024305	0.024564	0.02485	0.025163	0.025506	0.025877	0.026278	0.026711	0.027176	0.027674	0.028207	0.028775	0.029381	0.030026	0.03071	0.031437	0.032208	0.033025	0.033889	0.034804	0.035771	0.036793	0.037873	0.039013	0.040217	0.041488	0.042829	0.044244	0.045737	0.047311	0.048972	0.050724	0.052572	0.05452	0.056576	0.058744	0.061031	0.063443	0.065988	0.068673
0.022672	0.022684	0.022719	0.022778	0.02286	0.022966	0.023096	0.023251	0.02343	0.023634	0.023864	0.024121	0.024404	0.024714	0.025053	0.025421	0.025818	0.026246	0.026707	0.0272	0.027727	0.028291	0.02889	0.029529	0.030207	0.030926	0.03169	0.032498	0.033354	0.03426	0.035218	0.036231	0.0373	0.03843	0.039623	0.040882	0.04221	0.043612	0.045091	0.046651	0.048297	0.050033	0.051958	0.053795	0.055832	0.05798	0.060247	0.062638	0.06516	0.067822
0.022248	0.02226	0.022294	0.022352	0.022434	0.022539	0.022668	0.022821	0.022998	0.0232	0.023428	0.023682	0.023962	0.024269	0.024605	0.024969	0.025362	0.025786	0.026242	0.02673	0.027253	0.02781	0.028404	0.029036	0.029707	0.03042	0.031176	0.031977	0.032825	0.033722	0.03467	0.035673	0.036733	0.037852	0.039033	0.04028	0.041596	0.042985	0.04445	0.045996	0.047626	0.049346	0.051161	0.053074	0.055093	0.057222	0.059468	0.061838	0.064338	0.066976
0.021828	0.02184	0.021874	0.021932	0.022012	0.022116	0.022244	0.022395	0.022571	0.022771	0.022996	0.023248	0.023525	0.023829	0.024161	0.024521	0.024911	0.02533	0.025781	0.026265	0.026782	0.027334	0.027922	0.028548	0.029212	0.029918	0.030667	0.03146	0.032299	0.033188	0.034127	0.03512	0.03617	0.037278	0.038448	0.039684	0.040987	0.042363	0.043815	0.045346	0.046961	0.048665	0.050463	0.052359	0.054359	0.056469	0.058695	0.061043	0.063521	0.066136
0.021413	0.021424	0.021458	0.021515	0.021595	0.021698	0.021824	0.021974	0.022147	0.022345	0.022569	0.022817	0.023092	0.023393	0.023721	0.024078	0.024464	0.024879	0.025326	0.025804	0.026316	0.026862	0.027445	0.028064	0.028722	0.029421	0.030162	0.030947	0.031779	0.032659	0.033589	0.034573	0.035612	0.036709	0.037868	0.039092	0.040383	0.041746	0.043184	0.044701	0.046301	0.04799	0.04977	0.051649	0.053631	0.055722	0.057927	0.060254	0.06271	0.065301
0.021001	0.021013	0.021046	0.021103	0.021181	0.021283	0.021408	0.021556	0.021728	0.021924	0.022145	0.022392	0.022663	0.022961	0.023286	0.023639	0.024021	0.024432	0.024874	0.025348	0.025854	0.026395	0.026972	0.027585	0.028237	0.028928	0.029662	0.03044	0.031263	0.032134	0.033055	0.034029	0.035058	0.036146	0.037293	0.038505	0.039784	0.041134	0.042558	0.044061	0.045646	0.047319	0.049083	0.050944	0.052908	0.054979	0.057165	0.059471	0.061904	0.064472
0.020594	0.020605	0.020639	0.020694	0.020772	0.020873	0.020997	0.021143	0.021314	0.021508	0.021726	0.02197	0.022239	0.022533	0.022855	0.023205	0.023583	0.02399	0.024427	0.024896	0.025397	0.025933	0.026503	0.02711	0.027755	0.02844	0.029167	0.029937	0.030752	0.031614	0.032526	0.033491	0.03451	0.035586	0.036723	0.037923	0.03919	0.040527	0.041938	0.043426	0.044997	0.046653	0.048401	0.050245	0.05219	0.054243	0.056408	0.058693	0.061104	0.063649
0.020191	0.020202	0.020235	0.02029	0.020368	0.020467	0.02059	0.020735	0.020903	0.021095	0.021309	0.021553	0.021818	0.02211	0.022429	0.022775	0.023148	0.023551	0.023984	0.024448	0.024945	0.025475	0.026039	0.02664	0.027279	0.027957	0.028676	0.029438	0.030245	0.031099	0.032002	0.032957	0.033966	0.035032	0.036158	0.037346	0.038601	0.039925	0.041322	0.042796	0.044352	0.045993	0.047724	0.049551	0.051478	0.053511	0.055656	0.05792	0.060309	0.06283
0.019793	0.019803	0.019836	0.019891	0.019967	0.020066	0.020187	0.02033	0.020497	0.020687	0.020901	0.021139	0.021402	0.021691	0.022006	0.022349	0.022719	0.023117	0.023546	0.024005	0.024496	0.025021	0.02558	0.026174	0.026807	0.027478	0.02819	0.028944	0.029743	0.030588	0.031483	0.032428	0.033427	0.034482	0.035597	0.036774	0.038016	0.039328	0.040711	0.042171	0.043712	0.045337	0.047052	0.048862	0.050771	0.052785	0.05491	0.057153	0.05952	0.062018
0.019398	0.019409	0.019441	0.019495	0.01957	0.019668	0.019788	0.01993	0.020095	0.020283	0.020494	0.02073	0.020991	0.021277	0.021588	0.021927	0.022293	0.022687	0.023111	0.023566	0.024052	0.024571	0.025124	0.025713	0.026339	0.027003	0.027708	0.028454	0.029245	0.030082	0.030967	0.031903	0.032893	0.033938	0.035041	0.036207	0.037437	0.038735	0.040105	0.041551	0.043077	0.044687	0.046385	0.048177	0.050068	0.052064	0.054169	0.056391	0.058736	0.06121
0.019007	0.019018	0.01905	0.019103	0.019178	0.019275	0.019393	0.019534	0.019697	0.019883	0.020092	0.020325	0.020583	0.020866	0.021174	0.021509	0.021872	0.022262	0.022682	0.023131	0.023612	0.024126	0.024674	0.025256	0.025875	0.026533	0.02723	0.027969	0.028752	0.029581	0.030457	0.031384	0.032363	0.033397	0.03449	0.035644	0.036862	0.038147	0.039504	0.040936	0.042447	0.044041	0.045723	0.047498	0.049371	0.051347	0.053433	0.055634	0.057957	0.060408
0.018621	0.018631	0.018663	0.018716	0.01879	0.018885	0.019002	0.019142	0.019303	0.019487	0.019694	0.019925	0.02018	0.02046	0.020765	0.021096	0.021455	0.021841	0.022256	0.022701	0.023177	0.023685	0.024227	0.024804	0.025416	0.026067	0.026757	0.027489	0.028264	0.029084	0.029951	0.030868	0.031837	0.032862	0.033943	0.035086	0.036292	0.037564	0.038908	0.040326	0.041822	0.043401	0.045066	0.046824	0.048679	0.050636	0.052702	0.054882	0.057183	0.059612
0.018239	0.018249	0.01828	0.018333	0.018406	0.0185	0.018616	0.018754	0.018913	0.019095	0.0193	0.019528	0.019781	0.020057	0.020359	0.020687	0.021042	0.021424	0.021835	0.022275	0.022746	0.023249	0.023785	0.024355	0.024962	0.025606	0.026289	0.027013	0.027779	0.028591	0.029449	0.030357	0.031317	0.032331	0.033401	0.034532	0.035726	0.036986	0.038316	0.03972	0.041202	0.042765	0.044414	0.046155	0.047992	0.049931	0.051976	0.054135	0.056414	0.05882
0.01786	0.017871	0.017902	0.017953	0.018026	0.018119	0.018234	0.01837	0.018528	0.018708	0.01891	0.019136	0.019386	0.019659	0.019958	0.020282	0.020633	0.021011	0.021417	0.021853	0.022319	0.022817	0.023347	0.023911	0.024512	0.025149	0.025824	0.026541	0.0273	0.028103	0.028952	0.029851	0.030801	0.031804	0.032864	0.033983	0.035165	0.036413	0.03773	0.039119	0.040586	0.042134	0.043767	0.045491	0.04731	0.049229	0.051255	0.053394	0.055651	0.058034
0.017486	0.017496	0.017527	0.017578	0.01765	0.017742	0.017855	0.01799	0.018146	0.018324	0.018525	0.018748	0.018995	0.019265	0.019561	0.019882	0.020229	0.020603	0.021004	0.021435	0.021896	0.022389	0.022913	0.023472	0.024066	0.024696	0.025365	0.026073	0.026824	0.027619	0.02846	0.029349	0.030289	0.031282	0.032331	0.033439	0.034609	0.035844	0.037147	0.038523	0.039975	0.041508	0.043125	0.044832	0.046633	0.048533	0.05054	0.052657	0.054892	0.057252
0.017116	0.017126	0.017156	0.017207	0.017278	0.017369	0.017481	0.017614	0.017769	0.017945	0.018143	0.018364	0.018608	0.018876	0.019168	0.019485	0.019828	0.020198	0.020596	0.021022	0.021478	0.021965	0.022484	0.023036	0.023624	0.024247	0.024909	0.02561	0.026353	0.02714	0.027972	0.028852	0.029782	0.030765	0.031803	0.032899	0.034057	0.03528	0.03657	0.037932	0.039369	0.040886	0.042487	0.044177	0.04596	0.047842	0.049829	0.051926	0.054139	0.056476
0.01675	0.01676	0.01679	0.01684	0.01691	0.017	0.017111	0.017242	0.017395	0.017569	0.017765	0.017984	0.018225	0.01849	0.018779	0.019093	0.019432	0.019798	0.020191	0.020613	0.021064	0.021545	0.022059	0.022605	0.023186	0.023803	0.024458	0.025152	0.025887	0.026665	0.027488	0.028359	0.029279	0.030252	0.031279	0.032364	0.03351	0.03472	0.035997	0.037345	0.038768	0.04027	0.041854	0.043527	0.045293	0.047156	0.049123	0.051199	0.053391	0.055704
0.016388	0.016398	0.016427	0.016476	0.016546	0.016635	0.016745	0.016875	0.017026	0.017198	0.017392	0.017608	0.017846	0.018108	0.018394	0.018704	0.01904	0.019402	0.01979	0.020207	0.020654	0.02113	0.021638	0.022178	0.022753	0.023363	0.024011	0.024697	0.025424	0.026194	0.027009	0.02787	0.028781	0.029743	0.03076	0.031834	0.032968	0.034165	0.035429	0.036763	0.038171	0.039658	0.041226	0.042882	0.04463	0.046474	0.048422	0.050477	0.052647	0.054938
0.016029	0.016039	0.016068	0.016117	0.016186	0.016274	0.016382	0.016511	0.01666	0.01683	0.017022	0.017236	0.017472	0.017731	0.018013	0.01832	0.018652	0.019009	0.019394	0.019806	0.020248	0.020719	0.021221	0.021755	0.022324	0.022928	0.023568	0.024247	0.024966	0.025728	0.026534	0.027386	0.028287	0.029239	0.030245	0.031307	0.032429	0.033614	0.034865	0.036185	0.037579	0.03905	0.040603	0.042242	0.043972	0.045798	0.047725	0.04976	0.051908	0.054176
0.015675	0.015685	0.015714	0.015762	0.01583	0.015917	0.016024	0.016151	0.016299	0.016467	0.016657	0.016868	0.017101	0.017357	0.017636	0.01794	0.018268	0.018621	0.019002	0.019409	0.019846	0.020312	0.020808	0.021337	0.021899	0.022496	0.023129	0.023801	0.024513	0.025266	0.026063	0.026906	0.027797	0.028739	0.029734	0.030786	0.031896	0.033068	0.034306	0.035612	0.036992	0.038447	0.039984	0.041606	0.043318	0.045126	0.047033	0.049048	0.051174	0.05342
0.015325	0.015334	0.015363	0.015411	0.015477	0.015564	0.01567	0.015795	0.015941	0.016108	0.016295	0.016504	0.016734	0.016987	0.017263	0.017563	0.017888	0.018237	0.018613	0.019017	0.019448	0.019909	0.0204	0.020922	0.021478	0.022069	0.022695	0.023359	0.024063	0.024808	0.025596	0.02643	0.027312	0.028244	0.029228	0.030268	0.031367	0.032526	0.033751	0.035044	0.036408	0.037849	0.03937	0.040975	0.04267	0.044458	0.046346	0.04834	0.050445	0.052668
0.014978	0.014988	0.015016	0.015063	0.015129	0.015215	0.015319	0.015443	0.015588	0.015752	0.015937	0.016143	0.016371	0.016622	0.016895	0.017191	0.017512	0.017857	0.018229	0.018628	0.019054	0.01951	0.019995	0.020512	0.021062	0.021645	0.022265	0.022922	0.023618	0.024354	0.025134	0.025959	0.026831	0.027753	0.028726	0.029755	0.030842	0.031989	0.033201	0.03448	0.03583	0.037255	0.03876	0.040349	0.042025	0.043795	0.045664	0.047637	0.049721	0.051921
0.014636	0.014645	0.014673	0.01472	0.014785	0.014869	0.014973	0.015096	0.015238	0.015401	0.015584	0.015787	0.016013	0.016262	0.01653	0.016823	0.01714	0.017482	0.017849	0.018243	0.018664	0.019115	0.019595	0.020106	0.020649	0.021226	0.021839	0.022488	0.023177	0.023905	0.024676	0.025492	0.026354	0.027266	0.028229	0.029247	0.030321	0.031456	0.032655	0.03392	0.035256	0.036666	0.038155	0.039727	0.041386	0.043137	0.044986	0.046939	0.049001	0.051178
0.014297	0.014307	0.014334	0.01438	0.014445	0.014528	0.01463	0.014752	0.014892	0.015053	0.015234	0.015435	0.015658	0.015902	0.016169	0.016459	0.016772	0.01711	0.017473	0.017862	0.018279	0.018724	0.019198	0.019704	0.020241	0.020811	0.021417	0.022059	0.02274	0.02346	0.024222	0.025029	0.025882	0.026783	0.027736	0.028742	0.029805	0.030928	0.032113	0.033365	0.034686	0.036081	0.037554	0.039109	0.040751	0.042483	0.044314	0.046245	0.048285	0.05044
0.013963	0.013972	0.013999	0.014044	0.014108	0.01419	0.014291	0.014411	0.014551	0.014709	0.014888	0.015087	0.015307	0.015549	0.015812	0.016098	0.016408	0.016742	0.017103	0.017485	0.017897	0.018337	0.018806	0.019305	0.019837	0.020401	0.020999	0.021634	0.022307	0.023019	0.023773	0.02457	0.025414	0.026305	0.027247	0.028242	0.029293	0.030404	0.031576	0.032814	0.034121	0.035501	0.036958	0.038496	0.04012	0.041834	0.043645	0.045556	0.047575	0.049707
0.013632	0.013641	0.013668	0.013713	0.013776	0.013857	0.013957	0.014075	0.014213	0.014369	0.014546	0.014743	0.01496	0.015199	0.015459	0.015742	0.016048	0.016378	0.016732	0.017113	0.01752	0.017954	0.018418	0.018911	0.019436	0.019994	0.020586	0.021213	0.021878	0.022582	0.023327	0.024116	0.024949	0.025831	0.026762	0.027746	0.028786	0.029884	0.031043	0.032267	0.03356	0.034925	0.036366	0.037887	0.039493	0.041189	0.042981	0.044871	0.046868	0.048978
0.013305	0.013314	0.01334	0.013385	0.013447	0.013527	0.013626	0.013743	0.013878	0.014033	0.014208	0.014402	0.014617	0.014853	0.01511	0.015389	0.015692	0.016017	0.016368	0.016744	0.017146	0.017576	0.018034	0.018521	0.01904	0.019591	0.020176	0.020796	0.021453	0.022149	0.022886	0.023665	0.024489	0.025361	0.026282	0.027255	0.028282	0.029368	0.030514	0.031725	0.033003	0.034353	0.035778	0.037283	0.038872	0.040549	0.042321	0.044191	0.046167	0.048253
0.012982	0.01299	0.013017	0.01306	0.013122	0.013201	0.013299	0.013414	0.013548	0.013701	0.013874	0.014066	0.014278	0.014511	0.014765	0.015041	0.015339	0.015661	0.016007	0.016379	0.016776	0.017201	0.017653	0.018135	0.018648	0.019192	0.01977	0.020383	0.021033	0.021721	0.022449	0.023219	0.024034	0.024895	0.025805	0.026767	0.027783	0.028856	0.02999	0.031187	0.032451	0.033786	0.035195	0.036683	0.038254	0.039913	0.041666	0.043515	0.045469	0.047533
0.012662	0.012671	0.012697	0.01274	0.012801	0.012879	0.012975	0.013089	0.013222	0.013373	0.013543	0.013733	0.013942	0.014172	0.014423	0.014696	0.014991	0.015309	0.015651	0.016018	0.01641	0.01683	0.017277	0.017753	0.01826	0.018798	0.019369	0.019974	0.020616	0.021296	0.022015	0.022777	0.023582	0.024433	0.025333	0.026284	0.027288	0.028349	0.02947	0.030653	0.031903	0.033222	0.034616	0.036087	0.037641	0.039281	0.041014	0.042843	0.044776	0.046817
0.012347	0.012355	0.012381	0.012424	0.012483	0.012561	0.012656	0.012768	0.012899	0.013049	0.013217	0.013404	0.013611	0.013838	0.014089	0.014355	0.014647	0.014961	0.015298	0.015661	0.016049	0.016466	0.016905	0.017375	0.017875	0.018407	0.018971	0.019569	0.020204	0.020875	0.021586	0.022339	0.023134	0.023976	0.024865	0.025804	0.026797	0.027846	0.028953	0.030123	0.031359	0.032663	0.034041	0.035495	0.037031	0.038653	0.040367	0.042176	0.044087	0.046106
0.012035	0.012043	0.012069	0.012111	0.01217	0.012246	0.01234	0.012451	0.012581	0.012728	0.012894	0.013079	0.013283	0.013507	0.013752	0.014018	0.014306	0.014616	0.01495	0.015308	0.015691	0.0161	0.016536	0.017001	0.017495	0.01802	0.018577	0.019169	0.019795	0.020459	0.021161	0.021905	0.022691	0.023522	0.024401	0.025329	0.02631	0.027347	0.028441	0.029598	0.030819	0.032108	0.03347	0.034908	0.036426	0.03803	0.039725	0.041513	0.043402	0.045398
0.011727	0.011735	0.01176	0.011802	0.01186	0.011936	0.012028	0.012138	0.012266	0.012411	0.012575	0.012758	0.012959	0.013181	0.013422	0.013685	0.013969	0.014275	0.014605	0.014958	0.015336	0.015741	0.016171	0.01663	0.017118	0.017637	0.018188	0.018772	0.01939	0.020046	0.02074	0.021474	0.022251	0.023072	0.023941	0.024858	0.025828	0.026852	0.027934	0.029076	0.030283	0.031557	0.032903	0.034325	0.035826	0.037411	0.039085	0.040854	0.042722	0.044695
0.011423	0.011431	0.011455	0.011497	0.011554	0.011629	0.01172	0.011828	0.011954	0.012098	0.01226	0.01244	0.012639	0.012858	0.013096	0.013356	0.013636	0.013939	0.014264	0.014613	0.014986	0.015385	0.015811	0.016268	0.016746	0.017258	0.017802	0.018379	0.01899	0.019637	0.020323	0.021048	0.021816	0.022627	0.023485	0.024391	0.025349	0.026361	0.02743	0.028559	0.029751	0.031011	0.032341	0.033745	0.035229	0.036796	0.038451	0.040199	0.042045	0.043996
0.011122	0.01113	0.011155	0.011195	0.011252	0.011325	0.011416	0.011523	0.011647	0.011789	0.011948	0.012126	0.012323	0.012539	0.012774	0.01303	0.013307	0.013606	0.013927	0.014271	0.01464	0.015034	0.015454	0.015901	0.016377	0.016883	0.01742	0.017989	0.018593	0.019233	0.01991	0.020626	0.021384	0.022185	0.023033	0.023928	0.024874	0.025874	0.02693	0.028045	0.029223	0.030468	0.031782	0.03317	0.034636	0.036185	0.03782	0.039548	0.041373	0.043301
0.010825	0.010833	0.010857	0.010897	0.010954	0.011026	0.011115	0.011221	0.011343	0.011483	0.011641	0.011816	0.01201	0.012223	0.012456	0.012708	0.012982	0.013276	0.013593	0.013933	0.014297	0.014686	0.015101	0.015543	0.016013	0.016512	0.017042	0.017604	0.0182	0.018832	0.0195	0.020208	0.020956	0.021748	0.022584	0.023469	0.024403	0.025391	0.026434	0.027536	0.0287	0.029929	0.031228	0.032599	0.034047	0.035577	0.037194	0.038901	0.040704	0.04261
0.010532	0.01054	0.010564	0.010603	0.010659	0.01073	0.010818	0.010922	0.011043	0.011181	0.011337	0.01151	0.011701	0.011912	0.012141	0.01239	0.01266	0.012951	0.013264	0.013599	0.013959	0.014342	0.014752	0.015188	0.015652	0.016145	0.016668	0.017223	0.017812	0.018435	0.019095	0.019793	0.020532	0.021314	0.02214	0.023014	0.023936	0.024912	0.025942	0.02703	0.02818	0.029394	0.030677	0.032032	0.033463	0.034974	0.036571	0.038258	0.04004	0.041923
0.010243	0.010251	0.010274	0.010313	0.010368	0.010438	0.010525	0.010628	0.010747	0.010883	0.011037	0.011208	0.011396	0.011604	0.01183	0.012076	0.012342	0.012629	0.012938	0.013269	0.013624	0.014002	0.014406	0.014837	0.015295	0.015781	0.016298	0.016845	0.017426	0.018042	0.018693	0.019383	0.020112	0.020884	0.0217	0.022562	0.023474	0.024436	0.025454	0.026529	0.027664	0.028863	0.03013	0.031468	0.032882	0.034375	0.035952	0.037618	0.039379	0.041239
0.0099575	0.0099651	0.0099881	0.010027	0.010081	0.01015	0.010236	0.010337	0.010455	0.010589	0.01074	0.010909	0.011095	0.0113	0.011523	0.011766	0.012028	0.012311	0.012616	0.012943	0.013292	0.013666	0.014065	0.014489	0.014941	0.015421	0.015931	0.016472	0.017045	0.017652	0.018295	0.018976	0.019697	0.020458	0.021263	0.022115	0.023014	0.023965	0.02497	0.026031	0.027152	0.028336	0.029587	0.030909	0.032305	0.033779	0.035337	0.036983	0.038722	0.04056
0.0096756	0.0096831	0.0097058	0.0097437	0.0097969	0.0098656	0.0099498	0.01005	0.010166	0.010298	0.010448	0.010614	0.010798	0.010999	0.01122	0.011462	0.011718	0.011997	0.012298	0.01262	0.012965	0.013334	0.013727	0.014146	0.014592	0.015065	0.015568	0.016102	0.016668	0.017267	0.017902	0.018573	0.019284	0.020036	0.020831	0.021671	0.022559	0.023498	0.024489	0.025537	0.026644	0.027813	0.029048	0.030353	0.031731	0.033187	0.034726	0.036351	0.038069	0.039884
0.0093974	0.0094048	0.0094272	0.0094646	0.009517	0.0095847	0.0096678	0.0097665	0.0098809	0.010012	0.010159	0.010323	0.010504	0.010703	0.01092	0.011156	0.011411	0.011687	0.011983	0.012301	0.012641	0.013005	0.013393	0.013806	0.014246	0.014713	0.015209	0.015736	0.016294	0.016885	0.017511	0.018174	0.018876	0.019617	0.020402	0.021231	0.022108	0.023034	0.024013	0.025047	0.02614	0.027293	0.028513	0.029801	0.031162	0.032599	0.034118	0.035724	0.037419	0.039211
0.0091229	0.0091302	0.0091523	0.0091891	0.0092408	0.0093075	0.0093894	0.0094867	0.0095995	0.0097283	0.0098734	0.010035	0.010214	0.01041	0.010624	0.010857	0.011108	0.01138	0.011672	0.011986	0.012321	0.01268	0.013063	0.01347	0.013904	0.014365	0.014854	0.015373	0.015924	0.016512	0.017125	0.017779	0.018471	0.019203	0.019977	0.020795	0.02166	0.022574	0.02354	0.02456	0.025639	0.026778	0.027981	0.029253	0.030596	0.032015	0.033514	0.035099	0.036773	0.038542
0.008852	0.0088593	0.008881	0.0089173	0.0089683	0.009034	0.0091148	0.0092106	0.0093219	0.0094488	0.0095918	0.0097511	0.0099272	0.010121	0.010332	0.010561	0.010809	0.011077	0.011365	0.011674	0.012005	0.012359	0.012736	0.013138	0.013565	0.01402	0.014502	0.015015	0.015558	0.016133	0.016742	0.017387	0.01807	0.018792	0.019555	0.020362	0.021216	0.022118	0.023071	0.024077	0.025142	0.026265	0.027453	0.028708	0.030033	0.031434	0.032914	0.034478	0.03613	0.037877
0.0085848	0.008592	0.0086134	0.0086492	0.0086994	0.0087642	0.0088438	0.0089382	0.0090479	0.009173	0.0093139	0.0094709	0.0096444	0.009835	0.010043	0.010269	0.010514	0.010778	0.011062	0.011366	0.011693	0.012041	0.012413	0.012809	0.013231	0.013679	0.014155	0.01466	0.015195	0.015762	0.016363	0.016999	0.017672	0.018385	0.019138	0.019934	0.020776	0.021665	0.022605	0.023598	0.024648	0.025757	0.026929	0.028167	0.029475	0.030857	0.032317	0.033861	0.035491	0.037215
0.0083213	0.0083284	0.0083495	0.0083847	0.0084342	0.0084981	0.0085764	0.0086695	0.0087775	0.0089008	0.0090397	0.0091943	0.0093653	0.0095531	0.0097581	0.0099809	0.010222	0.010482	0.010762	0.011062	0.011384	0.011727	0.012094	0.012484	0.0129	0.013342	0.013811	0.014308	0.014836	0.015395	0.015988	0.016615	0.017279	0.017981	0.018724	0.019509	0.020339	0.021216	0.022143	0.023123	0.024158	0.025252	0.026408	0.027629	0.028919	0.030283	0.031724	0.033247	0.034855	0.036556
0.0080615	0.0080684	0.0080892	0.0081239	0.0081727	0.0082356	0.0083128	0.0084044	0.0085109	0.0086323	0.008769	0.0089214	0.0090899	0.0092749	0.0094769	0.0096964	0.0099339	0.01019	0.010466	0.010762	0.011078	0.011417	0.011778	0.012163	0.012573	0.013008	0.01347	0.013961	0.014481	0.015032	0.015616	0.016234	0.016889	0.017581	0.018313	0.019087	0.019905	0.02077	0.021685	0.022651	0.023672	0.02475	0.02589	0.027095	0.028367	0.029712	0.031133	0.032636	0.034223	0.0359
0.0078053	0.0078121	0.0078326	0.0078668	0.0079148	0.0079767	0.0080527	0.008143	0.0082479	0.0083674	0.0085021	0.0086522	0.0088182	0.0090003	0.0091993	0.0094155	0.0096495	0.009902	0.010174	0.010465	0.010777	0.01111	0.011466	0.011845	0.012249	0.012678	0.013133	0.013617	0.014129	0.014673	0.015248	0.015857	0.016502	0.017185	0.017906	0.018669	0.019476	0.020328	0.02123	0.022182	0.023189	0.024252	0.025376	0.026564	0.027819	0.029145	0.030546	0.032028	0.033593	0.035248
0.0075527	0.0075594	0.0075796	0.0076133	0.0076605	0.0077215	0.0077963	0.0078853	0.0079884	0.0081062	0.0082388	0.0083866	0.00855	0.0087294	0.0089253	0.0091382	0.0093687	0.0096173	0.0098848	0.010172	0.010479	0.010808	0.011158	0.011531	0.011929	0.012351	0.0128	0.013276	0.013781	0.014317	0.014884	0.015484	0.016119	0.016792	0.017503	0.018255	0.01905	0.01989	0.020778	0.021717	0.02271	0.023758	0.024866	0.026036	0.027274	0.028581	0.029963	0.031424	0.032967	0.034598
0.0073038	0.0073104	0.0073302	0.0073634	0.0074099	0.00747	0.0075436	0.0076312	0.0077327	0.0078486	0.0079792	0.0081247	0.0082855	0.0084621	0.008655	0.0088646	0.0090915	0.0093363	0.0095996	0.0098822	0.010185	0.010508	0.010853	0.011221	0.011613	0.012029	0.012471	0.01294	0.013437	0.013964	0.014523	0.015114	0.01574	0.016402	0.017103	0.017844	0.018627	0.019455	0.02033	0.021255	0.022234	0.023266	0.024358	0.025512	0.026731	0.02802	0.029382	0.030822	0.032343	0.033952
0.0070585	0.007065	0.0070845	0.0071172	0.0071629	0.007222	0.0072945	0.0073806	0.0074806	0.0075947	0.0077231	0.0078664	0.0080247	0.0081985	0.0083883	0.0085946	0.008818	0.0090589	0.0093181	0.0095963	0.0098942	0.010213	0.010552	0.010914	0.0113	0.011709	0.012145	0.012606	0.013096	0.013615	0.014165	0.014748	0.015364	0.016017	0.016707	0.017436	0.018212	0.019024	0.019886	0.020797	0.021761	0.022778	0.023854	0.024991	0.026193	0.027462	0.028805	0.030224	0.031723	0.033308
0.0068168	0.0068232	0.0068425	0.0068746	0.0069196	0.0069778	0.0070491	0.0071338	0.0072321	0.0073444	0.0074708	0.0076117	0.0077675	0.0079385	0.0081253	0.0083283	0.008548	0.0087852	0.0090402	0.009314	0.0096072	0.0099205	0.010255	0.010611	0.010991	0.011394	0.011822	0.012277	0.012759	0.01327	0.013812	0.014385	0.014992	0.015634	0.016314	0.017032	0.017792	0.0186	0.019445	0.020342	0.021291	0.022293	0.023353	0.024473	0.025657	0.026908	0.02823	0.029628	0.031105	0.032667
0.0065788	0.0065851	0.006604	0.0066356	0.0066799	0.0067371	0.0068072	0.0068905	0.0069873	0.0070977	0.007222	0.0073606	0.0075138	0.0076821	0.0078658	0.0080655	0.0082817	0.008515	0.0087659	0.0090353	0.0093237	0.009632	0.0099611	0.010312	0.010685	0.011082	0.011503	0.011951	0.012425	0.012928	0.013461	0.014026	0.014623	0.015255	0.015924	0.016631	0.017379	0.01817	0.019011	0.01989	0.020825	0.021812	0.022855	0.023958	0.025124	0.026356	0.027658	0.029035	0.03049	0.032029
0.0063445	0.0063506	0.0063692	0.0064003	0.0064439	0.0065	0.006569	0.0066509	0.0067461	0.0068546	0.0069769	0.0071132	0.0072639	0.0074293	0.00761	0.0078064	0.008019	0.0082484	0.0084952	0.0087601	0.0090438	0.0093471	0.0096708	0.010016	0.010383	0.010773	0.011188	0.011628	0.012095	0.01259	0.013114	0.01367	0.014258	0.01488	0.015538	0.016234	0.01697	0.017749	0.018572	0.019446	0.020361	0.021333	0.02236	0.023446	0.024594	0.025807	0.027089	0.028445	0.029878	0.031393
0.0061137	0.0061198	0.0061381	0.0061686	0.0062114	0.0062666	0.0063344	0.006415	0.0065085	0.0066152	0.0067354	0.0068693	0.0070175	0.0071801	0.0073577	0.0075508	0.0077599	0.0079854	0.0082281	0.0084886	0.0087675	0.0090657	0.009384	0.0097232	0.010084	0.010468	0.010876	0.011309	0.011768	0.012255	0.012771	0.013317	0.013895	0.014507	0.015155	0.01584	0.016564	0.01733	0.01814	0.018996	0.019905	0.020857	0.021868	0.022937	0.024067	0.025261	0.026523	0.027857	0.029268	0.030759
0.0058866	0.0058926	0.0059105	0.0059405	0.0059826	0.0060368	0.0061035	0.0061826	0.0062745	0.0063794	0.0064975	0.0066291	0.0067747	0.0069346	0.0071091	0.0072989	0.0075043	0.007726	0.0079645	0.0082206	0.0084948	0.0087879	0.0091007	0.0094342	0.0097891	0.010167	0.010568	0.010993	0.011445	0.011923	0.012431	0.012968	0.013537	0.014139	0.014775	0.015449	0.016161	0.016915	0.017711	0.018553	0.019444	0.020385	0.021379	0.022431	0.023542	0.024717	0.025959	0.027272	0.02866	0.030128
0.0056631	0.005669	0.0056866	0.0057161	0.0057574	0.0058107	0.0058761	0.0059539	0.0060441	0.0061471	0.0062632	0.0063925	0.0065355	0.0066926	0.0068641	0.0070505	0.0072524	0.0074702	0.0077045	0.0079561	0.0082255	0.0085136	0.008821	0.0091487	0.0094975	0.0098684	0.010263	0.010681	0.011125	0.011595	0.012094	0.012622	0.013181	0.013773	0.014399	0.015061	0.015762	0.016503	0.017286	0.018114	0.018989	0.019915	0.020893	0.021927	0.02302	0.024176	0.025398	0.026689	0.028055	0.029499
0.0054411	0.005449	0.0054663	0.0054952	0.0055358	0.0055882	0.0056515	0.0057288	0.0058174	0.0059186	0.0060325	0.0061595	0.0063	0.0064542	0.0066226	0.0068057	0.007004	0.0072179	0.0074481	0.0076952	0.0079598	0.0082428	0.0085447	0.0088667	0.0092093	0.0095738	0.009961	0.010372	0.010808	0.01127	0.01176	0.012279	0.012829	0.01341	0.014026	0.014677	0.015365	0.016093	0.016863	0.017677	0.018538	0.019448	0.020409	0.021426	0.022501	0.023637	0.024838	0.026109	0.027452	0.028872
0.005227	0.0052327	0.0052497	0.0052781	0.0053168	0.0053693	0.0054323	0.0055073	0.0055943	0.0056936	0.0058054	0.0059301	0.006068	0.0062194	0.0063847	0.0065645	0.0067591	0.0069692	0.0071952	0.0074378	0.0076976	0.0079754	0.008272	0.0085881	0.0089246	0.0092825	0.0096628	0.010067	0.010495	0.010949	0.01143	0.01194	0.01248	0.013051	0.013656	0.014295	0.014972	0.015687	0.016443	0.017243	0.018089	0.018983	0.019928	0.020927	0.021984	0.023101	0.024282	0.02553	0.02685	0.028247
0.0050144	0.00502	0.0050367	0.0050645	0.0051036	0.005154	0.0052159	0.0052894	0.0053748	0.0054722	0.005582	0.0057043	0.0058389	0.0059882	0.0061505	0.0063268	0.0065178	0.006724	0.0069458	0.0071839	0.0074389	0.0077116	0.0080027	0.008313	0.0086433	0.0089947	0.009368	0.0097643	0.010185	0.010631	0.011103	0.011604	0.012134	0.012695	0.013288	0.013917	0.014581	0.015284	0.016027	0.016812	0.017643	0.018521	0.01945	0.020431	0.021469	0.022567	0.023727	0.024954	0.026251	0.027623
0.0048055	0.004811	0.0048273	0.0048546	0.0048929	0.0049424	0.0050031	0.0050752	0.0051589	0.0052545	0.0053621	0.0054821	0.0056148	0.0057606	0.0059197	0.0060928	0.0062801	0.0064823	0.0066999	0.0069335	0.0071837	0.0074512	0.0077368	0.0080413	0.0083654	0.0087102	0.0090765	0.0094654	0.0098781	0.010316	0.010779	0.011271	0.011791	0.012342	0.012924	0.013541	0.014193	0.014883	0.015612	0.016384	0.017199	0.018062	0.018974	0.019938	0.020957	0.022034	0.023174	0.024379	0.025653	0.027001
0.0046003	0.0046056	0.0046216	0.0046484	0.0046859	0.0047344	0.0047939	0.0048646	0.0049467	0.0050404	0.0051459	0.0052635	0.0053936	0.0055365	0.0056926	0.0058622	0.0060459	0.0062442	0.0064576	0.0066866	0.006932	0.0071943	0.0074744	0.007773	0.0080909	0.008429	0.0087883	0.0091698	0.0095746	0.010004	0.010459	0.010941	0.011451	0.011991	0.012563	0.013168	0.013808	0.014485	0.015201	0.015958	0.016758	0.017605	0.0185	0.019446	0.020446	0.021504	0.022623	0.023806	0.025057	0.02638
0.0043986	0.0044039	0.0044196	0.0044458	0.0044826	0.0045301	0.0045884	0.0046577	0.0047381	0.0048299	0.0049333	0.0050486	0.005176	0.0053161	0.005469	0.0056352	0.0058153	0.0060096	0.0062187	0.0064432	0.0066837	0.0069408	0.0072154	0.007508	0.0078197	0.0081511	0.0085034	0.0088774	0.0092743	0.0096952	0.010141	0.010614	0.011114	0.011644	0.012205	0.012798	0.013426	0.01409	0.014792	0.015534	0.01632	0.01715	0.018028	0.018956	0.019938	0.020976	0.022073	0.023234	0.024462	0.025763
0.0042007	0.0042058	0.0042212	0.0042469	0.0042829	0.0043294	0.0043865	0.0044544	0.0045331	0.004623	0.0047243	0.0048372	0.004962	0.0050992	0.005248	0.0054118	0.0055882	0.0057785	0.0059833	0.0062033	0.0064388	0.0066908	0.0069597	0.0072465	0.0075518	0.0078766	0.0082217	0.0085883	0.0089772	0.0093896	0.0098267	0.01029	0.01078	0.0113	0.011849	0.012431	0.013046	0.013697	0.014385	0.015113	0.015883	0.016697	0.017558	0.018469	0.019431	0.020449	0.021525	0.022664	0.023868	0.025141
0.0040064	0.0040114	0.0040265	0.0040516	0.0040869	0.0041324	0.0041883	0.0042547	0.0043318	0.0044198	0.0045189	0.0046294	0.0047516	0.0048859	0.0050325	0.0051919	0.0053646	0.0055509	0.0057515	0.0059668	0.0061974	0.0064441	0.0067074	0.0069882	0.0072872	0.0076053	0.0079433	0.0083022	0.0086831	0.0090871	0.0095152	0.0099689	0.010449	0.010958	0.011497	0.012066	0.012669	0.013307	0.013981	0.014695	0.015449	0.016247	0.01709	0.017982	0.018926	0.019923	0.020978	0.022094	0.023275	0.024523
0.0038158	0.0038207	0.0038354	0.00386	0.0038945	0.0039391	0.0039937	0.0040587	0.0041341	0.0042202	0.0043172	0.0044253	0.0045448	0.0046762	0.0048196	0.0049756	0.0051445	0.005326	0.005523	0.0057337	0.0059594	0.0062008	0.0064585	0.0067333	0.0070259	0.0073372	0.007668	0.0080193	0.0083921	0.0087875	0.0092067	0.0096508	0.010121	0.010619	0.011146	0.011704	0.012294	0.012919	0.013579	0.014278	0.015017	0.015798	0.016624	0.017498	0.018422	0.019399	0.020433	0.021526	0.022682	0.023905
0.0036289	0.0036337	0.0036481	0.0036722	0.0037059	0.0037494	0.0038029	0.0038664	0.0039401	0.0040242	0.004119	0.0042247	0.0043416	0.00447	0.0046103	0.0047628	0.0049279	0.0051062	0.0052981	0.0055041	0.0057248	0.0059609	0.0062129	0.0064816	0.0067678	0.0070722	0.0073958	0.0077395	0.0081042	0.008491	0.008901	0.0093355	0.0097957	0.010283	0.010799	0.011345	0.011922	0.012533	0.01318	0.013863	0.014586	0.015351	0.01616	0.017015	0.017919	0.018876	0.019888	0.020958	0.02209	0.023287
0.0034458	0.0034505	0.0034645	0.003488	0.003521	0.0035635	0.0036157	0.0036777	0.0037497	0.003832	0.0039246	0.0040278	0.004142	0.0042675	0.0044045	0.0045535	0.0047149	0.0048891	0.0050766	0.0052779	0.0054936	0.0057243	0.0059706	0.0062332	0.0065129	0.0068105	0.0071268	0.0074627	0.0078192	0.0081973	0.0085982	0.0090229	0.0094729	0.0099493	0.010454	0.010987	0.011552	0.01215	0.012782	0.01345	0.014158	0.014906	0.015697	0.016533	0.017418	0.018354	0.019343	0.02039	0.021498	0.022669
0.0032663	0.0032709	0.0032847	0.0033076	0.0033397	0.0033812	0.0034322	0.0034928	0.0035631	0.0036433	0.0037337	0.0038346	0.0039461	0.0040685	0.0042023	0.0043478	0.0045054	0.0046754	0.0048585	0.0050551	0.0052657	0.005491	0.0057315	0.005988	0.0062612	0.0065518	0.0068607	0.0071889	0.0075371	0.0079065	0.008298	0.008713	0.0091526	0.009618	0.010111	0.010632	0.011184	0.011768	0.012386	0.013039	0.01373	0.014461	0.015235	0.016052	0.016917	0.017832	0.018799	0.019823	0.020906	0.022051
0.0030907	0.0030951	0.0031085	0.0031309	0.0031623	0.0032027	0.0032525	0.0033115	0.0033801	0.0034584	0.0035466	0.0036449	0.0037537	0.0038732	0.0040037	0.0041456	0.0042993	0.0044653	0.0046439	0.0048357	0.0050412	0.005261	0.0054951	0.005746	0.0060126	0.0062962	0.0065977	0.0069179	0.0072578	0.0076184	0.0080006	0.0084057	0.0088348	0.0092892	0.0097702	0.010279	0.010818	0.011388	0.011992	0.01263	0.013305	0.014018	0.014773	0.015572	0.016417	0.01731	0.018255	0.019255	0.020313	0.021432
0.0029188	0.0029231	0.0029362	0.0029579	0.0029885	0.003028	0.0030764	0.003134	0.0032008	0.0032771	0.0033631	0.0034589	0.0035649	0.0036814	0.0038086	0.0039469	0.0040968	0.0042585	0.0044327	0.0046196	0.00482	0.0050343	0.0052631	0.0055071	0.0057671	0.0060436	0.0063376	0.0066499	0.0069813	0.0073329	0.0077057	0.0081008	0.0085193	0.0089625	0.0094318	0.0099285	0.010454	0.01101	0.011599	0.012221	0.01288	0.013576	0.014313	0.015092	0.015917	0.016789	0.017711	0.018687	0.019719	0.020811
0.0027506	0.0027549	0.0027676	0.0027888	0.0028186	0.002857	0.0029042	0.0029602	0.0030253	0.0030996	0.0031832	0.0032766	0.0033798	0.0034932	0.0036171	0.0037518	0.0038977	0.0040552	0.0042248	0.0044069	0.0046021	0.0048108	0.0050337	0.0052714	0.0055246	0.005794	0.0060804	0.0063846	0.0067075	0.0070501	0.0074133	0.0077982	0.0082061	0.008638	0.0090953	0.0095793	0.010092	0.010634	0.011207	0.011814	0.012456	0.013135	0.013853	0.014613	0.015417	0.016267	0.017166	0.018118	0.019124	0.020189
0.0025863	0.0025905	0.0026028	0.0026234	0.0026524	0.0026898	0.0027356	0.0027902	0.0028535	0.0029257	0.0030071	0.0030979	0.0031983	0.0033086	0.0034291	0.0035602	0.0037021	0.0038554	0.0040204	0.0041975	0.0043874	0.0045905	0.0048074	0.0050387	0.005285	0.0055472	0.0058259	0.006122	0.0064363	0.0067697	0.0071232	0.0074979	0.0078949	0.0083154	0.0087606	0.0092318	0.0097306	0.010258	0.010817	0.011408	0.012033	0.012694	0.013394	0.014133	0.014916	0.015744	0.01662	0.017547	0.018528	0.019565
0.0024259	0.0024299	0.0024419	0.0024619	0.0024901	0.0025264	0.0025709	0.0026239	0.0026854	0.0027556	0.0028347	0.0029229	0.0030205	0.0031276	0.0032447	0.0033721	0.00351	0.0036589	0.0038193	0.0039915	0.004176	0.0043733	0.0045841	0.004809	0.0050484	0.0053033	0.0055742	0.005862	0.0061676	0.0064917	0.0068354	0.0071998	0.0075858	0.0079946	0.0084275	0.0088857	0.0093708	0.0098842	0.010427	0.011002	0.01161	0.012253	0.012934	0.013653	0.014415	0.015221	0.016073	0.016975	0.017929	0.018938
0.0022693	0.0022732	0.0022848	0.0023043	0.0023316	0.0023668	0.00241	0.0024614	0.0025211	0.0025892	0.002666	0.0027516	0.0028462	0.0029503	0.0030639	0.0031875	0.0033214	0.0034659	0.0036215	0.0037886	0.0039677	0.0041593	0.0043639	0.0045822	0.0048147	0.0050621	0.0053251	0.0056045	0.0059012	0.006216	0.0065497	0.0069033	0.0072784	0.0076754	0.0080958	0.008541	0.0090121	0.0095107	0.010038	0.010597	0.011187	0.011812	0.012473	0.013173	0.013912	0.014695	0.015523	0.0164	0.017327	0.018308
0.0021166	0.0021204	0.0021316	0.0021505	0.0021769	0.0022111	0.002253	0.0023028	0.0023606	0.0024266	0.002501	0.0025839	0.0026757	0.0027765	0.0028866	0.0030064	0.0031361	0.0032762	0.003427	0.003589	0.0037626	0.0039483	0.0041467	0.0043583	0.0045836	0.0048235	0.0050785	0.0053495	0.0056371	0.0059423	0.0062659	0.006609	0.0069725	0.0073576	0.0077654	0.0081971	0.0086541	0.0091377	0.0096495	0.010191	0.010764	0.01137	0.012012	0.01269	0.013408	0.014168	0.014971	0.015822	0.016721	0.017674
0.0019678	0.0019715	0.0019824	0.0020006	0.0020262	0.0020592	0.0020998	0.002148	0.0022039	0.0022678	0.0023397	0.00242	0.0025088	0.0026063	0.0027129	0.0028288	0.0029543	0.0030899	0.0032358	0.0033926	0.0035606	0.0037404	0.0039323	0.0041371	0.0043553	0.0045875	0.0048343	0.0050966	0.0053751	0.0056706	0.0059839	0.0063161	0.0066681	0.007041	0.0074357	0.0078539	0.0082965	0.0087649	0.0092606	0.0097851	0.01034	0.010927	0.011549	0.012206	0.012902	0.013637	0.014416	0.01524	0.016112	0.017034
0.0018231	0.0018266	0.0018371	0.0018547	0.0018794	0.0019113	0.0019505	0.001997	0.0020511	0.0021127	0.0021822	0.0022598	0.0023455	0.0024397	0.0025427	0.0026546	0.0027759	0.0029069	0.0030479	0.0031993	0.0033616	0.0035353	0.0037208	0.0039187	0.0041295	0.0043538	0.0045924	0.0048459	0.005115	0.0054006	0.0057034	0.0060245	0.0063648	0.0067252	0.0071069	0.0075111	0.0079389	0.0083917	0.0088711	0.0093783	0.0099149	0.010483	0.011084	0.011719	0.012392	0.013104	0.013857	0.014654	0.015497	0.016389
0.0016823	0.0016857	0.0016958	0.0017128	0.0017366	0.0017674	0.0018051	0.00185	0.0019021	0.0019615	0.0020285	0.0021033	0.0021859	0.0022767	0.002376	0.0024839	0.0026009	0.0027271	0.0028631	0.0030091	0.0031656	0.0033331	0.003512	0.0037028	0.0039061	0.0041225	0.0043525	0.004597	0.0048566	0.0051321	0.0054242	0.005734	0.0060622	0.0064099	0.0067782	0.0071682	0.007581	0.008018	0.0084805	0.00897	0.0094879	0.010036	0.010616	0.011229	0.011879	0.012566	0.013293	0.014062	0.014876	0.015738
0.0015456	0.0015488	0.0015586	0.0015749	0.0015979	0.0016274	0.0016637	0.0017069	0.001757	0.0018141	0.0018786	0.0019505	0.00203	0.0021173	0.0022128	0.0023166	0.0024291	0.0025506	0.0026814	0.0028219	0.0029725	0.0031336	0.0033057	0.0034893	0.0036849	0.0038932	0.0041146	0.0043499	0.0045997	0.0048648	0.005146	0.0054441	0.0057601	0.0060948	0.0064494	0.0068248	0.0072223	0.007643	0.0080883	0.0085596	0.0090583	0.0095861	0.010145	0.010735	0.011361	0.012022	0.012723	0.013464	0.014248	0.015078
0.001413	0.0014161	0.0014255	0.0014411	0.0014631	0.0014915	0.0015263	0.0015677	0.0016157	0.0016706	0.0017324	0.0018014	0.0018777	0.0019615	0.0020531	0.0021527	0.0022607	0.0023772	0.0025027	0.0026375	0.0027821	0.0029367	0.0031019	0.0032781	0.0034658	0.0036657	0.0038782	0.0041041	0.0043439	0.0045984	0.0048684	0.0051546	0.005458	0.0057794	0.0061198	0.0064803	0.006862	0.0072661	0.0076937	0.0081464	0.0086254	0.0091323	0.0096687	0.010236	0.010837	0.011473	0.012145	0.012857	0.013611	0.014409
0.0012845	0.0012875	0.0012965	0.0013114	0.0013325	0.0013596	0.0013929	0.0014325	0.0014785	0.0015309	0.0015901	0.001656	0.001729	0.0018092	0.0018968	0.0019921	0.0020954	0.0022069	0.002327	0.002456	0.0025943	0.0027422	0.0029003	0.0030689	0.0032486	0.0034398	0.0036433	0.0038594	0.0040889	0.0043326	0.004591	0.004865	0.0051554	0.0054631	0.005789	0.0061341	0.0064996	0.0068865	0.007296	0.0077294	0.0081881	0.0086736	0.0091873	0.009731	0.010306	0.010915	0.01156	0.012242	0.012964	0.013728
0.0011603	0.0011631	0.0011717	0.0011859	0.001206	0.0012318	0.0012636	0.0013013	0.0013451	0.0013951	0.0014515	0.0015144	0.001584	0.0016604	0.0017439	0.0018348	0.0019332	0.0020396	0.002154	0.002277	0.0024089	0.00255	0.0027007	0.0028615	0.0030328	0.0032152	0.0034092	0.0036154	0.0038343	0.0040667	0.0043132	0.0045746	0.0048516	0.0051451	0.0054561	0.0057854	0.0061341	0.0065032	0.006894	0.0073076	0.0077454	0.0082087	0.008699	0.0092179	0.009767	0.010348	0.010963	0.011614	0.012304	0.013033
0.0010403	0.001043	0.0010511	0.0010646	0.0010836	0.0011082	0.0011383	0.0011741	0.0012157	0.0012632	0.0013167	0.0013764	0.0014425	0.001515	0.0015943	0.0016806	0.0017741	0.001875	0.0019837	0.0021005	0.0022257	0.0023596	0.0025028	0.0026555	0.0028182	0.0029914	0.0031757	0.0033715	0.0035795	0.0038002	0.0040343	0.0042826	0.0045458	0.0048247	0.0051201	0.005433	0.0057643	0.006115	0.0064865	0.0068795	0.0072956	0.0077359	0.0082019	0.0086951	0.0092171	0.0097696	0.010354	0.010973	0.011628	0.012322
0.00092458	0.00092713	0.00093479	0.00094759	0.00096555	0.00098873	0.0010172	0.001051	0.0010903	0.0011352	0.0011857	0.0012421	0.0013045	0.001373	0.0014479	0.0015294	0.0016177	0.0017131	0.0018158	0.0019261	0.0020444	0.0021709	0.0023062	0.0024505	0.0026042	0.0027679	0.0029421	0.0031271	0.0033236	0.0035323	0.0037536	0.0039883	0.0042371	0.0045007	0.00478	0.0050758	0.005389	0.0057207	0.0060717	0.0064434	0.0068369	0.0072532	0.0076939	0.0081604	0.0086541	0.0091766	0.0097297	0.010315	0.010935	0.011591
0.00081325	0.00081564	0.00082284	0.00083485	0.00085171	0.00087346	0.00090018	0.00093193	0.0009688	0.0010109	0.0010583	0.0011113	0.0011698	0.0012342	0.0013045	0.001381	0.0014639	0.0015534	0.0016498	0.0017534	0.0018645	0.0019833	0.0021103	0.0022458	0.0023902	0.002544	0.0027075	0.0028813	0.0030659	0.0032619	0.0034697	0.0036902	0.0039239	0.0041716	0.004434	0.0047119	0.0050062	0.0053179	0.0056477	0.005997	0.0063667	0.0067581	0.0071723	0.0076107	0.0080747	0.0085659	0.0090858	0.0096361	0.010219	0.010835
0.00070632	0.00070855	0.00071525	0.00072643	0.00074213	0.0007624	0.00078728	0.00081685	0.00085118	0.00089039	0.00093458	0.00098387	0.0010384	0.0010983	0.0011638	0.0012351	0.0013123	0.0013957	0.0014855	0.001582	0.0016855	0.0017962	0.0019145	0.0020408	0.0021753	0.0023186	0.0024709	0.0026329	0.0028049	0.0029875	0.0031813	0.0033868	0.0036046	0.0038354	0.00408	0.0043391	0.0046135	0.004904	0.0052116	0.0055372	0.0058819	0.0062469	0.0066331	0.0070419	0.0074746	0.0079327	0.0084176	0.0089309	0.0094743	0.01005
0.00060381	0.00060587	0.00061204	0.00062235	0.00063682	0.0006555	0.00067843	0.00070568	0.00073733	0.00077347	0.0008142	0.00085964	0.00090991	0.00096516	0.0010255	0.0010912	0.0011624	0.0012393	0.0013221	0.0014111	0.0015065	0.0016086	0.0017177	0.0018341	0.0019582	0.0020903	0.0022308	0.0023802	0.0025389	0.0027073	0.002886	0.0030756	0.0032765	0.0034895	0.0037152	0.0039542	0.0042074	0.0044754	0.0047593	0.0050597	0.0053778	0.0057146	0.0060711	0.0064484	0.0068478	0.0072707	0.0077182	0.0081921	0.0086937	0.0092249
0.00050568	0.00050755	0.00051316	0.00052253	0.00053568	0.00055265	0.0005735	0.00059826	0.00062703	0.00065988	0.0006969	0.0007382	0.00078389	0.00083411	0.00088899	0.00094871	0.0010134	0.0010833	0.0011586	0.0012395	0.0013262	0.0014191	0.0015182	0.0016241	0.0017369	0.0018571	0.0019849	0.0021207	0.002265	0.0024182	0.0025808	0.0027532	0.002936	0.0031297	0.003335	0.0035524	0.0037828	0.0040267	0.0042849	0.0045583	0.0048478	0.0051542	0.0054786	0.005822	0.0061856	0.0065704	0.0069778	0.0074091	0.0078657	0.0083492
0.00041179	0.00041345	0.00041845	0.00042679	0.0004385	0.00045361	0.00047217	0.00049423	0.00051985	0.0005491	0.00058207	0.00061885	0.00065954	0.00070427	0.00075315	0.00080634	0.00086398	0.00092624	0.0009933	0.0010654	0.0011426	0.0012253	0.0013137	0.001408	0.0015085	0.0016156	0.0017294	0.0018505	0.0019791	0.0021156	0.0022605	0.0024141	0.002577	0.0027497	0.0029327	0.0031265	0.0033318	0.0035493	0.0037795	0.0040233	0.0042814	0.0045546	0.0048438	0.0051501	0.0054742	0.0058174	0.0061808	0.0065654	0.0069727	0.007404
0.00032172	0.00032315	0.00032746	0.00033465	0.00034475	0.00035779	0.00037379	0.00039281	0.0004149	0.00044012	0.00046855	0.00050027	0.00053536	0.00057393	0.00061609	0.00066196	0.00071167	0.00076537	0.00082321	0.00088536	0.00095201	0.0010233	0.0010996	0.0011809	0.0012677	0.00136	0.0014583	0.0015627	0.0016737	0.0017915	0.0019165	0.0020491	0.0021897	0.0023387	0.0024966	0.0026639	0.0028412	0.0030288	0.0032276	0.003438	0.0036609	0.0038968	0.0041465	0.0044109	0.0046908	0.0049872	0.0053009	0.0056331	0.0059849	0.0063573
0.00023435	0.00023552	0.00023902	0.00024487	0.00025308	0.00026367	0.00027668	0.00029215	0.00031011	0.00033062	0.00035374	0.00037953	0.00040806	0.00043943	0.00047371	0.00051101	0.00055144	0.00059511	0.00064215	0.0006927	0.0007469	0.00080493	0.00086694	0.00093312	0.0010037	0.0010788	0.0011587	0.0012437	0.001334	0.0014298	0.0015315	0.0016394	0.0017538	0.0018751	0.0020037	0.0021398	0.0022841	0.0024368	0.0025986	0.0027699	0.0029513	0.0031434	0.0033467	0.003562	0.0037899	0.0040312	0.0042866	0.0045572	0.0048436	0.0051469
0.00014584	0.00014666	0.00014912	0.00015324	0.00015903	0.00016649	0.00017566	0.00018655	0.00019921	0.00021366	0.00022994	0.00024811	0.00026822	0.00029031	0.00031447	0.00034075	0.00036924	0.00040001	0.00043316	0.00046878	0.00050698	0.00054787	0.00059157	0.00063822	0.00068794	0.00074089	0.00079724	0.00085714	0.00092078	0.00098835	0.0010601	0.0011361	0.0012168	0.0013023	0.001393	0.001489	0.0015907	0.0016984	0.0018125	0.0019334	0.0020613	0.0021968	0.0023402	0.0024921	0.0026528	0.002823	0.0030033	0.0031941	0.0033963	0.0036103
6.7906e-06	6.8347e-06	6.9672e-06	7.1883e-06	7.4987e-06	7.8994e-06	8.3915e-06	8.9763e-06	9.6556e-06	1.0431e-05	1.1306e-05	1.2281e-05	1.336e-05	1.4547e-05	1.5843e-05	1.7255e-05	1.8784e-05	2.0436e-05	2.2216e-05	2.4129e-05	2.618e-05	2.8376e-05	3.0723e-05	3.3228e-05	3.5899e-05	3.8743e-05	4.1769e-05	4.4987e-05	4.8405e-05	5.2035e-05	5.5888e-05	5.9975e-05	6.4309e-05	6.8904e-05	7.3774e-05	7.8933e-05	8.44e-05	9.0189e-05	9.6321e-05	0.00010282	0.00010969	0.00011697	0.00012468	0.00013284	0.00014149	0.00015064	0.00016033	0.00017059	0.00018146	0.00019297
[truncated: 251 more columns]
