# Supplementary material for: Control of quantum electrodynamical processes by shaping electron wavepackets
Source: Nat Commun. 2021 Mar 17;12:1700. doi: 10.1038/s41467-021-21367-1 (PMC7969958; doi:10.1038/s41467-021-21367-1)
Supplement: Supplementary file 3 — Source Data [file 41467_2021_21367_MOESM3_ESM.zip › Fig2/Fig2i.csv]

0.0069658	0.0069685	0.0069767	0.0069904	0.0070097	0.0070345	0.007065	0.0071012	0.0071432	0.0071911	0.007245	0.0073051	0.0073715	0.0074443	0.0075239	0.0076103	0.0077038	0.0078046	0.0079131	0.0080294	0.008154	0.008287	0.008429	0.0085802	0.0087412	0.0089123	0.009094	0.009287	0.0094916	0.0097086	0.0099386	0.010182	0.01044	0.010714	0.011003	0.01131	0.011634	0.011978	0.012342	0.012727	0.013135	0.013568	0.014026	0.014512	0.015027	0.015573	0.016152	0.016767	0.01742	0.018113
0.0068925	0.0068952	0.0069033	0.0069169	0.0069359	0.0069605	0.0069906	0.0070264	0.007068	0.0071154	0.0071687	0.0072282	0.0072939	0.007366	0.0074447	0.0075303	0.0076228	0.0077226	0.0078299	0.007945	0.0080682	0.0081999	0.0083404	0.0084901	0.0086493	0.0088187	0.0089985	0.0091895	0.009392	0.0096067	0.0098343	0.010075	0.010331	0.010601	0.010888	0.011191	0.011512	0.011852	0.012213	0.012594	0.012998	0.013426	0.013879	0.01436	0.01487	0.01541	0.015984	0.016592	0.017238	0.017924
0.0068199	0.0068226	0.0068307	0.0068441	0.0068629	0.0068872	0.0069171	0.0069525	0.0069936	0.0070405	0.0070933	0.0071522	0.0072172	0.0072885	0.0073664	0.0074511	0.0075426	0.0076414	0.0077476	0.0078615	0.0079834	0.0081137	0.0082527	0.0084009	0.0085585	0.008726	0.008904	0.009093	0.0092934	0.0095059	0.0097311	0.0099698	0.010223	0.01049	0.010774	0.011074	0.011392	0.011728	0.012085	0.012462	0.012862	0.013285	0.013734	0.01421	0.014714	0.015249	0.015817	0.016419	0.017058	0.017737
0.0067482	0.0067508	0.0067588	0.0067721	0.0067907	0.0068148	0.0068443	0.0068793	0.00692	0.0069665	0.0070187	0.0070769	0.0071412	0.0072119	0.007289	0.0073727	0.0074633	0.007561	0.0076661	0.0077788	0.0078995	0.0080285	0.008166	0.0083126	0.0084686	0.0086344	0.0088105	0.0089975	0.0091958	0.0094061	0.009629	0.0098651	0.010115	0.01038	0.010661	0.010958	0.011272	0.011605	0.011958	0.012331	0.012727	0.013146	0.01359	0.014061	0.01456	0.01509	0.015651	0.016247	0.01688	0.017552
0.0066771	0.0066797	0.0066876	0.0067008	0.0067192	0.006743	0.0067723	0.006807	0.0068472	0.0068931	0.0069448	0.0070025	0.0070661	0.007136	0.0072123	0.0072952	0.0073848	0.0074815	0.0075855	0.0076971	0.0078165	0.0079441	0.0080802	0.0082252	0.0083796	0.0085437	0.008718	0.008903	0.0090993	0.0093073	0.0095279	0.0097616	0.010009	0.010271	0.010549	0.010843	0.011154	0.011484	0.011833	0.012202	0.012594	0.013009	0.013448	0.013914	0.014408	0.014932	0.015488	0.016077	0.016703	0.017368
0.0066068	0.0066094	0.0066172	0.0066303	0.0066485	0.0066721	0.006701	0.0067353	0.0067752	0.0068206	0.0068718	0.0069288	0.0069918	0.0070609	0.0071364	0.0072184	0.0073072	0.0074028	0.0075057	0.0076161	0.0077343	0.0078606	0.0079953	0.0081388	0.0082915	0.0084539	0.0086264	0.0088095	0.0090037	0.0092096	0.0094279	0.0096591	0.0099041	0.010164	0.010438	0.010729	0.011037	0.011363	0.011709	0.012074	0.012462	0.012872	0.013307	0.013768	0.014257	0.014776	0.015325	0.015909	0.016529	0.017187
0.0065373	0.0065399	0.0065476	0.0065605	0.0065785	0.0066019	0.0066305	0.0066644	0.0067039	0.0067488	0.0067995	0.0068559	0.0069182	0.0069867	0.0070613	0.0071425	0.0072303	0.007325	0.0074268	0.007536	0.007653	0.0077779	0.0079112	0.0080532	0.0082044	0.0083651	0.0085357	0.0087169	0.0089091	0.0091129	0.0093289	0.0095577	0.0098001	0.010057	0.010329	0.010617	0.010921	0.011244	0.011586	0.011948	0.012331	0.012737	0.013168	0.013624	0.014108	0.014621	0.015165	0.015743	0.016356	0.017007
0.0064685	0.006471	0.0064787	0.0064914	0.0065093	0.0065324	0.0065607	0.0065943	0.0066333	0.0066778	0.0067279	0.0067837	0.0068454	0.0069131	0.0069871	0.0070673	0.0071542	0.0072479	0.0073487	0.0074568	0.0075725	0.0076961	0.007828	0.0079686	0.0081181	0.0082771	0.008446	0.0086253	0.0088155	0.0090171	0.0092309	0.0094573	0.0096972	0.0099512	0.01022	0.010505	0.010807	0.011126	0.011464	0.011822	0.012202	0.012604	0.01303	0.013481	0.01396	0.014468	0.015006	0.015578	0.016185	0.016829
0.0064004	0.0064029	0.0064105	0.0064231	0.0064408	0.0064636	0.0064916	0.0065249	0.0065635	0.0066075	0.0066571	0.0067123	0.0067734	0.0068404	0.0069135	0.006993	0.007079	0.0071717	0.0072714	0.0073783	0.0074928	0.0076152	0.0077457	0.0078848	0.0080328	0.0081901	0.0083572	0.0085347	0.0087229	0.0089224	0.0091339	0.009358	0.0095953	0.0098467	0.010113	0.010395	0.010693	0.011009	0.011344	0.011698	0.012074	0.012472	0.012893	0.01334	0.013814	0.014316	0.014849	0.015415	0.016015	0.016653
0.006333	0.0063355	0.006343	0.0063554	0.0063729	0.0063955	0.0064233	0.0064562	0.0064944	0.0065379	0.006587	0.0066417	0.0067021	0.0067684	0.0068408	0.0069194	0.0070045	0.0070962	0.0071949	0.0073007	0.007414	0.0075351	0.0076642	0.0078019	0.0079483	0.008104	0.0082694	0.0084449	0.0086313	0.0088286	0.0090379	0.0092596	0.0094945	0.0097433	0.010007	0.010286	0.010581	0.010894	0.011225	0.011576	0.011947	0.012341	0.012758	0.0132	0.013669	0.014166	0.014693	0.015253	0.015847	0.016478
0.0062663	0.0062688	0.0062761	0.0062885	0.0063058	0.0063282	0.0063556	0.0063882	0.006426	0.0064691	0.0065176	0.0065717	0.0066315	0.0066971	0.0067687	0.0068465	0.0069307	0.0070215	0.0071191	0.0072239	0.007336	0.0074558	0.0075836	0.0077198	0.0078647	0.0080187	0.0081824	0.0083561	0.0085405	0.0087358	0.0089429	0.0091623	0.0093947	0.0096409	0.0099015	0.010178	0.01047	0.010779	0.011107	0.011454	0.011822	0.012211	0.012624	0.013061	0.013525	0.014017	0.014539	0.015093	0.015681	0.016306
0.0062003	0.0062027	0.00621	0.0062223	0.0062394	0.0062615	0.0062887	0.0063209	0.0063583	0.006401	0.006449	0.0065025	0.0065617	0.0066266	0.0066975	0.0067744	0.0068577	0.0069476	0.0070442	0.0071478	0.0072588	0.0073773	0.0075038	0.0076385	0.0077819	0.0079344	0.0080963	0.0082682	0.0084505	0.0086439	0.0088488	0.0090659	0.0092959	0.0095395	0.0097974	0.010071	0.01036	0.010666	0.01099	0.011334	0.011697	0.012083	0.012491	0.012924	0.013383	0.01387	0.014387	0.014935	0.015517	0.016135
0.0061349	0.0061374	0.0061446	0.0061567	0.0061737	0.0061955	0.0062224	0.0062543	0.0062913	0.0063335	0.006381	0.006434	0.0064925	0.0065568	0.0066269	0.0067031	0.0067855	0.0068744	0.00697	0.0070725	0.0071823	0.0072996	0.0074248	0.0075581	0.0077	0.0078508	0.0080111	0.0081812	0.0083616	0.0085529	0.0087557	0.0089705	0.0091981	0.0094391	0.0096944	0.0099646	0.010251	0.010554	0.010875	0.011215	0.011575	0.011956	0.01236	0.012788	0.013243	0.013724	0.014235	0.014778	0.015354	0.015965
0.0060703	0.0060727	0.0060798	0.0060918	0.0061086	0.0061302	0.0061568	0.0061884	0.006225	0.0062668	0.0063138	0.0063662	0.0064241	0.0064877	0.0065571	0.0066324	0.006714	0.006802	0.0068966	0.006998	0.0071067	0.0072227	0.0073466	0.0074785	0.0076189	0.0077682	0.0079267	0.008095	0.0082736	0.0084629	0.0086635	0.0088761	0.0091013	0.0093398	0.0095923	0.0098598	0.010143	0.010443	0.01076	0.011097	0.011453	0.01183	0.01223	0.012654	0.013103	0.01358	0.014086	0.014622	0.015192	0.015797
0.0060063	0.0060086	0.0060157	0.0060276	0.0060442	0.0060656	0.0060919	0.0061231	0.0061594	0.0062007	0.0062472	0.0062991	0.0063564	0.0064193	0.0064879	0.0065625	0.0066432	0.0067303	0.0068239	0.0069243	0.0070318	0.0071466	0.0072691	0.0073997	0.0075386	0.0076863	0.0078432	0.0080097	0.0081864	0.0083737	0.0085723	0.0087826	0.0090054	0.0092414	0.0094913	0.0097559	0.010036	0.010333	0.010647	0.01098	0.011332	0.011706	0.012101	0.012521	0.012966	0.013437	0.013938	0.014469	0.015033	0.015631
0.0059429	0.0059452	0.0059523	0.005964	0.0059804	0.0060016	0.0060276	0.0060585	0.0060944	0.0061353	0.0061813	0.0062326	0.0062893	0.0063516	0.0064195	0.0064933	0.0065732	0.0066593	0.0067519	0.0068513	0.0069576	0.0070713	0.0071925	0.0073217	0.0074591	0.0076053	0.0077605	0.0079253	0.0081001	0.0082855	0.0084819	0.0086901	0.0089106	0.0091441	0.0093913	0.0096532	0.0099304	0.010224	0.010535	0.010864	0.011213	0.011582	0.011974	0.012389	0.012829	0.013296	0.013791	0.014316	0.014874	0.015467
0.0058802	0.0058825	0.0058895	0.005901	0.0059173	0.0059383	0.005964	0.0059946	0.0060301	0.0060705	0.0061161	0.0061669	0.006223	0.0062846	0.0063518	0.0064248	0.0065038	0.006589	0.0066807	0.006779	0.0068842	0.0069967	0.0071166	0.0072444	0.0073805	0.0075251	0.0076787	0.0078417	0.0080147	0.0081981	0.0083925	0.0085984	0.0088166	0.0090477	0.0092923	0.0095514	0.0098257	0.010116	0.010424	0.01075	0.011095	0.01146	0.011848	0.012259	0.012694	0.013156	0.013646	0.014166	0.014718	0.015304
0.0058181	0.0058204	0.0058273	0.0058387	0.0058548	0.0058756	0.0059011	0.0059313	0.0059664	0.0060065	0.0060515	0.0061018	0.0061573	0.0062182	0.0062847	0.006357	0.0064352	0.0065195	0.0066102	0.0067074	0.0068116	0.0069228	0.0070415	0.007168	0.0073026	0.0074456	0.0075976	0.007759	0.0079301	0.0081116	0.0083039	0.0085077	0.0087236	0.0089522	0.0091943	0.0094506	0.0097221	0.01001	0.010314	0.010636	0.010978	0.01134	0.011723	0.012129	0.01256	0.013017	0.013502	0.014016	0.014563	0.015143
0.0057567	0.0057589	0.0057657	0.0057771	0.005793	0.0058135	0.0058387	0.0058687	0.0059034	0.005943	0.0059876	0.0060373	0.0060923	0.0061526	0.0062184	0.0062899	0.0063672	0.0064585	0.0065404	0.0066366	0.0067396	0.0068497	0.0069672	0.0070923	0.0072255	0.007367	0.0075174	0.007677	0.0078464	0.0080259	0.0082163	0.0084179	0.0086315	0.0088577	0.0090972	0.0093509	0.0096195	0.0099039	0.010205	0.010524	0.010862	0.01122	0.011599	0.012001	0.012428	0.01288	0.013359	0.013868	0.014409	0.014983
0.0056958	0.0056981	0.0057048	0.005716	0.0057318	0.0057521	0.005777	0.0058066	0.005841	0.0058802	0.0059243	0.0059735	0.0060279	0.0060875	0.0061526	0.0062234	0.0062999	0.0063825	0.0064712	0.0065665	0.0066684	0.0067773	0.0068935	0.0070173	0.0071491	0.0072892	0.007438	0.0075959	0.0077635	0.0079411	0.0081295	0.0083289	0.0085403	0.0087641	0.0090011	0.0092521	0.0095179	0.0097992	0.010097	0.010413	0.010747	0.011101	0.011477	0.011874	0.012296	0.012744	0.013218	0.013722	0.014257	0.014825
0.0056356	0.0056378	0.0056445	0.0056556	0.0056711	0.0056912	0.0057159	0.0057452	0.0057792	0.005818	0.0058617	0.0059104	0.0059641	0.0060232	0.0060876	0.0061576	0.0062333	0.006315	0.0064028	0.006497	0.0065979	0.0067057	0.0068206	0.0069431	0.0070735	0.0072121	0.0073593	0.0075156	0.0076814	0.0078572	0.0080435	0.0082409	0.00845	0.0086714	0.0089059	0.0091543	0.0094173	0.0096956	0.0099905	0.010303	0.010634	0.010984	0.011355	0.011749	0.012166	0.012609	0.013079	0.013577	0.014106	0.014668
0.005576	0.0055781	0.0055847	0.0055957	0.0056111	0.005631	0.0056554	0.0056844	0.0057181	0.0057565	0.0057997	0.0058478	0.005901	0.0059594	0.0060232	0.0060924	0.0061674	0.0062482	0.0063351	0.0064283	0.0065281	0.0066347	0.0067485	0.0068697	0.0069987	0.0071358	0.0072815	0.0074361	0.0076001	0.007774	0.0079584	0.0081537	0.0083606	0.0085797	0.0088117	0.0090574	0.0093176	0.009593	0.0098847	0.010194	0.010521	0.010868	0.011235	0.011625	0.012038	0.012476	0.01294	0.013433	0.013957	0.014513
0.0055169	0.0055191	0.0055256	0.0055365	0.0055517	0.0055714	0.0055955	0.0056242	0.0056575	0.0056955	0.0057383	0.0057859	0.0058385	0.0058963	0.0059594	0.0060279	0.006102	0.006182	0.006268	0.0063602	0.0064589	0.0065644	0.006677	0.0067969	0.0069245	0.0070602	0.0072043	0.0073573	0.0075196	0.0076917	0.0078741	0.0080673	0.008272	0.0084888	0.0087184	0.0089615	0.0092189	0.0094914	0.00978	0.010086	0.01041	0.010753	0.011116	0.011501	0.01191	0.012343	0.012803	0.013291	0.013809	0.014359
0.0054584	0.0054606	0.005467	0.0054778	0.0054929	0.0055124	0.0055363	0.0055646	0.0055976	0.0056352	0.0056775	0.0057246	0.0057767	0.0058338	0.0058962	0.005964	0.0060374	0.0061165	0.0062016	0.0062928	0.0063905	0.0064949	0.0066062	0.0067249	0.0068512	0.0069854	0.007128	0.0072793	0.0074399	0.0076102	0.0077906	0.0079818	0.0081843	0.0083988	0.008626	0.0088665	0.0091212	0.0093908	0.0096764	0.0099788	0.010299	0.010639	0.010998	0.01138	0.011784	0.012212	0.012667	0.01315	0.013662	0.014207
0.0054006	0.0054027	0.0054091	0.0054197	0.0054346	0.0054539	0.0054776	0.0055057	0.0055382	0.0055754	0.0056172	0.0056639	0.0057154	0.005772	0.0058337	0.0059008	0.0059733	0.0060516	0.0061358	0.0062261	0.0063228	0.006426	0.0065362	0.0066536	0.0067785	0.0069113	0.0070524	0.0072021	0.007361	0.0075294	0.007708	0.0078971	0.0080975	0.0083097	0.0085344	0.0087724	0.0090244	0.0092911	0.0095737	0.0098729	0.01019	0.010526	0.010882	0.011259	0.011659	0.012083	0.012533	0.01301	0.013517	0.014056
0.0053432	0.0053453	0.0053517	0.0053622	0.005377	0.0053961	0.0054194	0.0054472	0.0054794	0.0055162	0.0055576	0.0056038	0.0056547	0.0057107	0.0057718	0.0058381	0.0059099	0.0059874	0.0060706	0.00616	0.0062556	0.0063578	0.0064668	0.0065829	0.0067065	0.0068379	0.0069775	0.0071256	0.0072828	0.0074495	0.0076261	0.0078133	0.0080115	0.0082214	0.0084438	0.0086792	0.0089285	0.0091924	0.0094719	0.009768	0.010082	0.010414	0.010766	0.011139	0.011535	0.011954	0.0124	0.012872	0.013374	0.013906
0.0052865	0.0052886	0.0052948	0.0053053	0.0053198	0.0053387	0.0053618	0.0053893	0.0054212	0.0054576	0.0054986	0.0055442	0.0055947	0.00565	0.0057105	0.0057761	0.0058472	0.0059238	0.0060061	0.0060945	0.0061891	0.0062902	0.0063981	0.006513	0.0066353	0.0067652	0.0069033	0.0070499	0.0072054	0.0073703	0.007545	0.0077302	0.0079263	0.008134	0.008354	0.0085869	0.0088335	0.0090947	0.0093712	0.0096641	0.0099743	0.010303	0.010651	0.011021	0.011412	0.011827	0.012268	0.012735	0.013231	0.013758
0.0052303	0.0052324	0.0052385	0.0052487	0.0052633	0.0052819	0.0053048	0.005332	0.0053636	0.0053996	0.0054401	0.0054853	0.0055352	0.00559	0.0056497	0.0057147	0.005785	0.0058608	0.0059423	0.0060297	0.0061233	0.0062233	0.00633	0.0064437	0.0065647	0.0066933	0.0068299	0.0069749	0.0071287	0.0072919	0.0074647	0.0076479	0.0078419	0.0080474	0.0082651	0.0084955	0.0087395	0.0089978	0.0092714	0.0095612	0.0098681	0.010193	0.010538	0.010903	0.01129	0.011701	0.012137	0.012599	0.01309	0.013612
0.0051747	0.0051767	0.0051828	0.0051929	0.0052073	0.0052257	0.0052484	0.0052753	0.0053065	0.0053421	0.0053822	0.0054269	0.0054763	0.0055305	0.0055896	0.0056539	0.0057234	0.0057984	0.005879	0.0059655	0.0060581	0.006157	0.0062626	0.0063751	0.0064947	0.006622	0.0067571	0.0069007	0.0070528	0.0072142	0.0073852	0.0075664	0.0077584	0.0079617	0.008177	0.0084049	0.0086463	0.0089019	0.0091726	0.0094592	0.0097629	0.010085	0.010426	0.010787	0.01117	0.011576	0.012007	0.012465	0.012951	0.013466
0.0051195	0.0051215	0.0051276	0.0051376	0.0051518	0.0051701	0.0051925	0.0052191	0.00525	0.0052852	0.0053249	0.0053691	0.0054179	0.0054715	0.00553	0.0055936	0.0056624	0.0057366	0.0058164	0.0059019	0.0059935	0.0060914	0.0061958	0.0063071	0.0064255	0.0065514	0.0066851	0.006827	0.0069776	0.0071372	0.0073064	0.0074857	0.0076756	0.0078767	0.0080897	0.0083152	0.0085541	0.0088069	0.0090747	0.0093582	0.0096586	0.0099769	0.010314	0.010672	0.011051	0.011453	0.011879	0.012332	0.012812	0.013323
0.0050649	0.0050669	0.0050729	0.0050829	0.0050969	0.0051149	0.0051371	0.0051634	0.005194	0.0052288	0.0052681	0.0053118	0.0053601	0.0054132	0.0054711	0.0055339	0.005602	0.0056754	0.0057543	0.005839	0.0059296	0.0060264	0.0061297	0.0062398	0.0063569	0.0064814	0.0066137	0.0067541	0.0069031	0.007061	0.0072284	0.0074058	0.0075936	0.0077926	0.0080028	0.0082264	0.0084626	0.0087128	0.0089777	0.0092582	0.0095554	0.0098702	0.010204	0.010558	0.010932	0.01133	0.011752	0.0122	0.012675	0.01318
0.0050108	0.0050128	0.0050187	0.0050286	0.0050425	0.0050603	0.0050822	0.0051083	0.0051385	0.005173	0.0052118	0.0052551	0.0053029	0.0053554	0.0054126	0.0054748	0.0055422	0.0056148	0.0056928	0.0057766	0.0058662	0.0059615	0.0060642	0.0061731	0.006289	0.0064122	0.006543	0.0066819	0.0068293	0.0069851	0.0071511	0.0073266	0.0075124	0.0077092	0.0079177	0.0081384	0.0083721	0.0086195	0.0088816	0.0091591	0.0094531	0.0097645	0.010095	0.010444	0.010815	0.011209	0.011626	0.012069	0.012539	0.013038
0.0049573	0.0049592	0.0049651	0.0049748	0.0049886	0.0050062	0.0050279	0.0050537	0.0050836	0.0051177	0.0051561	0.0051989	0.0052462	0.0052981	0.0053547	0.0054163	0.0054829	0.0055547	0.0056319	0.0057148	0.0058035	0.0058982	0.0059993	0.0061071	0.0062217	0.0063436	0.006473	0.0066104	0.0067562	0.0069107	0.0070745	0.0072481	0.007432	0.0076267	0.0078328	0.0080512	0.0082824	0.0085271	0.0087864	0.0090609	0.0093517	0.0096598	0.0099863	0.010332	0.010699	0.011088	0.011501	0.011939	0.012405	0.012899
0.0049042	0.0049061	0.0049119	0.0049216	0.0049352	0.0049527	0.0049737	0.0049996	0.0050292	0.0050629	0.0051009	0.0051433	0.00519	0.0052414	0.0052974	0.0053583	0.0054242	0.0054952	0.0055716	0.0056536	0.0057413	0.0058351	0.0059351	0.0060416	0.006155	0.0062756	0.0064036	0.0065396	0.0066838	0.0068367	0.0069987	0.0071704	0.0073522	0.0075449	0.0077488	0.0079648	0.0081935	0.0084356	0.008692	0.0089636	0.0092513	0.0095561	0.009879	0.010221	0.010584	0.010969	0.011378	0.011811	0.012271	0.01276
0.0048517	0.0048536	0.0048593	0.0048689	0.0048823	0.0048996	0.0049208	0.004946	0.0049753	0.0050087	0.0050463	0.0050881	0.0051344	0.0051852	0.0052406	0.0053009	0.005366	0.0054363	0.0055119	0.005593	0.0056797	0.0057725	0.0058714	0.0059768	0.006089	0.0062082	0.0063349	0.0064694	0.006612	0.0067633	0.0069236	0.0070934	0.0072733	0.0074638	0.0076656	0.0078792	0.0081054	0.0083449	0.0085986	0.0088672	0.0091518	0.0094533	0.0097727	0.010111	0.01047	0.010851	0.011255	0.011684	0.012139	0.012622
0.0047996	0.0048015	0.0048072	0.0048166	0.0048299	0.004847	0.004868	0.004893	0.0049219	0.0049549	0.0049921	0.0050335	0.0050793	0.0051295	0.0051844	0.0052439	0.0053084	0.0053779	0.0054527	0.0055329	0.0056187	0.0057105	0.0058083	0.0059126	0.0060236	0.0061415	0.0062668	0.0063999	0.0065409	0.0066905	0.0068491	0.0070171	0.007195	0.0073835	0.0075832	0.0077944	0.0080182	0.0082551	0.008506	0.0087717	0.0090532	0.0093514	0.0096674	0.010002	0.010358	0.010734	0.011134	0.011558	0.012008	0.012486
0.004748	0.0047499	0.0047555	0.0047649	0.004778	0.0047949	0.0048157	0.0048404	0.004869	0.0049017	0.0049384	0.0049794	0.0050247	0.0050744	0.0051286	0.0051876	0.0052513	0.0053201	0.0053941	0.0054734	0.0055583	0.005649	0.0057458	0.005849	0.0059587	0.0060754	0.0061994	0.0063309	0.0064705	0.0066185	0.0067753	0.0069415	0.0071175	0.0073039	0.0075014	0.0077105	0.0079317	0.0081661	0.0084143	0.0086771	0.0089555	0.0092505	0.0095631	0.0098944	0.010246	0.010618	0.011013	0.011433	0.011878	0.012351
0.0046969	0.0046988	0.0047043	0.0047136	0.0047266	0.0047433	0.0047639	0.0047883	0.0048166	0.0048489	0.0048853	0.0049258	0.0049706	0.0050198	0.0050734	0.0051317	0.0051948	0.0052628	0.005336	0.0054144	0.0054984	0.0055882	0.0056839	0.005786	0.0058945	0.0060099	0.0061325	0.0062627	0.0064007	0.0065471	0.0067022	0.0068666	0.0070407	0.0072251	0.0074204	0.0076271	0.0078461	0.0080779	0.0083233	0.0085833	0.0088587	0.0091505	0.0094597	0.0097874	0.010135	0.010503	0.010894	0.011309	0.01175	0.012217
0.0046463	0.0046482	0.0046536	0.0046628	0.0046756	0.0046922	0.0047125	0.0047367	0.0047647	0.0047967	0.0048326	0.0048727	0.004917	0.0049656	0.0050187	0.0050764	0.0051388	0.005206	0.0052784	0.005356	0.0054391	0.0055279	0.0056226	0.0057235	0.0058309	0.005945	0.0060663	0.006195	0.0063316	0.0064764	0.0066298	0.0067924	0.0069646	0.007147	0.0073401	0.0075446	0.0077612	0.0079905	0.0082333	0.0084904	0.0087628	0.0090514	0.0093572	0.0096813	0.010025	0.010389	0.010776	0.011186	0.011622	0.012085
0.0045962	0.004598	0.0046034	0.0046125	0.0046252	0.0046415	0.0046617	0.0046855	0.0047132	0.0047449	0.0047805	0.0048201	0.0048639	0.004912	0.0049645	0.0050215	0.0050833	0.0051498	0.0052214	0.0052981	0.0053803	0.0054681	0.0055618	0.0056616	0.0057678	0.0058807	0.0060007	0.006128	0.0062631	0.0064063	0.0065581	0.0067189	0.0068892	0.0070696	0.0072606	0.0074629	0.0076771	0.0079038	0.008144	0.0083983	0.0086677	0.0089532	0.0092556	0.0095762	0.0099161	0.010277	0.010659	0.011065	0.011496	0.011953
0.0045465	0.0045483	0.0045536	0.0045626	0.0045749	0.0045914	0.0046112	0.0046349	0.0046623	0.0046935	0.0047287	0.004768	0.0048113	0.0048589	0.0049108	0.0049672	0.0050282	0.0050941	0.0051649	0.0052408	0.0053221	0.0054089	0.0055016	0.0056003	0.0057053	0.005817	0.0059357	0.0060616	0.0061952	0.0063368	0.0064869	0.006646	0.0068145	0.0069929	0.0071818	0.0073819	0.0075937	0.007818	0.0080556	0.0083071	0.0085735	0.0088558	0.0091549	0.009472	0.0098082	0.010165	0.010543	0.010944	0.011371	0.012084
0.0044972	0.004499	0.0045043	0.0045132	0.0045256	0.0045416	0.0045613	0.0045847	0.0046118	0.0046427	0.0046775	0.0047163	0.0047592	0.0048062	0.0048576	0.0049134	0.0049737	0.0050388	0.0051089	0.005184	0.0052643	0.0053502	0.0054419	0.0055395	0.0056434	0.0057539	0.0058712	0.0059958	0.0061279	0.006268	0.0064165	0.0065738	0.0067404	0.0069168	0.0071037	0.0073016	0.0075111	0.0077329	0.0079678	0.0082166	0.0084801	0.0087593	0.0090552	0.0093688	0.0097012	0.010054	0.010428	0.010825	0.011246	0.011694
0.0044484	0.0044502	0.0044554	0.0044642	0.0044765	0.0044923	0.0045118	0.0045349	0.0045617	0.0045923	0.0046267	0.0046651	0.0047075	0.004754	0.0048048	0.00486	0.0049197	0.0049841	0.0050534	0.0051276	0.0052071	0.0052921	0.0053827	0.0054793	0.0055821	0.0056913	0.0058074	0.0059305	0.0060612	0.0061998	0.0063466	0.0065022	0.006667	0.0068415	0.0070263	0.007222	0.0074292	0.0076486	0.0078809	0.008127	0.0083876	0.0086637	0.0089563	0.0092664	0.0095952	0.009944	0.010314	0.010707	0.011123	0.011566
0.0044001	0.0044018	0.004407	0.0044157	0.0044278	0.0044435	0.0044627	0.0044856	0.0045121	0.0045424	0.0045764	0.0046144	0.0046563	0.0047023	0.0047526	0.0048071	0.0048662	0.0049299	0.0049984	0.0050718	0.0051505	0.0052345	0.0053241	0.0054196	0.0055213	0.0056293	0.0057441	0.0058659	0.0059951	0.0061322	0.0062774	0.0064312	0.0065942	0.0067668	0.0069496	0.0071431	0.007348	0.007565	0.0077948	0.0080381	0.0082959	0.0085689	0.0088583	0.009165	0.0094902	0.009835	0.010201	0.010589	0.011001	0.011439
0.0043522	0.0043539	0.004359	0.0043676	0.0043796	0.0043951	0.0044141	0.0044367	0.004463	0.0044929	0.0045266	0.0045641	0.0046056	0.0046511	0.0047008	0.0047547	0.0048131	0.0048761	0.0049438	0.0050165	0.0050943	0.0051774	0.005266	0.0053605	0.005461	0.0055678	0.0056813	0.0058018	0.0059296	0.0060651	0.0062088	0.0063609	0.0065221	0.0066928	0.0068735	0.0070649	0.0072676	0.0074822	0.0077094	0.00795	0.0082049	0.008475	0.0087611	0.0090644	0.009386	0.009727	0.010089	0.010473	0.01088	0.011313
0.0043047	0.0043064	0.0043114	0.0043199	0.0043318	0.0043471	0.004366	0.0043883	0.0044142	0.0044438	0.0044771	0.0045143	0.0045553	0.0046003	0.0046494	0.0047028	0.0047606	0.0048228	0.0048898	0.0049617	0.0050386	0.0051208	0.0052084	0.0053018	0.0054012	0.0055069	0.0056192	0.0057383	0.0058647	0.0059987	0.0061408	0.0062912	0.0064506	0.0066194	0.0067982	0.0069874	0.0071878	0.0074	0.0076247	0.0078627	0.0081148	0.0083818	0.0086648	0.0089647	0.0092827	0.00962	0.0099778	0.010357	0.010761	0.011189
0.0042576	0.0042593	0.0042643	0.0042727	0.0042844	0.0042996	0.0043182	0.0043403	0.004366	0.0043952	0.0044282	0.0044649	0.0045052	0.0045497	0.0045983	0.0046511	0.0047084	0.00477	0.0048363	0.0049073	0.0049834	0.0050647	0.0051514	0.0052437	0.005342	0.0054465	0.0055575	0.0056754	0.0058004	0.0059329	0.0060733	0.0062221	0.0063798	0.0065467	0.0067235	0.0069106	0.0071088	0.0073186	0.0075408	0.0077762	0.0080254	0.0082895	0.0085693	0.0088659	0.0091804	0.0095139	0.0098677	0.010243	0.010642	0.011065
0.0042109	0.0042126	0.0042175	0.0042258	0.0042375	0.0042525	0.0042709	0.0042927	0.0043181	0.004347	0.0043796	0.0044159	0.004456	0.0045	0.0045481	0.0046003	0.0046568	0.0047177	0.0047832	0.0048535	0.0049287	0.005009	0.0050948	0.0051861	0.0052833	0.0053867	0.0054965	0.005613	0.0057366	0.0058676	0.0060065	0.0061537	0.0063095	0.0064746	0.0066494	0.0068345	0.0070304	0.0072379	0.0074576	0.0076903	0.0079368	0.008198	0.0084747	0.0087679	0.0090789	0.0094087	0.0097585	0.01013	0.010524	0.010942
0.0041647	0.0041663	0.0041712	0.0041794	0.0041909	0.0042057	0.0042239	0.0042456	0.0042706	0.0042993	0.0043315	0.0043674	0.004407	0.0044506	0.0044981	0.0045497	0.0046056	0.0046658	0.0047306	0.0048001	0.0048744	0.0049539	0.0050387	0.005129	0.0052251	0.0053273	0.0054359	0.0055511	0.0056733	0.0058029	0.0059403	0.0060858	0.0062399	0.0064031	0.0065759	0.006759	0.0069527	0.0071579	0.0073752	0.0076053	0.007849	0.0081072	0.0083808	0.0086708	0.0089783	0.0093043	0.0096502	0.010017	0.010407	0.010821
0.0041188	0.0041204	0.0041253	0.0041334	0.0041448	0.0041594	0.0041773	0.0041988	0.0042236	0.0042519	0.0042838	0.0043193	0.0043585	0.0044015	0.0044485	0.0044996	0.0045548	0.0046144	0.0046784	0.0047471	0.0048207	0.0048992	0.0049831	0.0050724	0.0051675	0.0052685	0.0053758	0.0054898	0.0056106	0.0057388	0.0058746	0.0060184	0.0061708	0.0063322	0.0065031	0.0066841	0.0068757	0.0070786	0.0072934	0.0075209	0.0077619	0.0080172	0.0082878	0.0085745	0.0088785	0.0092009	0.0095429	0.0099059	0.010291	0.0107
0.0040734	0.004075	0.0040798	0.0040878	0.004099	0.0041135	0.0041313	0.0041525	0.004177	0.004205	0.0042365	0.0042716	0.0043103	0.0043529	0.0043994	0.0044498	0.0045045	0.0045634	0.0046267	0.0046946	0.0047674	0.0048451	0.004928	0.0050163	0.0051103	0.0052102	0.0053163	0.005429	0.0055485	0.0056752	0.0058094	0.0059517	0.0061024	0.006262	0.006431	0.0066099	0.0067993	0.0069999	0.0072123	0.0074373	0.0076756	0.007928	0.0081955	0.008479	0.0087796	0.0090983	0.0094365	0.0097953	0.010176	0.010581
0.0040283	0.0040299	0.0040346	0.0040424	0.0040537	0.004068	0.0040856	0.0041065	0.0041308	0.0041584	0.0041896	0.0042243	0.0042626	0.0043047	0.0043507	0.0044006	0.0044546	0.0045128	0.0045754	0.0046426	0.0047145	0.0047913	0.0048733	0.0049606	0.0050536	0.0051523	0.0052573	0.0053687	0.0054868	0.0056121	0.0057449	0.0058855	0.0060345	0.0061923	0.0063594	0.0065363	0.0067236	0.0069219	0.0071319	0.0073544	0.0075899	0.0078395	0.008104	0.0083843	0.0086815	0.0089966	0.0093309	0.0096857	0.010062	0.010462
0.0039836	0.0039852	0.0039898	0.0039977	0.0040087	0.0040229	0.0040403	0.0040609	0.0040849	0.0041123	0.0041431	0.0041774	0.0042153	0.0042569	0.0043023	0.0043517	0.0044051	0.0044627	0.0045246	0.004591	0.0046621	0.0047381	0.0048191	0.0049054	0.0049973	0.005095	0.0051988	0.0053089	0.0054257	0.0055496	0.0056808	0.0058199	0.0059672	0.0061232	0.0062884	0.0064633	0.0066485	0.0068446	0.0070522	0.0072721	0.007505	0.0077518	0.0080132	0.0082904	0.0085841	0.0088957	0.0092263	0.009577	0.0099494	0.010345
0.0039393	0.0039408	0.0039455	0.0039532	0.0039641	0.0039781	0.0039953	0.0040158	0.0040395	0.0040665	0.004097	0.0041309	0.0041684	0.0042095	0.0042544	0.0043032	0.004356	0.0044129	0.0044742	0.0045398	0.0046101	0.0046852	0.0047654	0.0048507	0.0049416	0.0050381	0.0051408	0.0052496	0.0053651	0.0054876	0.0056173	0.0057548	0.0059005	0.0060547	0.006218	0.0063909	0.006574	0.0067679	0.0069732	0.0071906	0.0074208	0.0076648	0.0079233	0.0081972	0.0084877	0.0087957	0.0091225	0.0094692	0.0098374	0.010228
0.0038953	0.0038969	0.0039015	0.0039092	0.0039199	0.0039338	0.0039508	0.003971	0.0039944	0.0040211	0.0040512	0.0040848	0.0041219	0.0041625	0.0042069	0.0042552	0.0043074	0.0043637	0.0044242	0.0044891	0.0045586	0.0046329	0.0047121	0.0047965	0.0048863	0.0049818	0.0050832	0.0051908	0.005305	0.0054261	0.0055544	0.0056903	0.0058343	0.0059868	0.0061482	0.0063192	0.0065002	0.0066918	0.0068948	0.0071097	0.0073373	0.0075785	0.007834	0.0081048	0.008392	0.0086965	0.0090195	0.0093623	0.0097262	0.010113
0.0038518	0.0038533	0.0038579	0.0038654	0.003876	0.0038898	0.0039066	0.0039265	0.0039497	0.0039761	0.0040059	0.0040391	0.0040757	0.0041159	0.0041598	0.0042075	0.0042591	0.0043148	0.0043746	0.0044388	0.0045075	0.0045809	0.0046592	0.0047427	0.0048314	0.0049258	0.0050261	0.0051325	0.0052454	0.0053651	0.0054919	0.0056263	0.0057687	0.0059194	0.006079	0.006248	0.0064269	0.0066164	0.006817	0.0070295	0.0072545	0.0074929	0.0077455	0.0080132	0.0082971	0.008598	0.0089174	0.0092563	0.009616	0.009998
0.0038086	0.0038101	0.0038146	0.0038221	0.0038326	0.0038461	0.0038627	0.0038825	0.0039054	0.0039315	0.0039609	0.0039937	0.00403	0.0040697	0.0041131	0.0041603	0.0042113	0.0042663	0.0043254	0.0043889	0.0044568	0.0045294	0.0046068	0.0046893	0.0047771	0.0048704	0.0049695	0.0050747	0.0051863	0.0053046	0.00543	0.0055628	0.0057035	0.0058526	0.0060103	0.0061774	0.0063543	0.0065416	0.0067399	0.0069499	0.0071723	0.007408	0.0076577	0.0079223	0.0082029	0.0085004	0.0088161	0.0091511	0.0095067	0.0098843
0.0037657	0.0037672	0.0037717	0.0037791	0.0037894	0.0038028	0.0038193	0.0038388	0.0038614	0.0038873	0.0039163	0.0039488	0.0039846	0.0040239	0.0040668	0.0041134	0.0041638	0.0042182	0.0042767	0.0043394	0.0044065	0.0044783	0.0045548	0.0046364	0.0047231	0.0048154	0.0049133	0.0050173	0.0051276	0.0052446	0.0053686	0.0054999	0.005639	0.0057863	0.0059422	0.0061074	0.0062822	0.0064673	0.0066634	0.006871	0.0070908	0.0073238	0.0075706	0.0078322	0.0081095	0.0084036	0.0087156	0.0090467	0.0093982	0.0097715
0.0037232	0.0037247	0.0037291	0.0037364	0.0037467	0.0037599	0.0037761	0.0037954	0.0038178	0.0038434	0.0038721	0.0039041	0.0039396	0.0039784	0.0040208	0.0040669	0.0041167	0.0041705	0.0042283	0.0042903	0.0043567	0.0044276	0.0045032	0.0045838	0.0046696	0.0047608	0.0048577	0.0049604	0.0050695	0.0051851	0.0053076	0.0054374	0.0055749	0.0057205	0.0058747	0.0060379	0.0062107	0.0063937	0.0065875	0.0067927	0.00701	0.0072402	0.0074842	0.0077428	0.0080169	0.0083076	0.008616	0.0089432	0.0092906	0.0096595
0.0036811	0.0036825	0.0036868	0.0036941	0.0037042	0.0037173	0.0037334	0.0037524	0.0037746	0.0037998	0.0038282	0.0038599	0.0038949	0.0039333	0.0039752	0.0040208	0.00407	0.0041232	0.0041803	0.0042416	0.0043072	0.0043773	0.0044521	0.0045318	0.0046165	0.0047067	0.0048024	0.004904	0.0050118	0.0051261	0.0052472	0.0053755	0.0055114	0.0056553	0.0058077	0.005969	0.0061398	0.0063207	0.0065122	0.006715	0.0069298	0.0071574	0.0073985	0.0076541	0.007925	0.0082123	0.0085171	0.0088405	0.0091838	0.0095485
0.0036392	0.0036407	0.003645	0.0036521	0.0036621	0.003675	0.0036909	0.0037098	0.0037317	0.0037566	0.0037847	0.003816	0.0038505	0.0038885	0.00393	0.003975	0.0040237	0.0040762	0.0041327	0.0041933	0.0042581	0.0043274	0.0044013	0.0044801	0.0045639	0.004653	0.0047476	0.004848	0.0049545	0.0050675	0.0051872	0.005314	0.0054483	0.0055906	0.0057412	0.0059006	0.0060695	0.0062482	0.0064375	0.0066379	0.0068502	0.0070752	0.0073135	0.007566	0.0078338	0.0081178	0.008419	0.0087386	0.0090779	0.0094383
0.0035977	0.0035992	0.0036034	0.0036105	0.0036204	0.0036331	0.0036488	0.0036675	0.0036891	0.0037138	0.0037415	0.0037725	0.0038066	0.0038442	0.0038851	0.0039296	0.0039778	0.0040296	0.0040855	0.0041454	0.0042094	0.0042779	0.004351	0.0044288	0.0045116	0.0045997	0.0046932	0.0047925	0.0048978	0.0050094	0.0051277	0.005253	0.0053858	0.0055263	0.0056752	0.0058328	0.0059996	0.0061763	0.0063634	0.0065615	0.0067713	0.0069936	0.0072291	0.0074787	0.0077433	0.0080239	0.0083216	0.0086372	0.0089721	0.0093282
0.0035566	0.003558	0.0035622	0.0035691	0.0035789	0.0035916	0.0036071	0.0036255	0.0036469	0.0036712	0.0036987	0.0037293	0.003763	0.0038001	0.0038406	0.0038846	0.0039322	0.0039835	0.0040386	0.0040978	0.0041611	0.0042288	0.004301	0.004378	0.0044598	0.0045468	0.0046393	0.0047374	0.0048414	0.0049517	0.0050686	0.0051925	0.0053237	0.0054626	0.0056097	0.0057655	0.0059304	0.006105	0.0062898	0.0064856	0.006693	0.0069126	0.0071454	0.007392	0.0076535	0.0079309	0.0082247	0.0085365	0.0088678	0.0092197
0.0035157	0.0035171	0.0035212	0.0035281	0.0035378	0.0035503	0.0035656	0.0035838	0.003605	0.003629	0.0036562	0.0036864	0.0037198	0.0037564	0.0037964	0.0038399	0.0038869	0.0039376	0.0039921	0.0040506	0.0041132	0.0041801	0.0042515	0.0043275	0.0044084	0.0044944	0.0045857	0.0046827	0.0047855	0.0048945	0.0050101	0.0051325	0.0052621	0.0053994	0.0055448	0.0056987	0.0058617	0.0060342	0.0062169	0.0064103	0.0066152	0.0068323	0.0070623	0.007306	0.0075644	0.0078379	0.0081285	0.008437	0.0087644	0.0091124
0.0034752	0.0034766	0.0034806	0.0034875	0.003497	0.0035094	0.0035245	0.0035425	0.0035634	0.0035872	0.003614	0.0036438	0.0036768	0.0037131	0.0037526	0.0037955	0.003842	0.0038921	0.003946	0.0040038	0.0040657	0.0041318	0.0042023	0.0042774	0.0043574	0.0044423	0.0045326	0.0046284	0.00473	0.0048378	0.0049519	0.0050729	0.005201	0.0053367	0.0054803	0.0056324	0.0057934	0.0059639	0.0061445	0.0063356	0.0065381	0.0067526	0.0069798	0.0072207	0.0074755	0.0077462	0.0080334	0.0083385	0.0086623	0.0090059
0.003435	0.0034363	0.0034403	0.0034471	0.0034565	0.0034687	0.0034837	0.0035015	0.0035221	0.0035456	0.0035721	0.0036016	0.0036342	0.00367	0.0037091	0.0037515	0.0037975	0.003847	0.0039002	0.0039573	0.0040185	0.0040838	0.0041535	0.0042277	0.0043067	0.0043907	0.0044799	0.0045745	0.004675	0.0047814	0.0048942	0.0050138	0.0051404	0.0052744	0.0054164	0.0055666	0.0057258	0.0058942	0.0060726	0.0062615	0.0064615	0.0066735	0.0068975	0.0071355	0.0073878	0.0076553	0.0079396	0.0082407	0.0085604	0.0088999
0.003395	0.0033964	0.0034004	0.003407	0.0034164	0.0034284	0.0034432	0.0034608	0.0034811	0.0035044	0.0035306	0.0035597	0.003592	0.0036273	0.0036659	0.0037079	0.0037532	0.0038022	0.0038548	0.0039112	0.0039716	0.0040362	0.004105	0.0041784	0.0042564	0.0043394	0.0044275	0.0045211	0.0046203	0.0047255	0.004837	0.0049551	0.0050802	0.0052126	0.0053529	0.0055014	0.0056586	0.005825	0.0060013	0.0061877	0.0063853	0.0065945	0.0068163	0.0070515	0.0073007	0.0075655	0.0078459	0.0081434	0.0084592	0.0087946
0.0033554	0.0033567	0.0033607	0.0033672	0.0033765	0.0033884	0.003403	0.0034204	0.0034405	0.0034635	0.0034893	0.0035181	0.00355	0.0035849	0.0036231	0.0036645	0.0037093	0.0037577	0.0038097	0.0038654	0.0039251	0.0039889	0.0040569	0.0041294	0.0042065	0.0042885	0.0043756	0.004468	0.0045661	0.00467	0.0047801	0.0048968	0.0050204	0.0051513	0.0052899	0.0054366	0.0055919	0.0057563	0.0059303	0.0061145	0.0063097	0.0065166	0.0067357	0.0069685	0.0072147	0.0074759	0.0077529	0.0080468	0.0083588	0.0086901
0.0033161	0.0033174	0.0033213	0.0033278	0.0033369	0.0033487	0.0033631	0.0033802	0.0034001	0.0034228	0.0034484	0.0034769	0.0035083	0.0035429	0.0035805	0.0036215	0.0036658	0.0037135	0.0037649	0.00382	0.003879	0.003942	0.0040092	0.0040808	0.004157	0.004238	0.004324	0.0044154	0.0045122	0.0046149	0.0047237	0.004839	0.0049611	0.0050904	0.0052273	0.0053722	0.0055257	0.005688	0.0058598	0.006042	0.0062349	0.0064392	0.0066561	0.0068856	0.0071289	0.0073869	0.0076605	0.0079509	0.0082591	0.0085864
0.003277	0.0032783	0.0032822	0.0032886	0.0032976	0.0033092	0.0033235	0.0033404	0.0033601	0.0033825	0.0034078	0.0034359	0.003467	0.0035011	0.0035383	0.0035788	0.0036225	0.0036697	0.0037205	0.0037749	0.0038332	0.0038954	0.0039618	0.0040326	0.0041078	0.0041879	0.0042729	0.0043631	0.0044588	0.0045602	0.0046677	0.0047816	0.0049022	0.00503	0.0051652	0.0053084	0.0054596	0.0056201	0.00579	0.00597	0.0061606	0.0063626	0.0065767	0.0068034	0.0070437	0.0072985	0.0075688	0.0078556	0.0081601	0.0084834
0.0032383	0.0032395	0.0032433	0.0032497	0.0032586	0.0032701	0.0032842	0.0033009	0.0033203	0.0033425	0.0033674	0.0033952	0.0034259	0.0034596	0.0034964	0.0035363	0.0035796	0.0036262	0.0036763	0.0037301	0.0037877	0.0038492	0.0039148	0.0039847	0.004059	0.0041381	0.004222	0.0043112	0.0044057	0.0045059	0.0046121	0.0047246	0.0048438	0.0049699	0.0051035	0.0052447	0.0053944	0.0055529	0.0057208	0.0058985	0.0060869	0.0062865	0.0064978	0.0067217	0.0069591	0.0072108	0.0074778	0.0077611	0.0080618	0.0083811
0.0031998	0.003201	0.0032048	0.003211	0.0032198	0.0032312	0.0032451	0.0032616	0.0032808	0.0033027	0.0033273	0.0033548	0.0033851	0.0034184	0.0034548	0.0034942	0.0035369	0.003583	0.0036325	0.0036856	0.0037425	0.0038033	0.0038681	0.0039371	0.0040106	0.0040886	0.0041716	0.0042596	0.004353	0.004452	0.0045569	0.004668	0.0047857	0.0049103	0.005042	0.0051817	0.0053296	0.0054862	0.005652	0.0058279	0.0060138	0.0062108	0.0064195	0.0066406	0.0068751	0.0071237	0.0073874	0.0076672	0.0079642	0.0082796
0.0031615	0.0031628	0.0031665	0.0031727	0.0031814	0.0031926	0.0032063	0.0032227	0.0032416	0.0032632	0.0032876	0.0033147	0.0033447	0.0033775	0.0034134	0.0034524	0.0034946	0.0035401	0.003589	0.0036415	0.0036977	0.0037577	0.0038217	0.0038899	0.0039624	0.0040396	0.0041215	0.0042084	0.0043007	0.0043984	0.0045021	0.0046118	0.0047281	0.0048509	0.0049813	0.0051192	0.0052653	0.00542	0.005584	0.0057574	0.0059411	0.0061356	0.0063417	0.0065601	0.0067917	0.0070372	0.0072977	0.007574	0.0078673	0.0081788
0.0031236	0.0031248	0.0031285	0.0031346	0.0031432	0.0031542	0.0031678	0.003184	0.0032027	0.003224	0.0032481	0.0032749	0.0033045	0.0033369	0.0033724	0.0034109	0.0034526	0.0034975	0.0035458	0.0035976	0.0036531	0.0037124	0.0037756	0.003843	0.0039146	0.0039908	0.0040717	0.0041576	0.0042487	0.0043453	0.0044476	0.004556	0.0046706	0.0047922	0.0049209	0.0050572	0.0052014	0.0053544	0.0055162	0.0056874	0.0058688	0.0060609	0.0062645	0.0064802	0.0067089	0.0069513	0.0072085	0.0074814	0.0077711	0.0080787
0.0030859	0.0030871	0.0030907	0.0030968	0.0031052	0.0031162	0.0031296	0.0031455	0.003164	0.0031851	0.0032088	0.0032353	0.0032645	0.0032966	0.0033316	0.0033697	0.0034108	0.0034552	0.0035029	0.0035541	0.0036089	0.0036674	0.0037299	0.0037964	0.0038672	0.0039424	0.0040223	0.0041071	0.0041971	0.0042925	0.0043935	0.0045005	0.0046138	0.0047338	0.0048609	0.0049955	0.0051382	0.0052891	0.0054488	0.0056179	0.005797	0.0059867	0.0061877	0.0064008	0.0066266	0.006866	0.00712	0.0073894	0.0076755	0.0079792
0.0030485	0.0030496	0.0030532	0.0030592	0.0030676	0.0030784	0.0030916	0.0031073	0.0031256	0.0031464	0.0031699	0.003196	0.0032249	0.0032566	0.0032911	0.0033287	0.0033693	0.0034132	0.0034603	0.0035108	0.0035649	0.0036228	0.0036844	0.0037501	0.00382	0.0038943	0.0039732	0.004057	0.0041458	0.00424	0.0043397	0.0044453	0.0045575	0.0046761	0.0048016	0.0049345	0.0050752	0.0052242	0.0053819	0.0055489	0.0057257	0.0059131	0.0061115	0.0063219	0.0065449	0.0067813	0.007032	0.0072981	0.0075805	0.0078803
0.0030113	0.0030124	0.003016	0.0030219	0.0030301	0.0030408	0.0030539	0.0030694	0.0030874	0.003108	0.0031312	0.003157	0.0031855	0.0032168	0.0032509	0.003288	0.0033281	0.0033714	0.003418	0.0034679	0.0035213	0.0035784	0.0036393	0.0037041	0.0037732	0.0038465	0.0039245	0.0040072	0.0040949	0.0041879	0.0042864	0.0043908	0.0045014	0.0046185	0.0047424	0.0048737	0.0050126	0.0051597	0.0053154	0.0054803	0.0056549	0.0058399	0.0060359	0.0062435	0.0064637	0.0066971	0.0069447	0.0072074	0.0074862	0.0077823
0.0029743	0.0029755	0.002979	0.0029848	0.0029929	0.0030035	0.0030164	0.0030317	0.0030495	0.0030698	0.0030927	0.0031182	0.0031463	0.0031772	0.0032109	0.0032476	0.0032872	0.0033299	0.0033759	0.0034252	0.0034779	0.0035343	0.0035944	0.0036585	0.0037266	0.0037991	0.003876	0.0039577	0.0040443	0.0041361	0.0042334	0.0043365	0.0044457	0.0045613	0.0046837	0.0048132	0.0049504	0.0050956	0.0052493	0.0054121	0.0055846	0.0057672	0.0059607	0.0061657	0.006383	0.0066135	0.0068579	0.0071172	0.0073925	0.0076848
0.0029376	0.0029387	0.0029422	0.0029479	0.002956	0.0029664	0.0029791	0.0029943	0.0030119	0.0030319	0.0030545	0.0030797	0.0031074	0.003138	0.0031712	0.0032074	0.0032465	0.0032887	0.0033341	0.0033828	0.0034349	0.0034905	0.0035499	0.0036131	0.0036804	0.0037519	0.0038279	0.0039085	0.003994	0.0040847	0.0041808	0.0042825	0.0043903	0.0045044	0.0046253	0.0047532	0.0048886	0.0050319	0.0051837	0.0053444	0.0055146	0.0056949	0.0058859	0.0060883	0.0063029	0.0065304	0.0067717	0.0070276	0.0072994	0.007588
0.0029011	0.0029022	0.0029056	0.0029113	0.0029193	0.0029295	0.0029421	0.0029571	0.0029744	0.0029942	0.0030165	0.0030414	0.0030688	0.0030989	0.0031318	0.0031675	0.0032061	0.0032478	0.0032926	0.0033406	0.003392	0.003447	0.0035056	0.003568	0.0036345	0.0037051	0.0037801	0.0038597	0.0039441	0.0040336	0.0041284	0.0042289	0.0043353	0.004448	0.0045672	0.0046935	0.0048272	0.0049687	0.0051185	0.0052772	0.0054452	0.0056232	0.0058117	0.0060115	0.0062233	0.0064478	0.006686	0.0069387	0.0072069	0.0074917
0.0028649	0.002866	0.0028693	0.0028749	0.0028828	0.0028929	0.0029053	0.0029201	0.0029372	0.0029568	0.0029788	0.0030033	0.0030304	0.0030601	0.0030926	0.0031278	0.003166	0.0032071	0.0032513	0.0032987	0.0033495	0.0034037	0.0034616	0.0035232	0.0035888	0.0036585	0.0037325	0.0038111	0.0038945	0.0039828	0.0040764	0.0041756	0.0042806	0.0043918	0.0045096	0.0046342	0.0047661	0.0049058	0.0050537	0.0052103	0.0053762	0.0055518	0.0057379	0.0059351	0.0061441	0.0063658	0.0066008	0.0068503	0.007115	0.0073961
0.0028288	0.0028299	0.0028332	0.0028388	0.0028465	0.0028565	0.0028688	0.0028834	0.0029003	0.0029196	0.0029413	0.0029655	0.0029922	0.0030216	0.0030536	0.0030884	0.0031261	0.0031666	0.0032103	0.0032571	0.0033072	0.0033608	0.0034179	0.0034787	0.0035434	0.0036122	0.0036853	0.0037629	0.0038451	0.0039323	0.0040247	0.0041226	0.0042263	0.004336	0.0044522	0.0045753	0.0047055	0.0048434	0.0049893	0.0051439	0.0053076	0.0054809	0.0056646	0.0058592	0.0060655	0.0062841	0.0065162	0.0067624	0.0070236	0.007301
0.002793	0.0027941	0.0027973	0.0028028	0.0028105	0.0028203	0.0028324	0.0028468	0.0028635	0.0028826	0.002904	0.0029279	0.0029543	0.0029833	0.0030149	0.0030492	0.0030864	0.0031264	0.0031695	0.0032157	0.0032652	0.003318	0.0033744	0.0034344	0.0034983	0.0035662	0.0036383	0.0037149	0.0037961	0.0038821	0.0039733	0.0040699	0.0041722	0.0042806	0.0043953	0.0045167	0.0046452	0.0047813	0.0049253	0.0050778	0.0052394	0.0054104	0.0055917	0.0057838	0.0059873	0.0062032	0.0064321	0.006675	0.0069328	0.0072065
0.0027574	0.0027585	0.0027617	0.0027671	0.0027746	0.0027844	0.0027963	0.0028105	0.002827	0.0028458	0.0028669	0.0028905	0.0029166	0.0029452	0.0029764	0.0030103	0.0030469	0.0030865	0.003129	0.0031746	0.0032234	0.0032755	0.0033312	0.0033904	0.0034535	0.0035205	0.0035917	0.0036672	0.0037473	0.0038323	0.0039223	0.0040176	0.0041185	0.0042254	0.0043386	0.0044584	0.0045853	0.0047195	0.0048617	0.0050122	0.0051716	0.0053404	0.0055192	0.0057087	0.0059095	0.0061226	0.0063485	0.0065882	0.0068425	0.0071126
0.002722	0.002723	0.0027262	0.0027315	0.002739	0.0027486	0.0027604	0.0027744	0.0027907	0.0028092	0.0028301	0.0028534	0.0028791	0.0029073	0.0029381	0.0029715	0.0030077	0.0030467	0.0030887	0.0031337	0.0031818	0.0032333	0.0032882	0.0033467	0.0034089	0.003475	0.0035453	0.0036198	0.0036988	0.0037827	0.0038715	0.0039655	0.0040652	0.0041706	0.0042823	0.0044005	0.0045257	0.0046581	0.0047984	0.0049469	0.0051042	0.0052707	0.0054472	0.0056342	0.0058324	0.0060425	0.0062654	0.0065018	0.0067528	0.0070192
0.0026868	0.0026878	0.0026909	0.0026962	0.0027035	0.002713	0.0027247	0.0027385	0.0027545	0.0027729	0.0027935	0.0028164	0.0028418	0.0028696	0.0029	0.002933	0.0029687	0.0030072	0.0030486	0.003093	0.0031405	0.0031913	0.0032455	0.0033032	0.0033646	0.0034298	0.0034991	0.0035726	0.0036506	0.0037333	0.003821	0.0039138	0.0040121	0.0041161	0.0042263	0.0043429	0.0044664	0.0045971	0.0047355	0.004882	0.0050371	0.0052015	0.0053755	0.00556	0.0057556	0.0059629	0.0061827	0.006416	0.0066636	0.0069264
0.0026517	0.0026528	0.0026559	0.002661	0.0026683	0.0026777	0.0026891	0.0027028	0.0027186	0.0027367	0.002757	0.0027797	0.0028047	0.0028322	0.0028621	0.0028947	0.0029299	0.0029679	0.0030087	0.0030526	0.0030994	0.0031495	0.003203	0.0032599	0.0033205	0.0033848	0.0034532	0.0035258	0.0036027	0.0036843	0.0037707	0.0038623	0.0039593	0.0040619	0.0041706	0.0042857	0.0044075	0.0045364	0.0046729	0.0048175	0.0049705	0.0051326	0.0053043	0.0054863	0.0056792	0.0058837	0.0061005	0.0063306	0.0065748	0.0068341
0.0026169	0.0026179	0.002621	0.0026261	0.0026332	0.0026425	0.0026538	0.0026673	0.0026829	0.0027007	0.0027208	0.0027431	0.0027678	0.0027949	0.0028245	0.0028566	0.0028913	0.0029288	0.0029691	0.0030123	0.0030586	0.003108	0.0031607	0.0032169	0.0032766	0.0033401	0.0034076	0.0034791	0.003555	0.0036355	0.0037208	0.0038111	0.0039067	0.004008	0.0041152	0.0042287	0.0043489	0.0044761	0.0046107	0.0047533	0.0049042	0.0050641	0.0052334	0.005413	0.0056032	0.0058049	0.0060188	0.0062457	0.0064865	0.0067423
0.0025823	0.0025833	0.0025863	0.0025913	0.0025984	0.0026075	0.0026187	0.0026319	0.0026473	0.0026649	0.0026847	0.0027067	0.0027311	0.0027578	0.002787	0.0028187	0.002853	0.0028899	0.0029297	0.0029723	0.0030179	0.0030667	0.0031187	0.0031741	0.003233	0.0032956	0.0033621	0.0034327	0.0035076	0.003587	0.0036711	0.0037602	0.0038545	0.0039544	0.0040601	0.0041721	0.0042906	0.004416	0.0045488	0.0046894	0.0048383	0.004996	0.005163	0.00534	0.0055276	0.0057265	0.0059375	0.0061613	0.0063988	0.0066509
0.0025478	0.0025488	0.0025517	0.0025567	0.0025637	0.0025727	0.0025837	0.0025968	0.002612	0.0026293	0.0026488	0.0026706	0.0026946	0.0027209	0.0027497	0.002781	0.0028148	0.0028512	0.0028904	0.0029325	0.0029775	0.0030256	0.0030768	0.0031315	0.0031896	0.0032514	0.003317	0.0033866	0.0034604	0.0035387	0.0036216	0.0037095	0.0038025	0.003901	0.0040053	0.0041157	0.0042326	0.0043563	0.0044872	0.0046259	0.0047727	0.0049282	0.0050929	0.0052674	0.0054524	0.0056486	0.0058566	0.0060772	0.0063114	0.0065601
0.0025135	0.0025144	0.0025174	0.0025223	0.0025291	0.002538	0.0025489	0.0025618	0.0025768	0.0025939	0.0026131	0.0026345	0.0026582	0.0026842	0.0027126	0.0027434	0.0027768	0.0028127	0.0028514	0.0028928	0.0029372	0.0029846	0.0030352	0.0030891	0.0031464	0.0032073	0.003272	0.0033407	0.0034135	0.0034907	0.0035724	0.0036591	0.0037508	0.0038479	0.0039508	0.0040596	0.0041749	0.0042968	0.0044259	0.0045627	0.0047074	0.0048607	0.0050231	0.0051952	0.0053776	0.005571	0.0057761	0.0059936	0.0062245	0.0064697
0.0024793	0.0024803	0.0024832	0.002488	0.0024948	0.0025035	0.0025142	0.002527	0.0025417	0.0025586	0.0025776	0.0025987	0.0026221	0.0026477	0.0026757	0.0027061	0.0027389	0.0027744	0.0028125	0.0028534	0.0028972	0.0029439	0.0029938	0.0030469	0.0031034	0.0031635	0.0032273	0.0032949	0.0033667	0.0034428	0.0035235	0.0036089	0.0036993	0.0037951	0.0038965	0.0040038	0.0041174	0.0042377	0.004365	0.0044997	0.0046425	0.0047936	0.0049537	0.0051234	0.0053032	0.0054938	0.005696	0.0059105	0.0061381	0.0063797
0.0024453	0.0024463	0.0024491	0.0024539	0.0024606	0.0024692	0.0024797	0.0024923	0.0025069	0.0025235	0.0025422	0.002563	0.0025861	0.0026113	0.0026389	0.0026689	0.0027013	0.0027363	0.0027738	0.0028145	0.0028573	0.0029034	0.0029525	0.0030049	0.0030606	0.0031198	0.0031827	0.0032494	0.0033202	0.0033953	0.0034748	0.003559	0.0036481	0.0037425	0.0038425	0.0039483	0.0040602	0.0041788	0.0043043	0.0044371	0.0045778	0.0047268	0.0048846	0.0050519	0.0052291	0.005417	0.0056163	0.0058277	0.006052	0.0062902
0.0024115	0.0024124	0.0024152	0.0024199	0.0024265	0.002435	0.0024454	0.0024578	0.0024722	0.0024885	0.002507	0.0025275	0.0025502	0.0025751	0.0026023	0.0026319	0.0026638	0.0026983	0.0027353	0.0027751	0.0028176	0.002863	0.0029115	0.0029631	0.003018	0.0030764	0.0031384	0.0032042	0.0032739	0.0033479	0.0034262	0.0035092	0.0035971	0.0036902	0.0037887	0.003893	0.0040033	0.0041202	0.0042439	0.0043748	0.0045135	0.0046603	0.0048159	0.0049807	0.0051554	0.0053405	0.0055369	0.0057453	0.0059664	0.0062011
0.0023778	0.0023787	0.0023815	0.0023861	0.0023926	0.002401	0.0024112	0.0024234	0.0024376	0.0024537	0.0024719	0.0024922	0.0025145	0.0025391	0.0025659	0.002595	0.0026265	0.0026605	0.002697	0.0027361	0.0027781	0.0028228	0.0028706	0.0029215	0.0029756	0.0030331	0.0030942	0.0031591	0.0032278	0.0033007	0.0033779	0.0034597	0.0035464	0.0036381	0.0037351	0.0038379	0.0039467	0.0040618	0.0041837	0.0043127	0.0044494	0.0045941	0.0047474	0.0049098	0.0050819	0.0052644	0.0054579	0.0056632	0.0058811	0.0061124
0.0023442	0.0023451	0.0023479	0.0023524	0.0023588	0.0023671	0.0023772	0.0023892	0.0024032	0.0024191	0.002437	0.0024569	0.002479	0.0025032	0.0025296	0.0025583	0.0025893	0.0026228	0.0026588	0.0026974	0.0027387	0.0027828	0.0028299	0.00288	0.0029334	0.00299	0.0030503	0.0031141	0.0031819	0.0032537	0.0033298	0.0034104	0.0034958	0.0035861	0.0036818	0.0037831	0.0038903	0.0040037	0.0041238	0.004251	0.0043856	0.0045282	0.0046792	0.0048392	0.0050088	0.0051886	0.0053793	0.0055815	0.0057962	0.006024
0.0023108	0.0023117	0.0023144	0.0023189	0.0023252	0.0023333	0.0023433	0.0023551	0.0023689	0.0023845	0.0024022	0.0024219	0.0024436	0.0024674	0.0024935	0.0025217	0.0025523	0.0025853	0.0026207	0.0026588	0.0026995	0.0027429	0.0027893	0.0028387	0.0028913	0.0029471	0.0030065	0.0030694	0.0031362	0.0032069	0.0032819	0.0033613	0.0034454	0.0035345	0.0036287	0.0037285	0.0038341	0.0039458	0.0040641	0.0041894	0.004322	0.0044625	0.0046113	0.0047689	0.004936	0.0051131	0.0053009	0.0055002	0.0057116	0.0059361
0.0022775	0.0022783	0.002281	0.0022854	0.0022916	0.0022996	0.0023095	0.0023211	0.0023347	0.0023501	0.0023675	0.0023869	0.0024083	0.0024318	0.0024574	0.0024853	0.0025154	0.0025479	0.0025828	0.0026203	0.0026604	0.0027032	0.0027489	0.0027976	0.0028494	0.0029044	0.0029628	0.0030248	0.0030877	0.0031603	0.0032342	0.0033124	0.0033952	0.003483	0.0035758	0.0036741	0.0037781	0.0038882	0.0040047	0.0041281	0.0042587	0.0043971	0.0045437	0.0046989	0.0048635	0.0050379	0.0052229	0.0054192	0.0056274	0.0058485
0.0022443	0.0022451	0.0022478	0.0022521	0.0022582	0.0022661	0.0022758	0.0022873	0.0023006	0.0023159	0.002333	0.0023521	0.0023732	0.0023963	0.0024216	0.002449	0.0024787	0.0025107	0.0025451	0.002582	0.0026215	0.0026637	0.0027087	0.0027566	0.0028076	0.0028618	0.0029194	0.0029804	0.0030452	0.0031139	0.0031866	0.0032637	0.0033453	0.0034316	0.0035231	0.0036199	0.0037223	0.0038307	0.0039455	0.004067	0.0041957	0.0043319	0.0044763	0.0046292	0.0047912	0.004963	0.0051452	0.0053384	0.0055435	0.0057612
0.0022112	0.002212	0.0022146	0.0022189	0.0022249	0.0022327	0.0022422	0.0022536	0.0022667	0.0022817	0.0022986	0.0023173	0.0023381	0.0023609	0.0023858	0.0024128	0.002442	0.0024735	0.0025074	0.0025438	0.0025827	0.0026242	0.0026685	0.0027157	0.002766	0.0028193	0.002876	0.0029362	0.003	0.0030676	0.0031392	0.0032151	0.0032954	0.0033805	0.0034705	0.0035658	0.0036667	0.0037735	0.0038865	0.0040061	0.0041328	0.004267	0.0044091	0.0045597	0.0047192	0.0048884	0.0050677	0.005258	0.0054599	0.0056742
0.0021782	0.002179	0.0021816	0.0021858	0.0021917	0.0021994	0.0022088	0.0022199	0.0022329	0.0022476	0.0022642	0.0022827	0.0023032	0.0023256	0.0023501	0.0023767	0.0024055	0.0024365	0.0024699	0.0025057	0.002544	0.0025849	0.0026285	0.002675	0.0027245	0.002777	0.0028328	0.0028921	0.0029549	0.0030214	0.003092	0.0031667	0.0032458	0.0033295	0.0034182	0.003512	0.0036113	0.0037164	0.0038277	0.0039455	0.0040702	0.0042023	0.0043422	0.0044904	0.0046475	0.004814	0.0049905	0.0051778	0.0053766	0.0055875
0.0021453	0.0021461	0.0021486	0.0021528	0.0021586	0.0021662	0.0021754	0.0021864	0.0021991	0.0022136	0.00223	0.0022482	0.0022684	0.0022905	0.0023146	0.0023408	0.0023691	0.0023996	0.0024325	0.0024677	0.0025054	0.0025457	0.0025886	0.0026344	0.0026831	0.0027348	0.0027898	0.0028481	0.0029099	0.0029754	0.0030448	0.0031184	0.0031963	0.0032787	0.0033659	0.0034583	0.0035561	0.0036595	0.0037691	0.003885	0.0040078	0.0041378	0.0042755	0.0044213	0.0045759	0.0047398	0.0049136	0.0050979	0.0052935	0.0055011
0.0021125	0.0021133	0.0021158	0.0021199	0.0021256	0.002133	0.0021421	0.0021529	0.0021655	0.0021798	0.0021959	0.0022138	0.0022336	0.0022554	0.0022791	0.0023049	0.0023328	0.0023628	0.0023952	0.0024298	0.0024669	0.0025066	0.0025489	0.0025939	0.0026418	0.0026927	0.0027468	0.0028042	0.002865	0.0029295	0.0029979	0.0030702	0.0031469	0.003228	0.0033139	0.0034048	0.003501	0.0036028	0.0037106	0.0038247	0.0039455	0.0040734	0.0042089	0.0043525	0.0045046	0.0046659	0.0048369	0.0050182	0.0052107	0.005415
0.0020798	0.0020806	0.002083	0.002087	0.0020927	0.0021	0.0021089	0.0021196	0.0021319	0.002146	0.0021618	0.0021795	0.002199	0.0022204	0.0022437	0.0022691	0.0022965	0.0023261	0.0023579	0.0023921	0.0024286	0.0024676	0.0025092	0.0025535	0.0026007	0.0026508	0.002704	0.0027604	0.0028203	0.0028838	0.002951	0.0030222	0.0030976	0.0031775	0.0032619	0.0033514	0.003446	0.0035462	0.0036523	0.0037645	0.0038834	0.0040092	0.0041426	0.0042838	0.0044335	0.0045921	0.0047603	0.0049388	0.0051281	0.0053291
0.0020471	0.0020479	0.0020503	0.0020542	0.0020598	0.002067	0.0020758	0.0020863	0.0020984	0.0021122	0.0021278	0.0021452	0.0021644	0.0021854	0.0022084	0.0022334	0.0022604	0.0022895	0.0023208	0.0023544	0.0023903	0.0024287	0.0024696	0.0025132	0.0025596	0.0026089	0.0026612	0.0027168	0.0027757	0.0028381	0.0029043	0.0029743	0.0030485	0.003127	0.0032101	0.0032981	0.0033912	0.0034898	0.0035941	0.0037045	0.0038214	0.0039452	0.0040764	0.0042153	0.0043625	0.0045186	0.004684	0.0048595	0.0050458	0.0052434
0.0020145	0.0020153	0.0020176	0.0020215	0.002027	0.0020341	0.0020427	0.002053	0.002065	0.0020786	0.0020939	0.002111	0.0021299	0.0021506	0.0021732	0.0021977	0.0022243	0.0022529	0.0022837	0.0023167	0.0023521	0.0023898	0.0024301	0.002473	0.0025186	0.0025671	0.0026186	0.0026732	0.0027311	0.0027925	0.0028576	0.0029265	0.0029994	0.0030767	0.0031584	0.003245	0.0033365	0.0034334	0.003536	0.0036446	0.0037596	0.0038814	0.0040103	0.0041469	0.0042917	0.0044451	0.0046078	0.0047804	0.0049635	0.0051579
0.001982	0.0019827	0.001985	0.0019889	0.0019942	0.0020012	0.0020097	0.0020198	0.0020316	0.002045	0.00206	0.0020768	0.0020954	0.0021158	0.002138	0.0021621	0.0021883	0.0022164	0.0022467	0.0022792	0.0023139	0.002351	0.0023906	0.0024328	0.0024777	0.0025253	0.002576	0.0026297	0.0026867	0.002747	0.002811	0.0028788	0.0029505	0.0030264	0.0031068	0.0031919	0.0032819	0.0033772	0.003478	0.0035848	0.0036979	0.0038176	0.0039444	0.0040787	0.004221	0.0043718	0.0045318	0.0047015	0.0048815	0.0050726
0.0019494	0.0019502	0.0019525	0.0019562	0.0019615	0.0019683	0.0019767	0.0019867	0.0019982	0.0020114	0.0020262	0.0020427	0.002061	0.002081	0.0021029	0.0021266	0.0021523	0.00218	0.0022097	0.0022416	0.0022758	0.0023123	0.0023512	0.0023927	0.0024368	0.0024837	0.0025334	0.0025862	0.0026423	0.0027016	0.0027645	0.002831	0.0029016	0.0029762	0.0030552	0.0031389	0.0032274	0.003321	0.0034202	0.0035251	0.0036363	0.0037539	0.0038785	0.0040106	0.0041504	0.0042987	0.004456	0.0046227	0.0047997	0.0049875
0.001917	0.0019177	0.0019199	0.0019236	0.0019288	0.0019356	0.0019438	0.0019536	0.0019649	0.0019779	0.0019924	0.0020087	0.0020266	0.0020463	0.0020678	0.0020911	0.0021164	0.0021435	0.0021728	0.0022042	0.0022378	0.0022736	0.0023119	0.0023526	0.002396	0.002442	0.002491	0.0025428	0.0025979	0.0026562	0.002718	0.0027835	0.0028528	0.0029261	0.0030038	0.003086	0.0031729	0.003265	0.0033624	0.0034656	0.0035748	0.0036904	0.0038129	0.0039426	0.00408	0.0042257	0.0043802	0.0045441	0.0047179	0.0049024
0.0018845	0.0018852	0.0018874	0.0018911	0.0018962	0.0019028	0.0019109	0.0019205	0.0019316	0.0019444	0.0019587	0.0019746	0.0019922	0.0020116	0.0020327	0.0020556	0.0020804	0.0021072	0.0021359	0.0021667	0.0021997	0.002235	0.0022726	0.0023126	0.0023552	0.0024004	0.0024485	0.0024995	0.0025536	0.0026109	0.0026716	0.0027359	0.002804	0.0028761	0.0029524	0.0030331	0.0031186	0.003209	0.0033047	0.0034061	0.0035133	0.0036269	0.0037472	0.0038746	0.0040097	0.0041528	0.0043045	0.0044655	0.0046363	0.0048175
0.0018521	0.0018528	0.0018549	0.0018585	0.0018635	0.00187	0.001878	0.0018874	0.0018984	0.0019109	0.0019249	0.0019406	0.0019579	0.0019769	0.0019976	0.0020202	0.0020445	0.0020708	0.002099	0.0021293	0.0021617	0.0021963	0.0022332	0.0022726	0.0023144	0.0023588	0.0024061	0.0024561	0.0025093	0.0025656	0.0026252	0.0026884	0.0027553	0.0028261	0.002901	0.0029803	0.0030642	0.003153	0.0032471	0.0033466	0.0034519	0.0035635	0.0036816	0.0038067	0.0039394	0.0040799	0.0042289	0.004387	0.0045547	0.0047327
0.0018196	0.0018203	0.0018224	0.001826	0.0018309	0.0018372	0.0018451	0.0018543	0.0018651	0.0018774	0.0018912	0.0019066	0.0019236	0.0019422	0.0019626	0.0019847	0.0020086	0.0020344	0.0020621	0.0020919	0.0021237	0.0021577	0.0021939	0.0022325	0.0022736	0.0023173	0.0023636	0.0024128	0.002465	0.0025203	0.0025789	0.0026409	0.0027065	0.002776	0.0028496	0.0029275	0.0030099	0.0030971	0.0031894	0.0032871	0.0033905	0.0035	0.003616	0.0037389	0.0038691	0.0040071	0.0041533	0.0043085	0.0044731	0.0046478
0.0017872	0.0017879	0.0017899	0.0017934	0.0017982	0.0018045	0.0018121	0.0018212	0.0018318	0.0018438	0.0018574	0.0018725	0.0018892	0.0019075	0.0019275	0.0019492	0.0019727	0.001998	0.0020252	0.0020544	0.0020857	0.002119	0.0021546	0.0021925	0.0022329	0.0022757	0.0023212	0.0023695	0.0024207	0.002475	0.0025325	0.0025933	0.0026578	0.002726	0.0027982	0.0028747	0.0029555	0.0030411	0.0031317	0.0032276	0.0033291	0.0034366	0.0035504	0.003671	0.0037988	0.0039342	0.0040778	0.0042301	0.0043916	0.0045631
0.0017547	0.0017554	0.0017574	0.0017608	0.0017655	0.0017717	0.0017792	0.0017881	0.0017985	0.0018103	0.0018236	0.0018384	0.0018548	0.0018728	0.0018924	0.0019137	0.0019368	0.0019616	0.0019883	0.002017	0.0020476	0.0020804	0.0021153	0.0021525	0.0021921	0.0022341	0.0022788	0.0023262	0.0023764	0.0024297	0.0024861	0.0025458	0.002609	0.002676	0.0027468	0.0028218	0.0029012	0.0029852	0.003074	0.0031681	0.0032677	0.0033732	0.0034849	0.0036032	0.0037285	0.0038614	0.0040022	0.0041516	0.0043101	0.0044783
0.0017222	0.0017229	0.0017248	0.0017282	0.0017328	0.0017388	0.0017462	0.001755	0.0017652	0.0017767	0.0017898	0.0018043	0.0018204	0.001838	0.0018573	0.0018782	0.0019008	0.0019252	0.0019514	0.0019795	0.0020096	0.0020417	0.0020759	0.0021124	0.0021513	0.0021925	0.0022363	0.0022828	0.0023321	0.0023843	0.0024396	0.0024982	0.0025602	0.0026259	0.0026954	0.0027689	0.0028468	0.0029291	0.0030163	0.0031086	0.0032063	0.0033097	0.0034192	0.0035352	0.0036582	0.0037885	0.0039266	0.0040731	0.0042285	0.0043934
0.0016896	0.0016903	0.0016922	0.0016955	0.0017	0.001706	0.0017132	0.0017218	0.0017318	0.0017431	0.0017559	0.0017702	0.0017859	0.0018032	0.0018221	0.0018426	0.0018648	0.0018887	0.0019144	0.0019419	0.0019714	0.0020029	0.0020365	0.0020723	0.0021104	0.0021508	0.0021938	0.0022393	0.0022876	0.0023389	0.0023931	0.0024505	0.0025114	0.0025758	0.0026439	0.002716	0.0027923	0.0028731	0.0029585	0.003049	0.0031448	0.0032461	0.0033535	0.0034673	0.0035878	0.0037155	0.0038509	0.0039945	0.0041468	0.0043085
0.001657	0.0016576	0.0016595	0.0016627	0.0016672	0.001673	0.0016801	0.0016885	0.0016983	0.0017094	0.001722	0.001736	0.0017514	0.0017684	0.0017868	0.0018069	0.0018287	0.0018521	0.0018773	0.0019043	0.0019332	0.0019641	0.001997	0.0020321	0.0020694	0.002109	0.0021511	0.0021958	0.0022432	0.0022933	0.0023465	0.0024028	0.0024624	0.0025255	0.0025923	0.002663	0.0027377	0.0028169	0.0029006	0.0029893	0.0030831	0.0031825	0.0032877	0.0033992	0.0035173	0.0036424	0.0037751	0.0039158	0.0040651	0.0042235
0.0016243	0.0016249	0.0016268	0.0016299	0.0016343	0.00164	0.0016469	0.0016552	0.0016647	0.0016757	0.001688	0.0017017	0.0017168	0.0017334	0.0017515	0.0017712	0.0017925	0.0018155	0.0018401	0.0018666	0.0018949	0.0019252	0.0019574	0.0019918	0.0020283	0.0020672	0.0021084	0.0021522	0.0021986	0.0022477	0.0022998	0.002355	0.0024134	0.0024752	0.0025406	0.0026098	0.0026831	0.0027606	0.0028426	0.0029295	0.0030214	0.0031187	0.0032218	0.003331	0.0034466	0.0035692	0.0036992	0.003837	0.0039832	0.0041383
0.0015915	0.0015921	0.0015939	0.001597	0.0016013	0.0016068	0.0016136	0.0016217	0.0016311	0.0016418	0.0016538	0.0016673	0.0016821	0.0016983	0.0017161	0.0017354	0.0017562	0.0017787	0.0018029	0.0018288	0.0018565	0.0018861	0.0019177	0.0019514	0.0019872	0.0020252	0.0020656	0.0021084	0.0021539	0.002202	0.002253	0.002307	0.0023642	0.0024247	0.0024888	0.0025565	0.0026283	0.0027042	0.0027845	0.0028695	0.0029595	0.0030548	0.0031557	0.0032626	0.0033758	0.0034958	0.003623	0.003758	0.0039011	0.004053
0.0015586	0.0015592	0.001561	0.001564	0.0015682	0.0015736	0.0015803	0.0015882	0.0015973	0.0016078	0.0016196	0.0016327	0.0016472	0.0016632	0.0016805	0.0016994	0.0017198	0.0017418	0.0017655	0.0017908	0.001818	0.001847	0.0018779	0.0019108	0.0019459	0.0019831	0.0020226	0.0020645	0.002109	0.0021561	0.002206	0.0022589	0.0023148	0.0023741	0.0024368	0.0025031	0.0025733	0.0026476	0.0027262	0.0028094	0.0028974	0.0029907	0.0030894	0.003194	0.0033048	0.0034222	0.0035467	0.0036787	0.0038188	0.0039674
0.0015255	0.0015261	0.0015278	0.0015308	0.0015349	0.0015402	0.0015467	0.0015545	0.0015635	0.0015737	0.0015852	0.0015981	0.0016123	0.0016278	0.0016448	0.0016633	0.0016833	0.0017048	0.0017279	0.0017527	0.0017793	0.0018077	0.0018379	0.0018701	0.0019044	0.0019408	0.0019795	0.0020205	0.002064	0.0021101	0.0021589	0.0022106	0.0022653	0.0023233	0.0023846	0.0024494	0.0025181	0.0025908	0.0026676	0.002749	0.0028352	0.0029263	0.0030229	0.0031252	0.0032335	0.0033484	0.0034701	0.0035992	0.0037362	0.0038815
0.0014923	0.0014929	0.0014946	0.0014975	0.0015015	0.0015067	0.0015131	0.0015206	0.0015294	0.0015394	0.0015507	0.0015633	0.0015771	0.0015924	0.001609	0.001627	0.0016465	0.0016676	0.0016902	0.0017145	0.0017404	0.0017682	0.0017977	0.0018292	0.0018627	0.0018983	0.0019361	0.0019762	0.0020187	0.0020638	0.0021115	0.0021621	0.0022156	0.0022722	0.0023322	0.0023956	0.0024627	0.0025337	0.0026089	0.0026884	0.0027726	0.0028617	0.0029561	0.0030561	0.003162	0.0032742	0.0033932	0.0035194	0.0036532	0.0037953
0.0014589	0.0014595	0.0014611	0.001464	0.0014679	0.001473	0.0014792	0.0014866	0.0014952	0.001505	0.001516	0.0015282	0.0015418	0.0015567	0.0015729	0.0015906	0.0016096	0.0016302	0.0016523	0.001676	0.0017014	0.0017285	0.0017574	0.0017881	0.0018209	0.0018556	0.0018926	0.0019317	0.0019733	0.0020173	0.0020639	0.0021133	0.0021656	0.0022209	0.0022795	0.0023414	0.002407	0.0024764	0.0025498	0.0026275	0.0027098	0.0027968	0.002889	0.0029867	0.0030901	0.0031998	0.003316	0.0034392	0.00357	0.0037087
0.0014253	0.0014259	0.0014275	0.0014303	0.0014341	0.0014391	0.0014451	0.0014524	0.0014607	0.0014703	0.0014811	0.001493	0.0015063	0.0015208	0.0015367	0.0015539	0.0015725	0.0015926	0.0016142	0.0016373	0.0016621	0.0016885	0.0017167	0.0017468	0.0017787	0.0018127	0.0018488	0.001887	0.0019276	0.0019706	0.0020161	0.0020643	0.0021153	0.0021694	0.0022265	0.002287	0.002351	0.0024187	0.0024904	0.0025663	0.0026466	0.0027316	0.0028216	0.0029169	0.0030179	0.0031249	0.0032383	0.0033586	0.0034862	0.0036216
0.0013915	0.001392	0.0013936	0.0013963	0.0014001	0.0014049	0.0014108	0.0014179	0.0014261	0.0014354	0.0014459	0.0014576	0.0014705	0.0014847	0.0015001	0.0015169	0.0015351	0.0015547	0.0015758	0.0015984	0.0016225	0.0016483	0.0016759	0.0017052	0.0017364	0.0017695	0.0018047	0.001842	0.0018816	0.0019235	0.0019679	0.002015	0.0020647	0.0021174	0.0021732	0.0022322	0.0022947	0.0023607	0.0024307	0.0025047	0.002583	0.0026659	0.0027537	0.0028467	0.0029452	0.0030496	0.0031602	0.0032776	0.003402	0.0035341
0.0013575	0.001358	0.0013595	0.0013621	0.0013658	0.0013705	0.0013763	0.0013832	0.0013911	0.0014002	0.0014104	0.0014219	0.0014345	0.0014483	0.0014634	0.0014797	0.0014975	0.0015166	0.0015371	0.0015591	0.0015827	0.0016078	0.0016347	0.0016633	0.0016937	0.001726	0.0017603	0.0017966	0.0018352	0.0018761	0.0019194	0.0019653	0.0020138	0.0020652	0.0021195	0.0021771	0.0022379	0.0023023	0.0023705	0.0024426	0.002519	0.0025998	0.0026854	0.002776	0.002872	0.0029737	0.0030816	0.0031959	0.0033172	0.0034459
0.0013231	0.0013236	0.0013251	0.0013277	0.0013315	0.0013358	0.0013415	0.0013482	0.0013559	0.0013648	0.0013747	0.0013858	0.0013981	0.0014116	0.0014263	0.0014422	0.0014595	0.0014781	0.0014981	0.0015195	0.0015425	0.001567	0.0015932	0.001621	0.0016506	0.0016821	0.0017155	0.0017509	0.0017885	0.0018283	0.0018705	0.0019152	0.0019624	0.0020125	0.0020654	0.0021215	0.0021807	0.0022435	0.0023098	0.0023801	0.0024544	0.0025332	0.0026165	0.0027048	0.0027983	0.0028973	0.0030023	0.0031137	0.0032318	0.0033572
0.0012884	0.0012889	0.0012904	0.0012929	0.0012963	0.0013008	0.0013063	0.0013128	0.0013204	0.001329	0.0013387	0.0013495	0.0013614	0.0013745	0.0013888	0.0014044	0.0014212	0.0014393	0.0014587	0.0014796	0.001502	0.0015258	0.0015513	0.0015784	0.0016072	0.0016378	0.0016703	0.0017048	0.0017414	0.0017801	0.0018212	0.0018646	0.0019106	0.0019593	0.0020108	0.0020654	0.002123	0.0021841	0.0022487	0.002317	0.0023894	0.0024659	0.002547	0.0026329	0.0027239	0.0028203	0.0029224	0.0030308	0.0031457	0.0032676
0.0012534	0.0012539	0.0012553	0.0012577	0.0012611	0.0012654	0.0012708	0.0012771	0.0012844	0.0012928	0.0013023	0.0013128	0.0013244	0.0013371	0.001351	0.0013661	0.0013825	0.0014001	0.001419	0.0014393	0.001461	0.0014842	0.0015089	0.0015353	0.0015633	0.0015931	0.0016247	0.0016582	0.0016937	0.0017314	0.0017713	0.0018136	0.0018583	0.0019056	0.0019557	0.0020087	0.0020648	0.0021241	0.0021869	0.0022533	0.0023236	0.0023981	0.0024769	0.0025604	0.0026488	0.0027425	0.0028418	0.0029471	0.0030587	0.0031772
0.001218	0.0012184	0.0012198	0.0012221	0.0012254	0.0012296	0.001235	0.001241	0.0012481	0.0012562	0.0012654	0.0012756	0.0012869	0.0012993	0.0013128	0.0013274	0.0013433	0.0013604	0.0013788	0.0013985	0.0014196	0.0014421	0.0014661	0.0014917	0.0015189	0.0015478	0.0015785	0.0016111	0.0016456	0.0016822	0.0017209	0.0017619	0.0018054	0.0018513	0.0019	0.0019514	0.0020059	0.0020635	0.0021244	0.0021889	0.0022572	0.0023295	0.002406	0.002487	0.0025729	0.0026638	0.0027602	0.0028624	0.0029709	0.0030859
0.0011821	0.0011825	0.0011839	0.0011861	0.0011893	0.0011934	0.0011984	0.0012044	0.0012113	0.0012192	0.0012281	0.001238	0.0012489	0.0012609	0.001274	0.0012883	0.0013036	0.0013202	0.0013381	0.0013572	0.0013776	0.0013995	0.0014228	0.0014476	0.001474	0.001502	0.0015318	0.0015634	0.0015968	0.0016323	0.0016699	0.0017097	0.0017518	0.0017964	0.0018435	0.0018934	0.0019462	0.0020021	0.0020612	0.0021238	0.00219	0.0022601	0.0023343	0.0024128	0.0024961	0.0025843	0.0026777	0.0027768	0.0028819	0.0029935
0.0011457	0.0011461	0.0011474	0.0011496	0.0011527	0.0011566	0.0011615	0.0011673	0.001174	0.0011816	0.0011903	0.0011998	0.0012104	0.0012221	0.0012347	0.0012485	0.0012634	0.0012795	0.0012968	0.0013153	0.0013351	0.0013563	0.0013788	0.0014029	0.0014284	0.0014556	0.0014844	0.001515	0.0015474	0.0015818	0.0016182	0.0016567	0.0016975	0.0017407	0.0017864	0.0018347	0.0018858	0.0019399	0.0019972	0.0020577	0.0021219	0.0021897	0.0022615	0.0023376	0.0024182	0.0025036	0.0025942	0.0026901	0.0027919	0.0028999
0.0011087	0.0011091	0.0011104	0.0011125	0.0011155	0.0011193	0.001124	0.0011296	0.0011361	0.0011435	0.0011518	0.0011611	0.0011713	0.0011826	0.0011948	0.0012081	0.0012226	0.0012381	0.0012548	0.0012728	0.0012919	0.0013124	0.0013342	0.0013574	0.0013822	0.0014084	0.0014363	0.0014659	0.0014973	0.0015305	0.0015657	0.0016029	0.0016424	0.0016841	0.0017283	0.001775	0.0018245	0.0018768	0.0019321	0.0019907	0.0020527	0.0021183	0.0021878	0.0022614	0.0023393	0.0024218	0.0025093	0.0026021	0.0027005	0.0028049
0.0010711	0.0010715	0.0010727	0.0010748	0.0010776	0.0010813	0.0010859	0.0010913	0.0010975	0.0011047	0.0011127	0.0011217	0.0011316	0.0011424	0.0011543	0.0011671	0.001181	0.0011961	0.0012122	0.0012295	0.001248	0.0012677	0.0012888	0.0013113	0.0013351	0.0013605	0.0013874	0.001416	0.0014462	0.0014783	0.0015123	0.0015483	0.0015863	0.0016266	0.0016693	0.0017144	0.0017621	0.0018126	0.001866	0.0019226	0.0019824	0.0020457	0.0021128	0.0021838	0.002259	0.0023387	0.0024232	0.0025127	0.0026077	0.0027084
0.0010327	0.0010331	0.0010343	0.0010363	0.0010391	0.0010426	0.001047	0.0010522	0.0010582	0.0010651	0.001073	0.0010815	0.001091	0.0011015	0.0011129	0.0011253	0.0011387	0.0011532	0.0011687	0.0011854	0.0012032	0.0012223	0.0012426	0.0012642	0.0012872	0.0013116	0.0013376	0.0013651	0.0013942	0.0014251	0.0014579	0.0014925	0.0015292	0.0015681	0.0016091	0.0016526	0.0016986	0.0017472	0.0017987	0.0018532	0.0019108	0.0019718	0.0020364	0.0021048	0.0021773	0.002254	0.0023354	0.0024216	0.0025131	0.0026102
0.00099359	0.00099397	0.00099511	0.000997	0.00099966	0.0010031	0.0010073	0.0010123	0.0010181	0.0010247	0.0010322	0.0010405	0.0010496	0.0010597	0.0010707	0.0010826	0.0010955	0.0011094	0.0011243	0.0011404	0.0011575	0.0011758	0.0011953	0.0012161	0.0012382	0.0012617	0.0012866	0.0013131	0.0013411	0.0013709	0.0014023	0.0014357	0.0014709	0.0015083	0.0015478	0.0015895	0.0016337	0.0016805	0.00173	0.0017824	0.0018378	0.0018964	0.0019585	0.0020242	0.0020939	0.0021676	0.0022458	0.0023287	0.0024166	0.0025099
0.0009535	0.00095386	0.00095495	0.00095677	0.00095932	0.00096262	0.00096666	0.00097145	0.00097702	0.00098337	0.00099051	0.00099847	0.0010073	0.0010169	0.0010274	0.0010389	0.0010512	0.0010646	0.0010789	0.0010943	0.0011107	0.0011283	0.001147	0.0011669	0.0011881	0.0012106	0.0012346	0.0012599	0.0012868	0.0013153	0.0013455	0.0013775	0.0014113	0.0014471	0.0014849	0.001525	0.0015674	0.0016122	0.0016597	0.0017099	0.001763	0.0018192	0.0018788	0.0019418	0.0020086	0.0020793	0.0021542	0.0022337	0.002318	0.0024074
0.00091233	0.00091268	0.00091372	0.00091546	0.0009179	0.00092105	0.00092492	0.0009295	0.00093483	0.0009409	0.00094773	0.00095534	0.00096374	0.00097296	0.00098303	0.00099397	0.0010058	0.0010185	0.0010322	0.0010469	0.0010627	0.0010794	0.0010974	0.0011164	0.0011367	0.0011582	0.0011811	0.0012054	0.0012311	0.0012583	0.0012872	0.0013177	0.0013501	0.0013843	0.0014205	0.0014588	0.0014993	0.0015422	0.0015875	0.0016355	0.0016863	0.0017401	0.001797	0.0018572	0.001921	0.0019887	0.0020603	0.0021363	0.0022168	0.0023023
0.00086993	0.00087026	0.00087125	0.00087291	0.00087524	0.00087824	0.00088192	0.00088629	0.00089137	0.00089715	0.00090366	0.00091091	0.00091892	0.00092771	0.0009373	0.00094773	0.000959	0.00097114	0.00098419	0.0009982	0.0010132	0.0010292	0.0010462	0.0010644	0.0010837	0.0011042	0.001126	0.0011492	0.0011737	0.0011996	0.0012271	0.0012562	0.001287	0.0013196	0.0013541	0.0013906	0.0014292	0.0014701	0.0015133	0.001559	0.0016074	0.0016586	0.0017128	0.0017702	0.001831	0.0018954	0.0019636	0.002036	0.0021127	0.0021941
0.00082608	0.0008264	0.00082734	0.00082891	0.00083112	0.00083397	0.00083746	0.00084161	0.00084642	0.00085191	0.00085809	0.00086497	0.00087257	0.00088092	0.00089003	0.00089997	0.00091061	0.00092214	0.00093452	0.00094781	0.00096203	0.00097721	0.0009934	0.0010106	0.001029	0.0010484	0.0010691	0.0010911	0.0011143	0.0011389	0.001165	0.0011926	0.0012219	0.0012528	0.0012855	0.0013202	0.0013568	0.0013955	0.0014365	0.0014799	0.0015258	0.0015744	0.0016258	0.0016803	0.001738	0.0017991	0.0018638	0.0019324	0.0020052	0.0020824
0.00078053	0.00078083	0.00078172	0.0007832	0.00078529	0.00078798	0.00079128	0.00079519	0.00079974	0.00080492	0.00081076	0.00081725	0.00082444	0.00083231	0.00084092	0.00085025	0.00086035	0.00087124	0.00088294	0.00089547	0.0009089	0.00092324	0.00093853	0.0009548	0.00097211	0.0009905	0.00101	0.0010307	0.0010527	0.0010759	0.0011006	0.0011267	0.0011542	0.0011834	0.0012143	0.001247	0.0012816	0.0013182	0.0013569	0.0013978	0.0014412	0.001487	0.0015356	0.001587	0.0016414	0.0016991	0.0017602	0.001825	0.0018937	0.0019666
0.00073294	0.00073322	0.00073406	0.00073545	0.00073741	0.00073993	0.00074303	0.00074671	0.00075097	0.00075584	0.00076131	0.00076741	0.00077415	0.00078154	0.00078961	0.00079838	0.00080785	0.00081807	0.00082905	0.00084082	0.00085341	0.00086686	0.00088121	0.00089648	0.00091273	0.00092998	0.0009483	0.00096773	0.00098833	0.0010102	0.0010333	0.0010577	0.0010836	0.001111	0.00114	0.0011707	0.0012031	0.0012375	0.0012738	0.0013122	0.0013528	0.0013959	0.0014414	0.0014896	0.0015407	0.0015948	0.0016521	0.0017129	0.0017773	0.0018457
0.00068288	0.00068314	0.00068391	0.00068521	0.00068703	0.00068938	0.00069227	0.00069569	0.00069966	0.00070419	0.00070929	0.00071497	0.00072124	0.00072813	0.00073564	0.0007438	0.00075262	0.00076214	0.00077236	0.00078335	0.00079505	0.00080757	0.00082093	0.00083515	0.00085027	0.00086634	0.00088339	0.00090148	0.00092066	0.00094098	0.00096249	0.0009853	0.0010094	0.0010349	0.0010619	0.0010904	0.0011206	0.0011526	0.0011864	0.0012221	0.00126	0.0013	0.0013424	0.0013873	0.0014348	0.0014852	0.0015386	0.0015951	0.0016551	0.0017187
0.00062972	0.00062996	0.00063068	0.00063188	0.00063356	0.00063572	0.00063838	0.00064153	0.00064519	0.00064937	0.00065407	0.0006593	0.00066508	0.00067143	0.00067835	0.00068587	0.000694	0.00070277	0.00071219	0.00072229	0.0007331	0.00074464	0.00075695	0.00077005	0.00078399	0.00079879	0.00081451	0.00083118	0.00084885	0.00086757	0.0008874	0.00090839	0.0009306	0.0009541	0.00097897	0.0010053	0.0010331	0.0010625	0.0010937	0.0011266	0.0011615	0.0011984	0.0012374	0.0012788	0.0013226	0.001369	0.0014181	0.0014702	0.0015255	0.0015841
0.0005726	0.00057282	0.00057347	0.00057456	0.00057608	0.00057805	0.00058047	0.00058333	0.00058666	0.00059046	0.00059473	0.00059948	0.00060474	0.0006105	0.00061679	0.00062363	0.00063102	0.00063898	0.00064754	0.00065673	0.00066655	0.00067703	0.00068822	0.00070012	0.00071277	0.00072624	0.00074052	0.00075566	0.00077172	0.00078873	0.00080674	0.00082582	0.000846	0.00086735	0.00088994	0.00091384	0.00093913	0.00096587	0.00099416	0.0010241	0.0010558	0.0010893	0.0011248	0.0011623	0.0012021	0.0012442	0.0012889	0.0013362	0.0013864	0.0014396
0.00051017	0.00051036	0.00051094	0.00051191	0.00051327	0.00051502	0.00051717	0.00051972	0.00052269	0.00052606	0.00052987	0.0005341	0.00053878	0.00054392	0.00054952	0.0005556	0.00056218	0.00056927	0.0005769	0.00058507	0.00059382	0.00060315	0.00061311	0.00062371	0.00063498	0.00064696	0.00065968	0.00067316	0.00068746	0.0007026	0.00071865	0.00073561	0.00075358	0.00077259	0.0007927	0.00081398	0.00083648	0.00086029	0.00088547	0.00091212	0.00094031	0.00097014	0.0010017	0.0010351	0.0010706	0.0011081	0.0011478	0.0011899	0.0012346	0.0012819
0.00044014	0.00044031	0.00044081	0.00044164	0.00044281	0.00044433	0.00044618	0.00044838	0.00045093	0.00045385	0.00045713	0.00046078	0.00046481	0.00046924	0.00047407	0.00047931	0.00048498	0.0004911	0.00049767	0.00050472	0.00051226	0.00052031	0.00052889	0.00053803	0.00054775	0.00055807	0.00056904	0.00058066	0.00059298	0.00060604	0.00061986	0.0006345	0.00064999	0.00066637	0.00068371	0.00070205	0.00072145	0.00074197	0.00076368	0.00078664	0.00081094	0.00083665	0.00086387	0.00089268	0.00092319	0.00095543	0.00098967	0.0010261	0.0010645	0.0011054
0.00035806	0.00035819	0.0003586	0.00035928	0.00036023	0.00036146	0.00036297	0.00036476	0.00036683	0.0003692	0.00037187	0.00037484	0.00037812	0.00038172	0.00038564	0.00038991	0.00039452	0.00039949	0.00040483	0.00041056	0.00041669	0.00042323	0.00043021	0.00043764	0.00044554	0.00045393	0.00046284	0.00047229	0.00048231	0.00049293	0.00050416	0.00051606	0.00052865	0.00054197	0.00055606	0.00057096	0.00058673	0.00060337	0.00062101	0.00063971	0.00065946	0.00068036	0.00070248	0.00072589	0.00075069	0.00077695	0.00080479	0.00083428	0.00086555	0.00089872
0.00025239	0.00025248	0.00025277	0.00025325	0.00025392	0.00025478	0.00025585	0.00025711	0.00025857	0.00026024	0.00026211	0.00026421	0.00026652	0.00026905	0.00027182	0.00027482	0.00027807	0.00028157	0.00028533	0.00028937	0.00029369	0.0002983	0.00030321	0.00030845	0.00031401	0.00031992	0.0003262	0.00033285	0.00033991	0.00034738	0.0003553	0.00036368	0.00037254	0.00038192	0.00039185	0.00040234	0.00041345	0.00042519	0.00043762	0.00045076	0.00046467	0.00047938	0.00049496	0.00051145	0.00052891	0.0005474	0.00056699	0.00058776	0.00060978	0.00063313
1.3556e-05	1.3561e-05	1.3577e-05	1.3602e-05	1.3638e-05	1.3685e-05	1.3742e-05	1.381e-05	1.3888e-05	1.3978e-05	1.4078e-05	1.4191e-05	1.4315e-05	1.4451e-05	1.4599e-05	1.476e-05	1.4935e-05	1.5123e-05	1.5325e-05	1.5541e-05	1.5773e-05	1.6021e-05	1.6284e-05	1.6565e-05	1.6864e-05	1.7181e-05	1.7518e-05	1.7875e-05	1.8254e-05	1.8655e-05	1.908e-05	1.9529e-05	2.0005e-05	2.0509e-05	2.1041e-05	2.1605e-05	2.22e-05	2.2831e-05	2.3497e-05	2.4203e-05	2.4949e-05	2.5739e-05	2.6574e-05	2.7459e-05	2.8396e-05	2.9388e-05	3.0439e-05	3.1554e-05	3.2735e-05	3.3988e-05
[truncated: 251 more columns]
