# Supplementary material for: Control of quantum electrodynamical processes by shaping electron wavepackets
Source: Nat Commun. 2021 Mar 17;12:1700. doi: 10.1038/s41467-021-21367-1 (PMC7969958; doi:10.1038/s41467-021-21367-1)
Supplement: Supplementary file 3 — Source Data [file 41467_2021_21367_MOESM3_ESM.zip › Fig2/x_2cde.csv]

-1	-0.99333	-0.98667	-0.98	-0.97333	-0.96667	-0.96	-0.95333	-0.94667	-0.94	-0.93333	-0.92667	-0.92	-0.91333	-0.90667	-0.9	-0.89333	-0.88667	-0.88	-0.87333	-0.86667	-0.86	-0.85333	-0.84667	-0.84	-0.83333	-0.82667	-0.82	-0.81333	-0.80667	-0.8	-0.79333	-0.78667	-0.78	-0.77333	-0.76667	-0.76	-0.75333	-0.74667	-0.74	-0.73333	-0.72667	-0.72	-0.71333	-0.70667	-0.7	-0.69333	-0.68667	-0.68	-0.67333
[truncated: 251 more columns]
