# Supplementary material for: Control of quantum electrodynamical processes by shaping electron wavepackets
Source: Nat Commun. 2021 Mar 17;12:1700. doi: 10.1038/s41467-021-21367-1 (PMC7969958; doi:10.1038/s41467-021-21367-1)
Supplement: Supplementary file 3 — Source Data [file 41467_2021_21367_MOESM3_ESM.zip › Fig2/y_2cde.csv]

15	15.034	15.067	15.101	15.134	15.168	15.201	15.235	15.268	15.302	15.336	15.369	15.403	15.436	15.47	15.503	15.537	15.57	15.604	15.638	15.671	15.705	15.738	15.772	15.805	15.839	15.872	15.906	15.94	15.973	16.007	16.04	16.074	16.107	16.141	16.174	16.208	16.242	16.275	16.309	16.342	16.376	16.409	16.443	16.477	16.51	16.544	16.577	16.611	16.644
[truncated: 100 more columns]
