# Supplementary material for: Control of quantum electrodynamical processes by shaping electron wavepackets
Source: Nat Commun. 2021 Mar 17;12:1700. doi: 10.1038/s41467-021-21367-1 (PMC7969958; doi:10.1038/s41467-021-21367-1)
Supplement: Supplementary file 3 — Source Data [file 41467_2021_21367_MOESM3_ESM.zip › Fig2/y_2ghi.csv]

150	150.34	150.67	151.01	151.34	151.68	152.01	152.35	152.68	153.02	153.36	153.69	154.03	154.36	154.7	155.03	155.37	155.7	156.04	156.38	156.71	157.05	157.38	157.72	158.05	158.39	158.72	159.06	159.4	159.73	160.07	160.4	160.74	161.07	161.41	161.74	162.08	162.42	162.75	163.09	163.42	163.76	164.09	164.43	164.77	165.1	165.44	165.77	166.11	166.44
[truncated: 100 more columns]
