# Supplementary material for: Control of quantum electrodynamical processes by shaping electron wavepackets
Source: Nat Commun. 2021 Mar 17;12:1700. doi: 10.1038/s41467-021-21367-1 (PMC7969958; doi:10.1038/s41467-021-21367-1)
Supplement: Supplementary file 3 — Source Data [file 41467_2021_21367_MOESM3_ESM.zip › Fig3/Fig3c.csv]

1.2158	1.2161	1.2168	1.2181	1.2199	1.2222	1.225	1.2283	1.2322	1.2365	1.2414	1.2468	1.2528	1.2593	1.2663	1.2739	1.2821	1.2908	1.3001	1.31	1.3205	1.3315	1.3432	1.3555	1.3684	1.382	1.3962	1.411	1.4265	1.4427	1.4596	1.4772	1.4955	1.5145	1.5343	1.5548	1.5761	1.5981	1.6209	1.6445	1.6689	1.6941	1.7202	1.747	1.7747	1.8032	1.8326	1.8628	1.8939	1.9258
0.77089	0.77105	0.77153	0.77233	0.77345	0.7749	0.77666	0.77876	0.78118	0.78393	0.78701	0.79043	0.79418	0.79827	0.80271	0.8075	0.81264	0.81813	0.82399	0.83021	0.83681	0.84378	0.85113	0.85887	0.86701	0.87554	0.88448	0.89384	0.90361	0.91382	0.92445	0.93553	0.94705	0.95903	0.97148	0.98439	0.99778	1.0116	1.026	1.0409	1.0562	1.0721	1.0885	1.1054	1.1228	1.1408	1.1593	1.1783	1.1978	1.2179
0.56814	0.56826	0.56861	0.5692	0.57002	0.57107	0.57237	0.5739	0.57567	0.57769	0.57994	0.58244	0.58519	0.58819	0.59144	0.59494	0.5987	0.60273	0.60701	0.61157	0.61639	0.6215	0.62688	0.63254	0.6385	0.64474	0.65129	0.65813	0.66529	0.67275	0.68054	0.68864	0.69707	0.70584	0.71494	0.72439	0.73419	0.74434	0.75484	0.76571	0.77695	0.78856	0.80054	0.81291	0.82566	0.83879	0.85231	0.86622	0.88053	0.89522
0.45228	0.45237	0.45265	0.45311	0.45376	0.4546	0.45562	0.45683	0.45823	0.45983	0.46161	0.46359	0.46576	0.46813	0.47069	0.47346	0.47644	0.47962	0.483	0.4866	0.49042	0.49445	0.4987	0.50318	0.50789	0.51282	0.51799	0.5234	0.52905	0.53495	0.5411	0.54751	0.55417	0.56109	0.56829	0.57575	0.58349	0.59151	0.59981	0.60839	0.61727	0.62644	0.6359	0.64567	0.65574	0.66611	0.67679	0.68778	0.69907	0.71067
0.37741	0.37749	0.37772	0.3781	0.37864	0.37933	0.38018	0.38118	0.38234	0.38366	0.38514	0.38677	0.38857	0.39053	0.39266	0.39495	0.39741	0.40005	0.40285	0.40583	0.40899	0.41233	0.41585	0.41956	0.42346	0.42754	0.43182	0.4363	0.44098	0.44587	0.45096	0.45626	0.46177	0.46751	0.47346	0.47964	0.48604	0.49268	0.49955	0.50666	0.514	0.52159	0.52943	0.53751	0.54584	0.55443	0.56326	0.57235	0.5817	0.5913
0.32512	0.32519	0.32539	0.32571	0.32617	0.32677	0.32749	0.32835	0.32934	0.33046	0.33173	0.33313	0.33466	0.33634	0.33816	0.34012	0.34222	0.34447	0.34687	0.34941	0.35211	0.35497	0.35798	0.36114	0.36447	0.36796	0.37162	0.37545	0.37945	0.38362	0.38797	0.3925	0.39721	0.40211	0.40719	0.41247	0.41794	0.42361	0.42948	0.43554	0.44182	0.4483	0.45499	0.46189	0.46901	0.47634	0.48388	0.49165	0.49963	0.50782
0.28661	0.28667	0.28684	0.28713	0.28753	0.28804	0.28868	0.28943	0.29029	0.29128	0.29238	0.2936	0.29495	0.29641	0.298	0.29971	0.30155	0.30352	0.30561	0.30784	0.3102	0.31269	0.31532	0.31809	0.321	0.32405	0.32725	0.33059	0.33408	0.33773	0.34153	0.34549	0.3496	0.35388	0.35833	0.36294	0.36772	0.37267	0.3778	0.3831	0.38858	0.39424	0.40009	0.40612	0.41233	0.41873	0.42532	0.4321	0.43907	0.44623
0.25712	0.25717	0.25732	0.25757	0.25793	0.25839	0.25895	0.25962	0.26039	0.26127	0.26225	0.26333	0.26453	0.26583	0.26724	0.26876	0.2704	0.27215	0.27401	0.27599	0.27808	0.2803	0.28264	0.2851	0.28768	0.2904	0.29324	0.29621	0.29931	0.30255	0.30593	0.30945	0.31311	0.31691	0.32086	0.32496	0.3292	0.3336	0.33816	0.34287	0.34774	0.35277	0.35797	0.36332	0.36884	0.37453	0.38039	0.38641	0.3926	0.39896
0.23385	0.2339	0.23404	0.23427	0.23459	0.235	0.23551	0.23611	0.2368	0.23759	0.23847	0.23945	0.24053	0.2417	0.24297	0.24435	0.24582	0.24739	0.24907	0.25085	0.25274	0.25474	0.25684	0.25906	0.26139	0.26383	0.26639	0.26906	0.27186	0.27478	0.27782	0.28099	0.28428	0.28771	0.29126	0.29495	0.29878	0.30274	0.30684	0.31108	0.31547	0.32	0.32467	0.3295	0.33447	0.33959	0.34486	0.35028	0.35586	0.36158
0.21508	0.21512	0.21525	0.21546	0.21575	0.21613	0.21659	0.21714	0.21777	0.21849	0.21929	0.22018	0.22116	0.22223	0.22339	0.22463	0.22597	0.22741	0.22893	0.23056	0.23227	0.23409	0.23601	0.23802	0.24014	0.24237	0.24469	0.24713	0.24968	0.25233	0.2551	0.25798	0.26098	0.2641	0.26733	0.27069	0.27417	0.27778	0.28151	0.28537	0.28936	0.29348	0.29774	0.30213	0.30665	0.31131	0.31611	0.32104	0.32611	0.33132
0.19966	0.1997	0.19981	0.2	0.20027	0.20062	0.20104	0.20154	0.20212	0.20278	0.20352	0.20434	0.20524	0.20622	0.20728	0.20843	0.20966	0.21097	0.21237	0.21386	0.21544	0.21711	0.21887	0.22072	0.22266	0.2247	0.22684	0.22908	0.23141	0.23385	0.23639	0.23904	0.24179	0.24465	0.24762	0.2507	0.2539	0.25721	0.26063	0.26418	0.26784	0.27162	0.27553	0.27956	0.28371	0.28799	0.29239	0.29692	0.30157	0.30635
0.1868	0.18684	0.18694	0.18712	0.18737	0.18769	0.18808	0.18854	0.18908	0.18969	0.19037	0.19113	0.19196	0.19286	0.19385	0.1949	0.19604	0.19726	0.19855	0.19993	0.20139	0.20293	0.20456	0.20627	0.20807	0.20995	0.21193	0.214	0.21616	0.21841	0.22076	0.2232	0.22575	0.22839	0.23114	0.23399	0.23694	0.24	0.24317	0.24644	0.24983	0.25333	0.25694	0.26066	0.2645	0.26845	0.27252	0.27671	0.28101	0.28543
0.17595	0.17599	0.17609	0.17625	0.17648	0.17678	0.17714	0.17757	0.17807	0.17864	0.17927	0.17998	0.18075	0.18159	0.1825	0.18349	0.18455	0.18568	0.18688	0.18816	0.18952	0.19095	0.19246	0.19405	0.19573	0.19748	0.19932	0.20124	0.20325	0.20535	0.20753	0.20981	0.21217	0.21463	0.21718	0.21983	0.22258	0.22543	0.22837	0.23142	0.23457	0.23782	0.24118	0.24464	0.24821	0.25189	0.25567	0.25956	0.26357	0.26768
0.16672	0.16675	0.16684	0.167	0.16721	0.16749	0.16783	0.16823	0.1687	0.16923	0.16982	0.17048	0.1712	0.17199	0.17284	0.17376	0.17475	0.1758	0.17693	0.17812	0.17939	0.18073	0.18214	0.18363	0.18519	0.18683	0.18855	0.19035	0.19222	0.19418	0.19623	0.19835	0.20056	0.20286	0.20525	0.20773	0.21029	0.21295	0.21571	0.21855	0.2215	0.22454	0.22768	0.23091	0.23425	0.23769	0.24123	0.24486	0.2486	0.25245
0.1588	0.15883	0.15891	0.15906	0.15926	0.15952	0.15984	0.16022	0.16065	0.16115	0.16171	0.16232	0.163	0.16374	0.16454	0.1654	0.16633	0.16732	0.16838	0.1695	0.17069	0.17194	0.17327	0.17466	0.17613	0.17767	0.17928	0.18097	0.18273	0.18457	0.18648	0.18848	0.19056	0.19271	0.19495	0.19728	0.19969	0.20219	0.20477	0.20744	0.21021	0.21306	0.21601	0.21905	0.22218	0.22541	0.22873	0.23215	0.23566	0.23926
0.15197	0.15199	0.15207	0.15221	0.1524	0.15265	0.15295	0.1533	0.15371	0.15418	0.1547	0.15528	0.15592	0.15662	0.15737	0.15818	0.15905	0.15999	0.16098	0.16204	0.16316	0.16434	0.16559	0.1669	0.16828	0.16973	0.17125	0.17284	0.1745	0.17623	0.17803	0.17991	0.18187	0.1839	0.18601	0.1882	0.19047	0.19283	0.19526	0.19778	0.20038	0.20307	0.20585	0.20872	0.21167	0.21471	0.21784	0.22106	0.22437	0.22777
0.14605	0.14608	0.14615	0.14628	0.14646	0.14669	0.14698	0.14731	0.1477	0.14814	0.14863	0.14918	0.14978	0.15044	0.15115	0.15192	0.15274	0.15362	0.15456	0.15556	0.15661	0.15773	0.15891	0.16015	0.16146	0.16282	0.16426	0.16576	0.16732	0.16896	0.17067	0.17244	0.17429	0.17621	0.1782	0.18027	0.18242	0.18464	0.18695	0.18933	0.19179	0.19433	0.19696	0.19966	0.20246	0.20533	0.20829	0.21134	0.21447	0.21768
0.14092	0.14094	0.14102	0.14114	0.14131	0.14153	0.14179	0.14211	0.14248	0.14289	0.14336	0.14388	0.14445	0.14507	0.14574	0.14647	0.14725	0.14808	0.14897	0.14991	0.15091	0.15197	0.15309	0.15426	0.15549	0.15679	0.15815	0.15957	0.16105	0.1626	0.16422	0.1659	0.16765	0.16947	0.17136	0.17332	0.17535	0.17746	0.17964	0.1819	0.18423	0.18664	0.18913	0.1917	0.19434	0.19707	0.19987	0.20276	0.20573	0.20878
0.13647	0.13649	0.13656	0.13667	0.13683	0.13704	0.1373	0.1376	0.13794	0.13834	0.13878	0.13927	0.13981	0.1404	0.14103	0.14172	0.14246	0.14325	0.14409	0.14499	0.14593	0.14694	0.14799	0.14911	0.15028	0.15151	0.1528	0.15414	0.15555	0.15702	0.15855	0.16015	0.16181	0.16354	0.16533	0.1672	0.16913	0.17113	0.1732	0.17534	0.17756	0.17985	0.18221	0.18465	0.18717	0.18976	0.19243	0.19517	0.19799	0.20089
0.13261	0.13263	0.1327	0.13281	0.13296	0.13315	0.1334	0.13368	0.13401	0.13438	0.1348	0.13527	0.13578	0.13634	0.13694	0.13759	0.13829	0.13904	0.13984	0.14069	0.14159	0.14254	0.14355	0.1446	0.14572	0.14688	0.14811	0.14939	0.15072	0.15212	0.15358	0.1551	0.15668	0.15832	0.16002	0.1618	0.16363	0.16554	0.16751	0.16955	0.17166	0.17384	0.17609	0.17841	0.18081	0.18327	0.18581	0.18843	0.19111	0.19388
0.12928	0.12931	0.12937	0.12947	0.12962	0.1298	0.13003	0.1303	0.13061	0.13097	0.13136	0.1318	0.13229	0.13282	0.13339	0.13401	0.13468	0.13539	0.13615	0.13695	0.13781	0.13871	0.13967	0.14067	0.14173	0.14284	0.144	0.14522	0.14649	0.14782	0.14921	0.15065	0.15215	0.15372	0.15534	0.15703	0.15878	0.16059	0.16247	0.16442	0.16643	0.16851	0.17065	0.17287	0.17515	0.1775	0.17993	0.18242	0.18499	0.18762
0.12644	0.12646	0.12652	0.12662	0.12675	0.12693	0.12715	0.1274	0.1277	0.12803	0.12841	0.12883	0.12929	0.12979	0.13034	0.13092	0.13155	0.13223	0.13295	0.13372	0.13453	0.13539	0.13629	0.13725	0.13825	0.13931	0.14042	0.14157	0.14279	0.14405	0.14537	0.14675	0.14818	0.14967	0.15122	0.15283	0.1545	0.15623	0.15802	0.15987	0.16179	0.16378	0.16582	0.16794	0.17012	0.17237	0.17468	0.17707	0.17952	0.18204
0.12404	0.12406	0.12411	0.12421	0.12434	0.1245	0.12471	0.12495	0.12523	0.12555	0.1259	0.1263	0.12674	0.12721	0.12773	0.12829	0.12888	0.12952	0.13021	0.13093	0.13171	0.13252	0.13338	0.13429	0.13525	0.13625	0.1373	0.1384	0.13956	0.14076	0.14202	0.14333	0.1447	0.14612	0.14759	0.14913	0.15072	0.15237	0.15408	0.15585	0.15769	0.15958	0.16154	0.16356	0.16564	0.16779	0.17001	0.17229	0.17463	0.17704
0.12205	0.12207	0.12212	0.12221	0.12233	0.12249	0.12268	0.12291	0.12318	0.12348	0.12381	0.12419	0.1246	0.12505	0.12554	0.12607	0.12663	0.12724	0.12789	0.12858	0.12931	0.13008	0.1309	0.13176	0.13267	0.13362	0.13462	0.13567	0.13677	0.13791	0.13911	0.14036	0.14166	0.14301	0.14442	0.14589	0.1474	0.14898	0.15061	0.15231	0.15406	0.15587	0.15774	0.15967	0.16167	0.16372	0.16584	0.16803	0.17027	0.17258
0.12046	0.12048	0.12053	0.12061	0.12072	0.12087	0.12105	0.12127	0.12152	0.1218	0.12212	0.12247	0.12286	0.12328	0.12374	0.12424	0.12478	0.12535	0.12596	0.12661	0.1273	0.12804	0.12881	0.12963	0.13049	0.13139	0.13234	0.13334	0.13438	0.13547	0.13661	0.1378	0.13904	0.14033	0.14167	0.14306	0.14451	0.14602	0.14758	0.14919	0.15086	0.1526	0.15439	0.15623	0.15814	0.16011	0.16214	0.16423	0.16638	0.16859
0.11925	0.11927	0.11931	0.11939	0.1195	0.11964	0.11981	0.12001	0.12024	0.12051	0.12081	0.12114	0.1215	0.1219	0.12233	0.1228	0.1233	0.12384	0.12442	0.12503	0.12568	0.12637	0.1271	0.12788	0.12869	0.12955	0.13044	0.13139	0.13238	0.13341	0.13449	0.13562	0.1368	0.13802	0.1393	0.14063	0.14201	0.14344	0.14493	0.14647	0.14807	0.14973	0.15144	0.15321	0.15503	0.15692	0.15886	0.16086	0.16292	0.16504
0.11843	0.11844	0.11849	0.11856	0.11866	0.11879	0.11894	0.11913	0.11935	0.11959	0.11987	0.12018	0.12052	0.12089	0.12129	0.12173	0.1222	0.1227	0.12324	0.12382	0.12443	0.12508	0.12576	0.12649	0.12726	0.12806	0.12891	0.1298	0.13073	0.13171	0.13274	0.13381	0.13492	0.13609	0.1373	0.13856	0.13988	0.14124	0.14266	0.14413	0.14566	0.14723	0.14887	0.15056	0.15231	0.15411	0.15597	0.15789	0.15986	0.16189
0.118	0.11801	0.11805	0.11811	0.11821	0.11832	0.11847	0.11864	0.11884	0.11907	0.11932	0.1196	0.11992	0.12026	0.12063	0.12103	0.12147	0.12194	0.12244	0.12297	0.12354	0.12415	0.12479	0.12547	0.12618	0.12694	0.12773	0.12857	0.12945	0.13037	0.13133	0.13234	0.1334	0.1345	0.13565	0.13685	0.1381	0.13939	0.14074	0.14214	0.14359	0.1451	0.14666	0.14827	0.14994	0.15166	0.15344	0.15528	0.15717	0.15912
0.11798	0.11799	0.11802	0.11808	0.11816	0.11827	0.1184	0.11855	0.11873	0.11894	0.11917	0.11943	0.11971	0.12002	0.12036	0.12073	0.12112	0.12155	0.12201	0.1225	0.12303	0.12358	0.12418	0.12481	0.12547	0.12617	0.12691	0.12769	0.12851	0.12938	0.13028	0.13123	0.13222	0.13326	0.13434	0.13547	0.13665	0.13788	0.13916	0.14049	0.14187	0.1433	0.14478	0.14632	0.14791	0.14956	0.15126	0.15301	0.15482	0.15668
0.1184	0.11841	0.11844	0.11849	0.11856	0.11865	0.11877	0.1189	0.11906	0.11924	0.11944	0.11967	0.11992	0.1202	0.1205	0.12083	0.12118	0.12157	0.12198	0.12243	0.1229	0.12341	0.12395	0.12452	0.12513	0.12578	0.12646	0.12718	0.12794	0.12874	0.12958	0.13046	0.13139	0.13236	0.13337	0.13444	0.13555	0.1367	0.13791	0.13916	0.14047	0.14183	0.14323	0.1447	0.14621	0.14778	0.1494	0.15107	0.1528	0.15458
0.11932	0.11932	0.11935	0.11939	0.11945	0.11953	0.11962	0.11974	0.11987	0.12002	0.12019	0.12038	0.1206	0.12083	0.12109	0.12138	0.12168	0.12202	0.12238	0.12277	0.12319	0.12364	0.12412	0.12463	0.12518	0.12576	0.12638	0.12704	0.12773	0.12846	0.12923	0.13005	0.1309	0.1318	0.13275	0.13374	0.13477	0.13586	0.13699	0.13817	0.1394	0.14068	0.14201	0.14339	0.14483	0.14631	0.14785	0.14945	0.1511	0.1528
0.12081	0.12081	0.12083	0.12086	0.12091	0.12097	0.12104	0.12112	0.12122	0.12134	0.12147	0.12162	0.12179	0.12198	0.12219	0.12242	0.12267	0.12295	0.12325	0.12358	0.12393	0.12432	0.12473	0.12518	0.12565	0.12616	0.12671	0.12729	0.12791	0.12857	0.12927	0.13	0.13078	0.13161	0.13247	0.13338	0.13434	0.13535	0.1364	0.1375	0.13865	0.13985	0.1411	0.1424	0.14376	0.14516	0.14662	0.14813	0.1497	0.15132
0.12299	0.12299	0.123	0.12302	0.12305	0.12308	0.12312	0.12317	0.12324	0.12331	0.12339	0.12349	0.12361	0.12374	0.12388	0.12405	0.12423	0.12444	0.12467	0.12492	0.1252	0.1255	0.12584	0.1262	0.1266	0.12702	0.12749	0.12798	0.12852	0.12909	0.1297	0.13036	0.13105	0.13179	0.13257	0.1334	0.13427	0.13519	0.13616	0.13717	0.13824	0.13935	0.14052	0.14174	0.143	0.14433	0.1457	0.14713	0.14861	0.15014
0.12608	0.12608	0.12608	0.12608	0.12608	0.12607	0.12608	0.12608	0.12609	0.1261	0.12612	0.12615	0.12619	0.12624	0.1263	0.12638	0.12648	0.12659	0.12673	0.12689	0.12707	0.12728	0.12752	0.12778	0.12808	0.12841	0.12877	0.12917	0.1296	0.13008	0.13059	0.13115	0.13174	0.13238	0.13307	0.1338	0.13458	0.1354	0.13627	0.1372	0.13817	0.13919	0.14027	0.14139	0.14257	0.14381	0.14509	0.14643	0.14782	0.14926
0.13058	0.13057	0.13055	0.13051	0.13046	0.1304	0.13033	0.13025	0.13016	0.13008	0.12999	0.1299	0.12983	0.12976	0.1297	0.12965	0.12962	0.12961	0.12962	0.12965	0.1297	0.12978	0.12989	0.13003	0.1302	0.13041	0.13065	0.13093	0.13124	0.1316	0.13199	0.13243	0.13291	0.13344	0.13401	0.13463	0.1353	0.13602	0.13678	0.1376	0.13847	0.13939	0.14037	0.1414	0.14248	0.14361	0.1448	0.14604	0.14734	0.14869
0.13794	0.13791	0.13784	0.13772	0.13755	0.13735	0.13711	0.13684	0.13654	0.13624	0.13592	0.1356	0.13528	0.13497	0.13467	0.13439	0.13413	0.1339	0.1337	0.13352	0.13338	0.13327	0.13319	0.13315	0.13315	0.13319	0.13326	0.13338	0.13354	0.13374	0.13399	0.13429	0.13463	0.13502	0.13546	0.13595	0.13649	0.13708	0.13773	0.13842	0.13918	0.13998	0.14085	0.14176	0.14274	0.14376	0.14485	0.14599	0.14719	0.14844
0.15251	0.15243	0.15222	0.15186	0.15138	0.15078	0.15008	0.1493	0.14844	0.14755	0.14662	0.14568	0.14474	0.14383	0.14295	0.14211	0.14132	0.14059	0.13992	0.13932	0.13878	0.13831	0.1379	0.13755	0.13726	0.13703	0.13686	0.13675	0.13669	0.13669	0.13674	0.13685	0.13701	0.13723	0.1375	0.13783	0.13822	0.13866	0.13916	0.13972	0.14033	0.14101	0.14174	0.14253	0.14338	0.14429	0.14526	0.14628	0.14737	0.14851
0.1854	0.18521	0.18463	0.18368	0.18238	0.18077	0.17888	0.17675	0.17444	0.17199	0.16945	0.16688	0.16431	0.16179	0.15936	0.15704	0.15487	0.15285	0.151	0.14932	0.14781	0.14648	0.14531	0.14428	0.1434	0.14265	0.14202	0.1415	0.14108	0.14075	0.1405	0.14034	0.14025	0.14023	0.14028	0.1404	0.14059	0.14084	0.14116	0.14155	0.142	0.14252	0.1431	0.14374	0.14445	0.14522	0.14606	0.14696	0.14792	0.14894
0.25832	0.25787	0.25653	0.25432	0.2513	0.24753	0.24308	0.23804	0.23252	0.22662	0.22046	0.21415	0.2078	0.2015	0.19537	0.18947	0.18389	0.17867	0.17385	0.16946	0.16552	0.162	0.15891	0.15622	0.1539	0.15191	0.15023	0.14881	0.14763	0.14665	0.14585	0.14521	0.1447	0.14432	0.14404	0.14387	0.14378	0.14378	0.14387	0.14404	0.14428	0.1446	0.145	0.14547	0.14601	0.14662	0.1473	0.14805	0.14887	0.14975
0.39903	0.39818	0.39563	0.39143	0.38565	0.37837	0.36972	0.35984	0.34889	0.33705	0.3245	0.31146	0.29813	0.28471	0.27141	0.2584	0.24587	0.23395	0.22278	0.21244	0.20299	0.19448	0.1869	0.18023	0.17445	0.16947	0.16525	0.16169	0.15872	0.15626	0.15424	0.15258	0.15124	0.15016	0.1493	0.14863	0.14811	0.14774	0.14749	0.14736	0.14733	0.14739	0.14755	0.1478	0.14813	0.14855	0.14904	0.14962	0.15027	0.15099
0.61841	0.61714	0.61335	0.60706	0.59834	0.58728	0.574	0.55862	0.54134	0.52233	0.50185	0.48014	0.45748	0.43417	0.41053	0.38686	0.36349	0.34071	0.31881	0.29803	0.27857	0.26061	0.24424	0.22954	0.2165	0.20511	0.19527	0.18689	0.17983	0.17396	0.16911	0.16515	0.16193	0.15934	0.15726	0.1556	0.15428	0.15324	0.15244	0.15183	0.15139	0.15109	0.15093	0.15088	0.15095	0.15111	0.15138	0.15174	0.15219	0.15272
0.87641	0.87501	0.87082	0.86383	0.85405	0.8415	0.82619	0.80818	0.78753	0.76433	0.73872	0.71087	0.68101	0.64941	0.61638	0.58228	0.54753	0.51255	0.47779	0.44369	0.41069	0.37919	0.34954	0.32203	0.29687	0.27421	0.25409	0.23649	0.22132	0.20842	0.19762	0.18867	0.18135	0.17542	0.17066	0.16686	0.16385	0.16147	0.15959	0.15812	0.15697	0.15609	0.15543	0.15496	0.15465	0.15448	0.15445	0.15453	0.15473	0.15503
1.0746	1.0736	1.0707	1.0657	1.0586	1.0493	1.0376	1.0235	1.0067	0.98722	0.96485	0.93954	0.91126	0.88003	0.84596	0.80924	0.77012	0.72899	0.68627	0.64249	0.59824	0.55413	0.5108	0.46886	0.42889	0.3914	0.35678	0.32534	0.29725	0.27256	0.25121	0.23304	0.21782	0.20524	0.195	0.18674	0.18016	0.17496	0.17086	0.16765	0.16514	0.16318	0.16166	0.16048	0.15959	0.15893	0.15847	0.15817	0.15803	0.15803
1.1088	1.1087	1.1084	1.1077	1.1066	1.1048	1.1022	1.0983	1.093	1.0859	1.0766	1.0647	1.0498	1.0317	1.0099	0.98439	0.95493	0.92151	0.88426	0.84342	0.7994	0.75274	0.70412	0.65431	0.60416	0.55455	0.50634	0.46033	0.41722	0.37757	0.34177	0.31003	0.28241	0.2588	0.23897	0.22257	0.20923	0.19851	0.19	0.1833	0.17806	0.17398	0.17081	0.16835	0.16643	0.16495	0.16382	0.16297	0.16235	0.16193
0.94989	0.95066	0.95296	0.9567	0.96178	0.96802	0.97521	0.98307	0.99127	0.99943	1.0071	1.0138	1.0189	1.0219	1.0222	1.0192	1.0122	1.0008	0.98443	0.96288	0.93594	0.90362	0.86615	0.82396	0.77772	0.72827	0.67662	0.6239	0.57126	0.51984	0.4707	0.42473	0.38264	0.34491	0.31178	0.28326	0.25919	0.23925	0.22299	0.20994	0.1996	0.19149	0.18516	0.18026	0.17646	0.17351	0.17122	0.16945	0.16808	0.16704
0.67104	0.67224	0.67583	0.68179	0.69008	0.70062	0.71333	0.72806	0.74466	0.76288	0.78246	0.80303	0.82417	0.84537	0.86603	0.88547	0.90295	0.91766	0.92877	0.93545	0.9369	0.93243	0.92149	0.90374	0.87906	0.84765	0.80996	0.76679	0.71916	0.66835	0.61576	0.56282	0.51096	0.46146	0.41536	0.37347	0.33629	0.30403	0.27664	0.25385	0.23524	0.22028	0.20843	0.19913	0.1919	0.18629	0.18195	0.17858	0.17596	0.17392
0.38952	0.39062	0.39393	0.39945	0.40722	0.41727	0.42963	0.44432	0.46136	0.48076	0.50247	0.52643	0.55251	0.5805	0.61011	0.64097	0.67255	0.70424	0.73528	0.76479	0.79181	0.81527	0.83409	0.84723	0.85371	0.85277	0.84385	0.82673	0.80155	0.76885	0.72953	0.68484	0.63631	0.5856	0.53441	0.48437	0.43689	0.39308	0.35375	0.31932	0.28989	0.26529	0.24514	0.22892	0.21604	0.20593	0.19806	0.19194	0.18719	0.18349
0.18542	0.18614	0.18833	0.19201	0.19722	0.20406	0.21259	0.22292	0.23518	0.24949	0.26598	0.28479	0.30603	0.3298	0.35614	0.38506	0.41647	0.45018	0.48588	0.5231	0.56122	0.59945	0.6368	0.67213	0.70421	0.73171	0.75331	0.76782	0.77423	0.77185	0.76037	0.73996	0.71124	0.67531	0.63365	0.58803	0.54034	0.49245	0.44606	0.40259	0.36309	0.32821	0.2982	0.27299	0.25227	0.23555	0.22223	0.21175	0.20355	0.19715
0.072291	0.072656	0.07376	0.075626	0.078296	0.081831	0.086308	0.091824	0.098495	0.10646	0.11588	0.12693	0.13981	0.15473	0.17191	0.19156	0.21389	0.23907	0.26721	0.29835	0.33239	0.36912	0.40814	0.44882	0.49033	0.53161	0.57139	0.60822	0.64058	0.66695	0.68591	0.69632	0.69743	0.68897	0.67119	0.64494	0.61154	0.57272	0.53044	0.48672	0.44347	0.40229	0.36444	0.33074	0.30157	0.27696	0.25665	0.2402	0.22704	0.21662
0.023068	0.023212	0.023648	0.024389	0.025459	0.02689	0.028726	0.031026	0.033861	0.03732	0.041511	0.046561	0.052625	0.059879	0.068531	0.078811	0.090978	0.10531	0.12209	0.14162	0.16415	0.1899	0.21901	0.25148	0.28717	0.32572	0.36652	0.40868	0.45106	0.49225	0.53064	0.56452	0.59223	0.61226	0.62346	0.62515	0.61721	0.60018	0.57517	0.54377	0.50791	0.46965	0.43097	0.3936	0.3589	0.32776	0.30068	0.27773	0.2587	0.2432
0.0060217	0.0060667	0.0062033	0.0064369	0.0067767	0.0072362	0.0078341	0.0085949	0.0095505	0.010741	0.012219	0.014048	0.016309	0.0191	0.022545	0.026792	0.032019	0.038439	0.046299	0.055883	0.067505	0.081505	0.098232	0.11802	0.14118	0.1679	0.19827	0.23219	0.2693	0.30897	0.35025	0.39187	0.43228	0.46974	0.50244	0.52866	0.54695	0.55631	0.55633	0.54722	0.52987	0.5057	0.47654	0.44438	0.41118	0.37867	0.34821	0.32072	0.29668	0.27621
0.0012854	0.0012967	0.0013309	0.0013898	0.0014762	0.0015942	0.0017499	0.0019513	0.002209	0.0025372	0.0029543	0.0034846	0.0041593	0.0050194	0.0061176	0.0075218	0.0093189	0.011619	0.014561	0.018317	0.023098	0.029157	0.036791	0.046342	0.058182	0.072708	0.090308	0.11133	0.13602	0.1645	0.19664	0.23206	0.27004	0.30952	0.34909	0.38708	0.42167	0.45104	0.47359	0.48812	0.49396	0.49114	0.48032	0.46275	0.44009	0.41422	0.38697	0.35997	0.33448	0.31134
0.00022434	0.0002266	0.0002335	0.00024543	0.00026308	0.00028747	0.00032008	0.00036296	0.0004189	0.00049171	0.00058654	0.00071038	0.0008727	0.0010863	0.0013687	0.0017433	0.0022419	0.0029072	0.0037963	0.0049848	0.0065724	0.0086885	0.011499	0.015212	0.020085	0.026426	0.034595	0.044992	0.058042	0.074163	0.093722	0.11698	0.144	0.17462	0.20833	0.24429	0.28128	0.31775	0.35197	0.38213	0.40661	0.4241	0.43385	0.43572	0.43023	0.41847	0.40192	0.38227	0.36115	0.33998
3.2005e-05	3.2371e-05	3.3492e-05	3.5443e-05	3.8351e-05	4.2418e-05	4.7932e-05	5.5305e-05	6.5115e-05	7.8169e-05	9.5601e-05	0.000119	0.00015061	0.00019359	0.00025242	0.00033346	0.0004457	0.00060193	0.00082018	0.0011259	0.0015546	0.0021558	0.0029975	0.0041722	0.005804	0.0080559	0.011138	0.015314	0.020904	0.028286	0.037878	0.050121	0.065437	0.084175	0.10654	0.13252	0.16179	0.19371	0.22722	0.26098	0.29336	0.32269	0.34737	0.36616	0.37828	0.38354	0.38238	0.37573	0.36489	0.35129
3.7316e-06	3.7796e-06	3.927e-06	4.1848e-06	4.5726e-06	5.1211e-06	5.8756e-06	6.9021e-06	8.2953e-06	1.0192e-05	1.279e-05	1.6377e-05	2.1374e-05	2.8399e-05	3.8366e-05	5.263e-05	7.3208e-05	0.00010311	0.00014681	0.00021099	0.00030557	0.00044523	0.00065152	0.00095586	0.0014035	0.002059	0.0030123	0.0043875	0.0063507	0.0091196	0.01297	0.018237	0.025313	0.034629	0.046619	0.061676	0.080081	0.10192	0.12703	0.1549	0.18466	0.21512	0.24486	0.27234	0.29613	0.3151	0.32855	0.33633	0.33882	0.3368
3.5557e-07	3.6066e-07	3.7635e-07	4.0395e-07	4.4585e-07	5.0581e-07	5.8952e-07	7.0543e-07	8.6601e-07	1.0898e-06	1.4044e-06	1.8515e-06	2.4942e-06	3.4292e-06	4.8052e-06	6.8532e-06	9.9332e-06	1.4609e-05	2.1767e-05	3.2801e-05	4.9905e-05	7.6523e-05	0.00011805	0.00018287	0.00028393	0.00044106	0.00068415	0.0010577	0.0016267	0.0024843	0.0037604	0.0056316	0.0083295	0.012147	0.017436	0.024599	0.034058	0.046212	0.061375	0.079702	0.10111	0.1252	0.15127	0.1783	0.20506	0.23021	0.25255	0.27113	0.28539	0.29527
2.7686e-08	2.8124e-08	2.9478e-08	3.1876e-08	3.5548e-08	4.0868e-08	4.8408e-08	5.9039e-08	7.4081e-08	9.5549e-08	1.2655e-07	1.7193e-07	2.393e-07	3.4079e-07	4.9588e-07	7.3615e-07	1.1132e-06	1.712e-06	2.673e-06	4.2297e-06	6.7707e-06	1.0944e-05	1.7827e-05	2.9208e-05	4.8042e-05	7.9169e-05	0.00013045	0.00021448	0.00035121	0.00057161	0.00092287	0.0014752	0.0023302	0.0036308	0.0055706	0.0084011	0.012434	0.018033	0.025592	0.035495	0.048058	0.063462	0.081674	0.1024	0.12505	0.14878	0.17257	0.19533	0.21612	0.23422
1.7614e-09	1.792e-09	1.887e-09	2.0561e-09	2.3175e-09	2.701e-09	3.253e-09	4.0459e-09	5.1922e-09	6.8689e-09	9.3576e-09	1.3112e-08	1.8874e-08	2.7871e-08	4.216e-08	6.5225e-08	1.0304e-07	1.6592e-07	2.7184e-07	4.5235e-07	7.6302e-07	1.3021e-06	2.2434e-06	3.8944e-06	6.7977e-06	1.1905e-05	2.0877e-05	3.6579e-05	6.3899e-05	0.00011106	0.00019165	0.00032768	0.00055403	0.00092444	0.0015194	0.0024553	0.0038943	0.006052	0.0092014	0.013667	0.019805	0.02797	0.038462	0.051462	0.066971	0.084763	0.10437	0.12513	0.14623	0.1669
9.1564e-11	9.3302e-11	9.8709e-11	1.084e-10	1.2353e-10	1.4601e-10	1.7889e-10	2.2702e-10	2.9816e-10	4.0486e-10	5.6776e-10	8.2127e-10	1.2238e-09	1.8758e-09	2.9529e-09	4.7665e-09	7.8758e-09	1.3296e-08	2.2893e-08	4.0119e-08	7.1417e-08	1.2887e-07	2.3524e-07	4.3341e-07	8.0425e-07	1.4997e-06	2.8042e-06	5.2455e-06	9.7948e-06	1.8216e-05	3.3669e-05	6.1709e-05	0.00011191	0.00020042	0.00035368	0.00061385	0.0010458	0.0017457	0.0028506	0.0045458	0.0070692	0.010707	0.015776	0.022595	0.031434	0.042466	0.055713	0.071015	0.088031	0.10628
3.8888e-12	3.969e-12	4.2194e-12	4.6712e-12	5.3835e-12	6.4556e-12	8.0496e-12	1.0429e-11	1.4026e-11	1.9564e-11	2.8264e-11	4.2243e-11	6.5223e-11	1.0388e-10	1.7037e-10	2.8728e-10	4.9711e-10	8.8106e-10	1.5963e-09	2.9505e-09	5.5514e-09	1.061e-08	2.0552e-08	4.0256e-08	7.9553e-08	1.5824e-07	3.1606e-07	6.3244e-07	1.2648e-06	2.5222e-06	5.0032e-06	9.8502e-06	1.9203e-05	3.699e-05	7.0245e-05	0.00013123	0.00024072	0.00043265	0.00076057	0.0013054	0.0021841	0.0035569	0.0056311	0.0086569	0.012913	0.018678	0.026194	0.035622	0.04701	0.060279
1.3493e-13	1.3795e-13	1.4738e-13	1.6452e-13	1.9181e-13	2.3344e-13	2.9638e-13	3.9224e-13	5.4031e-13	7.75e-13	1.1544e-12	1.7843e-12	2.8573e-12	4.7332e-12	8.0972e-12	1.4279e-11	2.5909e-11	4.8272e-11	9.2162e-11	1.7992e-10	3.5835e-10	7.2654e-10	1.4959e-09	3.1204e-09	6.5786e-09	1.3983e-08	2.9891e-08	6.4103e-08	1.3757e-07	2.9473e-07	6.2878e-07	1.3325e-06	2.7986e-06	5.8108e-06	1.1901e-05	2.3987e-05	4.7479e-05	9.2094e-05	0.00017471	0.00032353	0.0005838	0.0010249	0.0017478	0.002892	0.0046379	0.0072034	0.010831	0.015765	0.022223	0.030369
3.825e-15	3.9171e-15	4.2063e-15	4.7354e-15	5.5868e-15	6.9035e-15	8.9289e-15	1.2077e-14	1.7067e-14	2.5168e-14	3.8685e-14	6.1886e-14	1.0288e-13	1.7745e-13	3.1698e-13	5.853e-13	1.115e-12	2.1866e-12	4.4054e-12	9.0969e-12	1.9209e-11	4.1378e-11	9.0706e-11	2.0184e-10	4.5476e-10	1.0348e-09	2.3718e-09	5.4617e-09	1.2603e-08	2.9066e-08	6.6824e-08	1.5276e-07	3.4633e-07	7.7682e-07	1.7196e-06	3.7476e-06	8.0228e-06	1.6833e-05	3.454e-05	6.9174e-05	0.00013495	0.00025601	0.0004715	0.00084184	0.0014554	0.0024338	0.0039346	0.0061476	0.0092851	0.013567
8.858e-17	9.087e-17	9.8091e-17	1.1139e-16	1.3303e-16	1.6697e-16	2.2009e-16	3.0442e-16	4.4138e-16	6.7003e-16	1.0635e-15	1.7625e-15	3.0448e-15	5.4736e-15	1.0221e-14	1.9784e-14	3.9617e-14	8.1891e-14	1.7434e-13	3.8134e-13	8.5499e-13	1.9599e-12	4.5817e-12	1.0894e-11	2.6278e-11	6.4125e-11	1.5788e-10	3.9114e-10	9.7235e-10	2.4189e-09	6.0051e-09	1.4838e-08	3.6393e-08	8.8369e-08	2.1189e-07	5.0042e-07	1.1612e-06	2.6414e-06	5.8762e-06	1.2757e-05	2.6971e-05	5.5424e-05	0.00011051	0.00021343	0.00039878	0.00071992	0.0012548	0.0021104	0.0034251	0.0053667
1.6758e-18	1.7222e-18	1.869e-18	2.1415e-18	2.5895e-18	3.3024e-18	4.4387e-18	6.2817e-18	9.3506e-18	1.4622e-17	2.3986e-17	4.1216e-17	7.406e-17	1.3891e-16	2.7143e-16	5.5144e-16	1.1622e-15	2.5354e-15	5.7116e-15	1.3253e-14	3.1599e-14	7.7203e-14	1.9278e-13	4.9064e-13	1.2692e-12	3.3275e-12	8.8171e-12	2.3544e-11	6.3175e-11	1.6985e-10	4.5627e-10	1.2211e-09	3.2468e-09	8.5531e-09	2.2262e-08	5.7101e-08	1.4395e-07	3.558e-07	8.6009e-07	2.0288e-06	4.6591e-06	1.0396e-05	2.2494e-05	4.7113e-05	9.5372e-05	0.00018635	0.00035107	0.00063731	0.0011145	0.001878
2.5898e-20	2.6664e-20	2.9097e-20	3.3645e-20	4.1205e-20	5.3416e-20	7.324e-20	1.0611e-19	1.6226e-19	2.6156e-19	4.4381e-19	7.9139e-19	1.4805e-18	2.9002e-18	5.9371e-18	1.2674e-17	2.815e-17	6.4896e-17	1.5491e-16	3.8188e-16	9.6964e-16	2.529e-15	6.7565e-15	1.8437e-14	5.1236e-14	1.4458e-13	4.1305e-13	1.1911e-12	3.4565e-12	1.0064e-11	2.931e-11	8.5138e-11	2.4592e-10	7.043e-10	1.9943e-09	5.5674e-09	1.5282e-08	4.1134e-08	1.0829e-07	2.7818e-07	6.9556e-07	1.6891e-06	3.9757e-06	9.0518e-06	1.9902e-05	4.2191e-05	8.6137e-05	0.00016921	0.00031969	0.00058092
3.2696e-22	3.3725e-22	3.701e-22	4.3196e-22	5.3597e-22	7.0654e-22	9.8871e-22	1.4673e-21	2.3065e-21	3.8353e-21	6.7364e-21	1.2477e-20	2.4324e-20	4.9816e-20	1.0695e-19	2.4019e-19	5.629e-19	1.3732e-18	3.478e-18	9.1219e-18	2.4705e-17	6.8893e-17	1.9724e-16	5.7804e-16	1.7288e-15	5.26e-15	1.6232e-14	5.0642e-14	1.5924e-13	5.0308e-13	1.5918e-12	5.0286e-12	1.5812e-11	4.9338e-11	1.5231e-10	4.638e-10	1.3892e-09	4.0811e-09	1.1728e-08	3.2883e-08	8.9727e-08	2.377e-07	6.1002e-07	1.5134e-06	3.6226e-06	8.353e-06	1.8526e-05	3.9483e-05	8.0797e-05	0.00015874
3.3719e-24	3.4847e-24	3.8461e-24	4.5321e-24	5.699e-24	7.6424e-24	1.092e-23	1.6608e-23	2.6854e-23	4.6098e-23	8.3879e-23	1.615e-22	3.2842e-22	7.0394e-22	1.5869e-21	3.7534e-21	9.2928e-21	2.402e-20	6.4644e-20	1.8064e-19	5.2259e-19	1.5606e-18	4.796e-18	1.5121e-17	4.8751e-17	1.6022e-16	5.3505e-16	1.8095e-15	6.1773e-15	2.1217e-14	7.308e-14	2.516e-13	8.6304e-13	2.9401e-12	9.9162e-12	3.3009e-11	1.0812e-10	3.4747e-10	1.0924e-09	3.3507e-09	1e-08	2.8968e-08	8.1246e-08	2.2014e-07	5.7508e-07	1.4457e-06	3.4919e-06	8.0934e-06	1.7985e-05	3.8302e-05
2.8406e-26	2.9414e-26	3.2655e-26	3.8857e-26	4.9533e-26	6.7598e-26	9.8671e-26	1.5389e-25	2.561e-25	4.5415e-25	8.5677e-25	1.7164e-24	3.6443e-24	8.1834e-24	1.939e-23	4.8363e-23	1.2665e-22	3.4732e-22	9.9458e-22	2.9654e-21	9.1781e-21	2.9397e-20	9.713e-20	3.2999e-19	1.149e-18	4.0863e-18	1.4794e-17	5.4335e-17	2.0177e-16	7.5493e-16	2.8363e-15	1.0664e-14	3.9985e-14	1.4903e-13	5.5035e-13	2.007e-12	7.2051e-12	2.5385e-11	8.7505e-11	2.9429e-10	9.6286e-10	3.0566e-09	9.391e-09	2.7857e-08	7.9604e-08	2.187e-07	5.7665e-07	1.4571e-06	3.5246e-06	8.1571e-06
1.9547e-28	2.0281e-28	2.2652e-28	2.7224e-28	3.5192e-28	4.8893e-28	7.2941e-28	1.1671e-27	2.0005e-27	3.6674e-27	7.1789e-27	1.4977e-26	3.3233e-26	7.8261e-26	1.9513e-25	5.138e-25	1.4251e-24	4.1515e-24	1.2667e-23	4.0355e-23	1.3383e-22	4.6046e-22	1.6384e-21	6.0083e-21	2.2631e-20	8.7251e-20	3.4309e-19	1.3711e-18	5.5489e-18	2.2661e-17	9.3051e-17	3.8282e-16	1.5724e-15	6.4259e-15	2.6037e-14	1.0424e-13	4.1106e-13	1.5912e-12	6.0276e-12	2.2276e-11	8.0082e-11	2.7925e-10	9.4198e-10	3.0661e-09	9.6067e-09	2.8912e-08	8.3416e-08	2.3034e-07	6.0801e-07	1.5329e-06
1.0988e-30	1.1424e-30	1.2837e-30	1.5587e-30	2.0438e-30	2.8918e-30	4.4112e-30	7.246e-30	1.2799e-29	2.4274e-29	4.9344e-29	1.073e-28	2.4906e-28	6.1571e-28	1.6171e-27	4.5007e-27	1.3237e-26	4.102e-26	1.3354e-25	4.5525e-25	1.62e-24	5.9972e-24	2.3017e-23	9.1267e-23	3.7254e-22	1.5598e-21	6.6737e-21	2.9074e-20	1.2848e-19	5.7384e-19	2.5805e-18	1.1641e-17	5.2486e-17	2.3566e-16	1.0499e-15	4.6252e-15	2.0075e-14	8.5575e-14	3.5702e-13	1.4532e-12	5.7531e-12	2.2086e-11	8.1986e-11	2.935e-10	1.0106e-09	3.3396e-09	1.0568e-08	3.1968e-08	9.2298e-08	2.541e-07
5.0451e-33	5.2563e-33	5.9438e-33	7.2924e-33	9.702e-33	1.3986e-32	2.1825e-32	3.6823e-32	6.7074e-32	1.3169e-31	2.7821e-31	6.3111e-31	1.5339e-30	3.9849e-30	1.1037e-29	3.2506e-29	1.015e-28	3.3504e-28	1.1654e-27	4.2574e-27	1.6281e-26	6.495e-26	2.6932e-25	1.1566e-24	5.125e-24	2.3344e-23	1.0888e-22	5.1806e-22	2.5048e-21	1.2258e-20	6.0491e-20	2.9982e-19	1.487e-18	7.3509e-18	3.6088e-17	1.7529e-16	8.3939e-16	3.9485e-15	1.8183e-14	8.1696e-14	3.5697e-13	1.5121e-12	6.1913e-12	2.4432e-11	9.2672e-11	3.3703e-10	1.1725e-09	3.8943e-09	1.2328e-08	3.715e-08
1.8922e-35	1.9756e-35	2.2483e-35	2.7879e-35	3.7646e-35	5.5313e-35	8.8341e-35	1.5317e-34	2.879e-34	5.8562e-34	1.2867e-33	3.0476e-33	7.7632e-33	2.1216e-32	6.2039e-32	1.9357e-31	6.4255e-31	2.262e-30	8.4179e-30	3.3003e-29	1.3584e-28	5.8488e-28	2.6245e-27	1.2228e-26	5.892e-26	2.9249e-25	1.4899e-24	7.7571e-24	4.1111e-23	2.209e-22	1.1986e-21	6.5406e-21	3.5754e-20	1.9502e-19	1.0572e-18	5.6746e-18	3.0042e-17	1.563e-16	7.9621e-16	3.9577e-15	1.9129e-14	8.9617e-14	4.0563e-13	1.7685e-12	7.4063e-12	2.9712e-11	1.139e-10	4.1636e-10	1.4485e-09	4.7894e-09
5.7971e-38	6.0658e-38	6.9481e-38	8.7095e-38	1.194e-37	1.7888e-37	2.9252e-37	5.2152e-37	1.0121e-36	2.1344e-36	4.8817e-36	1.2083e-35	3.2289e-35	9.2919e-35	2.8718e-34	9.5041e-34	3.3579e-33	1.2624e-32	5.0333e-32	2.1208e-31	9.4094e-31	4.3794e-30	2.1301e-29	1.0784e-28	5.6608e-28	3.0681e-27	1.71e-26	9.76e-26	5.6809e-25	3.358e-24	2.0074e-23	1.2085e-22	7.2966e-22	4.4004e-21	2.6398e-20	1.569e-19	9.2038e-19	5.3076e-18	2.9977e-17	1.6521e-16	8.8532e-16	4.5972e-15	2.3055e-14	1.1131e-13	5.1585e-13	2.288e-12	9.6877e-12	3.9064e-11	1.497e-10	5.4438e-10
1.4507e-40	1.5213e-40	1.7542e-40	2.2233e-40	3.0955e-40	4.7301e-40	7.9243e-40	1.4535e-39	2.9143e-39	6.3763e-39	1.5192e-38	3.933e-38	1.1036e-37	3.3478e-37	1.0947e-36	3.8474e-36	1.4486e-35	5.8236e-35	2.4911e-34	1.1297e-33	5.4108e-33	2.7266e-32	1.4398e-31	7.9349e-31	4.545e-30	2.6943e-29	1.646e-28	1.0319e-27	6.6089e-27	4.306e-26	2.8416e-25	1.8911e-24	1.2638e-23	8.4443e-23	5.6178e-22	3.7056e-21	2.4136e-20	1.5462e-19	9.7029e-19	5.9424e-18	3.5384e-17	2.0412e-16	1.1368e-15	6.0916e-15	3.131e-14	1.5389e-13	7.2133e-13	3.216e-12	1.3608e-11	5.4546e-11
2.9654e-43	3.1167e-43	3.6183e-43	4.6379e-43	6.5596e-43	1.0228e-42	1.7561e-42	3.3157e-42	6.8731e-42	1.5613e-41	3.8782e-41	1.051e-40	3.0998e-40	9.922e-40	3.4367e-39	1.2841e-38	5.1587e-38	2.2206e-37	1.0205e-36	4.988e-36	2.583e-35	1.4115e-34	8.1051e-34	4.8704e-33	3.0495e-32	1.9808e-31	1.3289e-30	9.1668e-30	6.4729e-29	4.6577e-28	3.4e-27	2.5064e-26	1.8577e-25	1.3782e-24	1.0189e-23	7.4746e-23	5.4178e-22	3.8638e-21	2.7001e-20	1.8417e-19	1.2212e-18	7.8439e-18	4.862e-17	2.8983e-16	1.656e-15	9.0403e-15	4.7016e-14	2.323e-13	1.0877e-12	4.8176e-12
4.9512e-46	5.2158e-46	6.0971e-46	7.9054e-46	1.1362e-45	1.8084e-45	3.1838e-45	6.1912e-45	1.3276e-44	3.1332e-44	8.1207e-44	2.3059e-43	7.1548e-43	2.419e-42	8.8847e-42	3.5336e-41	1.5166e-40	6.9992e-40	3.4604e-39	1.8257e-38	1.0237e-37	6.0754e-37	3.7999e-36	2.4939e-35	1.7098e-34	1.2191e-33	8.9975e-33	6.8427e-32	5.3372e-31	4.2498e-30	3.4383e-29	2.8134e-28	2.3175e-27	1.9129e-26	1.575e-25	1.2877e-24	1.0409e-23	8.2825e-23	6.4597e-22	4.9178e-21	3.6398e-20	2.6088e-19	1.8038e-18	1.1988e-17	7.6317e-17	4.638e-16	2.6824e-15	1.4721e-14	7.6459e-14	3.7501e-13
6.7525e-49	7.1301e-49	8.3935e-49	1.1011e-48	1.6086e-48	2.6145e-48	4.7219e-48	9.4626e-48	2.1004e-47	5.1538e-47	1.3948e-46	4.1534e-46	1.3571e-45	4.8514e-45	1.8916e-44	8.0169e-44	3.6805e-43	1.8235e-42	9.7125e-42	5.5389e-41	3.368e-40	2.1743e-39	1.4837e-38	1.0653e-37	8.0113e-37	6.2809e-36	5.1093e-35	4.2919e-34	3.7049e-33	3.2708e-32	2.9389e-31	2.6746e-30	2.4536e-29	2.258e-28	2.0749e-27	1.8948e-26	1.7118e-25	1.523e-24	1.3286e-23	1.1314e-22	9.3675e-22	7.5089e-21	5.8047e-20	4.3109e-19	3.0645e-18	2.0779e-17	1.3395e-16	8.1837e-16	4.7255e-15	2.5726e-14
7.5221e-52	7.9618e-52	9.4398e-52	1.2532e-51	1.8615e-51	3.0907e-51	5.7291e-51	1.1838e-50	2.7216e-50	6.9482e-50	1.9652e-49	6.142e-49	2.1153e-48	8.0038e-48	3.3164e-47	1.4996e-46	7.3734e-46	3.927e-45	2.2564e-44	1.3929e-43	9.199e-43	6.47e-42	4.8244e-41	3.796e-40	3.1368e-39	2.7091e-38	2.4333e-37	2.2619e-36	2.1651e-35	2.1234e-34	2.1231e-33	2.1534e-32	2.2045e-31	2.2667e-30	2.3295e-29	2.3811e-28	2.4094e-27	2.4022e-26	2.349e-25	2.2428e-24	2.0817e-23	1.8705e-22	1.6202e-21	1.3476e-20	1.0722e-19	8.1295e-19	5.8543e-18	3.9909e-17	2.5678e-16	1.5552e-15
6.8446e-55	7.2623e-55	8.6733e-55	1.1655e-54	1.7607e-54	2.9876e-54	5.6865e-54	1.2122e-53	2.8884e-53	7.6777e-53	2.2711e-52	7.4566e-52	2.7094e-51	1.0862e-50	4.7882e-50	2.3127e-49	1.2194e-48	6.9902e-48	4.3389e-47	2.9037e-46	2.0858e-45	1.6008e-44	1.3064e-43	1.1284e-42	1.0263e-41	9.7817e-41	9.7192e-40	1.0016e-38	1.0652e-37	1.1628e-36	1.2964e-35	1.4683e-34	1.681e-33	1.9351e-32	2.2289e-31	2.5556e-30	2.9027e-29	3.2501e-28	3.5703e-27	3.8302e-26	3.9946e-25	4.0322e-24	3.9224e-23	3.662e-22	3.2681e-21	2.7773e-20	2.2393e-19	1.7072e-18	1.2267e-17	8.2841e-17
5.0872e-58	5.4109e-58	6.5103e-58	8.8567e-58	1.3613e-57	2.3615e-57	4.6173e-57	1.0159e-56	2.5107e-56	6.9534e-56	2.1529e-55	7.432e-55	2.8519e-54	1.2126e-53	5.6931e-53	2.9407e-52	1.6646e-51	1.0285e-50	6.906e-50	5.0174e-49	3.926e-48	3.293e-47	2.9464e-46	2.7981e-45	2.8062e-44	2.9567e-43	3.2557e-42	3.7269e-41	4.4116e-40	5.3711e-39	6.69e-38	8.4791e-37	1.0878e-35	1.405e-34	1.8174e-33	2.3425e-32	2.993e-31	3.7717e-30	4.665e-29	5.6356e-28	6.6186e-27	7.522e-26	8.2359e-25	8.6502e-24	8.6789e-23	8.2851e-22	7.4964e-21	6.4056e-20	5.1518e-19	3.8881e-18
3.0883e-61	3.2932e-61	3.9923e-61	5.4996e-61	8.6025e-61	1.5262e-60	3.0671e-60	6.9696e-60	1.7874e-59	5.1615e-59	1.6741e-58	6.0814e-58	2.4667e-57	1.1135e-56	5.5743e-56	3.0828e-55	1.8759e-54	1.2508e-53	9.0981e-53	7.1863e-52	6.1347e-51	5.6324e-50	5.5338e-49	5.7881e-48	6.4116e-47	7.4815e-46	9.1465e-45	1.1652e-43	1.5382e-42	2.0927e-41	2.9179e-40	4.1468e-39	5.9734e-38	8.6743e-37	1.2629e-35	1.8338e-34	2.6413e-33	3.7544e-32	5.2396e-31	7.1437e-30	9.4686e-29	1.2143e-27	1.4998e-26	1.7761e-25	2.008e-24	2.158e-23	2.1961e-22	2.1081e-21	1.902e-20	1.6078e-19
1.5314e-64	1.6372e-64	2e-64	2.7905e-64	4.4434e-64	8.0657e-64	1.6667e-63	3.9136e-63	1.0422e-62	3.1402e-62	1.0678e-61	4.0854e-61	1.7533e-60	8.4116e-60	4.4946e-59	2.6644e-58	1.7451e-57	1.2574e-56	9.9209e-56	8.5317e-55	7.9578e-54	8.01e-53	8.6555e-52	9.988e-51	1.2241e-49	1.5848e-48	2.155e-47	3.0608e-46	4.5149e-45	6.8773e-44	1.0756e-42	1.7175e-41	2.7838e-40	4.5544e-39	7.4791e-38	1.226e-36	1.995e-35	3.2055e-34	5.0589e-33	7.8013e-32	1.1696e-30	1.6964e-29	2.3689e-28	3.1701e-27	4.0472e-26	4.908e-25	5.63e-24	6.0847e-23	6.1726e-22	5.8573e-21
6.2029e-68	6.6485e-68	8.1853e-68	1.157e-67	1.876e-67	3.4854e-67	7.4089e-67	1.7987e-66	4.9771e-66	1.5659e-65	5.5862e-65	2.2531e-64	1.0241e-63	5.2269e-63	2.9844e-62	1.8986e-61	1.3401e-60	1.0448e-59	8.9543e-59	8.396e-58	8.5694e-57	9.4711e-56	1.1275e-54	1.4378e-53	1.9531e-52	2.8101e-51	4.2582e-50	6.7556e-49	1.1156e-47	1.9064e-46	3.3512e-45	6.0241e-44	1.1009e-42	2.0335e-41	3.7745e-40	6.9997e-39	1.2896e-37	2.3475e-36	4.1987e-35	7.3396e-34	1.2474e-32	2.0507e-31	3.2448e-30	4.9179e-29	7.1063e-28	9.7458e-27	1.263e-25	1.5403e-24	1.7608e-23	1.8799e-22
2.0521e-71	2.2054e-71	2.7368e-71	3.9197e-71	6.4737e-71	1.2315e-70	2.6943e-70	6.7667e-70	1.9467e-69	6.3996e-69	2.3973e-68	1.0202e-67	4.9153e-67	2.6717e-66	1.6319e-65	1.1154e-64	8.4951e-64	7.1754e-63	6.6894e-62	6.8487e-61	7.6605e-60	9.3112e-59	1.2231e-57	1.7265e-56	2.6039e-55	4.1714e-54	7.0563e-53	1.2528e-51	2.3207e-50	4.4574e-49	8.8241e-48	1.7894e-46	3.6949e-45	7.7214e-44	1.6233e-42	3.4131e-41	7.1351e-40	1.4745e-38	2.9955e-37	5.9489e-36	1.1487e-34	2.1451e-33	3.8547e-32	6.6315e-31	1.087e-29	1.6896e-28	2.4794e-27	3.4197e-26	4.4151e-25	5.3152e-24
5.5455e-75	5.9756e-75	7.4754e-75	1.0851e-74	1.826e-74	3.558e-74	8.0153e-74	2.0836e-73	6.2363e-73	2.1437e-72	8.4386e-72	3.7922e-71	1.9387e-70	1.1234e-69	7.3482e-69	5.4029e-68	4.4453e-67	4.0734e-66	4.1363e-65	4.6307e-64	5.6849e-63	7.611e-62	1.1049e-60	1.7294e-59	2.9009e-58	5.1835e-57	9.8066e-56	1.9522e-54	4.0638e-53	8.7908e-52	1.9637e-50	4.5016e-49	1.0523e-47	2.4932e-46	5.9495e-45	1.4213e-43	3.3785e-42	7.9443e-41	1.8371e-39	4.1538e-38	9.1325e-37	1.9417e-35	3.9713e-34	7.7725e-33	1.4484e-31	2.5575e-30	4.2589e-29	6.6582e-28	9.7302e-27	1.3239e-25
1.224e-78	1.3226e-78	1.6681e-78	2.4545e-78	4.2098e-78	8.4054e-78	1.9507e-77	5.2514e-77	1.6362e-76	5.8853e-76	2.4365e-75	1.1573e-74	6.2836e-74	3.8854e-73	2.7248e-72	2.1576e-71	1.9202e-70	1.9113e-69	2.117e-68	2.5953e-67	3.5021e-66	5.1726e-65	8.3131e-64	1.4451e-62	2.7006e-61	5.392e-60	1.143e-58	2.5559e-57	5.9907e-56	1.4623e-54	3.6934e-53	9.5901e-52	2.5434e-50	6.8459e-49	1.8582e-47	5.0544e-46	1.3692e-44	3.6711e-43	9.6841e-42	2.4986e-40	6.269e-39	1.5209e-37	3.5482e-36	7.9179e-35	1.6813e-33	3.3799e-32	6.4013e-31	1.1369e-29	1.8848e-28	2.9045e-27
2.2069e-82	2.3911e-82	3.041e-82	4.5368e-82	7.9329e-82	1.6237e-81	3.8835e-81	1.0833e-80	3.5161e-80	1.3243e-79	5.7706e-79	2.8993e-78	1.6736e-77	1.1055e-76	8.3203e-76	7.1037e-75	6.847e-74	7.413e-73	8.9679e-72	1.2056e-70	1.791e-69	2.9228e-68	5.2086e-67	1.0073e-65	2.1009e-64	4.6953e-63	1.1172e-61	2.8116e-60	7.4344e-59	2.0518e-57	5.8711e-56	1.7302e-54	5.2166e-53	1.5985e-51	4.9457e-50	1.535e-48	4.7487e-47	1.455e-45	4.3882e-44	1.2948e-42	3.7154e-41	1.0308e-39	2.7493e-38	7.0107e-37	1.7e-35	3.8995e-34	8.4188e-33	1.7023e-31	3.2087e-30	5.6132e-29
3.2499e-86	3.5312e-86	4.5289e-86	6.8522e-86	1.2219e-85	2.5646e-85	6.3249e-85	1.8292e-84	6.1884e-84	2.4424e-83	1.121e-82	5.9634e-82	3.6629e-81	2.5872e-80	2.0922e-79	1.9283e-78	2.0154e-77	2.3765e-76	3.1444e-75	4.6425e-74	7.6036e-73	1.3732e-71	2.7177e-70	5.8571e-69	1.3657e-67	3.4227e-66	9.1582e-65	2.5987e-63	7.7667e-62	2.4282e-60	7.8875e-59	2.6435e-57	9.0796e-56	3.1741e-54	1.1218e-52	3.9812e-51	1.4095e-49	4.9462e-48	1.7092e-46	5.7801e-45	1.9011e-43	6.0451e-42	1.8474e-40	5.3952e-39	1.4974e-37	3.9279e-36	9.6878e-35	2.2353e-33	4.8011e-32	9.5553e-31
3.9092e-90	4.2597e-90	5.5101e-90	8.4565e-90	1.5383e-89	3.3122e-89	8.4269e-89	2.5281e-88	8.9205e-88	3.6918e-87	1.7863e-86	1.007e-85	6.5877e-85	4.9807e-84	4.3326e-83	4.3154e-82	4.8969e-81	6.2971e-80	9.1257e-79	1.4818e-77	2.6797e-76	5.364e-75	1.1809e-73	2.841e-72	7.4186e-71	2.0886e-69	6.2959e-68	2.0181e-66	6.8304e-65	2.4239e-63	8.9555e-62	3.4205e-60	1.3411e-58	5.3595e-57	2.1682e-55	8.818e-54	3.5808e-52	1.4421e-50	5.7226e-49	2.2229e-47	8.3987e-46	3.0676e-44	1.0765e-42	3.6087e-41	1.1488e-39	3.454e-38	9.7542e-37	2.5738e-35	6.3135e-34	1.4327e-32
3.8408e-94	4.1973e-94	5.4768e-94	8.5278e-94	1.5829e-93	3.4978e-93	9.1847e-93	2.8598e-92	1.0532e-91	4.5738e-91	2.3349e-90	1.396e-89	9.7362e-89	7.8876e-88	7.3882e-87	7.9623e-86	9.8218e-85	1.3792e-83	2.1921e-82	3.9202e-81	7.8398e-80	1.7421e-78	4.2735e-77	1.1495e-75	3.3674e-74	1.0668e-72	3.6299e-71	1.3168e-69	5.0568e-68	2.0409e-66	8.5936e-65	3.748e-63	1.6809e-61	7.6957e-60	3.5713e-58	1.6679e-56	7.785e-55	3.6064e-53	1.6469e-51	7.3641e-50	3.2034e-48	1.3469e-46	5.4402e-45	2.0979e-43	7.678e-42	2.6517e-40	8.5931e-39	2.5988e-37	7.2964e-36	1.8921e-34
3.0823e-98	3.3783e-98	4.4472e-98	7.027e-98	1.3314e-97	3.0204e-97	8.1893e-97	2.6479e-96	1.0184e-95	4.6443e-95	2.5033e-94	1.5887e-93	1.1824e-92	1.0275e-91	1.0375e-90	1.2112e-89	1.6262e-88	2.4968e-87	4.3584e-86	8.5969e-85	1.904e-83	4.7043e-82	1.2879e-80	3.8799e-79	1.2773e-77	4.5621e-76	1.7551e-74	7.2192e-73	3.1516e-71	1.4494e-69	6.9694e-68	3.4779e-66	1.7878e-64	9.3967e-63	5.0127e-61	2.6942e-59	1.4485e-57	7.7352e-56	4.0739e-54	2.1016e-52	1.0549e-50	5.1174e-49	2.3841e-47	1.06e-45	4.4698e-44	1.7771e-42	6.6234e-41	2.301e-39	7.4106e-38	2.2009e-36
2.0205e-102	2.2211e-102	2.9502e-102	4.7314e-102	9.1529e-102	2.1326e-101	5.9733e-101	2.0068e-100	8.0649e-100	3.8651e-99	2.2014e-98	1.4844e-97	1.1801e-96	1.101e-95	1.1998e-94	1.5191e-93	2.2225e-92	3.7361e-91	7.1724e-90	1.5627e-88	3.8388e-87	1.0562e-85	3.2321e-84	1.0924e-82	4.0484e-81	1.633e-79	7.1166e-78	3.3254e-76	1.6535e-74	8.6818e-73	4.7769e-71	2.7331e-69	1.6137e-67	9.7569e-66	5.9957e-64	3.7165e-62	2.3067e-60	1.423e-58	8.6623e-57	5.1669e-55	2.999e-53	1.6823e-51	9.0603e-50	4.6545e-48	2.2666e-46	1.0398e-44	4.4668e-43	1.7865e-41	6.6145e-40	2.2548e-38
1.0818e-106	1.1928e-106	1.5988e-106	2.6031e-106	5.1431e-106	1.2312e-105	3.5642e-105	1.2449e-104	5.2311e-104	2.6364e-103	1.588e-102	1.1387e-101	9.6779e-101	9.705e-100	1.1425e-98	1.5707e-97	2.5075e-96	4.6209e-95	9.7696e-94	2.3544e-92	6.4249e-91	1.9715e-89	6.7552e-88	2.5657e-86	1.0722e-84	4.8934e-83	2.4201e-81	1.287e-79	7.3027e-78	4.3864e-76	2.7671e-74	1.8188e-72	1.236e-70	8.6149e-69	6.1113e-67	4.3782e-65	3.1436e-63	2.2451e-61	1.5832e-59	1.0943e-57	7.3609e-56	4.7852e-54	2.9859e-52	1.7764e-50	1.0011e-48	5.3109e-47	2.6356e-45	1.2162e-43	5.1883e-42	2.0345e-40
4.7311e-111	5.2328e-111	7.0784e-111	1.1703e-110	2.3622e-110	5.8122e-110	1.7398e-109	6.3206e-109	2.779e-108	1.4739e-107	9.3961e-107	7.1706e-106	6.5222e-105	7.0369e-104	8.9598e-103	1.339e-101	2.3353e-100	4.724e-99	1.1014e-97	2.9404e-96	8.9265e-95	3.0599e-93	1.1758e-91	5.0268e-90	2.3731e-88	1.2274e-86	6.9017e-85	4.1852e-83	2.7151e-81	1.8693e-79	1.3547e-77	1.0251e-75	8.0335e-74	6.4684e-72	5.3082e-70	4.4045e-68	3.6664e-66	3.0382e-64	2.4872e-62	1.9964e-60	1.5598e-58	1.1777e-56	8.5332e-55	5.8923e-53	3.8518e-51	2.3681e-49	1.3606e-47	7.2602e-46	3.5764e-44	1.6168e-42
1.6901e-115	1.8751e-115	2.5602e-115	4.2991e-115	8.8679e-115	2.2435e-114	6.9474e-114	2.6268e-113	1.2091e-112	6.7536e-112	4.5603e-111	3.7072e-110	3.6119e-109	4.1971e-108	5.7862e-107	9.4112e-106	1.7953e-104	3.9918e-103	1.0278e-101	3.0439e-100	1.0296e-98	3.9485e-97	1.7043e-95	8.2156e-94	4.3887e-92	2.5774e-90	1.6507e-88	1.1435e-86	8.4979e-85	6.7188e-83	5.6049e-81	4.8922e-79	4.431e-77	4.13e-75	3.9289e-73	3.7839e-71	3.6596e-69	3.5262e-67	3.3585e-65	3.1377e-63	2.8537e-61	2.5081e-59	2.1148e-57	1.6986e-55	1.2908e-53	9.2177e-52	6.1451e-50	3.8003e-48	2.1664e-46	1.1316e-44
4.9313e-120	5.4884e-120	7.565e-120	1.2905e-119	2.7211e-119	7.0812e-119	2.2695e-118	8.9353e-118	4.3088e-117	2.5363e-116	1.8155e-115	1.5735e-114	1.6437e-113	2.0592e-112	3.0771e-111	5.4534e-110	1.1393e-108	2.7881e-107	7.9386e-106	2.6118e-104	9.8576e-103	4.2364e-101	2.0572e-99	1.1201e-97	6.7822e-96	4.5304e-94	3.3109e-92	2.625e-90	2.239e-88	2.037e-86	1.9599e-84	1.9773e-82	2.0739e-80	2.2423e-78	2.4782e-76	2.7761e-74	3.1262e-72	3.5101e-70	3.8981e-68	4.248e-66	4.5074e-64	4.6214e-62	4.5448e-60	4.2558e-58	3.7679e-56	3.1322e-54	2.4283e-52	1.7442e-50	1.1532e-48	6.9752e-47
1.1753e-124	1.3122e-124	1.8262e-124	3.1652e-124	6.8247e-124	1.8275e-123	6.0648e-123	2.4878e-122	1.2576e-121	7.807e-121	5.9283e-120	5.4829e-119	6.1468e-118	8.3106e-117	1.3476e-115	2.6053e-114	5.9685e-113	1.6096e-111	5.0751e-110	1.8576e-108	7.835e-107	3.779e-105	2.0681e-103	1.2738e-101	8.7583e-100	6.6662e-98	5.5692e-96	5.0632e-94	4.966e-92	5.2089e-90	5.7919e-88	6.7677e-86	8.2373e-84	1.0353e-81	1.332e-79	1.7393e-77	2.2854e-75	2.9968e-73	3.889e-71	4.9542e-69	6.1463e-67	7.368e-65	8.4698e-63	9.2668e-61	9.5799e-59	9.291e-57	8.3951e-55	7.0192e-53	5.3947e-51	3.7865e-49
2.2879e-129	2.5628e-129	3.6013e-129	6.3437e-129	1.3991e-128	3.8566e-128	1.3258e-127	5.6696e-127	3.0063e-126	1.9695e-125	1.5879e-124	1.5685e-123	1.8889e-122	2.759e-121	4.8598e-120	1.0262e-118	2.581e-117	7.6807e-116	2.6855e-114	1.0951e-112	5.1696e-111	2.8028e-109	1.7313e-107	1.2084e-105	9.4509e-104	8.2111e-102	7.8563e-100	8.2054e-98	9.2722e-96	1.1235e-93	1.4466e-91	1.9616e-89	2.7764e-87	4.0646e-85	6.1008e-83	9.3057e-81	1.4299e-78	2.1944e-76	3.3349e-74	4.9773e-72	7.2358e-70	1.0164e-67	1.3688e-65	1.7537e-63	2.1215e-61	2.4059e-59	2.5392e-57	2.4768e-55	2.2176e-53	1.8103e-51
3.6379e-134	4.0885e-134	5.802e-134	1.0389e-133	2.3443e-133	6.6547e-133	2.3711e-132	1.0576e-131	5.8858e-131	4.0724e-130	3.4888e-129	3.6837e-128	4.77e-127	7.5344e-126	1.4433e-124	3.3324e-123	9.2133e-122	3.0294e-120	1.1762e-118	5.3515e-117	2.8316e-115	1.7284e-113	1.207e-111	9.5631e-110	8.5219e-108	8.4665e-106	9.2944e-104	1.1173e-101	1.4574e-99	2.0439e-97	3.0535e-95	4.8151e-93	7.9408e-91	1.357e-88	2.3812e-86	4.2518e-84	7.6563e-82	1.3781e-79	2.4581e-77	4.3076e-75	7.3541e-73	1.2132e-70	1.9182e-68	2.8842e-66	4.0924e-64	5.4384e-62	6.7193e-60	7.6631e-58	8.0104e-56	7.622e-54
4.725e-139	5.3278e-139	7.6365e-139	1.3903e-138	3.2107e-138	9.3894e-138	3.469e-137	1.6147e-136	9.438e-136	6.9016e-135	6.2874e-134	7.1025e-133	9.8985e-132	1.6925e-130	3.5298e-129	8.9218e-128	2.7149e-126	9.8763e-125	4.2636e-123	2.1676e-121	1.2875e-119	8.8614e-118	7.007e-116	6.313e-114	6.4211e-112	7.3078e-110	9.2214e-108	1.2782e-105	1.9283e-103	3.1362e-101	5.4472e-99	1.0009e-96	1.9273e-94	3.8525e-92	7.9199e-90	1.659e-87	3.5084e-85	7.423e-83	1.5573e-80	3.2114e-78	6.4529e-76	1.2529e-73	2.331e-71	4.1225e-69	6.8757e-67	1.0731e-64	1.5556e-62	2.0788e-60	2.5427e-58	2.8262e-56
[truncated: 151 more columns]
