# Supplementary material for: Control of quantum electrodynamical processes by shaping electron wavepackets
Source: Nat Commun. 2021 Mar 17;12:1700. doi: 10.1038/s41467-021-21367-1 (PMC7969958; doi:10.1038/s41467-021-21367-1)
Supplement: Supplementary file 3 — Source Data [file 41467_2021_21367_MOESM3_ESM.zip › Fig3/Fig3d.csv]

1.1712	1.1714	1.1721	1.1734	1.1751	1.1773	1.18	1.1832	1.187	1.1912	1.1959	1.2012	1.2069	1.2132	1.2201	1.2274	1.2353	1.2438	1.2528	1.2623	1.2725	1.2832	1.2945	1.3064	1.3189	1.332	1.3457	1.3601	1.3751	1.3908	1.4072	1.4242	1.4419	1.4603	1.4795	1.4993	1.5199	1.5412	1.5633	1.5862	1.6098	1.6342	1.6594	1.6854	1.7122	1.7398	1.7682	1.7975	1.8276	1.8585
0.73709	0.73725	0.73771	0.73849	0.73957	0.74097	0.74268	0.7447	0.74705	0.74971	0.75269	0.75599	0.75962	0.76358	0.76787	0.7725	0.77747	0.78279	0.78845	0.79447	0.80085	0.80759	0.8147	0.82219	0.83006	0.83832	0.84697	0.85602	0.86547	0.87534	0.88563	0.89635	0.9075	0.91909	0.93113	0.94362	0.95658	0.97	0.98389	0.99827	1.0131	1.0285	1.0443	1.0607	1.0776	1.095	1.1128	1.1312	1.1501	1.1696
0.53843	0.53854	0.53888	0.53945	0.54024	0.54126	0.54251	0.54398	0.54569	0.54763	0.54981	0.55222	0.55487	0.55776	0.56089	0.56427	0.5679	0.57178	0.57591	0.58031	0.58496	0.58988	0.59507	0.60054	0.60628	0.61231	0.61862	0.62523	0.63213	0.63934	0.64685	0.65467	0.66281	0.67127	0.68006	0.68918	0.69864	0.70844	0.71859	0.72908	0.73994	0.75115	0.76273	0.77467	0.78699	0.79968	0.81274	0.82618	0.84	0.8542
0.42457	0.42466	0.42493	0.42537	0.42599	0.4268	0.42778	0.42894	0.43029	0.43182	0.43353	0.43543	0.43752	0.43979	0.44226	0.44492	0.44778	0.45083	0.45409	0.45755	0.46121	0.46509	0.46918	0.47348	0.478	0.48275	0.48772	0.49292	0.49836	0.50403	0.50995	0.51611	0.52252	0.52918	0.5361	0.54329	0.55073	0.55845	0.56644	0.57471	0.58326	0.59161	0.60121	0.61062	0.62032	0.63031	0.6406	0.65119	0.66207	0.67326
0.3508	0.35088	0.3511	0.35146	0.35198	0.35264	0.35345	0.35441	0.35552	0.35678	0.3582	0.35976	0.36148	0.36336	0.36539	0.36759	0.36995	0.37247	0.37515	0.378	0.38103	0.38423	0.3876	0.39115	0.39488	0.39879	0.40289	0.40719	0.41167	0.41635	0.42123	0.42631	0.4316	0.4371	0.44281	0.44873	0.45487	0.46124	0.46783	0.47465	0.4817	0.48899	0.49651	0.50427	0.51227	0.52052	0.52901	0.53774	0.54672	0.55595
0.29914	0.2992	0.29939	0.2997	0.30014	0.3007	0.30139	0.30221	0.30315	0.30423	0.30543	0.30676	0.30823	0.30983	0.31156	0.31343	0.31543	0.31758	0.31986	0.32229	0.32487	0.32759	0.33046	0.33348	0.33665	0.33999	0.34348	0.34713	0.35095	0.35493	0.35908	0.36341	0.36791	0.37259	0.37745	0.38249	0.38772	0.39314	0.39875	0.40455	0.41056	0.41676	0.42316	0.42977	0.43658	0.44359	0.45082	0.45825	0.4659	0.47375
0.26094	0.261	0.26116	0.26143	0.26182	0.26231	0.26291	0.26362	0.26444	0.26537	0.26642	0.26758	0.26886	0.27025	0.27176	0.27338	0.27513	0.277	0.27899	0.2811	0.28334	0.28571	0.28821	0.29084	0.29361	0.29651	0.29955	0.30273	0.30605	0.30951	0.31313	0.3169	0.32082	0.32489	0.32912	0.33351	0.33806	0.34278	0.34767	0.35272	0.35795	0.36335	0.36892	0.37467	0.3806	0.38671	0.393	0.39947	0.40613	0.41297
0.23156	0.23161	0.23176	0.232	0.23233	0.23277	0.2333	0.23393	0.23466	0.23549	0.23641	0.23744	0.23857	0.2398	0.24114	0.24258	0.24412	0.24578	0.24754	0.24941	0.2514	0.2535	0.25571	0.25804	0.26049	0.26306	0.26575	0.26856	0.27151	0.27458	0.27778	0.28112	0.28459	0.28819	0.29194	0.29583	0.29986	0.30404	0.30836	0.31284	0.31747	0.32225	0.32719	0.33228	0.33753	0.34294	0.34851	0.35424	0.36014	0.36619
0.20826	0.20831	0.20844	0.20865	0.20896	0.20935	0.20982	0.21039	0.21104	0.21179	0.21262	0.21354	0.21455	0.21566	0.21686	0.21815	0.21954	0.22102	0.2226	0.22428	0.22607	0.22795	0.22993	0.23202	0.23422	0.23653	0.23894	0.24147	0.24411	0.24687	0.24974	0.25273	0.25585	0.25909	0.26245	0.26594	0.26956	0.27331	0.27719	0.28121	0.28536	0.28965	0.29408	0.29865	0.30337	0.30822	0.31322	0.31837	0.32366	0.32909
0.18934	0.18938	0.1895	0.18969	0.18997	0.19032	0.19076	0.19127	0.19186	0.19253	0.19329	0.19413	0.19505	0.19605	0.19713	0.19831	0.19957	0.20091	0.20235	0.20387	0.20549	0.20719	0.209	0.21089	0.21288	0.21498	0.21717	0.21946	0.22186	0.22436	0.22696	0.22968	0.2325	0.23544	0.23849	0.24166	0.24494	0.24834	0.25186	0.25551	0.25927	0.26317	0.26719	0.27133	0.27561	0.28001	0.28455	0.28922	0.29402	0.29895
0.17367	0.17371	0.17381	0.17399	0.17424	0.17457	0.17496	0.17543	0.17597	0.17659	0.17728	0.17805	0.17889	0.1798	0.1808	0.18187	0.18302	0.18426	0.18557	0.18696	0.18844	0.19	0.19165	0.19339	0.19521	0.19712	0.19913	0.20123	0.20342	0.20571	0.20809	0.21058	0.21316	0.21585	0.21864	0.22154	0.22454	0.22765	0.23088	0.23421	0.23766	0.24122	0.2449	0.2487	0.25261	0.25664	0.26079	0.26506	0.26946	0.27397
0.16048	0.16051	0.16061	0.16078	0.16101	0.16131	0.16167	0.1621	0.1626	0.16317	0.16381	0.16451	0.16529	0.16613	0.16705	0.16804	0.1691	0.17024	0.17145	0.17273	0.17409	0.17553	0.17705	0.17865	0.18033	0.1821	0.18394	0.18588	0.1879	0.19001	0.19221	0.1945	0.19688	0.19936	0.20193	0.2046	0.20737	0.21024	0.21321	0.21628	0.21946	0.22275	0.22614	0.22964	0.23324	0.23696	0.24079	0.24473	0.24877	0.25294
0.14923	0.14926	0.14935	0.14951	0.14972	0.15	0.15034	0.15074	0.1512	0.15173	0.15232	0.15297	0.15369	0.15447	0.15532	0.15624	0.15722	0.15828	0.1594	0.16059	0.16185	0.16319	0.1646	0.16608	0.16764	0.16927	0.17099	0.17278	0.17465	0.17661	0.17865	0.18077	0.18298	0.18528	0.18767	0.19014	0.19271	0.19537	0.19813	0.20098	0.20393	0.20698	0.21012	0.21337	0.21671	0.22016	0.22371	0.22737	0.23112	0.23498
0.13952	0.13955	0.13964	0.13978	0.13998	0.14024	0.14055	0.14093	0.14136	0.14185	0.1424	0.14301	0.14368	0.14441	0.1452	0.14606	0.14697	0.14795	0.149	0.15011	0.15129	0.15253	0.15385	0.15523	0.15668	0.15821	0.1598	0.16148	0.16322	0.16505	0.16695	0.16893	0.17099	0.17313	0.17536	0.17767	0.18006	0.18254	0.18511	0.18777	0.19052	0.19336	0.19629	0.19932	0.20244	0.20566	0.20897	0.21238	0.21588	0.21948
0.13107	0.13109	0.13117	0.13131	0.1315	0.13174	0.13203	0.13238	0.13279	0.13325	0.13376	0.13433	0.13496	0.13564	0.13638	0.13718	0.13804	0.13896	0.13994	0.14098	0.14208	0.14325	0.14448	0.14577	0.14713	0.14856	0.15006	0.15162	0.15326	0.15496	0.15675	0.1586	0.16053	0.16254	0.16462	0.16678	0.16903	0.17135	0.17376	0.17625	0.17883	0.18149	0.18423	0.18707	0.18999	0.19301	0.19611	0.1993	0.20258	0.20596
0.12364	0.12366	0.12374	0.12386	0.12404	0.12427	0.12454	0.12487	0.12525	0.12568	0.12617	0.1267	0.12729	0.12794	0.12863	0.12938	0.13019	0.13105	0.13197	0.13295	0.13399	0.13508	0.13624	0.13746	0.13874	0.14008	0.14148	0.14296	0.14449	0.1461	0.14777	0.14952	0.15133	0.15322	0.15518	0.15721	0.15932	0.16151	0.16377	0.16612	0.16854	0.17104	0.17363	0.17629	0.17904	0.18188	0.1848	0.1878	0.19089	0.19406
0.11706	0.11709	0.11716	0.11727	0.11744	0.11765	0.11792	0.11823	0.11858	0.11899	0.11945	0.11995	0.12051	0.12111	0.12177	0.12248	0.12324	0.12405	0.12492	0.12584	0.12682	0.12785	0.12894	0.13009	0.1313	0.13256	0.13389	0.13528	0.13673	0.13825	0.13983	0.14147	0.14318	0.14496	0.14681	0.14873	0.15072	0.15279	0.15492	0.15713	0.15942	0.16178	0.16422	0.16674	0.16934	0.17201	0.17477	0.1776	0.18052	0.18351
0.1112	0.11123	0.11129	0.11141	0.11156	0.11176	0.11201	0.1123	0.11264	0.11303	0.11346	0.11394	0.11446	0.11503	0.11566	0.11633	0.11705	0.11781	0.11864	0.11951	0.12043	0.12141	0.12244	0.12353	0.12467	0.12587	0.12712	0.12843	0.12981	0.13124	0.13274	0.13429	0.13591	0.1376	0.13935	0.14117	0.14305	0.145	0.14703	0.14912	0.15128	0.15352	0.15583	0.15822	0.16067	0.16321	0.16582	0.1685	0.17126	0.1741
0.10596	0.10598	0.10604	0.10615	0.1063	0.10649	0.10672	0.107	0.10732	0.10768	0.10809	0.10855	0.10904	0.10959	0.11018	0.11081	0.11149	0.11222	0.113	0.11383	0.1147	0.11563	0.11661	0.11764	0.11872	0.11986	0.12105	0.12229	0.1236	0.12496	0.12637	0.12785	0.12939	0.13099	0.13265	0.13437	0.13616	0.13802	0.13994	0.14192	0.14398	0.1461	0.1483	0.15056	0.1529	0.1553	0.15778	0.16033	0.16295	0.16565
0.10124	0.10126	0.10132	0.10142	0.10156	0.10174	0.10196	0.10222	0.10253	0.10288	0.10326	0.10369	0.10417	0.10468	0.10524	0.10584	0.10649	0.10719	0.10792	0.10871	0.10954	0.11042	0.11135	0.11233	0.11336	0.11444	0.11557	0.11676	0.11799	0.11929	0.12064	0.12204	0.1235	0.12503	0.12661	0.12825	0.12995	0.13171	0.13354	0.13543	0.13739	0.13941	0.1415	0.14365	0.14587	0.14816	0.15052	0.15295	0.15545	0.15801
0.096968	0.096987	0.097045	0.09714	0.097275	0.097447	0.097659	0.097909	0.098199	0.098528	0.098896	0.099305	0.099755	0.10025	0.10078	0.10135	0.10197	0.10263	0.10333	0.10408	0.10487	0.10571	0.10659	0.10753	0.10851	0.10953	0.11061	0.11174	0.11292	0.11415	0.11544	0.11678	0.11817	0.11962	0.12113	0.12269	0.12431	0.126	0.12774	0.12954	0.13141	0.13334	0.13533	0.13738	0.1395	0.14169	0.14394	0.14626	0.14864	0.15109
0.0931	0.093118	0.093173	0.093264	0.093391	0.093556	0.093757	0.093995	0.094271	0.094584	0.094935	0.095325	0.095753	0.09622	0.096726	0.097273	0.09786	0.098489	0.099159	0.099871	0.10063	0.10143	0.10227	0.10316	0.10409	0.10507	0.1061	0.10718	0.1083	0.10948	0.11071	0.11199	0.11332	0.1147	0.11614	0.11763	0.11918	0.12079	0.12246	0.12418	0.12596	0.12781	0.12971	0.13167	0.1337	0.13579	0.13794	0.14016	0.14243	0.14478
0.089584	0.089601	0.089653	0.08974	0.089861	0.090018	0.09021	0.090436	0.090699	0.090997	0.091332	0.091703	0.092111	0.092556	0.093039	0.09356	0.09412	0.094719	0.095358	0.096038	0.096759	0.097522	0.098327	0.099175	0.10007	0.101	0.10199	0.10302	0.10409	0.10522	0.10639	0.10761	0.10888	0.11021	0.11158	0.11301	0.1145	0.11603	0.11763	0.11928	0.12098	0.12275	0.12457	0.12645	0.12839	0.13039	0.13245	0.13458	0.13676	0.139
0.086383	0.086399	0.086449	0.086531	0.086647	0.086796	0.086978	0.087195	0.087445	0.07758	0.07765	0.088401	0.077794	0.089214	0.089675	0.090172	0.090706	0.091278	0.091887	0.092536	0.093224	0.093953	0.094722	0.095532	0.096385	0.097281	0.09822	0.099204	0.10023	0.10131	0.10243	0.10051	0.10482	0.10609	0.1074	0.10877	0.11019	0.11167	0.11319	0.11478	0.11641	0.1181	0.11985	0.12166	0.12352	0.12544	0.12742	0.12945	0.13155	0.1337
0.082877	0.08288	0.08289	0.082906	0.0836	0.083767	0.083961	0.084183	0.084433	0.084713	0.066249	0.085387	0.085758	0.086162	0.086601	0.087075	0.087584	0.088129	0.088711	0.089331	0.089988	0.090684	0.091419	0.092193	0.093009	0.093865	0.094764	0.095705	0.09669	0.09772	0.098795	0.099915	0.10108	0.1023	0.10356	0.10487	0.10624	0.10765	0.10912	0.10891	0.11054	0.11383	0.11551	0.11724	0.11903	0.12087	0.12277	0.12473	0.12674	0.12881
0.080223	0.080224	0.080686	0.0808	0.080937	0.081096	0.081281	0.081492	0.08173	0.081997	0.082293	0.082619	0.082976	0.083364	0.083784	0.084243	0.084724	0.085245	0.085801	0.086389	0.075987	0.077363	0.07875	0.089125	0.089904	0.090723	0.091587	0.092488	0.093431	0.094417	0.095448	0.096521	0.097641	0.098807	0.10002	0.10128	0.10259	0.10395	0.10535	0.10681	0.10832	0.10988	0.11149	0.11316	0.11488	0.11549	0.11733	0.12037	0.1223	0.1243
0.077812	0.077812	0.078275	0.078386	0.078517	0.078669	0.078845	0.079046	0.079272	0.079524	0.079804	0.080115	0.080453	0.080821	0.081227	0.081651	0.082114	0.082609	0.083138	0.083701	0.084299	0.084932	0.085602	0.086308	0.087052	0.087834	0.088655	0.083731	0.085077	0.086426	0.092343	0.093389	0.094463	0.095582	0.096745	0.097956	0.099213	0.10052	0.10187	0.10327	0.10472	0.10623	0.10778	0.10938	0.11104	0.11275	0.11451	0.11632	0.11819	0.12011
0.075634	0.075632	0.076097	0.076204	0.07633	0.076475	0.076642	0.076831	0.077044	0.077283	0.077549	0.07784	0.07816	0.078508	0.078892	0.079294	0.079733	0.080202	0.080704	0.081239	0.081808	0.08241	0.083047	0.08372	0.084429	0.085176	0.085959	0.086781	0.087643	0.088544	0.089485	0.090468	0.091493	0.036364	0.090872	0.092216	0.096086	0.09734	0.098641	0.09999	0.10139	0.10283	0.10433	0.10587	0.10747	0.10912	0.11082	0.11256	0.11437	0.11622
0.073685	0.073682	0.074149	0.074253	0.074372	0.074509	0.074666	0.074844	0.075043	0.075267	0.075516	0.07579	0.07609	0.076424	0.076772	0.077156	0.07757	0.078013	0.078488	0.078993	0.079532	0.080103	0.080708	0.081347	0.082021	0.082731	0.083477	0.084261	0.085082	0.085942	0.086842	0.087781	0.088762	0.089784	0.090848	0.091956	0.093107	0.094304	0.095545	0.095161	0.096805	0.099679	0.10112	0.10261	0.10415	0.10574	0.10738	0.10906	0.1108	0.11259
0.071973	0.071967	0.072437	0.072536	0.072649	0.072777	0.072923	0.073087	0.073272	0.073479	0.073711	0.073964	0.074243	0.074553	0.074878	0.075236	0.075622	0.076038	0.076482	0.076958	0.077464	0.078002	0.078573	0.079177	0.079815	0.080488	0.081196	0.08194	0.082721	0.08354	0.084397	0.085293	0.086228	0.087204	0.088222	0.089281	0.090383	0.091529	0.092852	0.094102	0.095398	0.09674	0.09813	0.099564	0.10009	0.10259	0.10417	0.1058	0.10748	0.10921
0.070515	0.070508	0.07098	0.071074	0.071179	0.071296	0.071429	0.071578	0.071746	0.071935	0.072144	0.072375	0.072636	0.072907	0.07321	0.073539	0.073895	0.074279	0.074691	0.075132	0.075604	0.076106	0.07664	0.077207	0.077806	0.07844	0.079107	0.07981	0.080549	0.081325	0.082138	0.082989	0.083878	0.084808	0.085777	0.086788	0.087984	0.089098	0.090255	0.091457	0.092705	0.093998	0.095338	0.096724	0.098158	0.099639	0.10117	0.10274	0.10369	0.10604
0.069355	0.069344	0.069819	0.069906	0.070001	0.070105	0.070222	0.070353	0.070499	0.070663	0.070846	0.071049	0.071279	0.071519	0.071789	0.072084	0.072404	0.072751	0.073125	0.073528	0.073959	0.074421	0.074914	0.075438	0.075995	0.076585	0.077209	0.077867	0.078561	0.07929	0.080057	0.08086	0.081701	0.082582	0.083651	0.084633	0.085657	0.086725	0.087836	0.088992	0.090193	0.091438	0.092729	0.094067	0.09545	0.096881	0.098358	0.099882	0.10145	0.10307
0.069175	0.069182	0.069204	0.069238	0.069192	0.069278	0.069373	0.069478	0.069596	0.069727	0.069876	0.070041	0.070232	0.070432	0.070659	0.07091	0.071185	0.071485	0.071812	0.072167	0.072551	0.072964	0.073408	0.073883	0.074391	0.074931	0.075505	0.076113	0.076756	0.077435	0.078149	0.078901	0.079837	0.08069	0.081584	0.08252	0.083498	0.08452	0.085585	0.086694	0.087847	0.089046	0.090289	0.091579	0.092914	0.094296	0.095723	0.097197	0.098717	0.10028
0.068962	0.068964	0.068977	0.068993	0.069017	0.069049	0.069089	0.06914	0.069203	0.069263	0.069359	0.069477	0.069596	0.069742	0.069908	0.070096	0.070309	0.070546	0.07081	0.071102	0.071423	0.071774	0.072156	0.07257	0.073016	0.073496	0.07401	0.074559	0.075143	0.075763	0.076419	0.077277	0.078038	0.07884	0.079684	0.080571	0.081501	0.082474	0.083492	0.084553	0.085659	0.08681	0.088007	0.089249	0.090536	0.09187	0.093249	0.094675	0.096146	0.097664
0.069805	0.0698	0.069792	0.069774	0.069751	0.069723	0.069695	0.069667	0.069643	0.069626	0.069619	0.069625	0.069641	0.069682	0.069743	0.069828	0.069938	0.070075	0.070241	0.070438	0.070667	0.070928	0.071223	0.071553	0.071919	0.07232	0.072757	0.073231	0.073742	0.074291	0.075058	0.075717	0.07642	0.077165	0.077954	0.078787	0.079664	0.080586	0.081552	0.082564	0.083621	0.084724	0.085872	0.087066	0.088306	0.089593	0.090925	0.092303	0.093726	0.095196
0.073164	0.073143	0.073078	0.072974	0.072833	0.07266	0.072461	0.072241	0.072008	0.07177	0.071533	0.071305	0.071092	0.070899	0.070734	0.070599	0.0705	0.070439	0.070418	0.07044	0.070505	0.070614	0.070766	0.071013	0.071268	0.071571	0.071817	0.072187	0.07276	0.07325	0.073787	0.074371	0.075001	0.075678	0.076402	0.077173	0.07799	0.078855	0.079766	0.080724	0.081729	0.08278	0.083879	0.085024	0.086216	0.087454	0.088739	0.09007	0.091447	0.09287
0.083136	0.083068	0.082865	0.082534	0.082082	0.081524	0.080873	0.080147	0.079364	0.078544	0.077705	0.076867	0.076047	0.075263	0.074524	0.073845	0.073235	0.072699	0.072243	0.07187	0.07158	0.071372	0.071245	0.071197	0.071224	0.071324	0.071493	0.07173	0.07203	0.072391	0.072811	0.073289	0.073823	0.074411	0.075052	0.075747	0.076492	0.077289	0.078137	0.079035	0.079982	0.080978	0.082023	0.083117	0.084259	0.085448	0.086685	0.087969	0.089299	0.090675
0.10948	0.1093	0.10876	0.10788	0.10668	0.10519	0.10344	0.10147	0.099337	0.097076	0.094738	0.092369	0.090017	0.08772	0.085517	0.083439	0.081511	0.079751	0.078173	0.076783	0.075584	0.074572	0.073741	0.073082	0.072583	0.072232	0.072017	0.071927	0.071949	0.072073	0.072291	0.072595	0.072977	0.073433	0.073957	0.074547	0.075199	0.075911	0.07668	0.077506	0.078386	0.07932	0.080306	0.081343	0.082431	0.083569	0.084756	0.085991	0.087274	0.088604
0.16987	0.16947	0.16828	0.16632	0.16362	0.16026	0.15628	0.15178	0.14684	0.14156	0.13604	0.13037	0.12467	0.11901	0.1135	0.10821	0.1032	0.098544	0.094269	0.090407	0.08697	0.083962	0.081374	0.079187	0.077377	0.075914	0.074765	0.073896	0.073276	0.072873	0.072659	0.07261	0.072702	0.072919	0.073245	0.073668	0.074178	0.074768	0.075431	0.076162	0.076958	0.077816	0.078732	0.079705	0.080733	0.081815	0.082948	0.084133	0.085367	0.08665
0.28527	0.28454	0.28236	0.27875	0.27378	0.26752	0.26008	0.25156	0.24211	0.23187	0.22101	0.20971	0.19812	0.18644	0.17484	0.16349	0.15252	0.14209	0.13231	0.12326	0.11501	0.10761	0.10105	0.095347	0.090459	0.086343	0.08294	0.080183	0.078001	0.076322	0.075078	0.074203	0.073639	0.073337	0.073252	0.073349	0.0736	0.07398	0.074472	0.075062	0.075738	0.076493	0.07732	0.078214	0.079171	0.080188	0.081262	0.082391	0.083573	0.084806
0.46207	0.46104	0.45785	0.45257	0.44525	0.43596	0.42479	0.41187	0.39732	0.38131	0.36404	0.34571	0.32655	0.30681	0.28676	0.26666	0.24677	0.22735	0.20865	0.19087	0.17422	0.15883	0.14483	0.13226	0.12117	0.11153	0.10329	0.096364	0.090652	0.086031	0.082372	0.079546	0.077429	0.075903	0.074867	0.07423	0.073916	0.073863	0.074022	0.074353	0.074826	0.075419	0.076114	0.076887	0.077762	0.078699	0.079702	0.080767	0.081891	0.083071
0.66892	0.66774	0.66421	0.65813	0.65008	0.63951	0.62663	0.61152	0.59418	0.57472	0.55325	0.52993	0.50493	0.47847	0.45082	0.42228	0.39318	0.36386	0.33471	0.30609	0.27837	0.25188	0.22694	0.20378	0.18262	0.16358	0.14673	0.13206	0.11951	0.10897	0.10028	0.093263	0.087712	0.083428	0.08021	0.077877	0.076263	0.075225	0.074644	0.074423	0.074484	0.074768	0.075228	0.075832	0.076554	0.077376	0.078285	0.079271	0.080326	0.081445
0.83398	0.83308	0.83039	0.82587	0.81945	0.81107	0.80065	0.78809	0.77329	0.75618	0.73667	0.71474	0.69039	0.66365	0.63461	0.60344	0.57034	0.53575	0.49986	0.46317	0.42614	0.38843	0.35312	0.31814	0.28484	0.25363	0.22485	0.19878	0.17555	0.15524	0.13781	0.12314	0.11105	0.10127	0.093559	0.087594	0.083159	0.079928	0.077683	0.07622	0.075366	0.074981	0.074943	0.075204	0.075668	0.076296	0.077058	0.077929	0.078891	0.079934
0.88285	0.88256	0.88174	0.88029	0.87811	0.87508	0.87103	0.86574	0.859	0.85056	0.84016	0.82753	0.81242	0.7946	0.7739	0.75016	0.72333	0.69343	0.66058	0.625	0.58705	0.54717	0.5059	0.46387	0.42176	0.38028	0.34012	0.30193	0.26627	0.2336	0.20425	0.1784	0.15609	0.13725	0.12169	0.10911	0.0992	0.091563	0.085875	0.081768	0.078926	0.077075	0.075986	0.075475	0.075407	0.075651	0.076139	0.076812	0.077629	0.078561
0.79227	0.79265	0.79378	0.79561	0.79803	0.80092	0.80412	0.80741	0.81054	0.81322	0.81513	0.81589	0.81511	0.81237	0.80724	0.7993	0.78815	0.77344	0.75488	0.73229	0.70559	0.67487	0.64034	0.60239	0.56159	0.51861	0.47428	0.42948	0.38514	0.34216	0.30138	0.2635	0.22908	0.1985	0.17194	0.14941	0.13076	0.11568	0.10382	0.094719	0.087976	0.083143	0.079829	0.077696	0.076458	0.075897	0.075818	0.0761	0.076646	0.077387
0.60787	0.60863	0.61089	0.61463	0.6198	0.62634	0.63415	0.64312	0.65308	0.66385	0.67518	0.68678	0.69832	0.70939	0.71955	0.72829	0.73507	0.73931	0.74042	0.73784	0.73105	0.7196	0.70317	0.68159	0.65488	0.62327	0.58721	0.54736	0.5046	0.45995	0.41451	0.36944	0.32584	0.28471	0.24686	0.21291	0.18322	0.15793	0.13693	0.11998	0.10668	0.096541	0.089083	0.083798	0.08023	0.077982	0.076732	0.076199	0.076192	0.076561
0.40754	0.40831	0.41063	0.41449	0.41991	0.42687	0.43538	0.44543	0.45698	0.47	0.4844	0.50008	0.51688	0.53461	0.55299	0.57168	0.59026	0.60824	0.62503	0.63999	0.65242	0.66156	0.66669	0.66711	0.66222	0.65156	0.63486	0.61211	0.58356	0.54974	0.51148	0.46984	0.42604	0.38143	0.33735	0.29505	0.25563	0.21992	0.1885	0.16163	0.13932	0.12134	0.1073	0.096701	0.08899	0.083615	0.08007	0.077924	0.076797	0.076412
0.2495	0.25007	0.25179	0.25467	0.25873	0.26402	0.27058	0.27846	0.28771	0.2984	0.31056	0.32425	0.33949	0.35627	0.37456	0.39427	0.41525	0.43727	0.46003	0.48309	0.50594	0.52794	0.54834	0.56633	0.58101	0.59149	0.59691	0.59654	0.5898	0.57638	0.55626	0.52978	0.49761	0.46079	0.42053	0.37832	0.33567	0.29406	0.2548	0.21894	0.18723	0.16008	0.13757	0.11952	0.10556	0.095143	0.087694	0.082627	0.079405	0.077568
0.15049	0.15082	0.15184	0.15355	0.15598	0.15917	0.16316	0.16803	0.17384	0.18067	0.18861	0.19776	0.20823	0.22012	0.23352	0.24854	0.26522	0.2836	0.30366	0.3253	0.34833	0.37248	0.39732	0.42232	0.44677	0.46985	0.49062	0.50807	0.52116	0.52891	0.53048	0.52528	0.51296	0.49373	0.46795	0.43656	0.40079	0.36215	0.32225	0.28273	0.24505	0.21044	0.17978	0.15355	0.13195	0.1148	0.10169	0.092096	0.08541	0.081028
0.098301	0.098471	0.098985	0.099854	0.10109	0.10273	0.1048	0.10734	0.11041	0.11406	0.11837	0.12343	0.12934	0.1362	0.14414	0.1533	0.16381	0.17581	0.18943	0.20479	0.22198	0.24101	0.26183	0.28431	0.30817	0.33299	0.35818	0.38301	0.40654	0.42773	0.44546	0.4586	0.4661	0.46711	0.46111	0.44793	0.42788	0.40169	0.37054	0.33591	0.29949	0.26297	0.22792	0.19567	0.16718	0.14297	0.12322	0.10778	0.096225	0.088007
0.073597	0.073677	0.073921	0.074334	0.074923	0.075703	0.076689	0.077905	0.079379	0.081145	0.083245	0.085732	0.088668	0.092127	0.096196	0.10098	0.10659	0.11317	0.12086	0.12982	0.14022	0.15222	0.16598	0.1816	0.19914	0.21859	0.23982	0.26253	0.28628	0.31044	0.33417	0.35646	0.37617	0.39209	0.40308	0.40811	0.40647	0.39781	0.38227	0.36048	0.33352	0.30285	0.27015	0.23716	0.20549	0.17643	0.15095	0.12958	0.11247	0.099399
0.062068	0.062109	0.062231	0.062437	0.06273	0.063117	0.063604	0.064201	0.064921	0.06578	0.066798	0.067999	0.069413	0.071079	0.073044	0.075365	0.07811	0.081364	0.085228	0.08982	0.095276	0.10175	0.10942	0.11846	0.12906	0.14137	0.15554	0.17164	0.18964	0.20938	0.23055	0.25265	0.27492	0.29645	0.31614	0.33277	0.34515	0.35218	0.35303	0.34725	0.33488	0.31645	0.29302	0.26599	0.23702	0.20781	0.17937	0.15462	0.1328	0.1149
0.056154	0.056177	0.056249	0.05637	0.05654	0.056764	0.057042	0.057381	0.057783	0.058257	0.05881	0.059453	0.060198	0.061062	0.062066	0.063235	0.064603	0.06621	0.068109	0.070364	0.073054	0.076275	0.080146	0.084802	0.090403	0.097126	0.10516	0.11469	0.12589	0.13888	0.15373	0.17037	0.18857	0.20796	0.22789	0.24754	0.26588	0.28174	0.29392	0.30132	0.30308	0.29875	0.2883	0.27228	0.25167	0.22787	0.2025	0.17719	0.1534	0.13226
0.052595	0.052612	0.052662	0.052747	0.052866	0.05302	0.053211	0.053441	0.053712	0.054025	0.054385	0.054796	0.055263	0.055793	0.056393	0.057075	0.057853	0.058743	0.059768	0.060958	0.062348	0.063986	0.065934	0.068265	0.071075	0.074479	0.078614	0.08364	0.089734	0.097084	0.10587	0.11625	0.12833	0.14208	0.1574	0.17394	0.19119	0.2084	0.22461	0.23871	0.24959	0.2562	0.25771	0.2537	0.24421	0.22978	0.21145	0.19059	0.16874	0.14742
0.050124	0.050138	0.050178	0.050244	0.050339	0.050461	0.050611	0.050791	0.051	0.051241	0.051514	0.051822	0.052167	0.052552	0.052978	0.053455	0.053983	0.054571	0.055228	0.055966	0.0568	0.05775	0.058842	0.060111	0.0616	0.063369	0.06549	0.068057	0.071186	0.075013	0.079695	0.085409	0.092329	0.10062	0.11037	0.12165	0.13434	0.14819	0.16272	0.17727	0.19097	0.20279	0.21169	0.21672	0.21717	0.21273	0.20355	0.19025	0.17391	0.15586
0.048239	0.04825	0.048285	0.048341	0.048422	0.048526	0.048654	0.048806	0.048983	0.049185	0.049413	0.049669	0.049952	0.050265	0.05061	0.050987	0.051401	0.051852	0.052346	0.052887	0.053482	0.054138	0.054865	0.055678	0.056596	0.057642	0.05885	0.060264	0.061941	0.063956	0.066401	0.069392	0.073065	0.077573	0.083076	0.089718	0.097611	0.1068	0.11722	0.12861	0.14058	0.15248	0.16352	0.17279	0.17935	0.18239	0.18137	0.17614	0.16698	0.15466
0.046715	0.046725	0.046756	0.046806	0.046878	0.04697	0.047085	0.04722	0.047377	0.047552	0.047757	0.04798	0.048229	0.048501	0.048799	0.049123	0.049474	0.049855	0.050266	0.050711	0.051191	0.05171	0.052273	0.052884	0.053552	0.054287	0.055101	0.056012	0.057046	0.058235	0.059623	0.061269	0.063249	0.065657	0.068608	0.072226	0.076655	0.082023	0.088432	0.095908	0.10437	0.11359	0.12317	0.13254	0.14096	0.14762	0.15173	0.15266	0.15008	0.14403
0.045437	0.045438	0.045468	0.045518	0.045585	0.04567	0.045773	0.045894	0.046042	0.046205	0.046388	0.046591	0.046815	0.047061	0.04733	0.047621	0.047934	0.048272	0.048636	0.049025	0.049442	0.049888	0.050366	0.050877	0.051425	0.052014	0.05265	0.053338	0.05409	0.054919	0.055842	0.056885	0.058082	0.059479	0.061138	0.063135	0.065564	0.068534	0.072141	0.076517	0.081731	0.087778	0.094564	0.10186	0.10927	0.11627	0.12219	0.12634	0.12812	0.12709
0.044287	0.044302	0.044312	0.044323	0.044473	0.044547	0.044648	0.04476	0.044882	0.045049	0.04522	0.04541	0.045617	0.045844	0.046089	0.04636	0.04665	0.046958	0.047291	0.047645	0.048022	0.048424	0.048851	0.049304	0.049786	0.050297	0.050812	0.05142	0.052039	0.052702	0.053416	0.054193	0.055044	0.055991	0.057059	0.058285	0.059717	0.061419	0.063464	0.065925	0.068911	0.072509	0.076741	0.081586	0.086921	0.092502	0.097953	0.10278	0.10641	0.1083
0.043283	0.043293	0.043282	0.043433	0.043492	0.043531	0.040534	0.043756	0.0416	0.044013	0.044154	0.044361	0.044571	0.044789	0.045019	0.045264	0.045544	0.045833	0.046143	0.046473	0.046822	0.047194	0.047588	0.048004	0.048444	0.048908	0.049398	0.049915	0.050461	0.051012	0.051624	0.052299	0.052992	0.053735	0.05454	0.055421	0.0564	0.057504	0.058773	0.060236	0.061997	0.064076	0.066582	0.069535	0.072945	0.076755	0.080816	0.084874	0.088565	0.091452
0.042395	0.041901	0.042157	0.042345	0.04249	0.042614	0.042759	0.042837	0.042963	0.043076	0.043124	0.043205	0.043489	0.043851	0.044071	0.044034	0.044391	0.044846	0.045137	0.045446	0.045772	0.046132	0.046502	0.046892	0.047303	0.047735	0.04819	0.048667	0.049169	0.049695	0.050247	0.050828	0.051415	0.052059	0.052762	0.053485	0.054259	0.055095	0.05601	0.057009	0.058155	0.059471	0.06098	0.06278	0.064877	0.067289	0.06999	0.072894	0.075828	0.078537
0.039772	0.041107	0.041368	0.041558	0.041702	0.041834	0.041982	0.042049	0.042155	0.038184	0.039179	0.040031	0.04071	0.042439	0.042779	0.043449	0.043698	0.04386	0.044177	0.044492	0.044813	0.04514	0.045516	0.045917	0.046306	0.046716	0.047145	0.047595	0.048066	0.048557	0.049072	0.04961	0.050172	0.05076	0.051352	0.051996	0.052672	0.053384	0.054139	0.05496	0.055813	0.056759	0.05781	0.059	0.060329	0.061874	0.063623	0.065564	0.067642	0.069744
0.039014	0.030374	0.031445	0.031865	0.032482	0.033081	0.041079	0.035287	0.036452	0.037559	0.038546	0.039372	0.040009	0.041577	0.040678	0.042168	0.042584	0.042956	0.043301	0.04363	0.043952	0.044287	0.044607	0.045041	0.036565	0.045681	0.046222	0.046651	0.0471	0.047568	0.048056	0.04856	0.049093	0.049645	0.050219	0.050815	0.051417	0.052064	0.052739	0.053445	0.054186	0.054968	0.0558	0.056708	0.057683	0.058727	0.05992	0.06126	0.062703	0.064228
0.03831	0.029883	0.030894	0.031324	0.031956	0.032595	0.04043	0.034811	0.035968	0.037055	0.038011	0.038792	0.040862	0.040774	0.0399	0.041518	0.041912	0.042266	0.042596	0.042895	0.043235	0.043559	0.043901	0.044249	0.04459	0.044993	0.045387	0.045803	0.046236	0.046686	0.047151	0.047636	0.048138	0.048673	0.049219	0.049785	0.050372	0.05098	0.051593	0.052246	0.052923	0.053627	0.054359	0.055121	0.055932	0.056689	0.056875	0.058671	0.059742	0.060861
0.037653	0.037492	0.030391	0.030833	0.031474	0.032326	0.039827	0.034376	0.035525	0.036591	0.037513	0.038247	0.040143	0.04001	0.039151	0.040916	0.041288	0.041623	0.041937	0.042243	0.042549	0.042869	0.043193	0.04353	0.04388	0.044246	0.044627	0.04502	0.045446	0.045889	0.029637	0.046804	0.047289	0.047806	0.048332	0.048877	0.04944	0.050022	0.050607	0.051228	0.051868	0.052527	0.05321	0.053916	0.054637	0.055408	0.056198	0.05689	0.057085	0.058538
0.039166	0.039172	0.039193	0.039227	0.039274	0.039335	0.03941	0.039499	0.039601	0.039677	0.037033	0.037732	0.04014	0.039276	0.039949	0.040355	0.040707	0.041025	0.041325	0.041619	0.041913	0.042224	0.04254	0.042868	0.04321	0.043567	0.043941	0.044331	0.044737	0.044429	0.045556	0.046044	0.04649	0.04698	0.047517	0.045932	0.048605	0.049152	0.049734	0.050333	0.050951	0.051586	0.052238	0.052908	0.05359	0.054283	0.055036	0.055794	0.05657	0.057266
0.038633	0.038639	0.038659	0.038692	0.038739	0.038799	0.038872	0.038958	0.039059	0.039172	0.0393	0.039441	0.039596	0.039726	0.03991	0.040107	0.039939	0.040465	0.035449	0.041035	0.04132	0.041624	0.041931	0.04225	0.042584	0.042933	0.043297	0.043677	0.043354	0.043539	0.043698	0.043835	0.045725	0.046237	0.046777	0.047286	0.047821	0.0455	0.045831	0.049525	0.050126	0.050744	0.051381	0.052029	0.052697	0.053315	0.054044	0.054769	0.055491	0.056279
0.038131	0.038138	0.038157	0.03819	0.038235	0.038294	0.038365	0.03845	0.038548	0.03866	0.038784	0.038923	0.039074	0.03924	0.039419	0.039574	0.039782	0.040004	0.04024	0.040491	0.0099005	0.041062	0.041361	0.041673	0.041999	0.04234	0.042696	0.043068	0.029634	0.042644	0.042735	0.039248	0.039848	0.0455	0.045054	0.045714	0.046437	0.047659	0.048215	0.048788	0.04939	0.049977	0.0499	0.051238	0.051898	0.052384	0.053139	0.053886	0.054619	0.055348
0.037659	0.037665	0.037684	0.037716	0.037761	0.037818	0.037888	0.037971	0.038067	0.038177	0.038299	0.038434	0.038583	0.038745	0.038921	0.03911	0.039313	0.039493	0.039725	0.039971	0.040231	0.040506	0.029333	0.041098	0.04145	0.041784	0.042133	0.029045	0.028876	0.028654	0.028359	0.038712	0.03918	0.042925	0.043752	0.045238	0.045865	0.046994	0.047545	0.048117	0.048679	0.049272	0.049876	0.050503	0.0505	0.051392	0.052226	0.053018	0.053785	0.054537
0.037212	0.037218	0.037237	0.037268	0.037312	0.037368	0.037437	0.037518	0.037613	0.03772	0.03784	0.037973	0.038118	0.038278	0.03845	0.038636	0.038835	0.039048	0.039274	0.03948	0.039735	0.040005	0.040289	0.040588	0.029365	0.0296	0.041572	0.028344	0.028113	0.027803	0.037633	0.038085	0.019169	0.042705	0.043479	0.04421	0.045861	0.04638	0.046913	0.04745	0.04803	0.04861	0.04921	0.049817	0.050461	0.051088	0.051181	0.052082	0.052926	0.05373
0.036788	0.036794	0.036812	0.036843	0.036886	0.036941	0.037009	0.037089	0.037182	0.037287	0.037405	0.037535	0.037678	0.037835	0.038004	0.038186	0.038382	0.038591	0.038814	0.03905	0.0393	0.03953	0.039809	0.040103	0.040411	0.040733	0.029445	0.029697	0.029959	0.038937	0.037051	0.01866	0.019756	0.020911	0.022096	0.023285	0.045301	0.045788	0.046313	0.046847	0.047369	0.04766	0.0483	0.049183	0.049792	0.050382	0.049864	0.050968	0.051951	0.052858
0.036386	0.036392	0.03641	0.03644	0.036482	0.036536	0.036603	0.036681	0.036772	0.036876	0.036991	0.03712	0.03726	0.037414	0.03758	0.03776	0.037952	0.038157	0.038376	0.038608	0.038854	0.039114	0.039388	0.039675	0.039946	0.040263	0.040595	0.040942	0.029572	0.029841	0.03012	0.040087	0.020435	0.02167	0.022915	0.04427	0.04475	0.045246	0.04574	0.046283	0.046759	0.047344	0.047726	0.048321	0.049013	0.049819	0.049846	0.049556	0.050748	0.051825
0.036003	0.036009	0.036026	0.036056	0.036098	0.036151	0.036216	0.036294	0.036383	0.036485	0.036598	0.036724	0.036863	0.037014	0.037177	0.037354	0.037543	0.037745	0.03796	0.038189	0.03843	0.038686	0.038955	0.039238	0.039535	0.039846	0.040172	0.040484	0.04084	0.04121	0.041596	0.030029	0.030325	0.042324	0.043275	0.043732	0.04422	0.044708	0.045208	0.045708	0.046274	0.046722	0.047328	0.0478	0.048424	0.049098	0.049857	0.047691	0.049198	0.050515
0.035638	0.035644	0.035661	0.035691	0.035731	0.035779	0.035845	0.035922	0.036011	0.036111	0.036224	0.036348	0.036484	0.036633	0.036794	0.036967	0.037153	0.037352	0.037564	0.037789	0.038027	0.038278	0.038543	0.038822	0.039114	0.039421	0.039741	0.040076	0.040425	0.040763	0.041144	0.041539	0.041949	0.030262	0.030575	0.043273	0.043713	0.044187	0.044675	0.045179	0.045372	0.046248	0.046539	0.047313	0.047943	0.048584	0.049206	0.049922	0.047255	0.04883
0.03529	0.035279	0.0353	0.035332	0.035375	0.035429	0.035494	0.03557	0.035657	0.035756	0.035866	0.035989	0.036123	0.036067	0.036428	0.036598	0.036781	0.036977	0.037186	0.037407	0.037641	0.037889	0.03815	0.038424	0.038712	0.039014	0.03933	0.03966	0.040004	0.040362	0.040736	0.0411	0.041503	0.04192	0.042337	0.030538	0.030867	0.04376	0.04415	0.044058	0.044602	0.0454	0.04392	0.046554	0.047125	0.042891	0.048691	0.049365	0.049994	0.046671
0.034916	0.034922	0.034939	0.034999	0.035042	0.035095	0.035159	0.032925	0.033613	0.034218	0.034724	0.035135	0.035467	0.03574	0.035976	0.036191	0.036426	0.036619	0.036824	0.037042	0.037273	0.037517	0.037774	0.038044	0.038328	0.038626	0.038937	0.039262	0.039602	0.039956	0.040323	0.040705	0.041102	0.041484	0.041848	0.042275	0.042765	0.030856	0.031203	0.043813	0.044115	0.044947	0.045725	0.044617	0.044475	0.044301	0.043599	0.04293	0.048359	0.049974
0.034599	0.034605	0.034622	0.030077	0.030558	0.031189	0.031907	0.032678	0.033361	0.033956	0.034449	0.034846	0.035165	0.035427	0.035654	0.035861	0.036062	0.036265	0.036479	0.036694	0.036921	0.037162	0.037415	0.037681	0.037961	0.038254	0.038561	0.038882	0.039216	0.039563	0.039925	0.040298	0.040697	0.041097	0.0415	0.041617	0.042136	0.042811	0.043288	0.031216	0.031596	0.044548	0.045288	0.045869	0.032736	0.044813	0.044699	0.044279	0.043703	0.042985
0.024384	0.024388	0.029508	0.029815	0.030306	0.030947	0.031671	0.032403	0.033081	0.033665	0.034145	0.034569	0.034875	0.035127	0.035345	0.035546	0.035741	0.035939	0.036144	0.03636	0.036584	0.036821	0.037071	0.037333	0.037609	0.037898	0.038201	0.038517	0.038847	0.03919	0.039549	0.039906	0.040275	0.040654	0.041016	0.04085	0.041136	0.041554	0.041859	0.040594	0.027978	0.031632	0.032014	0.044595	0.045265	0.032709	0.033139	0.045118	0.044862	0.044383
0.024152	0.024156	0.024168	0.024187	0.024214	0.024249	0.024292	0.024343	0.032851	0.033425	0.033892	0.034263	0.034596	0.034838	0.035048	0.035243	0.035434	0.035627	0.035828	0.036039	0.036261	0.036495	0.036741	0.037	0.037272	0.037557	0.037856	0.038167	0.038493	0.038832	0.03918	0.039542	0.039864	0.040287	0.040559	0.040946	0.040493	0.040359	0.040392	0.039816	0.036737	0.036211	0.024247	0.032074	0.045719	0.045105	0.032657	0.033099	0.045567	0.048216
0.02393	0.023934	0.023946	0.023965	0.023992	0.024026	0.024068	0.031967	0.032632	0.033196	0.03365	0.034007	0.034329	0.034561	0.034764	0.034953	0.035139	0.035292	0.03549	0.035698	0.035952	0.036182	0.036425	0.036681	0.036949	0.03723	0.037524	0.037832	0.038152	0.038487	0.038836	0.039197	0.039529	0.039841	0.040095	0.039361	0.039907	0.040373	0.040675	0.033798	0.037624	0.034547	0.035176	0.035596	0.032141	0.032559	0.044876	0.032578	0.033039	0.033523
0.023718	0.023722	0.023733	0.023752	0.023778	0.023812	0.023854	0.031764	0.032423	0.032976	0.033417	0.033801	0.034072	0.024362	0.024467	0.024579	0.0247	0.024829	0.0352	0.035405	0.035621	0.035849	0.036122	0.036374	0.036638	0.036916	0.037206	0.037509	0.037826	0.038149	0.038491	0.038842	0.039117	0.039363	0.039856	0.038262	0.038116	0.038489	0.038665	0.038649	0.033915	0.034289	0.03468	0.035089	0.03571	0.032234	0.032643	0.046648	0.032475	0.032959
0.033252	0.033257	0.028255	0.033266	0.0333	0.03334	0.026205	0.033464	0.033543	0.033631	0.033731	0.033526	0.024055	0.02415	0.024252	0.024363	0.024482	0.024609	0.024745	0.024888	0.035336	0.035561	0.035798	0.036047	0.03634	0.036614	0.036898	0.037149	0.037512	0.037838	0.03815	0.038526	0.038666	0.039116	0.03927	0.039609	0.037386	0.038104	0.032962	0.03332	0.033675	0.034043	0.034425	0.034824	0.035241	0.035675	0.036289	0.032767	0.033204	0.032351
0.033009	0.033014	0.03303	0.033055	0.033091	0.033136	0.033193	0.033259	0.033295	0.033423	0.033481	0.033589	0.03355	0.033839	0.03398	0.024156	0.024273	0.024399	0.024532	0.024674	0.024824	0.024983	0.02515	0.035765	0.036023	0.036294	0.036606	0.036898	0.037204	0.037522	0.036933	0.038117	0.038168	0.038158	0.036093	0.031643	0.03601	0.032159	0.032515	0.032884	0.033437	0.033803	0.034181	0.034572	0.03498	0.035405	0.035848	0.036442	0.032897	0.033343
0.032777	0.032782	0.032796	0.032822	0.032857	0.032902	0.032958	0.033023	0.033098	0.033185	0.033281	0.033388	0.033505	0.033633	0.033733	0.033883	0.034044	0.0242	0.02433	0.024468	0.024616	0.024773	0.024938	0.025112	0.025294	0.025485	0.025684	0.036607	0.026127	0.037223	0.037459	0.037234	0.037261	0.036458	0.030933	0.031249	0.031577	0.031917	0.032269	0.032633	0.033198	0.033564	0.033801	0.034215	0.034643	0.035084	0.03558	0.036032	0.036502	0.037089
0.032439	0.03256	0.032563	0.032594	0.032633	0.032678	0.032733	0.032797	0.032872	0.032956	0.03305	0.033156	0.033272	0.033398	0.033535	0.033682	0.033841	0.033974	0.034155	0.034347	0.024417	0.024571	0.024734	0.024905	0.025085	0.025274	0.02547	0.025677	0.025881	0.026112	0.037251	0.037453	0.036706	0.03759	0.037414	0.031024	0.031348	0.031684	0.032032	0.032391	0.032814	0.033148	0.033545	0.033955	0.034378	0.034814	0.035263	0.035725	0.036227	0.036704
0.032343	0.032347	0.032361	0.032387	0.03242	0.032464	0.032518	0.032581	0.032653	0.032731	0.032828	0.032927	0.033049	0.033174	0.033291	0.033454	0.03361	0.033776	0.033954	0.034144	0.03431	0.024377	0.024538	0.024707	0.024884	0.025069	0.025265	0.025466	0.025651	0.025806	0.036867	0.036745	0.037003	0.037626	0.037614	0.030807	0.031127	0.031459	0.031803	0.032158	0.032526	0.032906	0.033298	0.033704	0.034122	0.034552	0.034996	0.035453	0.035924	0.036408
0.03214	0.032145	0.03216	0.028721	0.032217	0.03226	0.032313	0.032375	0.032448	0.032529	0.03262	0.032719	0.032743	0.032925	0.033076	0.033228	0.033386	0.033553	0.033729	0.033916	0.034113	0.034289	0.03451	0.034743	0.034986	0.035241	0.03551	0.035791	0.036055	0.025683	0.025921	0.037014	0.037293	0.037372	0.030294	0.030599	0.030915	0.031242	0.031582	0.031933	0.032296	0.032672	0.03306	0.03346	0.033874	0.0343	0.034739	0.035191	0.035656	0.036135
0.025804	0.025808	0.025818	0.025836	0.025862	0.025894	0.02736	0.032179	0.03225	0.032331	0.032193	0.032522	0.032633	0.032754	0.032884	0.033025	0.033175	0.033339	0.033512	0.033697	0.033892	0.034098	0.034315	0.034544	0.034785	0.035031	0.035298	0.03555	0.035867	0.036168	0.036478	0.036798	0.037121	0.037512	0.037631	0.030398	0.03071	0.031034	0.031369	0.031716	0.032075	0.032446	0.03283	0.033225	0.033634	0.034055	0.034489	0.034936	0.035396	0.03587
0.025341	0.025345	0.025586	0.025632	0.025725	0.025757	0.025796	0.025843	0.025896	0.025957	0.026025	0.026101	0.026185	0.032531	0.032687	0.032826	0.032975	0.026718	0.033306	0.033487	0.033679	0.033883	0.034097	0.034323	0.034561	0.03481	0.035042	0.035342	0.035631	0.035928	0.036239	0.03656	0.036892	0.037232	0.037617	0.037996	0.030513	0.030832	0.031164	0.031506	0.031861	0.032228	0.032607	0.032998	0.033402	0.033819	0.034248	0.03469	0.035145	0.035613
0.025224	0.025227	0.025238	0.025256	0.02528	0.025312	0.025351	0.025398	0.025451	0.025512	0.02558	0.025656	0.025739	0.02583	0.025928	0.026035	0.026149	0.026272	0.033108	0.033286	0.033476	0.033676	0.033875	0.034111	0.034345	0.034592	0.034849	0.035119	0.035401	0.035696	0.036003	0.036323	0.036655	0.036998	0.037363	0.037737	0.038125	0.038319	0.030966	0.031304	0.031655	0.032017	0.032392	0.032779	0.033178	0.03359	0.034014	0.034451	0.034902	0.035365
0.025113	0.025117	0.025127	0.025144	0.025169	0.0252	0.025238	0.025284	0.025336	0.025396	0.025463	0.025538	0.02562	0.025709	0.025806	0.025911	0.026023	0.026144	0.026272	0.026696	0.033281	0.033479	0.033688	0.033908	0.034139	0.034382	0.034405	0.034903	0.035181	0.035472	0.035775	0.036091	0.03642	0.036762	0.037119	0.037488	0.037871	0.038268	0.038679	0.031109	0.031456	0.031814	0.032184	0.032567	0.032961	0.033368	0.033788	0.03422	0.034666	0.035124
0.025009	0.025012	0.025022	0.02504	0.025063	0.025094	0.025132	0.025177	0.025228	0.025287	0.025353	0.025426	0.025507	0.025595	0.02569	0.025793	0.025904	0.026023	0.026149	0.026284	0.026427	0.026851	0.027007	0.027172	0.033941	0.03418	0.034431	0.03461	0.034889	0.035256	0.035556	0.035867	0.036193	0.036531	0.036883	0.037248	0.037626	0.038018	0.038425	0.038846	0.031264	0.031618	0.031984	0.032362	0.032752	0.033154	0.033569	0.033997	0.034437	0.03489
0.024911	0.024915	0.024925	0.024941	0.024965	0.024995	0.025032	0.025076	0.025127	0.025185	0.02525	0.025322	0.025401	0.025487	0.025581	0.025683	0.025792	0.025908	0.026033	0.026166	0.026306	0.026455	0.026611	0.026779	0.026954	0.027137	0.02733	0.027532	0.020721	0.021347	0.021503	0.021666	0.035974	0.036308	0.036655	0.037016	0.03739	0.037778	0.03818	0.038596	0.031079	0.031428	0.03179	0.032164	0.032549	0.032947	0.033357	0.03378	0.034216	0.034664
0.02482	0.024823	0.024833	0.02485	0.024873	0.024903	0.024939	0.024982	0.025032	0.025089	0.025153	0.025223	0.025301	0.025386	0.025479	0.025578	0.025686	0.0258	0.025923	0.026053	0.026192	0.026338	0.026489	0.026657	0.02683	0.027011	0.027201	0.0274	0.020645	0.020801	0.020965	0.021135	0.021313	0.021498	0.021891	0.029343	0.029818	0.037545	0.037943	0.038354	0.03878	0.031246	0.031603	0.031972	0.032353	0.032747	0.033153	0.033571	0.034001	0.034445
0.024735	0.024738	0.024748	0.024764	0.024787	0.024816	0.024852	0.024895	0.024944	0.024999	0.025062	0.025132	0.025208	0.025292	0.025382	0.02548	0.025586	0.025699	0.025819	0.025948	0.026084	0.026228	0.026381	0.026542	0.026712	0.02689	0.027077	0.027274	0.020574	0.020728	0.020888	0.021056	0.021231	0.021414	0.021604	0.021803	0.022009	0.022395	0.03008	0.030556	0.038541	0.03107	0.031423	0.031788	0.032164	0.032553	0.032954	0.033368	0.033794	0.034232
0.024657	0.02466	0.02467	0.024685	0.024708	0.024736	0.024772	0.024813	0.024861	0.024916	0.024978	0.025046	0.025121	0.025203	0.025292	0.025389	0.025492	0.025603	0.025722	0.025848	0.025977	0.026122	0.026273	0.026433	0.0266	0.026776	0.02696	0.020584	0.020507	0.020659	0.020817	0.020982	0.021154	0.021334	0.021522	0.021717	0.02192	0.022131	0.022351	0.022578	0.030562	0.0309	0.031249	0.031609	0.031982	0.032366	0.032763	0.033172	0.033593	0.034026
0.024585	0.024588	0.024597	0.024613	0.024635	0.024663	0.024697	0.024738	0.024785	0.024839	0.0249	0.024967	0.02504	0.025121	0.025209	0.025303	0.025405	0.025514	0.025631	0.025755	0.025885	0.026014	0.026174	0.02633	0.026495	0.026668	0.026849	0.026826	0.020445	0.020594	0.020749	0.020912	0.021082	0.021259	0.021444	0.021636	0.021836	0.022044	0.02226	0.022485	0.022717	0.022958	0.031081	0.031437	0.031806	0.032186	0.032578	0.032982	0.033398	0.033827
0.024519	0.024522	0.024532	0.024547	0.024568	0.024596	0.02463	0.02467	0.024716	0.024769	0.024828	0.024894	0.024966	0.025045	0.025131	0.025224	0.025324	0.025431	0.025546	0.025668	0.025797	0.025934	0.02608	0.026234	0.026395	0.026566	0.026744	0.026724	0.020388	0.020534	0.020687	0.020847	0.021014	0.021188	0.02137	0.021559	0.021757	0.021962	0.022175	0.022396	0.022625	0.022863	0.023109	0.023364	0.031635	0.032011	0.032399	0.032798	0.03321	0.033634
0.02446	0.024463	0.024472	0.024487	0.024508	0.024535	0.024568	0.024607	0.024653	0.024704	0.024762	0.024827	0.024898	0.024975	0.02506	0.025151	0.025249	0.025354	0.025467	0.025587	0.025709	0.025845	0.025992	0.026143	0.026302	0.026469	0.026645	0.026628	0.020335	0.020478	0.020629	0.020786	0.02095	0.021122	0.021301	0.021487	0.021681	0.021883	0.022093	0.022311	0.022537	0.022772	0.023015	0.023266	0.023526	0.023795	0.024155	0.032621	0.033028	0.033448
0.024407	0.02441	0.024419	0.024434	0.024454	0.024481	0.024513	0.024551	0.024596	0.024646	0.024703	0.024766	0.024836	0.024912	0.024995	0.025084	0.02518	0.025284	0.025394	0.025511	0.025636	0.025769	0.02591	0.026058	0.026215	0.026379	0.026552	0.026734	0.026732	0.020427	0.020575	0.020729	0.020891	0.02106	0.021236	0.021419	0.021611	0.02181	0.022016	0.022231	0.022454	0.022685	0.022925	0.023173	0.023429	0.023694	0.023968	0.032378	0.032852	0.033267
[truncated: 151 more columns]
