# Supplementary material for: Control of quantum electrodynamical processes by shaping electron wavepackets
Source: Nat Commun. 2021 Mar 17;12:1700. doi: 10.1038/s41467-021-21367-1 (PMC7969958; doi:10.1038/s41467-021-21367-1)
Supplement: Supplementary file 3 — Source Data [file 41467_2021_21367_MOESM3_ESM.zip › Fig3/Fig3e.csv]

0.017814	0.017818	0.017829	0.017848	0.017874	0.017908	0.017949	0.017999	0.018055	0.01812	0.018192	0.018273	0.018361	0.018457	0.018561	0.018674	0.018794	0.018923	0.019061	0.019207	0.019362	0.019526	0.019699	0.019881	0.020072	0.020273	0.020483	0.020703	0.020933	0.021173	0.021423	0.021684	0.021955	0.022237	0.02253	0.022834	0.023149	0.023475	0.023814	0.024163	0.024525	0.024899	0.025285	0.025683	0.026093	0.026516	0.026952	0.0274	0.027861	0.028334
0.011209	0.011211	0.011218	0.01123	0.011246	0.011267	0.011293	0.011324	0.011359	0.011399	0.011444	0.011494	0.011549	0.011609	0.011674	0.011744	0.011819	0.011899	0.011985	0.012076	0.012173	0.012275	0.012382	0.012496	0.012615	0.01274	0.012871	0.013008	0.013151	0.013301	0.013457	0.013619	0.013788	0.013964	0.014146	0.014336	0.014532	0.014736	0.014947	0.015164	0.01539	0.015623	0.015864	0.016112	0.016368	0.016632	0.016904	0.017183	0.017471	0.017766
0.008215	0.0082167	0.0082218	0.0082303	0.0082421	0.0082574	0.0082761	0.0082983	0.0083239	0.008353	0.0083856	0.0084218	0.0084615	0.0085049	0.0085519	0.0086026	0.008657	0.0087153	0.0087774	0.0088433	0.0089133	0.0089872	0.0090653	0.0091475	0.0092339	0.0093245	0.0094196	0.009519	0.009623	0.0097297	0.0098447	0.0099626	0.010085	0.010213	0.010346	0.010483	0.010626	0.010773	0.010927	0.011086	0.01125	0.01142	0.011595	0.011776	0.011962	0.012154	0.012352	0.012556	0.012765	0.012981
0.0065056	0.0065069	0.0065109	0.0065175	0.0065267	0.0065386	0.0065531	0.0065704	0.0065903	0.006613	0.0066384	0.0066665	0.0066975	0.0067312	0.0067679	0.0068074	0.0068498	0.0068952	0.0069436	0.006995	0.0070496	0.0071072	0.0071681	0.0072322	0.0072996	0.0073704	0.0074446	0.0075222	0.0076034	0.0076882	0.0077767	0.0078688	0.0079648	0.0080646	0.0081683	0.0082761	0.0083878	0.0085037	0.0086232	0.0087475	0.0088763	0.0090095	0.0091468	0.0092886	0.0094348	0.0095856	0.009741	0.0099009	0.010065	0.010234
0.0054041	0.0054052	0.0054084	0.0054137	0.0054213	0.0054309	0.0054427	0.0054567	0.0054729	0.0054914	0.005512	0.0055349	0.00556	0.0055875	0.0056173	0.0056494	0.0056839	0.0057209	0.0057603	0.0058021	0.0058465	0.0058935	0.0059431	0.0059953	0.0060503	0.006108	0.0061685	0.0062319	0.0062981	0.0063673	0.0064395	0.0065148	0.0065932	0.0066748	0.0067596	0.0068477	0.0069392	0.007034	0.0071323	0.0072341	0.0073395	0.0074484	0.007561	0.0076773	0.0077973	0.0079211	0.0080486	0.00818	0.0083152	0.0084542
0.0046382	0.0046392	0.0046419	0.0046463	0.0046526	0.0046607	0.0046705	0.0046822	0.0046958	0.0047112	0.0047284	0.0047475	0.0047685	0.0047915	0.0048164	0.0048433	0.0048721	0.004903	0.004936	0.0049711	0.0050082	0.0050476	0.005089	0.0051329	0.005179	0.0052274	0.0052782	0.0053314	0.005387	0.0054451	0.0055058	0.0055691	0.0056351	0.0057037	0.0057751	0.0058493	0.0059264	0.0060063	0.0060892	0.0061751	0.006264	0.006356	0.0064512	0.0065494	0.0066509	0.0067556	0.0068636	0.0069748	0.0070893	0.0072072
0.0040775	0.0040783	0.0040806	0.0040844	0.0040897	0.0040966	0.0041049	0.0041149	0.0041264	0.0041395	0.0041541	0.0041704	0.0041883	0.0042078	0.004229	0.0042519	0.0042765	0.0043029	0.004331	0.0043609	0.0043926	0.0044262	0.0044617	0.0044991	0.0045385	0.0045798	0.0046233	0.0046688	0.0047164	0.0047662	0.0048183	0.0048726	0.0049292	0.0049881	0.0050494	0.0051132	0.0051795	0.0052482	0.0053196	0.0053936	0.0054702	0.0055496	0.0056316	0.0057165	0.0058041	0.0058946	0.005988	0.0060842	0.0061833	0.0062854
0.0036515	0.0036521	0.0036541	0.0036574	0.0036619	0.0036678	0.003675	0.0036836	0.0036935	0.0037047	0.0037174	0.0037314	0.0037468	0.0037636	0.0037819	0.0038016	0.0038228	0.0038455	0.0038698	0.0038956	0.003923	0.003952	0.0039827	0.0040151	0.0040492	0.0040851	0.0041227	0.0041622	0.0042035	0.0042468	0.004292	0.0043392	0.0043885	0.0044398	0.0044933	0.0045489	0.0046067	0.0046667	0.0047291	0.0047938	0.0048608	0.0049303	0.0050022	0.0050766	0.0051535	0.0052329	0.0053149	0.0053995	0.0054867	0.0055765
0.0033173	0.0033195	0.0033212	0.0033241	0.003328	0.0033331	0.0033394	0.0033467	0.0033553	0.003365	0.003376	0.0033881	0.0034015	0.0034161	0.0034319	0.003449	0.0034674	0.0034872	0.0035083	0.0035308	0.0035546	0.0035799	0.0036067	0.0036349	0.0036647	0.003696	0.003729	0.0037635	0.0037997	0.0038377	0.0038774	0.0039188	0.0039621	0.0040072	0.0040543	0.0041033	0.0041542	0.0042072	0.0042623	0.0043195	0.0043788	0.0044403	0.004504	0.00457	0.0046382	0.0047088	0.0047817	0.004857	0.0049346	0.0050147
0.0030544	0.0030548	0.0030563	0.0030588	0.0030622	0.0030666	0.003072	0.0030784	0.0030858	0.0030943	0.0031038	0.0031143	0.0031259	0.0031386	0.0031524	0.0031673	0.0031833	0.0032006	0.003219	0.0032386	0.0032595	0.0032816	0.003305	0.0033298	0.0033559	0.0033834	0.0034124	0.0034428	0.0034747	0.0035081	0.0035432	0.0035798	0.0036181	0.0036581	0.0036998	0.0037432	0.0037885	0.0038356	0.0038847	0.0039356	0.0039885	0.0040434	0.0041004	0.0041594	0.0042205	0.0042837	0.0043492	0.0044167	0.0044865	0.0045585
0.0028409	0.0028413	0.0028426	0.0028447	0.0028477	0.0028515	0.0028561	0.0028617	0.0028681	0.0028754	0.0028836	0.0028928	0.0029028	0.0029138	0.0029258	0.0029388	0.0029528	0.0029678	0.0029838	0.0030009	0.0030192	0.0030386	0.0030591	0.0030808	0.0031038	0.003128	0.0031535	0.0031803	0.0032085	0.0032381	0.0032691	0.0033016	0.0033356	0.0033711	0.0034082	0.003447	0.0034874	0.0035295	0.0035734	0.003619	0.0036665	0.0037158	0.003767	0.0038202	0.0038752	0.0039323	0.0039914	0.0040525	0.0041157	0.004181
0.0026673	0.0026676	0.0026687	0.0026705	0.0026731	0.0026763	0.0026803	0.0026851	0.0026906	0.0026969	0.0027039	0.0027118	0.0027205	0.00273	0.0027403	0.0027515	0.0027636	0.0027766	0.0027906	0.0028055	0.0028214	0.0028383	0.0028562	0.0028753	0.0028954	0.0029167	0.0029391	0.0029627	0.0029876	0.0030138	0.0030413	0.0030701	0.0031003	0.0031319	0.0031651	0.0031997	0.0032358	0.0032736	0.003313	0.003354	0.0033967	0.0034412	0.0034875	0.0035355	0.0035854	0.0036372	0.0036909	0.0037465	0.003804	0.0038635
0.0025256	0.0025259	0.0025269	0.0025284	0.0025305	0.0025333	0.0025366	0.0025407	0.0025453	0.0025506	0.0025566	0.0025633	0.0025707	0.0025788	0.0025876	0.0025972	0.0026076	0.0026187	0.0026307	0.0026436	0.0026573	0.002672	0.0026875	0.0027041	0.0027216	0.0027402	0.0027599	0.0027806	0.0028025	0.0028256	0.0028498	0.0028754	0.0029022	0.0029304	0.0029599	0.0029908	0.0030232	0.003057	0.0030924	0.0031294	0.003168	0.0032082	0.00325	0.0032936	0.003339	0.0033861	0.003435	0.0034858	0.0035384	0.0035929
0.0024104	0.0024107	0.0024114	0.0024127	0.0024144	0.0024167	0.0024195	0.0024228	0.0024266	0.002431	0.002436	0.0024415	0.0024477	0.0024544	0.0024618	0.0024699	0.0024786	0.002488	0.0024982	0.0025091	0.0025208	0.0025333	0.0025466	0.0025609	0.002576	0.0025921	0.0026091	0.0026272	0.0026463	0.0026665	0.0026878	0.0027103	0.002734	0.002759	0.0027852	0.0028128	0.0028417	0.0028721	0.0029038	0.0029371	0.0029719	0.0030083	0.0030463	0.0030859	0.0031272	0.0031701	0.0032149	0.0032614	0.0033096	0.0033597
0.0023177	0.0023179	0.0023185	0.0023195	0.0023208	0.0023226	0.0023248	0.0023274	0.0023305	0.002334	0.0023379	0.0023424	0.0023473	0.0023527	0.0023587	0.0023653	0.0023724	0.0023801	0.0023885	0.0023975	0.0024072	0.0024177	0.0024289	0.0024409	0.0024537	0.0024674	0.002482	0.0024975	0.002514	0.0025315	0.00255	0.0025697	0.0025905	0.0026124	0.0026356	0.00266	0.0026858	0.0027129	0.0027413	0.0027712	0.0028025	0.0028354	0.0028698	0.0029058	0.0029434	0.0029827	0.0030236	0.0030663	0.0031107	0.0031568
0.0022447	0.0022449	0.0022453	0.002246	0.002247	0.0022483	0.0022499	0.0022518	0.002254	0.0022566	0.0022596	0.0022629	0.0022666	0.0022707	0.0022753	0.0022803	0.0022858	0.0022919	0.0022985	0.0023056	0.0023134	0.0023218	0.0023309	0.0023408	0.0023513	0.0023627	0.0023748	0.0023879	0.0024018	0.0024167	0.0024326	0.0024495	0.0024675	0.0024866	0.0025069	0.0025283	0.0025511	0.0025751	0.0026004	0.0026272	0.0026553	0.0026849	0.002716	0.0027486	0.0027829	0.0028184	0.0028562	0.0028953	0.0029362	0.0029788
0.0021896	0.0021897	0.0021899	0.0021904	0.002191	0.0021917	0.0021927	0.0021939	0.0021953	0.002197	0.0021988	0.002201	0.0022035	0.0022063	0.0022094	0.0022129	0.0022168	0.0022211	0.0022259	0.0022312	0.002237	0.0022433	0.0022503	0.0022579	0.0022662	0.0022752	0.002285	0.0022956	0.002307	0.0023194	0.0023326	0.0023468	0.0023621	0.0023784	0.0023959	0.0024145	0.0024343	0.0024554	0.0024778	0.0025015	0.0025266	0.0025531	0.0025811	0.0026106	0.0026417	0.0026743	0.0027086	0.0027445	0.0027821	0.0028214
0.0021512	0.0021512	0.0021513	0.0021514	0.0021516	0.0021518	0.0021521	0.0021526	0.0021531	0.0021537	0.0021545	0.0021555	0.0021566	0.002158	0.0021596	0.0021615	0.0021637	0.0021662	0.0021691	0.0021724	0.0021762	0.0021805	0.0021852	0.0021906	0.0021966	0.0022032	0.0022106	0.0022187	0.0022276	0.0022373	0.0022479	0.0022595	0.002272	0.0022856	0.0023003	0.0023161	0.0023331	0.0023513	0.0023707	0.0023915	0.0024137	0.0024373	0.0024623	0.0024888	0.0025169	0.0025465	0.0025778	0.0026107	0.0026452	0.0026815
0.0021289	0.0021289	0.0021287	0.0021285	0.0021283	0.0021279	0.0021276	0.0021271	0.0021267	0.0021263	0.0021259	0.0021255	0.0021253	0.0021251	0.0021251	0.0021252	0.0021256	0.0021262	0.0021272	0.0021284	0.00213	0.002132	0.0021345	0.0021375	0.0021411	0.0021453	0.0021501	0.0021556	0.0021619	0.002169	0.0021769	0.0021857	0.0021955	0.0022063	0.0022182	0.0022312	0.0022453	0.0022607	0.0022773	0.0022953	0.0023145	0.0023352	0.0023574	0.002381	0.0024062	0.002433	0.0024613	0.0024914	0.0025231	0.0025565
0.0021229	0.0021228	0.0021224	0.0021219	0.0021211	0.0021201	0.0021189	0.0021176	0.0021161	0.0021145	0.0021128	0.002111	0.0021092	0.0021073	0.0021056	0.0021038	0.0021022	0.0021008	0.0020995	0.0020985	0.0020978	0.0020975	0.0020975	0.002098	0.0020989	0.0021005	0.0021026	0.0021054	0.002109	0.0021133	0.0021184	0.0021244	0.0021314	0.0021393	0.0021483	0.0021584	0.0021697	0.0021822	0.0021959	0.002211	0.0022274	0.0022453	0.0022646	0.0022854	0.0023078	0.0023317	0.0023573	0.0023846	0.0024135	0.0024442
0.0021337	0.0021335	0.0021329	0.0021319	0.0021306	0.0021288	0.0021268	0.0021244	0.0021217	0.0021188	0.0021156	0.0021122	0.0021087	0.002105	0.0021012	0.0020974	0.0020936	0.0020898	0.0020862	0.0020827	0.0020794	0.0020765	0.0020738	0.0020715	0.0020697	0.0020684	0.0020677	0.0020676	0.0020682	0.0020695	0.0020717	0.0020747	0.0020786	0.0020836	0.0020896	0.0020967	0.002105	0.0021146	0.0021254	0.0021375	0.002151	0.002166	0.0021825	0.0022005	0.00222	0.0022412	0.0022641	0.0022887	0.002315	0.0023431
0.0021625	0.0021622	0.0021613	0.0021599	0.0021579	0.0021554	0.0021523	0.0021487	0.0021447	0.0021402	0.0021353	0.0021301	0.0021246	0.0021188	0.0021127	0.0021065	0.0021003	0.0020939	0.0020876	0.0020813	0.0020752	0.0020693	0.0020636	0.0020583	0.0020534	0.002049	0.0020451	0.0020418	0.0020392	0.0020373	0.0020362	0.002036	0.0020368	0.0020386	0.0020414	0.0020454	0.0020506	0.002057	0.0020647	0.0020738	0.0020844	0.0020964	0.00211	0.0021251	0.0021419	0.0021603	0.0021805	0.0022024	0.0022261	0.0022516
0.0022114	0.0022109	0.0022097	0.0022078	0.002205	0.0022015	0.0021972	0.0021923	0.0021866	0.0021804	0.0021735	0.0021662	0.0021583	0.0021501	0.0021415	0.0021325	0.0021234	0.0021141	0.0021047	0.0020952	0.0020859	0.0020766	0.0020676	0.0020588	0.0020504	0.0020419	0.0020351	0.0020282	0.002022	0.0020166	0.002012	0.0020083	0.0020056	0.0020039	0.0020033	0.0020039	0.0020057	0.0020089	0.0020134	0.0020193	0.0020267	0.0020357	0.0020463	0.0020585	0.0020724	0.002088	0.0021055	0.0021247	0.0021457	0.0021688
0.002283	0.0022825	0.0022809	0.0022783	0.0022746	0.0022699	0.0022642	0.0022576	0.0022501	0.0022418	0.0022322	0.0022223	0.0022118	0.002201	0.0021893	0.0021772	0.0021647	0.0021519	0.0021389	0.0021258	0.0018321	0.001814	0.0020867	0.002074	0.0020616	0.0020497	0.0020382	0.0020274	0.0020172	0.0020078	0.0019993	0.0019915	0.001985	0.001972	0.0019682	0.0019656	0.0019703	0.0019699	0.0019709	0.0019734	0.0019775	0.0019833	0.0019907	0.0019998	0.0020108	0.0020235	0.0020382	0.0020547	0.0020732	0.0020937
0.0023815	0.0023802	0.0023779	0.0023741	0.0023691	0.0023627	0.0023541	0.002345	0.0023346	0.002323	0.0023102	0.0023019	0.0022878	0.0022746	0.0022592	0.0022433	0.0022268	0.0022099	0.0021927	0.0021752	0.0021576	0.00214	0.0021225	0.0021053	0.0020883	0.0020717	0.0020556	0.0020402	0.0020254	0.0020115	0.0019985	0.0019864	0.0019755	0.0019657	0.0019572	0.00195	0.0019442	0.0019398	0.0019371	0.0019359	0.0019327	0.0019352	0.0019394	0.0019454	0.0019565	0.0019662	0.001978	0.0019917	0.0020075	0.0020254
0.0025123	0.0025108	0.002508	0.0025031	0.0024967	0.0024885	0.0024786	0.002467	0.0024537	0.0024389	0.0024225	0.0024114	0.0023936	0.0023748	0.002355	0.0023345	0.0023132	0.0022908	0.002269	0.0022463	0.002223	0.0022001	0.0021772	0.0021548	0.0021324	0.0021104	0.0020889	0.0020681	0.002048	0.0020288	0.0020106	0.0019935	0.0019776	0.001963	0.0019497	0.0019379	0.0019276	0.0019189	0.001912	0.0019068	0.0019034	0.0019019	0.0019023	0.0019047	0.0019092	0.0019157	0.0019221	0.001933	0.001946	0.0019635
0.002683	0.0026812	0.0026777	0.0026715	0.0026634	0.002653	0.0026404	0.0026257	0.0026089	0.00259	0.0025693	0.0025541	0.0025315	0.0025074	0.0024822	0.0024559	0.0024287	0.0024008	0.0023722	0.0023432	0.0023139	0.0022844	0.002255	0.0022257	0.0021967	0.0021682	0.0021403	0.0021129	0.0020865	0.0020612	0.0020372	0.0020142	0.0019925	0.0019723	0.0019536	0.0019365	0.0019211	0.0019075	0.0018958	0.0018861	0.0018783	0.0018726	0.0018691	0.0018677	0.0018686	0.0018717	0.0018771	0.0018848	0.001895	0.0019074
0.0029042	0.0029022	0.0028976	0.0028899	0.0028796	0.0028664	0.0028504	0.0028317	0.0028103	0.0027864	0.0027668	0.0027398	0.0027109	0.0026803	0.0026482	0.0026148	0.0025802	0.0025446	0.0025083	0.0024714	0.0024342	0.0023967	0.0023593	0.002322	0.0022851	0.0022487	0.002213	0.0021781	0.0021443	0.0021116	0.0020801	0.0020501	0.0020217	0.0019948	0.0019697	0.0019465	0.0019254	0.0019062	0.0018892	0.0018742	0.0018616	0.0018512	0.0018433	0.0018377	0.0018346	0.0018338	0.0018358	0.0018402	0.0018472	0.0018568
0.0031912	0.0031886	0.0031828	0.0031731	0.0031598	0.003143	0.0031225	0.0030987	0.0030714	0.003041	0.003015	0.0029805	0.0029436	0.0029046	0.0028636	0.002821	0.002777	0.0027318	0.0026857	0.0026388	0.0025916	0.0025441	0.0024966	0.0024494	0.0024026	0.0023565	0.0023112	0.002267	0.002224	0.0021824	0.0021423	0.002104	0.0020674	0.0020328	0.0020003	0.0019699	0.0019418	0.001916	0.0018927	0.0018717	0.0018535	0.0018379	0.001825	0.0018147	0.0018072	0.0018024	0.0018004	0.0018012	0.0018048	0.0018113
0.0035658	0.0035627	0.0035552	0.0035426	0.0035256	0.0035038	0.0034775	0.0034467	0.0034117	0.0033725	0.003338	0.0032935	0.0032461	0.0031959	0.0031434	0.0030888	0.0030325	0.0029748	0.0029159	0.0028563	0.0027962	0.0027359	0.0026756	0.0026158	0.0025566	0.0024983	0.0024411	0.0023852	0.0023309	0.0022783	0.0022276	0.002179	0.0021327	0.0020887	0.0020471	0.0020082	0.0019719	0.0019384	0.0019077	0.00188	0.0018552	0.0018334	0.0018146	0.001799	0.0017864	0.0017769	0.0017709	0.0017677	0.0017677	0.0017707
0.0040615	0.0040575	0.0040477	0.0040313	0.004009	0.0039804	0.0039459	0.0039057	0.00386	0.0038165	0.0037627	0.0037047	0.0036429	0.0035777	0.0035096	0.0034389	0.0033662	0.0032917	0.003216	0.0031395	0.0030625	0.0029854	0.0029086	0.0028324	0.0027572	0.0026833	0.0026108	0.0025402	0.0024716	0.0024053	0.0023414	0.0022801	0.0022216	0.0021661	0.0021136	0.0020642	0.0020181	0.0019754	0.001936	0.0019001	0.0018676	0.0018387	0.001813	0.0017912	0.0017729	0.0017583	0.0017471	0.0017394	0.0017352	0.0017345
0.0047313	0.0047264	0.0047134	0.0046916	0.0046618	0.0046238	0.0045779	0.0045246	0.0044642	0.0044027	0.0043309	0.0042537	0.0041717	0.0040855	0.0039956	0.0039026	0.0038072	0.0037099	0.0036112	0.0035117	0.0034119	0.0033123	0.0032133	0.0031155	0.0030192	0.0029247	0.0028324	0.0027426	0.0026557	0.0025717	0.002491	0.0024137	0.00234	0.0022701	0.002204	0.0021419	0.0020837	0.0020297	0.0019798	0.001934	0.0018924	0.001855	0.0018217	0.0017925	0.0017675	0.0017467	0.0017299	0.0017171	0.0017083	0.0017034
0.0056687	0.0056621	0.0056438	0.0056136	0.0055735	0.0055211	0.0054581	0.005385	0.0053026	0.0052117	0.0051129	0.005007	0.004895	0.0047777	0.0046559	0.0045305	0.0044023	0.0042721	0.0041407	0.0040088	0.0038771	0.0037462	0.0036167	0.0034892	0.0033642	0.0032421	0.0031232	0.003008	0.0028968	0.0027898	0.0026872	0.0025892	0.0024961	0.0024078	0.0023245	0.0022463	0.0021732	0.0021051	0.0020423	0.0019845	0.0019318	0.0018842	0.0018415	0.0018038	0.001771	0.0017429	0.0017196	0.001701	0.0016869	0.0016773
0.0070682	0.0070591	0.0070319	0.006987	0.0069249	0.0068463	0.0067523	0.0066439	0.0065222	0.0063886	0.0062444	0.006091	0.0059298	0.0057621	0.0055893	0.0054127	0.0052335	0.0050528	0.0048717	0.0046912	0.0045123	0.0043356	0.004162	0.0039921	0.0038264	0.0036655	0.0035098	0.0033597	0.0032155	0.0030774	0.0029456	0.0028202	0.0027014	0.0025893	0.0024838	0.002385	0.0022927	0.0022071	0.002128	0.0020553	0.0019889	0.0019288	0.0018748	0.0018267	0.0017845	0.0017479	0.0017169	0.0016915	0.0016713	0.0016562
0.0094325	0.0094167	0.0093696	0.009292	0.0091851	0.0090507	0.0088909	0.008708	0.0085049	0.0082841	0.0080485	0.0078009	0.007544	0.0072804	0.0070125	0.0067423	0.0064719	0.006203	0.0059371	0.0056755	0.0054192	0.0051692	0.0049262	0.004691	0.0044639	0.0042454	0.0040358	0.0038353	0.0036442	0.0034624	0.0032901	0.0031272	0.0029737	0.0028296	0.0026946	0.0025687	0.0024516	0.0023432	0.0022434	0.0021518	0.0020682	0.0019925	0.0019244	0.0018636	0.00181	0.0017632	0.0017231	0.0016895	0.0016621	0.0016408
0.014231	0.014198	0.014099	0.013937	0.013714	0.013437	0.013109	0.012738	0.012331	0.011894	0.011434	0.010959	0.010475	0.0099879	0.0095027	0.0090239	0.0085552	0.0080995	0.0076592	0.0072356	0.0068299	0.0064426	0.0060739	0.0057238	0.005392	0.0050782	0.0047818	0.0045024	0.0042393	0.0039922	0.0037604	0.0035434	0.0033408	0.0031519	0.0029763	0.0028136	0.0026632	0.0025247	0.0023976	0.0022815	0.0021759	0.0020803	0.0019944	0.0019178	0.00185	0.0017902	0.0017396	0.0016963	0.0016603	0.0016314
0.025592	0.025512	0.025275	0.024886	0.024355	0.023693	0.022916	0.022041	0.021086	0.020071	0.019014	0.017934	0.016848	0.015772	0.01472	0.013703	0.01273	0.011806	0.010937	0.010125	0.0093705	0.0086717	0.0080272	0.0074339	0.0068886	0.0063878	0.0059278	0.0055053	0.005117	0.0047599	0.0044315	0.0041293	0.0038514	0.0035959	0.0033613	0.003146	0.0029489	0.0027689	0.0026049	0.0024559	0.0023211	0.0021997	0.0020909	0.001994	0.0019084	0.0018336	0.0017687	0.0017133	0.0016669	0.001629
0.053319	0.053128	0.052557	0.051621	0.05034	0.048744	0.046867	0.044752	0.042442	0.039985	0.037428	0.034818	0.0322	0.029615	0.027101	0.024687	0.0224	0.020258	0.018273	0.016452	0.014796	0.013303	0.011965	0.010772	0.0097127	0.0087749	0.0079455	0.007212	0.0065625	0.0059863	0.0054738	0.0050158	0.0046069	0.00424	0.0039102	0.0036134	0.003346	0.0031049	0.002888	0.0026931	0.0025182	0.0023618	0.0022226	0.0020996	0.0019908	0.0018958	0.0018135	0.0017431	0.0016838	0.0016349
0.1152	0.11478	0.11355	0.11153	0.10875	0.10527	0.10117	0.096512	0.091394	0.08591	0.080159	0.074244	0.068265	0.062315	0.056485	0.050853	0.045487	0.040442	0.035758	0.031463	0.027572	0.024085	0.020994	0.01828	0.015917	0.013876	0.012123	0.010624	0.0093459	0.0082571	0.0073289	0.0065356	0.0058551	0.0052687	0.0047607	0.0043185	0.0039294	0.0035894	0.0032899	0.0030255	0.002792	0.0025859	0.0024042	0.0022446	0.002105	0.0019835	0.0018787	0.0017891	0.0017135	0.0016508
0.23228	0.23153	0.22931	0.22564	0.22057	0.2142	0.20661	0.19793	0.18828	0.17783	0.16672	0.15515	0.14327	0.13128	0.11934	0.10763	0.096286	0.085453	0.075244	0.065749	0.057034	0.049138	0.042075	0.035837	0.030394	0.025699	0.021694	0.018311	0.015478	0.013123	0.011175	0.0095699	0.0082481	0.0071585	0.0062574	0.0055082	0.0048815	0.0043534	0.0039054	0.0035183	0.0031892	0.0029054	0.0026601	0.0024479	0.0022646	0.0021068	0.0019716	0.0018566	0.0017599	0.0016796
0.41106	0.40998	0.40675	0.4014	0.39398	0.38456	0.37324	0.36013	0.34537	0.32912	0.31159	0.29297	0.27349	0.25342	0.233	0.2125	0.1922	0.17235	0.15319	0.13494	0.11779	0.10188	0.087341	0.074223	0.062554	0.052317	0.04346	0.0359	0.029531	0.02423	0.019869	0.016317	0.013448	0.011145	0.0093048	0.0078354	0.0066605	0.0057174	0.0049554	0.0043348	0.0038249	0.0033957	0.0030496	0.0027393	0.0025032	0.0022919	0.0021137	0.0019638	0.0018386	0.0017351
0.61997	0.61878	0.6152	0.60924	0.6009	0.59021	0.57717	0.56187	0.54431	0.52461	0.50286	0.47923	0.4539	0.42708	0.39904	0.37008	0.34054	0.31075	0.28111	0.25197	0.22371	0.19666	0.17114	0.14739	0.12561	0.10593	0.08843	0.073092	0.059859	0.048616	0.039208	0.031449	0.025139	0.020073	0.016053	0.012892	0.010425	0.0085084	0.0070208	0.0058642	0.0049603	0.0042485	0.0036828	0.0032281	0.0028606	0.0025601	0.0023134	0.0021105	0.0019439	0.0018079
0.78695	0.78605	0.78332	0.77873	0.77222	0.76373	0.75316	0.74043	0.72543	0.70809	0.68833	0.66611	0.64144	0.61434	0.58492	0.55333	0.51985	0.48471	0.44832	0.41109	0.37349	0.33519	0.29925	0.26363	0.22966	0.19776	0.16829	0.14149	0.11753	0.09647	0.078279	0.062834	0.049944	0.039368	0.03083	0.02402	0.01873	0.014618	0.011471	0.0090796	0.0072713	0.005905	0.0048543	0.0040791	0.0034732	0.0030015	0.0026312	0.0023382	0.002105	0.0019192
0.8372	0.83691	0.83606	0.83456	0.83231	0.82919	0.82503	0.81961	0.81271	0.80409	0.79347	0.7806	0.76523	0.74711	0.72608	0.70197	0.67474	0.6444	0.61107	0.57498	0.53648	0.49601	0.45411	0.41142	0.36862	0.32642	0.28552	0.24656	0.21011	0.17663	0.14646	0.11977	0.09662	0.076925	0.060491	0.04704	0.036235	0.027689	0.021082	0.016038	0.012239	0.0094092	0.0073179	0.0057786	0.0046583	0.0038198	0.0031956	0.0027265	0.0023707	0.0020987
0.7473	0.74768	0.74879	0.75058	0.75295	0.75579	0.75891	0.7621	0.76512	0.76768	0.76944	0.77003	0.76905	0.76609	0.76072	0.7525	0.74104	0.72598	0.70703	0.68401	0.65685	0.6256	0.59051	0.55196	0.5105	0.46683	0.42176	0.37618	0.33103	0.28721	0.24555	0.20678	0.17146	0.13996	0.11247	0.089	0.069393	0.053364	0.040536	0.030461	0.022734	0.016905	0.012579	0.0094138	0.0071238	0.0054904	0.0043115	0.0034663	0.0028575	0.0024161
0.56303	0.56378	0.56603	0.56974	0.57488	0.58138	0.58914	0.59804	0.60792	0.6186	0.62983	0.64131	0.65272	0.66364	0.67363	0.68218	0.68874	0.69274	0.69358	0.69069	0.68355	0.67171	0.65484	0.63278	0.60552	0.57332	0.5366	0.49605	0.45253	0.40706	0.36077	0.3148	0.27026	0.22817	0.18933	0.15438	0.12367	0.097348	0.075325	0.057341	0.043	0.031813	0.023306	0.016963	0.012325	0.0089923	0.0066418	0.0049864	0.0038341	0.003034
0.36263	0.36339	0.3657	0.36954	0.37492	0.38184	0.3903	0.40029	0.41177	0.4247	0.43902	0.4546	0.4713	0.48891	0.50716	0.52571	0.54414	0.56195	0.57855	0.5933	0.60549	0.61436	0.61919	0.61926	0.61398	0.60287	0.58568	0.56236	0.53318	0.49867	0.45965	0.41719	0.37251	0.32695	0.28189	0.23857	0.19809	0.1613	0.12878	0.1008	0.077376	0.058289	0.043126	0.031416	0.022589	0.016094	0.011422	0.0081386	0.0058594	0.004305
0.20461	0.20518	0.20688	0.20973	0.21375	0.21899	0.22549	0.2333	0.24247	0.25306	0.26513	0.27871	0.29383	0.31049	0.32865	0.34822	0.36906	0.39093	0.41352	0.43642	0.45908	0.48088	0.50107	0.51881	0.5332	0.5434	0.54848	0.54771	0.54051	0.52658	0.50588	0.47873	0.44582	0.40819	0.36704	0.32387	0.2802	0.23751	0.19714	0.16013	0.12724	0.098903	0.075207	0.055962	0.040809	0.02921	0.020579	0.014331	0.0099238	0.0068978
0.10583	0.10616	0.10716	0.10883	0.11122	0.11435	0.11827	0.12305	0.12876	0.13548	0.1433	0.15232	0.16265	0.17439	0.18764	0.20249	0.21901	0.23721	0.25709	0.27854	0.30139	0.32534	0.34999	0.37477	0.39901	0.42186	0.44238	0.45955	0.47232	0.47972	0.48088	0.47521	0.46235	0.44249	0.416	0.38382	0.34717	0.30755	0.26661	0.22598	0.18713	0.15131	0.11941	0.091925	0.069055	0.050641	0.036273	0.025426	0.017493	0.01187
0.054073	0.054236	0.054727	0.055558	0.056747	0.058317	0.060303	0.062748	0.065702	0.06923	0.073405	0.078315	0.084057	0.090744	0.0985	0.10746	0.11776	0.12955	0.14295	0.15809	0.17505	0.19385	0.21444	0.23669	0.26031	0.2849	0.30986	0.33444	0.35772	0.37864	0.39608	0.40888	0.41601	0.41659	0.41009	0.39632	0.37559	0.34863	0.31661	0.28102	0.24354	0.20588	0.16962	0.13611	0.10632	0.080786	0.059704	0.042923	0.030041	0.020505
0.029903	0.029976	0.030196	0.030569	0.031104	0.031812	0.032712	0.033826	0.035182	0.036815	0.038768	0.041092	0.04385	0.047117	0.05098	0.055543	0.060924	0.067258	0.074694	0.083393	0.093523	0.10525	0.11872	0.13406	0.15132	0.17049	0.19144	0.21387	0.23736	0.26125	0.28471	0.30672	0.32614	0.34174	0.35237	0.357	0.35489	0.34568	0.3295	0.30696	0.27915	0.24753	0.21375	0.1796	0.14668	0.11631	0.089477	0.066727	0.048213	0.033745
0.018954	0.018987	0.019085	0.019251	0.019488	0.019803	0.020202	0.020696	0.021296	0.022019	0.022884	0.023917	0.025148	0.026615	0.028364	0.030454	0.032954	0.035948	0.039538	0.043842	0.048999	0.055165	0.062512	0.071225	0.081488	0.093469	0.1073	0.12307	0.14074	0.16016	0.18101	0.20281	0.22477	0.24601	0.26539	0.28171	0.29374	0.30038	0.30079	0.29449	0.2815	0.26234	0.23807	0.21009	0.18004	0.14965	0.12048	0.093838	0.070609	0.051265
0.013628	0.013644	0.013692	0.013772	0.013887	0.014039	0.01423	0.014464	0.014747	0.015085	0.015485	0.015959	0.016519	0.017182	0.017968	0.018903	0.020021	0.021361	0.022978	0.024934	0.02731	0.030204	0.033732	0.038034	0.043269	0.049616	0.057266	0.06641	0.077221	0.08983	0.1043	0.12056	0.1384	0.15744	0.17704	0.19636	0.21438	0.22991	0.24174	0.24876	0.25009	0.24525	0.23421	0.21748	0.19604	0.17129	0.14483	0.11831	0.093215	0.070689
0.01065	0.010659	0.010685	0.01073	0.010794	0.010877	0.010982	0.011109	0.01126	0.011439	0.011648	0.011891	0.012174	0.012504	0.012887	0.013336	0.013863	0.014486	0.015227	0.016115	0.017188	0.018492	0.020089	0.022054	0.024482	0.027491	0.031217	0.035823	0.041488	0.048403	0.056754	0.066698	0.078338	0.091667	0.10657	0.12272	0.1396	0.15644	0.1723	0.18606	0.19659	0.20282	0.2039	0.19941	0.18932	0.1742	0.15504	0.13322	0.11027	0.087727
0.008744	0.0087496	0.0087663	0.0087945	0.0088343	0.0088862	0.0089507	0.0090285	0.0091206	0.009228	0.0093522	0.0094948	0.0096581	0.0098446	0.010058	0.010302	0.010582	0.010905	0.01128	0.011719	0.012236	0.012852	0.013593	0.014492	0.015596	0.016962	0.018664	0.020797	0.023476	0.026842	0.031053	0.036285	0.04272	0.050521	0.059798	0.070601	0.082832	0.09624	0.11036	0.12451	0.13783	0.14929	0.15782	0.16247	0.1625	0.15757	0.14781	0.13382	0.11664	0.097618
0.0074066	0.0074104	0.0074218	0.0074408	0.0074677	0.0075026	0.0075458	0.0075977	0.0076587	0.0077295	0.0078105	0.0079028	0.0080072	0.008125	0.0082576	0.0084069	0.008575	0.0087649	0.0089801	0.0092252	0.0095063	0.009831	0.01021	0.010657	0.01119	0.011834	0.012622	0.013598	0.01482	0.016363	0.018321	0.020811	0.02397	0.027955	0.032929	0.03904	0.046411	0.055084	0.064987	0.075905	0.087412	0.098887	0.10953	0.11841	0.12459	0.12724	0.12579	0.12006	0.11033	0.097304
0.006413	0.0064157	0.0064237	0.0064372	0.0064562	0.0064808	0.0065113	0.0065477	0.0065903	0.0066395	0.0066955	0.006759	0.0068302	0.00691	0.0069988	0.0070978	0.0072078	0.0073303	0.0074667	0.0076191	0.0077899	0.0079823	0.0082005	0.0084498	0.0087374	0.0090731	0.0094701	0.0099463	0.010526	0.011243	0.012141	0.01328	0.014736	0.016605	0.019003	0.022055	0.025919	0.030707	0.036544	0.043461	0.051378	0.060079	0.069171	0.078077	0.086067	0.092321	0.096036	0.096571	0.09355	0.086999
0.0056466	0.0056486	0.0056544	0.0056642	0.0056781	0.005696	0.0057181	0.0057444	0.0057752	0.0058106	0.0058507	0.0058959	0.0059465	0.0060027	0.0060651	0.0061339	0.0062098	0.0062933	0.0063854	0.0064869	0.006599	0.006723	0.0068608	0.0070145	0.0071872	0.0073827	0.007606	0.0078641	0.0081666	0.0085266	0.0089625	0.0094994	0.010172	0.011027	0.012125	0.013546	0.015384	0.017752	0.020753	0.024508	0.029112	0.03456	0.040765	0.047503	0.054394	0.060901	0.06637	0.070106	0.071467	0.070024
0.0050392	0.0050401	0.0050439	0.0050501	0.0050624	0.0050698	0.0050922	0.0051117	0.0051344	0.0051604	0.0051899	0.0052228	0.0052595	0.0053003	0.0053451	0.0053945	0.0054485	0.0055075	0.0055719	0.0056423	0.0057192	0.0058033	0.0058954	0.0059966	0.006108	0.0062314	0.0063688	0.006523	0.0066977	0.0068979	0.0071306	0.0074057	0.007737	0.0081436	0.0086527	0.0093011	0.010138	0.011227	0.012645	0.014462	0.016801	0.019749	0.023335	0.027543	0.032263	0.037259	0.042158	0.04647	0.049632	0.051084
0.0045468	0.004546	0.0045492	0.0045549	0.0045306	0.0045692	0.0045873	0.0046019	0.0046186	0.0046383	0.0046602	0.0046845	0.0047117	0.0047415	0.0047741	0.0048104	0.0048494	0.0048923	0.0049384	0.0049884	0.0050425	0.0051011	0.0051645	0.0052338	0.0053088	0.0053905	0.0054798	0.005578	0.0056864	0.0057713	0.0059084	0.0060972	0.0062755	0.0064849	0.006736	0.0070438	0.0074292	0.0079213	0.0085596	0.0093741	0.010469	0.011869	0.013696	0.015955	0.018693	0.021835	0.025251	0.028694	0.031813	0.034171
0.0041412	0.004138	0.0041366	0.0041357	0.0041334	0.0041509	0.0041125	0.0041373	0.0041727	0.0041944	0.0041556	0.0040648	0.0042589	0.004288	0.004312	0.0043379	0.0043659	0.0043982	0.0044312	0.0044666	0.0045067	0.0045484	0.0045928	0.0046411	0.0046926	0.004748	0.0048077	0.0048722	0.0049422	0.0050185	0.0051021	0.0051941	0.0052657	0.0053834	0.005547	0.0057031	0.0058899	0.0061188	0.0064066	0.0067757	0.0072384	0.0078735	0.0086813	0.0097693	0.011151	0.012835	0.014828	0.017038	0.019304	0.021378
0.0038024	0.0036311	0.0037968	0.0037949	0.0037909	0.0037677	0.0037876	0.0038034	0.0038226	0.0038403	0.0038573	0.003875	0.0038923	0.0039101	0.0039197	0.0039421	0.0039639	0.0039854	0.0040143	0.0040439	0.0040708	0.0040997	0.0041348	0.0041683	0.0042039	0.0042417	0.004282	0.0043249	0.0043706	0.0044178	0.0044709	0.0045279	0.0045897	0.0046571	0.0047029	0.0047878	0.0048844	0.0049969	0.0051314	0.0053177	0.0055057	0.0057731	0.0061257	0.006605	0.0071907	0.0079957	0.0089968	0.01018	0.011522	0.012906
0.0035167	0.0025022	0.0035089	0.003506	0.0035008	0.0032277	0.0033098	0.0033773	0.0034323	0.0034764	0.0035115	0.0035407	0.0035645	0.0035847	0.0036026	0.0036191	0.0036346	0.0036494	0.0036636	0.0036771	0.00369	0.0037291	0.0037595	0.0037825	0.0038062	0.0038335	0.0038604	0.0038886	0.0039183	0.0039494	0.0039821	0.0040146	0.0040516	0.0040906	0.0041322	0.0041769	0.0042001	0.0042556	0.0043178	0.0043912	0.0044792	0.0045885	0.0047288	0.0049256	0.0051701	0.0054647	0.005893	0.0064525	0.007105	0.0078592
0.0032713	0.0023254	0.0032628	0.0032592	0.0032528	0.0030069	0.0030822	0.0031435	0.0031927	0.0032315	0.0032619	0.0032858	0.003305	0.0033207	0.0033341	0.0033459	0.0033564	0.0033658	0.0033742	0.0033814	0.0033873	0.0033918	0.0034473	0.0034624	0.0034551	0.0034954	0.0035117	0.0035336	0.0035522	0.0035712	0.0035906	0.0036105	0.0036307	0.0036495	0.0036713	0.0036936	0.0037165	0.0037402	0.0037408	0.0037705	0.0038035	0.0038418	0.0038888	0.0039493	0.0040437	0.0040415	0.0042636	0.0044813	0.0047564	0.0050815
0.0030594	0.0030597	0.002863	0.0030613	0.0030528	0.0030484	0.0028858	0.0029417	0.002986	0.0030203	0.0030465	0.0030666	0.0030821	0.0030943	0.003104	0.0031121	0.0031186	0.0031237	0.0031274	0.0031292	0.0031297	0.0031391	0.0031848	0.0031943	0.0032034	0.003212	0.0032197	0.0032212	0.0032409	0.003261	0.0032714	0.0032813	0.0032908	0.0032957	0.0033053	0.0033139	0.0033214	0.0033196	0.0033276	0.003313	0.0033192	0.0033246	0.00333	0.0033369	0.0033473	0.0033768	0.0034043	0.0033143	0.0027062	0.0033461
0.0028748	0.002875	0.0028757	0.0028767	0.0028782	0.0028801	0.0028824	0.0028851	0.0028882	0.0028917	0.0028394	0.0028812	0.0028901	0.0028981	0.002905	0.0029099	0.0029132	0.0029147	0.0029145	0.0029123	0.0029079	0.0029139	0.0029626	0.0029693	0.0029756	0.0029817	0.0029875	0.002993	0.0029981	0.0030026	0.0029708	0.0030095	0.0030119	0.003013	0.0030073	0.0030073	0.0030055	0.0029792	0.0029613	0.0029578	0.0029508	0.0029404	0.0029267	0.0029099	0.0028905	0.0028814	0.0028583	0.0028368	0.0028192	0.0027034
0.0027128	0.0027129	0.0027134	0.0027141	0.0027152	0.0027166	0.0027183	0.0027202	0.0027224	0.0027249	0.0027276	0.0027306	0.0027337	0.0026828	0.0026871	0.0026915	0.0025257	0.0027319	0.0027288	0.0027231	0.0027148	0.0027669	0.0027705	0.0027738	0.0027768	0.0027795	0.0027816	0.0027832	0.0027842	0.0027843	0.0027828	0.002782	0.0027792	0.0027562	0.0027495	0.0027545	0.0027263	0.002716	0.0027036	0.00267	0.0026771	0.0026401	0.002618	0.0025911	0.0025593	0.0025348	0.0024922	0.0024454	0.0023952	0.0023424
0.0025696	0.0025697	0.00257	0.0025705	0.0025713	0.0025722	0.0025734	0.0025747	0.0025762	0.0025779	0.0025797	0.0025817	0.0025837	0.0025859	0.002588	0.0025374	0.0025405	0.0025435	0.0023758	0.0023777	0.0023783	0.0025482	0.0026034	0.0026044	0.0026049	0.0026049	0.0026044	0.0026031	0.0026005	0.0025972	0.0025935	0.0025888	0.0025823	0.0025746	0.0025625	0.0025235	0.0025138	0.0024994	0.0024826	0.0024611	0.0024338	0.002395	0.0023705	0.002355	0.002318	0.0022629	0.0022153	0.0021714	0.0021109	0.0020449
0.0024422	0.0024423	0.0024425	0.0024429	0.0024434	0.002444	0.0024447	0.0024455	0.0024465	0.0024475	0.0024486	0.0024497	0.0024509	0.0024521	0.0024532	0.0024543	0.0024553	0.0024049	0.0024066	0.0024081	0.0022379	0.0022378	0.0022368	0.0022363	0.0016603	0.0024529	0.0024503	0.0024464	0.0024421	0.0024368	0.0024304	0.0024232	0.0024142	0.0024038	0.0023915	0.0023497	0.0023338	0.0023106	0.0022985	0.0022974	0.0022506	0.002187	0.0021637	0.0021485	0.0021123	0.0020697	0.0020208	0.0019655	0.0019041	0.0018367
0.0023284	0.0023285	0.0023286	0.0023288	0.0023291	0.0023294	0.0023298	0.0023302	0.0023307	0.0023312	0.0023317	0.0023322	0.0023326	0.002333	0.0023333	0.0023335	0.0023335	0.0023333	0.0023329	0.0022828	0.0022829	0.0022827	0.0021097	0.0021073	0.0021039	0.0021003	0.0020964	0.0018834	0.0023038	0.0022968	0.0022891	0.0022797	0.0022682	0.0022568	0.0022428	0.0022269	0.0021827	0.0021641	0.0021363	0.0019739	0.0020924	0.0020047	0.0019842	0.0019582	0.0019386	0.0018996	0.0018541	0.0018023	0.0017442	0.0016802
0.0022262	0.0022262	0.0022263	0.0022263	0.0022264	0.0022265	0.0022266	0.0022267	0.0022268	0.0022269	0.0022269	0.0022268	0.0022267	0.0022264	0.002226	0.0022255	0.0022247	0.0022237	0.0022225	0.0022209	0.0022189	0.0022166	0.0021675	0.0021653	0.0021626	0.0019843	0.0019783	0.0019719	0.0019645	0.0017627	0.0021651	0.0021537	0.0021417	0.0021282	0.0021131	0.0020961	0.0020779	0.002032	0.0020101	0.0019856	0.0019593	0.0019335	0.0018947	0.001802	0.001774	0.0017523	0.0017123	0.0016661	0.0016137	0.0015555
0.0021339	0.0021339	0.0021339	0.0021339	0.0021338	0.0021337	0.0021336	0.0021334	0.0021332	0.0021329	0.0021325	0.002132	0.0021314	0.0021306	0.0021297	0.0021285	0.0021271	0.0021254	0.0021235	0.0021211	0.0021184	0.0021152	0.0021116	0.0021073	0.0021025	0.0020543	0.0020493	0.0020435	0.0018584	0.0018491	0.0018386	0.0010317	0.0020307	0.0020164	0.0020005	0.0019836	0.001964	0.0019423	0.0018953	0.0018127	0.0018435	0.0018136	0.0017821	0.0017386	0.0017051	0.00161	0.0015767	0.0015467	0.0015015	0.0014506
0.0020503	0.0020503	0.0020502	0.0020501	0.0020499	0.0020497	0.0020493	0.0020489	0.0020484	0.0020478	0.0020471	0.0020463	0.0020453	0.0020441	0.0020426	0.002041	0.0020391	0.0020369	0.0020343	0.0020314	0.0020281	0.0020243	0.0020199	0.002015	0.0020095	0.0020032	0.0019962	0.0019483	0.0019409	0.0019326	0.0017434	0.0017306	0.0017168	0.0011647	0.0018725	0.0018561	0.0018642	0.0018424	0.0018185	0.0017709	0.0016993	0.0016529	0.0016823	0.0016473	0.0016172	0.0015636	0.0015257	0.00143	0.0014002	0.0013574
0.0019742	0.0019742	0.0019741	0.0019739	0.0019736	0.0019732	0.0019677	0.0019689	0.0019694	0.0019694	0.0019689	0.0019684	0.0019671	0.0019655	0.0019637	0.0019617	0.0019594	0.0019567	0.0019537	0.0019503	0.0019465	0.0019421	0.0019373	0.0019319	0.0019258	0.001919	0.0019114	0.0019031	0.0018879	0.0018462	0.0018361	0.0018245	0.0016313	0.0016154	0.0015984	0.0014581	0.001776	0.0017543	0.0017307	0.001705	0.0013307	0.0013891	0.0013604	0.0013573	0.001528	0.0014946	0.0012895	0.0014041	0.0011363	0.0010845
0.0019048	0.0019047	0.0018852	0.0018897	0.0018934	0.0018961	0.0018979	0.001899	0.0018938	0.0018957	0.0018964	0.0018961	0.0018951	0.0018937	0.0018919	0.0018896	0.0018869	0.0018839	0.0018805	0.0018767	0.0018725	0.0018677	0.0018625	0.0018567	0.0018502	0.001843	0.001835	0.0018263	0.0018166	0.0018018	0.0017873	0.0017369	0.0017335	0.0017202	0.0017052	0.0015029	0.0014826	0.0013562	0.0016529	0.0010152	0.00103	0.0012877	0.0010748	0.0012642	0.0012298	0.0014179	0.0012942	0.0011868	0.0011364	0.0012509
0.0017805	0.0017805	0.0017804	0.0017889	0.0018025	0.0018133	0.0018212	0.0018265	0.0018299	0.0018315	0.0018319	0.0018313	0.0018301	0.0018284	0.0018262	0.0018236	0.0018207	0.0018174	0.0018138	0.0018097	0.0018051	0.0018001	0.0017945	0.0017883	0.0017815	0.001774	0.0017658	0.0017566	0.0017462	0.001735	0.0017225	0.0017045	0.0016867	0.0016364	0.0016342	0.0016182	0.0014146	0.0013925	0.0013691	0.001022	0.0010352	0.0010445	0.0012449	0.00094795	0.00092944	0.0010598	0.0011722	0.0012052	0.0012472	0.0010436
0.0015705	0.0015705	0.0015703	0.0016847	0.0016945	0.0017022	0.0017078	0.0017682	0.0017712	0.0017726	0.0017727	0.0017719	0.0017705	0.0017685	0.0017661	0.0017633	0.0017602	0.0017566	0.0017527	0.0017484	0.0017435	0.0017382	0.0017324	0.001726	0.001719	0.0017113	0.0017028	0.0016935	0.0016816	0.0016697	0.001656	0.00164	0.0016267	0.0016106	0.00156	0.0014233	0.0012656	0.0015183	0.0013091	0.0012841	0.001278	0.00089651	0.001069	0.0010582	0.00090986	0.00088862	0.00098321	0.00094465	0.00091037	0.00087428
0.001517	0.0015169	0.0015169	0.0015165	0.001516	0.0015154	0.0015146	0.0016576	0.0016598	0.0016607	0.0016608	0.0017173	0.0017156	0.0017135	0.0017109	0.0017079	0.0017045	0.0017008	0.0016967	0.0016921	0.0016871	0.0016816	0.0016756	0.001669	0.0016618	0.0016539	0.0016453	0.0016358	0.0016255	0.0015999	0.0016012	0.0015874	0.0015613	0.0015283	0.0014087	0.0013919	0.0010785	0.0010368	0.0011317	0.0014203	0.001205	0.0011779	0.0011661	0.00092103	0.0010323	0.00087129	0.00084749	0.00082065	0.00085059	0.00083417
0.0014679	0.0014678	0.0014676	0.0014674	0.0014666	0.0014659	0.001465	0.0014639	0.001463	0.0014615	0.0016103	0.0016095	0.0016651	0.0016627	0.00166	0.0016568	0.0016533	0.0016494	0.0016451	0.0016404	0.0016352	0.0016296	0.0016234	0.0016167	0.0016093	0.0016013	0.0015926	0.0015832	0.001573	0.0015557	0.0015013	0.0015142	0.0014139	0.0014032	0.001203	0.0011676	0.0011247	0.0010604	0.0010156	0.00097475	0.0010601	0.0013249	0.0011036	0.0010898	0.0012589	0.0010039	0.00083182	0.00080578	0.0007782	0.00074832
0.0014225	0.0014224	0.0014221	0.0014217	0.0014211	0.0014203	0.0014194	0.0014185	0.0014172	0.0014157	0.0015636	0.0016203	0.0016183	0.0016158	0.0016129	0.0016096	0.001606	0.001549	0.0015456	0.0015418	0.0015874	0.0015816	0.0015753	0.0015684	0.0015607	0.0015528	0.001544	0.0015345	0.0015231	0.0015102	0.0014962	0.00148	0.0013783	0.0012444	0.0012419	0.0011422	0.001135	0.0010958	0.0010369	0.00099146	0.00094951	0.00091167	0.0012571	0.0010346	0.001005	0.00098681	0.0009777	0.00079251	0.00076526	0.0007366
0.0015282	0.0015282	0.001528	0.0015278	0.001403	0.0013781	0.0013771	0.0013762	0.0013748	0.0013732	0.0015203	0.0015771	0.001575	0.0013638	0.0013609	0.0013576	0.001354	0.00135	0.0013461	0.0013413	0.0014932	0.0014885	0.0015305	0.001524	0.001516	0.001508	0.001499	0.0014896	0.0014793	0.0014636	0.0014484	0.0013689	0.0013903	0.0011767	0.0012316	0.0011442	0.0011255	0.001098	0.0010631	0.0010112	0.00096636	0.00092401	0.00088546	0.00098938	0.0011683	0.00094095	0.00091053	0.00088943	0.00075332	0.00072574
0.0015504	0.0015503	0.0015499	0.0015495	0.001497	0.0014931	0.0014858	0.0014851	0.001339	0.0014827	0.0014812	0.0013301	0.0013268	0.0013241	0.001321	0.0013177	0.001314	0.00131	0.0013056	0.0013007	0.0012958	0.0012901	0.001442	0.0014363	0.0014749	0.0014668	0.0014548	0.0013931	0.0014373	0.0014042	0.0013619	0.0012228	0.0011707	0.0010057	0.0010011	0.0010962	0.0010924	0.0010796	0.00085187	0.0010259	0.00098304	0.00093979	0.00089803	0.00085947	0.00082527	0.00093456	0.00088185	0.00085201	0.00082165	0.00071848
0.0015134	0.0015133	0.001513	0.0015125	0.0015117	0.0015108	0.0015096	0.0015082	0.0014477	0.0015047	0.0015026	0.001442	0.0014398	0.0012875	0.0012844	0.0012806	0.0012768	0.0012727	0.0012683	0.0012634	0.0012581	0.0012523	0.001246	0.0012393	0.0013911	0.0013808	0.0014164	0.001402	0.0013861	0.0013674	0.0013516	0.0012584	0.0011708	0.00082576	0.00086692	0.00085884	0.00085077	0.00084196	0.00083287	0.00082333	0.00099349	0.00095309	0.00091176	0.0008713	0.00083346	0.00079957	0.00091146	0.0010302	0.00079855	0.00076955
0.0014788	0.0014787	0.0014784	0.0014778	0.0014771	0.0014761	0.0014749	0.0014735	0.0014718	0.0014699	0.0014677	0.0014653	0.0014626	0.0014595	0.0013998	0.001397	0.0013939	0.0012381	0.0012335	0.0012286	0.0012233	0.0012174	0.0012111	0.0012043	0.0011966	0.001188	0.0013339	0.0013576	0.0013486	0.0013358	0.0013293	0.0012707	0.001141	0.00082807	0.00084852	0.00084087	0.00083281	0.00082435	0.00081549	0.00080622	0.00099436	0.00078648	0.00077605	0.00076529	0.00075422	0.0007429	0.00077444	0.00088775	0.00086664	0.0007497
0.0014458	0.0014461	0.0014439	0.0014455	0.0014447	0.0014434	0.0014423	0.0014409	0.0014393	0.0014374	0.0014351	0.0014326	0.0014299	0.0014268	0.0014234	0.0014197	0.0014157	0.0014113	0.0013537	0.0013495	0.0011908	0.001185	0.0011787	0.0011719	0.0011644	0.0011559	0.0013064	0.0012989	0.001311	0.001284	0.0012399	0.0012618	0.0011319	0.0011127	0.00083196	0.00082419	0.0008163	0.00080803	0.00079938	0.00079036	0.00083132	0.00077123	0.00076117	0.0007508	0.00074018	0.00072936	0.0007184	0.00070739	0.00072264	0.00084481
0.0014156	0.0014153	0.001414	0.0014152	0.0014144	0.0014127	0.0014119	0.0014101	0.0014089	0.0014069	0.0014047	0.0014019	0.0013991	0.0013961	0.0013928	0.001389	0.0013849	0.0013805	0.0013756	0.0013704	0.001314	0.0011547	0.0011485	0.0011417	0.0011343	0.0011249	0.0011171	0.0012666	0.0012593	0.001251	0.0012607	0.0011376	0.0011211	0.0011052	0.00081632	0.00080867	0.00080093	0.00079285	0.00078441	0.00077562	0.00076651	0.00075707	0.00074735	0.00073736	0.00072715	0.00071678	0.00070632	0.00055685	0.00068547	0.00067532
0.0013876	0.0013877	0.0013874	0.0013867	0.001386	0.001385	0.0013837	0.0013822	0.0013804	0.0013784	0.0013742	0.0013724	0.0013701	0.001367	0.0013633	0.0013599	0.0013555	0.0013516	0.0013468	0.0013415	0.0013359	0.0012801	0.0012748	0.001269	0.0012626	0.0012526	0.0012462	0.0012334	0.001228	0.0012212	0.0012511	0.0012394	0.0012107	0.00080865	0.00080145	0.0007942	0.00078661	0.0007787	0.00077046	0.0007619	0.00075304	0.00074389	0.00073448	0.00072485	0.00058339	0.0005715	0.00055948	0.00054743	0.00053545	0.00066564
0.0012677	0.0012678	0.0012674	0.0012668	0.0012792	0.0013581	0.0013568	0.0013555	0.0013537	0.0013516	0.0013493	0.0013467	0.0013438	0.0013405	0.0013367	0.0013318	0.0013291	0.0012266	0.0013197	0.0013144	0.0013088	0.0013027	0.0012962	0.0012892	0.0012818	0.0012664	0.0012587	0.0012381	0.0012366	0.0012363	0.0012254	0.0012137	0.0012014	0.0011889	0.00090237	0.00078068	0.00077324	0.00076549	0.00075743	0.00074909	0.00074047	0.00073159	0.00072248	0.00071317	0.00070371	0.00056182	0.00055025	0.00053868	0.00052721	0.00051596
0.00087491	0.00087491	0.0011343	0.0011651	0.0012415	0.0012403	0.0012388	0.001237	0.001235	0.0012326	0.0012299	0.0012269	0.0012236	0.0012202	0.0012162	0.0012119	0.0012072	0.00085344	0.0011965	0.001289	0.0012832	0.001277	0.0012708	0.0012639	0.0012564	0.0012485	0.0011966	0.0012311	0.0012215	0.0012114	0.0012006	0.0011893	0.0011772	0.0011647	0.0011514	0.0011374	0.00076072	0.00075312	0.00074525	0.00073711	0.00072871	0.00072008	0.00071125	0.00070225	0.00069312	0.00068393	0.00054166	0.00053053	0.00051953	0.00050877
0.00086292	0.00086296	0.00086274	0.00086238	0.00086188	0.00086122	0.00086042	0.00085947	0.00085837	0.00085712	0.00085571	0.00085414	0.00085266	0.00085061	0.00084848	0.00084622	0.00084379	0.00084118	0.0011735	0.0011676	0.0012596	0.0012534	0.001247	0.00124	0.0012326	0.0012247	0.0012164	0.0012074	0.001198	0.001188	0.0011774	0.0011662	0.0011544	0.001142	0.0011289	0.0011152	0.0011008	0.00085832	0.00073383	0.00072588	0.00071769	0.0007093	0.00070073	0.00069201	0.0006832	0.00067435	0.00066552	0.00052292	0.00051236	0.00050205
0.00085181	0.00085174	0.00085152	0.00085115	0.00085064	0.00084998	0.00084916	0.0008482	0.00084708	0.0008458	0.00084437	0.00084278	0.00084102	0.0008391	0.00083701	0.00083474	0.0008323	0.00082967	0.00082685	0.00082384	0.0011395	0.001231	0.0012245	0.0012176	0.0012103	0.0012024	0.0011445	0.0011853	0.0011759	0.001166	0.0011555	0.0011445	0.0011329	0.0011207	0.0011078	0.0010944	0.0010803	0.0010656	0.0010503	0.00071534	0.00070735	0.00069918	0.00069085	0.0006824	0.00067388	0.00066534	0.00065684	0.0005158	0.00050564	0.00049576
0.00084128	0.00084121	0.00084099	0.00084061	0.00084009	0.00083941	0.00083858	0.0008376	0.00083647	0.00083517	0.00083372	0.0008321	0.00083032	0.00082838	0.00082626	0.00082397	0.00082149	0.00081884	0.000816	0.00081297	0.00080974	0.0011121	0.0011049	0.0011963	0.0011892	0.0011814	0.0011722	0.0011642	0.0011551	0.0011453	0.001135	0.0011241	0.0011127	0.0011006	0.001088	0.0010748	0.0010611	0.0010467	0.0010317	0.0010162	0.00069763	0.00068966	0.00068156	0.00067336	0.00066511	0.00065686	0.00064868	0.00064064	0.00049934	0.00048985
0.00083139	0.00083132	0.00083109	0.00083071	0.00083018	0.00082949	0.00082865	0.00082765	0.0008265	0.00082519	0.00082371	0.00082208	0.00082027	0.0008183	0.00081616	0.00081384	0.00081134	0.00080867	0.0008058	0.00080275	0.00079948	0.00079566	0.0007917	0.00078847	0.00078449	0.00078021	0.00077571	0.0006692	0.00039651	0.00091778	0.00090544	0.00089248	0.00087941	0.00097349	0.0010694	0.0010565	0.001043	0.0010289	0.0010143	0.00099915	0.00068847	0.0006807	0.00067281	0.00066485	0.00065684	0.00064886	0.00064097	0.00063324	0.00062577	0.00048428
0.00082209	0.00082203	0.0008218	0.00082141	0.00082087	0.00082017	0.00081932	0.00081831	0.00081714	0.0008158	0.00081431	0.00081265	0.00081082	0.00080883	0.00080666	0.00080432	0.0008018	0.0007991	0.0007962	0.00079311	0.00078942	0.00078536	0.00078076	0.00077888	0.00077481	0.00077053	0.00076602	0.00066032	0.00039566	0.00039491	0.0003942	0.00039355	0.00039297	0.00039246	0.00061299	0.00060545	0.00080301	0.00089943	0.00099783	0.00098305	0.0009678	0.00067225	0.00066456	0.00065681	0.00064904	0.00064131	0.00063369	0.00062624	0.00061907	0.00061228
0.00081338	0.00081331	0.00081307	0.00081268	0.00081213	0.00081142	0.00081056	0.00080953	0.00080834	0.00080699	0.00080547	0.00080379	0.00080194	0.00079992	0.00079773	0.00079536	0.00079281	0.00079007	0.00078708	0.0007839	0.00078048	0.00077674	0.00077209	0.00076977	0.00076569	0.0007614	0.0007569	0.00065197	0.0003949	0.00039409	0.00039333	0.00039262	0.00039198	0.00039141	0.00039093	0.00039054	0.00039026	0.00039009	0.00057298	0.00067901	0.00083682	0.00066427	0.00065676	0.00064921	0.00064166	0.00063417	0.00062679	0.00061962	0.00061272	0.00060621
0.0008052	0.00080513	0.00080489	0.00080449	0.00080393	0.00080321	0.00080233	0.00080129	0.00080008	0.00079871	0.00079717	0.00079547	0.0007936	0.00079155	0.00078934	0.00078694	0.00078437	0.00078161	0.00077866	0.00077552	0.00077218	0.00076857	0.00076489	0.00076119	0.0007571	0.00075281	0.00074831	0.00064388	0.00039421	0.00039334	0.00039253	0.00039176	0.00039107	0.00039044	0.0003899	0.00038945	0.00038911	0.00038888	0.00038878	0.00038881	0.00054875	0.00053993	0.0006494	0.00064203	0.00063468	0.00062741	0.00062026	0.00061333	0.00060669	0.00060045
0.00079753	0.00079745	0.00079721	0.0007968	0.00079623	0.0007955	0.00079461	0.00079355	0.00079233	0.00079094	0.00078938	0.00078765	0.00078576	0.00078369	0.00078145	0.00077903	0.00077643	0.00077366	0.00077069	0.00076749	0.00076412	0.00076064	0.00075701	0.0007531	0.000749	0.0007447	0.0007402	0.0003948	0.0003936	0.00039268	0.0003918	0.00039098	0.00039023	0.00038954	0.00038894	0.00038843	0.00038802	0.00038773	0.00038757	0.00038755	0.00038767	0.00038797	0.00052496	0.00051614	0.00062807	0.000621	0.00061407	0.00060736	0.00060096	0.00059496
0.00079034	0.00079026	0.00079001	0.0007896	0.00078902	0.00078828	0.00078737	0.0007863	0.00078505	0.00078364	0.00078206	0.00078032	0.0007784	0.0007763	0.00077403	0.00077159	0.00076897	0.00076617	0.00076318	0.00075994	0.00075638	0.0007505	0.0007494	0.00074549	0.00074137	0.00073707	0.00073256	0.00039433	0.00039307	0.00039209	0.00039116	0.00039028	0.00038946	0.00038872	0.00038805	0.00038748	0.00038701	0.00038666	0.00038644	0.00038635	0.00038641	0.00038664	0.00038705	0.00038765	0.00050197	0.00049337	0.00060819	0.00060169	0.00059551	0.00058974
0.0007836	0.00078352	0.00078327	0.00078285	0.00078227	0.00078151	0.00078059	0.0007795	0.00077824	0.00077681	0.00077521	0.00077344	0.00077149	0.00076937	0.00076708	0.0007646	0.00076195	0.00075912	0.00075611	0.00075269	0.0007412	0.00074216	0.00074225	0.00073831	0.00073418	0.00072987	0.0006289	0.00039393	0.00039262	0.00039158	0.00039059	0.00038965	0.00038877	0.00038796	0.00038724	0.00038661	0.00038608	0.00038566	0.00038537	0.00038522	0.00038522	0.00038539	0.00038573	0.00038627	0.00038702	0.00038799	0.00047994	0.00047214	0.00059032	0.00058476
0.00077731	0.00077723	0.00077697	0.00077655	0.00077595	0.00077519	0.00077425	0.00077314	0.00077186	0.00077041	0.00076879	0.00076699	0.00076502	0.00076287	0.00076055	0.00075805	0.00075536	0.0007525	0.00074948	0.00074576	0.00074261	0.00073928	0.00073551	0.00073155	0.00072741	0.00072308	0.00062277	0.00061719	0.00039249	0.00039115	0.00039009	0.00038909	0.00038815	0.00038729	0.0003865	0.0003858	0.00038521	0.00038473	0.00038438	0.00038417	0.0003841	0.00038421	0.00038449	0.00038496	0.00038564	0.00038654	0.00038769	0.00038939	0.00058537	0.00058
[truncated: 151 more columns]
