# Supplementary material for: Control of quantum electrodynamical processes by shaping electron wavepackets
Source: Nat Commun. 2021 Mar 17;12:1700. doi: 10.1038/s41467-021-21367-1 (PMC7969958; doi:10.1038/s41467-021-21367-1)
Supplement: Supplementary file 3 — Source Data [file 41467_2021_21367_MOESM3_ESM.zip › Fig3/Fig3g.csv]

0.21158	0.21612	0.22079	0.22567	0.23067	0.23586	0.24121	0.24674	0.25246	0.25838	0.26449	0.27082	0.27736	0.28411	0.29111	0.29835	0.30584	0.31358	0.3216	0.32989	0.33848	0.34736	0.35656	0.36607	0.37593	0.38611	0.39665	0.40757	0.41888	0.43058	0.44269	0.45522	0.46816	0.48161	0.4955	0.50987	0.52474	0.54012	0.55603	0.57247	0.58948	0.60705	0.62524	0.64402	0.66341	0.68344	0.70409	0.72542	0.74743	0.77011
0.16118	0.16448	0.16812	0.17176	0.17553	0.17941	0.18343	0.18759	0.19188	0.19632	0.20091	0.20565	0.21056	0.21564	0.22089	0.22632	0.23193	0.23774	0.24376	0.24998	0.25641	0.26308	0.26997	0.2771	0.28448	0.29212	0.30003	0.30822	0.31669	0.32545	0.33452	0.34392	0.35363	0.36369	0.37409	0.38485	0.39599	0.4075	0.41941	0.43173	0.44446	0.45762	0.47123	0.48528	0.49979	0.51478	0.53024	0.54621	0.56267	0.57964
0.13152	0.13426	0.1371	0.14002	0.14304	0.14617	0.14939	0.15273	0.15618	0.15974	0.16346	0.16723	0.17117	0.17525	0.17946	0.18382	0.18833	0.193	0.19781	0.2028	0.20797	0.21331	0.21884	0.22456	0.23048	0.2366	0.24294	0.24951	0.2563	0.26332	0.2706	0.27812	0.28591	0.29396	0.3023	0.31092	0.31984	0.32907	0.33861	0.34848	0.35867	0.36922	0.3801	0.39136	0.40298	0.41497	0.42737	0.44014	0.45332	0.4669
0.1121	0.1144	0.11677	0.11922	0.12175	0.12437	0.12707	0.12986	0.13275	0.13573	0.13881	0.142	0.1453	0.14871	0.15224	0.15588	0.15965	0.16356	0.16759	0.17177	0.1761	0.18056	0.18518	0.18997	0.19492	0.20004	0.20534	0.21083	0.21651	0.22238	0.22848	0.23475	0.24126	0.248	0.25496	0.26217	0.26963	0.27733	0.28531	0.29354	0.30207	0.31087	0.31997	0.32937	0.33908	0.3491	0.35944	0.3701	0.38111	0.39245
0.098448	0.10048	0.10252	0.10463	0.10681	0.10906	0.11139	0.11379	0.11628	0.11885	0.1215	0.12425	0.12709	0.13003	0.13306	0.13621	0.13945	0.14281	0.14629	0.14988	0.1536	0.15745	0.16143	0.16555	0.16981	0.17421	0.17878	0.18351	0.18839	0.19345	0.19868	0.20409	0.20969	0.21549	0.22148	0.22768	0.23409	0.24072	0.24758	0.25466	0.26199	0.26956	0.27738	0.28546	0.29381	0.30242	0.31131	0.32048	0.32994	0.33968
0.088535	0.090274	0.092068	0.093922	0.095838	0.097817	0.099863	0.10198	0.10415	0.10641	0.10873	0.11115	0.11365	0.11623	0.1189	0.12167	0.12452	0.12748	0.13053	0.13369	0.13696	0.14034	0.14384	0.14746	0.15121	0.15508	0.15909	0.16324	0.16754	0.17198	0.17657	0.18133	0.18625	0.19134	0.1966	0.20205	0.20768	0.2135	0.21952	0.22575	0.23218	0.23883	0.2457	0.25279	0.26011	0.26768	0.27548	0.28353	0.29183	0.30039
0.081012	0.08256	0.084161	0.085814	0.087522	0.089288	0.091111	0.092998	0.094947	0.096966	0.099045	0.1012	0.10343	0.10573	0.10811	0.11057	0.11313	0.11577	0.11848	0.12128	0.1242	0.12723	0.13034	0.13358	0.13693	0.14039	0.14397	0.14767	0.1515	0.15547	0.15957	0.16382	0.16821	0.17275	0.17745	0.18231	0.18733	0.19253	0.1979	0.20345	0.20919	0.21508	0.22125	0.22758	0.23411	0.24086	0.24782	0.255	0.2624	0.27003
0.07522	0.076615	0.078056	0.079542	0.081086	0.082676	0.084323	0.086022	0.08778	0.089599	0.091478	0.093422	0.095431	0.097511	0.099661	0.10188	0.10419	0.10673	0.10903	0.11157	0.1142	0.11693	0.11976	0.12267	0.12569	0.12882	0.13205	0.13538	0.13884	0.14243	0.14613	0.14997	0.15394	0.15804	0.16229	0.16668	0.17122	0.17592	0.18077	0.18578	0.19097	0.19633	0.20186	0.20758	0.21348	0.21957	0.22586	0.23234	0.23903	0.24592
0.069746	0.070755	0.071625	0.072634	0.07361	0.074547	0.078941	0.080497	0.077568	0.079404	0.081702	0.083991	0.08909	0.090982	0.092941	0.094966	0.097062	0.09923	0.10147	0.10379	0.1062	0.10868	0.11125	0.11391	0.11667	0.11952	0.12246	0.12552	0.1286	0.13194	0.13526	0.13882	0.14244	0.14617	0.15005	0.15404	0.15818	0.16246	0.16689	0.17148	0.17621	0.1811	0.18614	0.19136	0.19675	0.20231	0.20804	0.21396	0.22005	0.22634
0.055588	0.055205	0.054767	0.054286	0.053774	0.072881	0.052718	0.075288	0.07649	0.077678	0.078845	0.079982	0.081078	0.082122	0.087532	0.089387	0.086474	0.089158	0.091833	0.094509	0.097186	0.099873	0.10258	0.10678	0.10931	0.11193	0.11464	0.11744	0.12035	0.1234	0.12646	0.12967	0.133	0.13644	0.14	0.14368	0.1475	0.15141	0.1555	0.15968	0.16404	0.16854	0.17318	0.17798	0.18293	0.18805	0.19332	0.19876	0.20437	0.21015
0.060801	0.061018	0.061142	0.06117	0.061099	0.060927	0.060657	0.060296	0.059858	0.059347	0.058784	0.058186	0.057573	0.056965	0.056382	0.08349	0.055376	0.054985	0.054689	0.054507	0.089816	0.096483	0.098658	0.10091	0.10325	0.10566	0.10549	0.10853	0.11159	0.11468	0.11779	0.12208	0.12516	0.12835	0.13164	0.13505	0.13857	0.14222	0.14599	0.14988	0.15391	0.15807	0.16237	0.16681	0.1714	0.1761	0.18099	0.18603	0.19122	0.19658
0.062571	0.063532	0.064519	0.065543	0.066606	0.067708	0.068852	0.070037	0.071267	0.072541	0.073862	0.075234	0.076652	0.078122	0.079651	0.081224	0.082861	0.084557	0.086311	0.088133	0.090015	0.091967	0.093989	0.096082	0.058828	0.058678	0.058673	0.058817	0.10772	0.11029	0.11295	0.1157	0.11855	0.12149	0.12288	0.12634	0.12983	0.13335	0.13798	0.1416	0.14535	0.14922	0.15322	0.15736	0.16162	0.16603	0.17058	0.17527	0.1801	0.18509
0.061245	0.062099	0.062987	0.063913	0.064876	0.065877	0.066918	0.068	0.069124	0.070292	0.071504	0.072762	0.074069	0.075424	0.076813	0.078288	0.079804	0.081373	0.083	0.084689	0.086436	0.088249	0.090127	0.092073	0.094092	0.096181	0.098348	0.10059	0.10291	0.10532	0.10781	0.11039	0.11305	0.11583	0.063938	0.064627	0.12468	0.12783	0.13108	0.13443	0.13657	0.1404	0.14427	0.14929	0.15329	0.15741	0.16166	0.16605	0.17057	0.17523
0.060524	0.061274	0.062059	0.062881	0.063741	0.064639	0.065577	0.066555	0.067575	0.068637	0.069739	0.070895	0.072092	0.073338	0.074633	0.075978	0.077376	0.078826	0.080335	0.081899	0.083523	0.085209	0.086957	0.088769	0.09065	0.092599	0.09462	0.096716	0.098887	0.10114	0.10347	0.10588	0.10838	0.11097	0.11365	0.11643	0.1193	0.12227	0.12535	0.12853	0.069503	0.070533	0.13865	0.14225	0.14595	0.14855	0.15271	0.15736	0.16235	0.16673
0.060444	0.061073	0.061741	0.062447	0.063192	0.063985	0.06481	0.065678	0.066589	0.067542	0.068539	0.069583	0.070671	0.071807	0.07299	0.074225	0.075512	0.076852	0.078241	0.079689	0.081194	0.082758	0.08438	0.086071	0.087825	0.089643	0.09153	0.093489	0.09552	0.097626	0.099811	0.10208	0.10442	0.10685	0.10937	0.11198	0.11468	0.11747	0.12036	0.12336	0.12645	0.12965	0.13296	0.13638	0.13992	0.074914	0.14724	0.15109	0.15504	0.15782
0.06109	0.061573	0.062097	0.062667	0.063279	0.063935	0.064635	0.065379	0.066167	0.066997	0.067874	0.06881	0.069783	0.0708	0.071878	0.073002	0.074167	0.075392	0.076669	0.078003	0.079391	0.080838	0.082346	0.083913	0.085543	0.087234	0.089	0.09083	0.09273	0.094703	0.096751	0.098875	0.10149	0.10336	0.10573	0.10818	0.11073	0.11336	0.11608	0.11891	0.12182	0.12484	0.12797	0.1312	0.13453	0.13798	0.14154	0.14521	0.149	0.07962
0.062664	0.062934	0.063264	0.063649	0.064088	0.06458	0.065122	0.065717	0.06636	0.067054	0.067799	0.068593	0.069438	0.070331	0.071274	0.072266	0.073332	0.074423	0.075589	0.076807	0.07808	0.079412	0.080798	0.082248	0.083761	0.085331	0.086976	0.088679	0.090454	0.092299	0.094215	0.09621	0.098278	0.10043	0.10265	0.10496	0.10736	0.10984	0.11242	0.11508	0.11784	0.12069	0.12364	0.1267	0.12985	0.13312	0.13648	0.13995	0.14355	0.14725
0.065587	0.06551	0.065531	0.065638	0.065825	0.066085	0.066413	0.066807	0.067263	0.067781	0.068357	0.068988	0.069683	0.070432	0.071236	0.072096	0.073012	0.073984	0.075011	0.076092	0.077225	0.07846	0.079726	0.081044	0.082437	0.083889	0.085411	0.086995	0.088647	0.090369	0.092161	0.094026	0.095966	0.097983	0.10008	0.10225	0.10451	0.10685	0.10928	0.1118	0.11441	0.11711	0.1199	0.1228	0.12579	0.12888	0.13207	0.13538	0.13878	0.14229
0.071185	0.070273	0.069631	0.0692	0.068936	0.068809	0.068801	0.068892	0.069078	0.069348	0.069696	0.070119	0.070613	0.071176	0.071806	0.0725	0.073258	0.074079	0.074962	0.075908	0.076914	0.077983	0.079112	0.080299	0.081542	0.082906	0.084298	0.085745	0.087277	0.088878	0.090551	0.092287	0.094099	0.09599	0.097956	0.1	0.10213	0.10433	0.10663	0.109	0.11147	0.11403	0.11667	0.11942	0.12225	0.12519	0.12822	0.13136	0.1346	0.13794
0.085192	0.081257	0.078375	0.076291	0.074798	0.073741	0.073009	0.072523	0.072229	0.072092	0.072088	0.072199	0.072412	0.072719	0.073115	0.073592	0.074148	0.07478	0.075485	0.076262	0.077107	0.078024	0.079008	0.080059	0.081179	0.082364	0.083613	0.084923	0.086294	0.08782	0.089359	0.090957	0.092634	0.094416	0.096256	0.098173	0.10017	0.10225	0.10441	0.10665	0.10898	0.1114	0.11391	0.11651	0.1192	0.12199	0.12487	0.12785	0.13093	0.13411
0.12265	0.11091	0.10147	0.094141	0.08861	0.084531	0.081571	0.07945	0.077946	0.076889	0.076175	0.075716	0.075457	0.07536	0.075404	0.07557	0.075847	0.076224	0.076696	0.077257	0.077902	0.078633	0.079435	0.08031	0.081276	0.082309	0.083417	0.084597	0.08585	0.087172	0.08856	0.090012	0.091623	0.093253	0.094938	0.096737	0.09861	0.10056	0.10259	0.10471	0.1069	0.10919	0.11156	0.11402	0.11658	0.11922	0.12196	0.1248	0.12773	0.13076
0.18734	0.17027	0.15314	0.13723	0.12335	0.11184	0.10271	0.095715	0.090513	0.086725	0.084008	0.082081	0.080733	0.079806	0.079197	0.07883	0.078663	0.078657	0.078793	0.079055	0.079429	0.07991	0.08049	0.081162	0.081921	0.082773	0.083706	0.084721	0.085817	0.086992	0.088245	0.089576	0.090982	0.092459	0.094002	0.095714	0.097448	0.09923	0.10114	0.10313	0.10521	0.10736	0.1096	0.11193	0.11435	0.11686	0.11946	0.12216	0.12495	0.12783
0.21867	0.2179	0.21042	0.19778	0.18192	0.16481	0.14811	0.13302	0.12019	0.10983	0.10179	0.095774	0.091372	0.08821	0.08597	0.084406	0.083326	0.08261	0.082175	0.081962	0.081932	0.082062	0.082329	0.082721	0.083229	0.083843	0.084561	0.085376	0.08628	0.087277	0.088363	0.089535	0.090791	0.09213	0.093553	0.095053	0.096628	0.098272	0.10011	0.10195	0.10385	0.10589	0.10801	0.11021	0.1125	0.11487	0.11734	0.1199	0.12255	0.1253
0.153	0.17673	0.19547	0.20744	0.2118	0.20876	0.19955	0.18599	0.17015	0.15393	0.13879	0.12562	0.11482	0.10549	0.099971	0.095277	0.091899	0.089491	0.087831	0.086677	0.085918	0.085461	0.085242	0.085221	0.08537	0.085667	0.086099	0.086655	0.087325	0.088104	0.088987	0.089968	0.091043	0.092216	0.093478	0.09483	0.096269	0.097794	0.0994	0.10108	0.10284	0.10481	0.10678	0.10881	0.11099	0.11324	0.11557	0.118	0.12052	0.12313
0.065761	0.090236	0.11765	0.1459	0.1723	0.1941	0.20905	0.21587	0.21453	0.20616	0.19273	0.1765	0.15964	0.14249	0.12919	0.11825	0.10967	0.10321	0.098474	0.095075	0.09267	0.090996	0.08986	0.089118	0.088683	0.088504	0.088526	0.088725	0.089081	0.089577	0.090203	0.090949	0.091809	0.092778	0.09385	0.095024	0.096295	0.097662	0.099123	0.10068	0.10231	0.10404	0.10583	0.1077	0.10984	0.11189	0.11412	0.11644	0.11882	0.1213
0.014772	0.024643	0.038837	0.057847	0.081484	0.10864	0.13727	0.1646	0.18769	0.20404	0.21216	0.2119	0.20437	0.19221	0.17641	0.15993	0.1445	0.13115	0.12029	0.11188	0.1056	0.10098	0.097765	0.095504	0.093941	0.092894	0.092235	0.091882	0.091774	0.091873	0.092153	0.092592	0.093176	0.093893	0.094736	0.095696	0.096769	0.09795	0.099235	0.10062	0.10211	0.10369	0.10536	0.10713	0.10897	0.11089	0.11305	0.11521	0.11742	0.11978
0.0016187	0.0033695	0.0065225	0.011932	0.020525	0.033218	0.050612	0.072663	0.098412	0.12592	0.15251	0.17524	0.19163	0.20019	0.20907	0.20123	0.18837	0.17295	0.15716	0.14262	0.13024	0.12041	0.11276	0.1071	0.10302	0.10012	0.098112	0.096735	0.095844	0.095318	0.095083	0.095086	0.095295	0.095682	0.096231	0.096925	0.097756	0.098713	0.099792	0.10098	0.10229	0.1037	0.10522	0.10683	0.10855	0.11035	0.11225	0.11422	0.11625	0.11862
0.00010498	0.00027296	0.00066363	0.0015089	0.0032087	0.0063838	0.011887	0.020728	0.033873	0.051922	0.074741	0.1012	0.12909	0.15551	0.17744	0.19246	0.19935	0.19829	0.19073	0.17882	0.1649	0.15286	0.13948	0.12835	0.1196	0.11299	0.10816	0.10471	0.10227	0.10059	0.099473	0.098758	0.098426	0.098344	0.098489	0.098834	0.099355	0.10003	0.10086	0.10182	0.10291	0.10412	0.10545	0.10689	0.10844	0.1101	0.11185	0.11371	0.11565	0.11767
2.6167e-06	8.6487e-06	2.661e-05	7.6215e-05	0.00020319	0.00050461	0.0011671	0.0025159	0.0050577	0.0094897	0.016634	0.037327	0.056839	0.081046	0.10842	0.13641	0.16185	0.18176	0.19406	0.19808	0.19455	0.18534	0.1728	0.15916	0.14615	0.1348	0.12555	0.1186	0.11312	0.10916	0.10634	0.1044	0.10308	0.10224	0.10178	0.10163	0.10172	0.10203	0.10254	0.10321	0.10404	0.105	0.10612	0.10736	0.10872	0.11019	0.11178	0.11348	0.11528	0.11719
6.6626e-08	2.8548e-07	1.1325e-06	4.1584e-06	1.4133e-05	4.4459e-05	0.00012947	0.00034909	0.00087187	0.0020178	0.0043303	0.0086233	0.01595	0.027432	0.04393	0.049203	0.069557	0.092322	0.11539	0.17034	0.18686	0.1952	0.19546	0.18909	0.17832	0.1655	0.1526	0.14095	0.13119	0.12348	0.11764	0.11339	0.11028	0.1081	0.10662	0.10567	0.10513	0.10492	0.10498	0.10527	0.10577	0.10644	0.10729	0.10828	0.10942	0.11069	0.11209	0.1136	0.11523	0.11698
6.5e-10	3.6522e-09	1.8905e-08	9.0113e-08	3.9549e-07	1.5978e-06	5.9433e-06	2.0355e-05	6.4209e-05	0.00018661	0.00049989	0.0012351	0.0028168	0.0059347	0.011564	0.020867	0.034919	0.05429	0.078588	0.10619	0.13435	0.15974	0.14806	0.16157	0.1687	0.19081	0.17327	0.1701	0.15763	0.146	0.13603	0.12802	0.12187	0.1173	0.11402	0.11168	0.11008	0.10905	0.10845	0.10821	0.10825	0.10854	0.10904	0.10974	0.11061	0.11163	0.1128	0.11411	0.11555	0.11711
3.3702e-12	2.5197e-11	1.7259e-10	1.0828e-09	6.2206e-09	3.272e-08	1.5756e-07	6.947e-07	2.8049e-06	1.0374e-05	3.5156e-05	0.00010923	0.00031134	0.00081471	0.0019592	0.0043337	0.0088295	0.016593	0.028811	0.046313	0.069083	0.095882	0.12423	0.15085	0.17248	0.18675	0.19277	0.17178	0.16922	0.17326	0.15801	0.15002	0.14007	0.13196	0.12566	0.12095	0.11753	0.11511	0.11345	0.11237	0.11175	0.11149	0.11154	0.11184	0.11237	0.11309	0.11399	0.11505	0.11626	0.11762
9.3101e-15	9.3887e-14	8.6279e-13	7.2228e-12	5.5053e-11	3.8206e-10	2.4137e-09	1.3881e-08	7.2676e-08	3.4649e-07	1.5047e-06	5.955e-06	2.1488e-05	7.0743e-05	0.00021267	0.00058436	0.0014691	0.0033838	0.0071507	0.013887	0.024831	0.040974	0.062553	0.088603	0.11687	0.14414	0.16705	0.183	0.19082	0.19093	0.18502	0.16628	0.15829	0.15314	0.14338	0.13533	0.12904	0.1243	0.12084	0.11839	0.11671	0.11563	0.11501	0.11477	0.11484	0.11517	0.11573	0.11649	0.11744	0.11855
1.3706e-17	1.8904e-16	2.3629e-15	2.6752e-14	2.7424e-13	2.5447e-12	2.137e-11	1.624e-10	1.1169e-09	6.953e-09	3.9187e-08	2.0002e-07	9.2516e-07	3.8798e-06	1.4763e-05	5.1016e-05	0.00016025	0.00045813	0.0011935	0.0028376	0.0061675	0.012278	0.022434	0.037719	0.058518	0.084045	0.11217	0.13975	0.16336	0.18029	0.18922	0.19044	0.18551	0.17666	0.16131	0.15273	0.14605	0.1382	0.13202	0.12736	0.12395	0.12153	0.11989	0.11883	0.11825	0.11805	0.11816	0.11854	0.11914	0.11996
1.0743e-20	2.0549e-19	3.5418e-18	5.4979e-17	7.6821e-16	9.6589e-15	1.0925e-13	1.1116e-12	1.0173e-11	8.375e-11	6.2034e-10	4.1355e-09	2.4824e-08	1.3424e-07	6.5445e-07	2.8787e-06	1.1434e-05	4.1066e-05	0.00013349	0.00039333	0.0010521	0.0025593	0.0056723	0.01148	0.021267	0.036164	0.056681	0.081929	0.10999	0.13766	0.16153	0.17886	0.18829	0.19008	0.18574	0.17747	0.16742	0.15527	0.14822	0.14065	0.13468	0.13018	0.12688	0.12456	0.12298	0.122	0.12148	0.12133	0.1215	0.12194
4.4743e-24	1.2035e-22	2.9003e-21	6.2571e-20	1.2079e-18	2.0856e-17	3.1011e-16	4.4438e-15	5.482e-14	6.0453e-13	5.9599e-12	5.2543e-11	4.1442e-10	2.9255e-09	1.8496e-08	1.0481e-07	5.3279e-07	2.4321e-06	9.9815e-06	3.6877e-05	0.00012283	0.00036944	0.0010052	0.0024794	0.0055559	0.011339	0.021132	0.036081	0.056629	0.082022	0.11013	0.13778	0.16156	0.17878	0.18817	0.19004	0.18592	0.178	0.16837	0.15731	0.14932	0.14277	0.13708	0.13279	0.12967	0.12748	0.12602	0.12513	0.1247	0.12464
9.885e-28	3.7915e-26	1.2951e-24	3.9367e-23	1.0642e-21	2.5573e-20	5.4602e-19	1.0356e-17	1.7446e-16	2.6101e-15	3.4686e-14	4.095e-13	4.2965e-12	4.0079e-11	3.3261e-10	2.4573e-09	1.6176e-08	9.4965e-08	4.9779e-07	2.3328e-06	9.787e-06	3.6817e-05	0.0001244	0.00037829	0.0010374	0.0025716	0.0057759	0.011794	0.021949	0.037365	0.058407	0.084197	0.11244	0.13998	0.16336	0.18002	0.18888	0.19038	0.18615	0.17835	0.16902	0.15974	0.1511	0.14463	0.13928	0.13526	0.13236	0.13035	0.12903	0.12826
1.1571e-31	6.4171e-30	3.1501e-28	1.3676e-26	5.2474e-25	1.7784e-23	5.3212e-22	1.4052e-20	3.2743e-19	6.7314e-18	1.221e-16	1.9545e-15	2.7495e-14	3.4459e-13	3.799e-12	3.703e-11	3.1938e-10	2.4397e-09	1.6523e-08	9.9345e-08	5.3095e-07	2.5263e-06	1.0719e-05	4.0636e-05	0.00013792	0.00041996	0.0011502	0.0028409	0.006346	0.012862	0.023733	0.040021	0.061939	0.088384	0.1169	0.14413	0.16678	0.18247	0.19035	0.1911	0.18646	0.1786	0.16948	0.16057	0.15256	0.14631	0.14136	0.13764	0.13498	0.13318
5.2978e-36	4.3034e-34	3.0756e-32	1.9324e-30	1.0665e-28	5.1667e-27	2.1962e-25	8.1877e-24	2.6765e-22	1.0112e-20	2.536e-19	5.5746e-18	1.0994e-16	1.8568e-15	2.7525e-14	3.5816e-13	4.0947e-12	4.1169e-11	3.6439e-10	2.8426e-09	1.9571e-08	1.1909e-07	6.4157e-07	3.0654e-06	1.3016e-05	4.9219e-05	0.00016615	0.00050192	0.001361	0.0033217	0.0073214	0.014627	0.026586	0.044147	0.067283	0.094587	0.12333	0.15009	0.17166	0.18594	0.19244	0.19211	0.18682	0.17875	0.16977	0.16122	0.15378	0.14788	0.14331	0.13996
1.7324e-40	2.0912e-38	2.2069e-36	2.0341e-34	1.6361e-32	1.1474e-30	7.0133e-29	3.734e-27	1.7312e-25	6.9878e-24	2.4556e-22	7.5135e-21	2.0038e-19	4.6519e-18	9.413e-17	1.6612e-15	2.5591e-14	4.4536e-13	5.2138e-12	5.4571e-11	4.8934e-10	3.8499e-09	2.6619e-08	1.6152e-07	8.6988e-07	4.1285e-06	1.7359e-05	6.4829e-05	0.00021562	0.00064058	0.0017051	0.004081	0.0088134	0.017243	0.030689	0.049917	0.074564	0.10284	0.13171	0.15769	0.17775	0.1902	0.19495	0.19324	0.18714	0.17879	0.16994	0.16174	0.15487	0.1494
3.0042e-45	5.465e-43	8.6345e-41	1.1836e-38	1.4062e-36	1.447e-34	1.2886e-32	9.9263e-31	6.6118e-29	3.8071e-27	1.8948e-25	8.1519e-24	3.0321e-22	9.7534e-21	2.7146e-19	6.5411e-18	1.3656e-16	2.4723e-15	3.8907e-14	5.315e-13	6.3188e-12	8.3335e-11	7.4704e-10	5.9905e-09	4.1096e-08	2.4733e-07	1.3088e-06	6.1044e-06	2.5163e-05	9.1928e-05	0.00029858	0.00086505	0.0022435	0.005228	0.010992	0.020939	0.036307	0.057579	0.083954	0.11318	0.14185	0.16671	0.18479	0.19495	0.19758	0.19431	0.18731	0.17868	0.17	0.16226
2.7309e-50	7.592e-48	1.8207e-45	3.7624e-43	6.6921e-41	1.0236e-38	1.3455e-36	1.5107e-34	1.4893e-32	1.2388e-30	8.8419e-29	5.4149e-27	2.8457e-25	1.2837e-23	4.9731e-22	1.6554e-20	4.7381e-19	1.1672e-17	2.4769e-16	4.5398e-15	7.167e-14	9.7997e-13	1.1628e-11	1.1956e-10	1.0691e-09	1.0349e-08	6.6508e-08	4.1818e-07	2.1577e-06	9.7909e-06	3.919e-05	0.00013882	0.00043671	0.0012246	0.003073	0.0069298	0.014105	0.026034	0.04378	0.06743	0.095637	0.12563	0.15383	0.17683	0.19236	0.19978	0.20005	0.19512	0.18725	0.17841
1.3366e-55	5.757e-53	2.1247e-50	6.7088e-48	1.8107e-45	4.1727e-43	8.2036e-41	1.375e-38	1.9639e-36	2.3892e-34	2.4752e-32	2.1833e-30	1.6137e-28	1.0498e-26	5.725e-25	2.6618e-23	1.0672e-21	3.617e-20	1.048e-18	2.5986e-17	5.5218e-16	1.007e-14	1.5788e-13	2.1311e-12	2.4823e-11	2.5e-10	2.1869e-09	1.6586e-08	1.2136e-07	7.5892e-07	3.8466e-06	1.682e-05	6.4805e-05	0.00022078	0.00066776	0.0018003	0.0043454	0.0094324	0.018499	0.032944	0.053536	0.079809	0.10976	0.14011	0.1671	0.18761	0.19999	0.20429	0.20205	0.1955
3.4987e-61	2.3673e-58	1.3627e-55	6.664e-53	2.7652e-50	9.7257e-48	2.8968e-45	7.3009e-43	1.5561e-40	2.8038e-38	4.2694e-36	5.4934e-34	5.9732e-32	5.4518e-30	4.2363e-28	2.7846e-26	1.5493e-24	7.3032e-23	2.9194e-21	9.9078e-20	2.8585e-18	7.0895e-17	1.486e-15	2.6609e-14	4.0789e-13	5.3635e-12	6.064e-11	5.9094e-10	4.9766e-09	3.6414e-08	2.3104e-07	1.5104e-06	7.2061e-06	3.0557e-05	0.00011243	0.00036529	0.001057	0.0027244	0.0062935	0.013092	0.024644	0.042191	0.066041	0.09501	0.12636	0.15635	0.18126	0.19847	0.20711	0.20805
6.4365e-67	6.9518e-64	6.3415e-61	4.8783e-58	3.1597e-55	1.721e-52	7.8808e-50	3.0301e-47	9.7747e-45	2.6458e-42	6.0003e-40	1.1405e-37	1.8169e-35	1.7882e-33	2.002e-31	1.8809e-29	1.484e-27	9.8407e-26	5.4555e-24	2.5631e-22	1.0154e-20	3.3972e-19	9.6137e-18	2.3053e-16	4.6938e-15	8.204e-14	1.213e-12	1.5335e-11	1.662e-10	1.5486e-09	1.2443e-08	8.6489e-08	5.2339e-07	2.7509e-06	1.4439e-05	5.797e-05	0.00020233	0.00062493	0.001716	0.0042094	0.0092681	0.018409	0.033152	0.0544	0.081769	0.11321	0.14525	0.17384	0.19559	0.20867
4.6972e-73	8.1933e-70	1.1982e-66	1.4668e-63	1.5007e-60	1.2817e-57	9.1281e-55	5.4155e-52	2.6745e-49	1.0989e-46	3.7546e-44	1.0666e-41	2.5188e-39	4.9459e-37	8.0674e-35	1.096e-32	1.2401e-30	1.1685e-28	9.1816e-27	4.4626e-25	2.4584e-23	1.1315e-21	4.3451e-20	1.4103e-18	3.8548e-17	8.8881e-16	1.7347e-14	2.87e-13	4.069e-12	4.8844e-11	5.0153e-10	4.4192e-09	3.3632e-08	2.1844e-07	1.2545e-06	6.2133e-06	3.04e-05	0.00011351	0.00037375	0.0010896	0.0028339	0.0065907	0.013786	0.026064	0.044769	0.07021	0.10107	0.1343	0.1659	0.19176
1.8074e-79	5.1609e-76	1.2263e-72	2.4206e-69	3.9628e-66	5.405e-63	6.065e-60	5.6244e-57	4.307e-54	2.7217e-51	1.4183e-48	6.1142e-46	2.1662e-43	6.3279e-41	1.5244e-38	3.0298e-36	4.9709e-34	6.7375e-32	7.5514e-30	7.0025e-28	5.3804e-26	3.4356e-24	1.8229e-22	6.0621e-21	2.2451e-19	6.9592e-18	1.8006e-16	3.938e-15	7.2594e-14	1.1327e-12	1.4333e-11	1.6993e-10	1.6353e-09	1.3489e-08	9.5749e-08	5.8714e-07	3.1348e-06	1.4527e-05	6.4845e-05	0.00022702	0.00070211	0.0019282	0.0047257	0.010388	0.020581	0.036934	0.060333	0.090178	0.12401	0.15788
3.0988e-86	1.4733e-82	5.7841e-79	1.8717e-75	4.984e-72	1.0897e-68	2.0423e-65	3.0059e-62	3.6206e-59	3.5688e-56	2.8771e-53	1.8964e-50	1.1267e-47	5.0177e-45	1.8207e-42	5.3561e-40	1.2895e-37	2.5503e-35	4.1215e-33	5.4663e-31	5.9567e-29	5.3416e-27	3.948e-25	2.4058e-23	1.2151e-21	5.0856e-20	1.3511e-18	3.9402e-17	9.566e-16	1.957e-14	3.3679e-13	4.8919e-12	6.0185e-11	6.3318e-10	5.6552e-09	4.3284e-08	2.8511e-07	1.6231e-06	8.0547e-06	3.4717e-05	0.00013964	0.00045954	0.0013305	0.0034286	0.0079029	0.016374	0.03064	0.052038	0.08062	0.11455
3.3535e-93	2.6818e-89	1.7572e-85	9.4145e-82	4.1865e-78	1.4936e-74	4.3317e-71	1.0224e-67	1.9599e-64	3.0484e-61	3.845e-58	3.9311e-55	3.2571e-52	2.1772e-49	1.2294e-46	5.428e-44	1.9417e-41	5.6383e-39	1.47e-36	2.8511e-34	4.4513e-32	5.6851e-30	5.9124e-28	5.0324e-26	3.5126e-24	2.0151e-22	9.5184e-21	3.7115e-19	1.1995e-17	2.5097e-16	5.6645e-15	1.066e-13	1.6918e-12	2.2635e-11	2.5636e-10	2.4796e-09	2.0381e-08	1.4364e-07	8.72e-07	4.5806e-06	2.1012e-05	8.3813e-05	0.00030681	0.0009341	0.0025249	0.0060888	0.013163	0.025631	0.045166	0.072394
1.6092e-100	2.1884e-96	2.4184e-92	2.1693e-88	1.5749e-84	9.2416e-81	4.3765e-77	1.6704e-73	6.3655e-70	1.5676e-66	3.1494e-63	5.0458e-60	6.4925e-57	6.7087e-54	5.7318e-51	3.8303e-48	2.0577e-45	8.8921e-43	3.0801e-40	8.9472e-38	2.0244e-35	3.7017e-33	6.012e-31	7.3202e-29	7.1491e-27	5.6821e-25	3.6825e-23	1.9536e-21	8.5077e-20	3.044e-18	9.016e-17	1.7533e-15	3.6177e-14	6.2193e-13	9.0077e-12	1.0988e-10	1.1362e-09	1.0024e-08	7.5308e-08	4.8568e-07	2.7146e-06	1.3031e-05	5.5009e-05	0.00020883	0.00066921	0.0018928	0.0047634	0.010721	0.021673	0.039539
4.9073e-108	1.155e-103	2.192e-99	3.3471e-95	4.1039e-91	4.033e-87	3.1715e-83	1.993e-79	9.9959e-76	3.9976e-72	1.0327e-68	2.635e-65	5.3532e-62	1.049e-58	1.3418e-55	1.7371e-52	1.4135e-49	9.165e-47	4.9282e-44	2.0384e-41	6.7517e-39	1.7907e-36	3.7925e-34	6.6983e-32	9.2167e-30	1.1164e-27	1.0205e-25	7.4525e-24	4.4123e-22	2.1315e-20	8.4287e-19	2.7366e-17	7.3153e-16	1.6207e-14	2.4453e-13	3.8024e-12	4.98e-11	5.5006e-10	5.1495e-09	4.1187e-08	2.8113e-07	1.6508e-06	8.3805e-06	3.7144e-05	0.00014299	0.00049056	0.0014481	0.0037946	0.0088674	0.018565
8e-116	3.3066e-111	1.0932e-106	2.884e-102	6.0585e-98	1.0115e-93	1.3399e-89	1.4061e-85	1.1675e-81	7.6617e-78	3.9708e-74	1.6241e-70	5.0899e-67	1.2924e-63	2.5877e-60	4.0866e-57	4.1936e-54	4.1559e-51	3.8939e-48	3.082e-45	1.5047e-42	5.8252e-40	1.8859e-37	4.629e-35	9.0765e-33	1.4165e-30	1.8348e-28	1.8517e-26	1.6324e-24	1.0968e-22	5.8604e-21	2.541e-19	9.0014e-18	2.6156e-16	6.2446e-15	1.2361e-13	1.7113e-12	2.387e-11	2.8058e-10	2.7862e-09	2.3492e-08	1.6948e-07	1.0466e-06	5.5737e-06	2.5723e-05	0.00010391	0.00036844	0.0011332	0.0030832	0.0074617
7.0795e-124	5.2045e-119	3.0349e-114	1.4003e-109	5.1008e-105	1.4638e-100	3.3037e-96	5.8544e-92	8.1348e-88	8.9178e-84	7.5937e-80	4.8311e-76	2.5154e-72	1.0232e-68	3.2523e-65	8.0787e-62	1.5689e-58	2.3834e-55	2.7112e-52	2.5173e-49	1.5248e-46	8.7976e-44	6.1246e-41	2.1593e-38	6.1101e-36	1.4472e-33	2.5629e-31	3.6177e-29	4.1632e-27	3.7685e-25	2.9467e-23	1.7663e-21	8.3726e-20	3.216e-18	1.0083e-16	2.5925e-15	5.4755e-14	8.1782e-13	1.2155e-11	1.5106e-10	1.5845e-09	1.4073e-08	1.066e-07	6.8985e-07	3.8407e-06	1.8488e-05	7.7723e-05	0.00028478	0.00090865	0.0025598
1.3252e-132	1.7699e-127	1.8591e-122	1.532e-117	9.8806e-113	4.9767e-108	1.9539e-103	5.97e-99	1.4175e-94	2.6125e-90	5.8296e-86	9.1053e-82	7.7355e-78	5.0872e-74	2.5892e-70	1.0269e-66	3.0902e-63	7.0909e-60	1.2997e-56	1.8489e-53	2.0441e-50	1.6648e-47	1.1109e-44	5.7856e-42	1.9918e-39	9.8235e-37	2.4478e-34	4.8826e-32	8.2716e-30	1.0335e-27	1.0234e-25	8.3463e-24	5.7019e-22	3.0102e-20	1.2499e-18	4.2049e-17	1.155e-15	2.6032e-14	4.8272e-13	6.5531e-12	8.6083e-11	9.4846e-10	8.8396e-09	6.9969e-08	4.734e-07	2.7461e-06	1.3742e-05	5.9926e-05	0.00022632	0.00074778
3.2165e-141	7.8506e-136	1.494e-130	2.2105e-125	2.5367e-120	2.2134e-115	1.5185e-110	8.0316e-106	3.27e-101	1.0236e-96	2.4679e-92	4.554e-88	6.4667e-84	7.0197e-80	5.8429e-76	3.7297e-72	3.845e-68	1.429e-64	4.0785e-61	9.0032e-58	1.5194e-54	1.897e-51	1.9051e-48	1.4796e-45	8.3139e-43	3.8606e-40	1.1798e-37	3.9338e-35	1.1351e-32	1.9647e-30	2.9476e-28	3.2035e-26	2.7577e-24	1.948e-22	1.1467e-20	5.2736e-19	1.8978e-17	5.5394e-16	1.3224e-14	2.5864e-13	4.2026e-12	5.1797e-11	5.982e-10	5.8283e-09	4.8115e-08	3.3862e-07	2.0395e-06	1.0573e-05	4.7404e-05	0.00018568
4.0874e-150	1.8495e-144	6.4672e-139	1.7424e-133	3.6078e-128	5.7272e-123	6.9556e-118	6.4506e-113	4.1714e-108	2.2421e-103	9.1648e-99	3.1273e-94	7.3884e-90	1.3053e-85	1.7776e-81	1.8379e-77	1.4493e-73	8.69e-70	3.9471e-66	1.3653e-62	7.27e-59	1.4439e-55	2.1921e-52	2.5633e-49	2.1985e-46	1.5085e-43	7.9817e-41	2.9903e-38	9.401e-36	1.9714e-33	5.7219e-31	8.5172e-29	1.1165e-26	1.0417e-24	7.6921e-23	4.6471e-21	2.3288e-19	9.2522e-18	2.8608e-16	7.1954e-15	1.4848e-13	2.5184e-12	3.2995e-11	3.9821e-10	4.0375e-09	3.4636e-08	2.5268e-07	1.5746e-06	8.4282e-06	3.893e-05
2.7609e-159	2.3483e-153	1.5296e-147	7.6062e-142	2.8798e-136	8.2804e-131	1.8041e-125	2.9731e-120	3.6981e-115	3.4681e-110	2.449e-105	1.3009e-100	5.1951e-96	1.559e-91	3.218e-87	5.4403e-83	7.5848e-79	7.2657e-75	5.1685e-71	2.8099e-67	1.159e-63	3.6159e-60	8.4983e-57	2.9536e-53	3.9405e-50	3.9923e-47	3.0058e-44	1.7864e-41	8.147e-39	2.5808e-36	6.9316e-34	1.2465e-31	3.0427e-29	3.8342e-27	4.3507e-25	3.4406e-23	2.1836e-21	1.1019e-19	4.893e-18	1.5909e-16	4.1961e-15	9.0587e-14	1.6038e-12	2.3668e-11	2.7941e-10	2.9402e-09	2.6116e-08	1.9677e-07	1.2644e-06	6.9618e-06
9.9037e-169	1.6054e-162	1.9746e-156	1.837e-150	9.7356e-145	6.8022e-139	2.6939e-133	7.989e-128	1.7709e-122	2.9299e-117	3.6129e-112	3.3174e-107	2.2664e-102	1.1516e-97	4.3506e-93	1.2222e-88	2.554e-84	3.9722e-80	4.2214e-76	3.6382e-72	2.5648e-68	1.2219e-64	4.4195e-61	1.208e-57	2.4875e-54	3.8411e-51	8.3787e-48	7.2859e-45	4.8408e-42	2.3554e-39	9.0912e-37	2.696e-34	5.3777e-32	8.1864e-30	1.6448e-27	1.7302e-25	1.6879e-23	1.1209e-21	6.0057e-20	2.6506e-18	9.5085e-17	2.6224e-15	5.8993e-14	1.0919e-12	1.6659e-11	2.0696e-10	2.2518e-09	2.0631e-08	1.6001e-07	1.0559e-06
1.9044e-178	5.9682e-172	1.406e-165	2.4819e-159	3.2724e-153	3.2141e-147	2.3133e-141	1.2505e-135	5.0029e-130	1.479e-124	3.2248e-119	5.1813e-114	6.1297e-109	5.3365e-104	3.4181e-99	1.6107e-94	5.5857e-90	1.4263e-85	2.684e-81	3.7259e-77	3.821e-73	2.8994e-69	1.497e-65	6.8158e-62	2.0962e-58	4.8726e-55	8.6133e-52	1.1273e-48	2.0148e-45	1.4692e-42	8.1604e-40	3.318e-37	1.0658e-34	2.2643e-32	4.2277e-30	5.3913e-28	8.7261e-26	7.5762e-24	6.3517e-22	3.5019e-20	1.5675e-18	6.1278e-17	1.7566e-15	4.1023e-14	7.8746e-13	1.244e-11	1.6183e-10	1.8136e-09	1.7075e-08	1.3579e-07
2.4983e-188	1.5262e-181	6.9431e-175	2.3441e-168	5.8547e-162	8.4715e-156	1.1534e-149	1.1559e-143	8.4609e-138	4.5279e-132	1.769e-126	5.0402e-121	1.0462e-115	1.5501e-110	1.7027e-105	1.362e-100	7.9281e-96	3.3614e-91	1.0388e-86	2.3425e-82	3.8596e-78	4.6541e-74	4.115e-70	2.6735e-66	1.2794e-62	4.1608e-59	1.184e-55	2.2791e-52	3.3376e-49	3.6623e-46	5.2342e-43	3.1437e-40	1.4346e-37	4.7978e-35	1.2637e-32	2.1316e-30	2.8707e-28	4.3456e-26	4.4003e-24	3.9329e-22	2.2619e-20	1.0473e-18	3.9586e-17	1.2612e-15	3.0473e-14	6.0465e-13	9.8614e-12	1.3357e-10	1.5357e-09	1.4799e-08
1.0231e-198	1.2477e-191	1.1223e-184	7.4182e-178	3.591e-171	1.2694e-164	3.2672e-158	6.1084e-152	1.0406e-145	1.0158e-139	7.1566e-134	3.6323e-128	1.3345e-122	2.8746e-117	5.4889e-112	7.5451e-107	7.4677e-102	5.1949e-97	2.6651e-92	9.8717e-88	2.6414e-83	5.1151e-79	7.1821e-75	7.328e-71	5.4465e-67	2.9568e-63	1.176e-59	3.1772e-56	7.4125e-53	1.1717e-49	1.4054e-46	1.2602e-43	1.4072e-40	6.8462e-38	2.5273e-35	6.8593e-33	1.4626e-30	1.9207e-28	2.1326e-26	2.794e-24	2.0548e-22	1.5804e-20	7.4621e-19	2.8817e-17	9.7005e-16	2.4189e-14	4.9467e-13	8.304e-12	1.163e-10	1.3661e-09
2.6838e-209	6.595e-202	1.1873e-194	1.5505e-187	1.468e-180	1.0045e-173	4.9532e-167	1.7555e-160	4.4616e-154	8.5568e-148	1.1141e-141	1.0473e-135	6.9244e-130	3.261e-124	1.3415e-118	3.1851e-113	5.3897e-108	5.3615e-103	4.6502e-98	2.8638e-93	1.2602e-88	3.845e-84	8.6651e-80	1.4027e-75	1.6353e-71	1.3769e-67	8.3988e-64	3.7233e-60	1.204e-56	2.6463e-53	4.9637e-50	6.3246e-47	6.1071e-44	4.4046e-41	3.7523e-38	1.4587e-35	4.1909e-33	9.3663e-31	1.2561e-28	1.4537e-26	1.9345e-24	1.4641e-22	1.1967e-20	5.8363e-19	2.2988e-17	8.0083e-16	2.053e-14	4.3135e-13	7.4282e-12	1.0674e-10
4.0051e-220	2.0096e-212	7.3175e-205	1.911e-197	3.5847e-190	4.7644e-183	4.611e-176	3.1377e-169	1.5084e-162	5.1543e-156	1.2446e-149	2.1207e-143	2.561e-137	2.1672e-131	1.2809e-125	5.6963e-120	1.7114e-114	3.5578e-109	6.2959e-104	6.0889e-99	3.9239e-94	2.0386e-89	7.4627e-85	1.8737e-80	3.4608e-76	4.5637e-72	4.3104e-68	2.9252e-64	1.4317e-60	5.0733e-57	1.3071e-53	2.2932e-50	3.3967e-47	3.4317e-44	2.6634e-41	1.5032e-38	9.5642e-36	2.9442e-33	6.6866e-31	1.1855e-28	1.197e-26	1.2221e-24	1.1253e-22	9.8176e-21	4.9197e-19	1.9828e-17	7.0913e-16	1.8635e-14	4.0089e-13	7.055e-12
6.6591e-232	6.8806e-224	2.4457e-215	1.2971e-207	4.9042e-200	1.3079e-192	2.4606e-185	3.2568e-178	3.0251e-171	1.9675e-164	8.9172e-158	2.8278e-151	6.2405e-145	9.6382e-139	1.0263e-132	7.6442e-127	3.988e-121	1.4389e-115	3.7834e-110	6.8009e-105	8.3239e-100	8.5066e-95	4.7878e-90	1.7937e-85	5.3533e-81	1.1198e-76	1.5882e-72	1.666e-68	1.2456e-64	6.665e-61	2.5637e-57	7.1207e-54	1.4352e-50	1.9769e-47	2.2577e-44	1.823e-41	1.094e-38	7.0514e-36	2.2489e-33	5.3076e-31	9.6982e-29	9.7558e-27	9.5502e-25	9.4447e-23	8.7127e-21	4.4687e-19	1.8404e-17	6.7383e-16	1.8087e-14	3.9684e-13
2.8365e-243	6.1509e-235	9.4615e-227	1.028e-218	8.7972e-210	4.6973e-202	1.747e-194	4.5254e-187	7.8192e-180	9.7101e-173	6.1059e-166	2.2972e-159	9.4578e-153	2.6801e-146	5.2242e-140	6.972e-134	6.4104e-128	4.0666e-122	1.7667e-116	5.3057e-111	1.1085e-105	1.6566e-100	1.6939e-95	1.1661e-90	6.5871e-86	2.1843e-81	4.3837e-77	7.1952e-73	7.9242e-69	6.461e-65	3.7429e-61	1.5478e-57	4.5919e-54	9.8243e-51	1.5243e-47	1.7254e-44	1.4241e-41	9.0387e-39	4.1347e-36	1.9239e-33	4.7509e-31	8.7436e-29	8.6876e-27	8.7723e-25	8.5401e-23	5.4549e-21	4.3803e-19	1.8387e-17	6.2189e-16	1.8756e-14
6.3877e-255	2.9472e-246	9.5455e-238	2.0687e-229	3.2609e-221	3.5643e-213	3.0629e-204	1.5819e-196	5.6069e-189	1.3606e-181	2.2559e-174	2.5509e-167	1.9646e-160	1.0294e-153	3.5207e-147	4.0928e-141	6.7302e-135	7.5788e-129	5.8036e-123	3.0067e-117	1.0716e-111	2.5728e-106	4.2606e-101	4.8872e-96	3.9956e-91	2.2187e-86	9.6694e-82	2.4786e-77	3.8669e-73	4.8671e-69	4.0659e-65	2.5248e-61	1.1119e-57	3.4905e-54	7.8559e-51	1.2754e-47	1.4241e-44	1.2941e-41	8.3001e-39	3.9741e-36	1.8305e-33	4.6113e-31	8.6692e-29	1.2628e-26	9.1669e-25	8.3698e-23	5.4689e-21	4.6343e-19	1.977e-17	6.7859e-16
7.2861e-267	7.255e-258	5.018e-249	2.3998e-240	7.9017e-232	1.7843e-223	2.7532e-215	3.2355e-206	2.2902e-198	1.097e-190	3.5488e-183	7.7381e-176	1.1316e-168	1.1166e-161	7.4015e-155	3.2946e-148	9.846e-142	1.9011e-135	2.553e-129	1.1385e-123	7.0036e-118	4.3171e-112	8.0543e-107	1.5215e-101	1.9568e-96	1.733e-91	1.077e-86	4.6129e-82	1.512e-77	2.9255e-73	3.4736e-69	3.2832e-65	2.0361e-61	9.4592e-58	3.1133e-54	7.306e-51	1.2304e-47	1.4971e-44	1.3256e-41	8.5616e-39	4.2736e-36	1.9345e-33	4.9241e-31	9.4283e-29	1.3914e-26	9.861e-25	8.9191e-23	5.9706e-21	5.2899e-19	2.2853e-17
4.4167e-279	9.6208e-270	1.4408e-260	1.4759e-251	1.0294e-242	4.8686e-234	1.5558e-225	3.8495e-216	5.5078e-208	5.2727e-200	3.3682e-192	1.4332e-184	4.0555e-177	7.6225e-170	9.5086e-163	7.8683e-156	4.3035e-149	1.5669e-142	3.7864e-136	6.0782e-130	6.4888e-124	3.3206e-118	1.056e-112	3.378e-107	7.1785e-102	1.0401e-96	9.9678e-92	6.6391e-87	3.0763e-82	9.8695e-78	2.3758e-73	3.3956e-69	3.0112e-65	1.9545e-61	9.4821e-58	3.242e-54	7.8629e-51	1.3622e-47	1.6979e-44	1.473e-41	1.0087e-38	5.1217e-36	2.0361e-33	5.7961e-31	1.1221e-28	1.6714e-26	1.1557e-24	1.0381e-22	7.1269e-21	6.5069e-19
1.4786e-291	7.146e-282	2.3478e-272	5.2176e-263	7.8063e-254	7.8323e-245	5.2499e-236	2.3411e-227	5.2238e-218	1.1233e-209	1.938e-201	1.629e-193	8.9927e-186	3.2572e-178	7.7293e-171	1.2023e-163	1.2251e-156	8.1793e-150	3.5794e-143	1.0242e-136	1.9314e-130	2.3958e-124	1.9584e-118	1.016e-112	1.8537e-107	4.4388e-102	7.0061e-97	7.1206e-92	5.2828e-87	2.5823e-82	8.7125e-78	2.0511e-73	3.3871e-69	3.3019e-65	2.395e-61	1.1137e-57	3.9208e-54	9.7434e-51	1.7223e-47	2.1822e-44	1.9281e-41	1.3278e-38	6.6621e-36	2.4759e-33	7.4862e-31	1.461e-28	2.1856e-26	1.478e-24	1.3253e-22	9.3226e-21
2.6335e-304	2.8625e-294	2.0919e-284	1.0225e-274	3.327e-265	7.1746e-256	9.7814e-247	9.1619e-238	5.6265e-229	1.9498e-219	5.0247e-211	8.4205e-203	8.2129e-195	5.7357e-187	2.9325e-179	1.1811e-171	2.2597e-164	2.7944e-157	2.238e-150	1.1611e-143	3.8928e-137	8.5387e-131	1.2104e-124	1.1226e-118	6.8063e-113	2.6036e-107	3.5336e-102	6.159e-97	7.0251e-92	5.4367e-87	2.7377e-82	9.6059e-78	2.4681e-73	3.9198e-69	4.7568e-65	3.2185e-61	1.5252e-57	5.4769e-54	1.3829e-50	2.4743e-47	3.1631e-44	2.8286e-41	1.9507e-38	9.7874e-36	3.6399e-33	1.0588e-30	2.067e-28	3.1055e-26	2.0652e-24	1.8633e-22
0	3.2695e-307	5.4294e-297	6.1657e-287	4.4214e-277	2.097e-267	6.4902e-258	1.3058e-248	1.7019e-239	2.7416e-229	1.4586e-220	5.1583e-212	1.0953e-203	1.1919e-195	9.6848e-188	5.4951e-180	1.7757e-172	4.0711e-165	9.2957e-158	8.8109e-151	5.3397e-144	2.0767e-137	5.1887e-131	8.347e-125	8.639e-119	5.8066e-113	2.534e-107	6.9382e-102	6.8347e-97	8.4493e-92	6.7893e-87	3.6325e-82	1.3072e-77	3.2131e-73	5.8721e-69	7.2713e-65	5.0605e-61	2.6658e-57	8.7863e-54	2.2355e-50	4.0184e-47	5.1464e-44	4.7377e-41	3.1639e-38	1.5836e-35	5.8581e-33	1.6373e-30	3.1945e-28	4.7845e-26	3.1527e-24
0	0	6.9724e-310	3.3416e-299	5.3977e-289	5.6454e-279	3.8067e-269	1.6485e-259	4.5679e-250	8.0741e-241	1.8176e-230	1.2742e-221	5.6306e-213	1.5723e-204	2.8386e-196	3.2622e-188	2.2157e-180	6.965e-173	1.8841e-165	2.9218e-158	3.1906e-151	3.4639e-144	1.5356e-137	4.3214e-131	7.7563e-125	8.8959e-119	6.5197e-113	3.0837e-107	9.4177e-102	1.7954e-96	1.2563e-91	1.0758e-86	5.9167e-82	2.1936e-77	5.5794e-73	1.0425e-68	1.1816e-64	9.0707e-61	4.909e-57	1.6095e-53	4.0946e-50	7.3402e-47	9.3539e-44	8.5519e-41	5.6623e-38	2.8105e-35	1.028e-32	2.7632e-30	5.3639e-28	7.9689e-26
0	0	0	0	1.9241e-301	4.5313e-291	6.7737e-281	6.4443e-271	3.8748e-261	2.5809e-251	6.0689e-242	2.0662e-231	1.877e-222	1.041e-213	3.6596e-205	8.0011e-197	1.0902e-188	9.4631e-181	4.9667e-173	1.6284e-165	2.2879e-158	2.8971e-151	2.0324e-144	1.5644e-137	4.9037e-131	9.6743e-125	1.209e-118	9.5951e-113	4.8392e-107	1.5672e-101	3.2635e-96	4.2114e-91	2.0615e-86	1.1736e-81	4.4167e-77	1.1141e-72	1.9838e-68	2.4861e-64	2.0542e-60	1.0353e-56	3.3463e-53	8.4515e-50	1.5004e-46	1.8903e-43	1.7061e-40	1.1135e-37	5.448e-35	1.9585e-32	5.0789e-30	9.7543e-28
0	0	0	0	0	3.3843e-303	1.1361e-292	2.3895e-282	3.1374e-272	2.5627e-262	1.2984e-252	4.0706e-243	3.6779e-232	2.9717e-223	3.0362e-214	1.3533e-205	3.6204e-197	5.8435e-189	5.8782e-181	3.6413e-173	1.4152e-165	3.4191e-158	3.8985e-151	2.8981e-144	1.412e-137	7.4986e-131	1.6091e-124	2.1586e-118	1.8245e-112	9.7444e-107	3.2936e-101	7.1226e-96	9.8753e-91	4.8134e-86	2.847e-81	9.7615e-77	2.6895e-72	4.6832e-68	6.0556e-64	4.8719e-60	2.4853e-56	7.8556e-53	1.955e-49	3.4156e-46	4.2289e-43	3.7456e-40	2.396e-37	1.1484e-34	4.0322e-32	1.0136e-29
0	0	0	0	0	0	1.3364e-304	6.3139e-294	1.8385e-283	3.2883e-273	3.452e-263	2.2701e-253	9.2214e-244	2.2785e-234	1.6015e-223	1.4028e-214	7.4353e-206	2.4043e-197	4.7686e-189	5.6545e-181	3.9827e-173	1.7349e-165	4.5814e-158	7.5577e-151	6.0418e-144	3.0315e-137	9.9278e-131	3.5256e-124	5.028e-118	4.4583e-112	2.4809e-106	8.6924e-101	1.9221e-95	2.7131e-90	2.3536e-85	8.0923e-81	3.0492e-76	7.5965e-72	1.3159e-67	1.6959e-63	1.3778e-59	6.7486e-56	2.3903e-52	5.0433e-49	8.6173e-46	1.0423e-42	9.0087e-40	5.6156e-37	2.6197e-34	8.9274e-32
0	0	0	0	0	0	0	9.1478e-306	6.0542e-294	2.3667e-284	5.6524e-274	8.1356e-264	7.0857e-254	3.6823e-244	3.3609e-233	8.9101e-224	9.4817e-215	6.018e-206	2.4762e-197	5.6169e-189	7.6839e-181	6.4131e-173	3.0773e-165	9.0832e-158	1.616e-150	1.7727e-143	9.3315e-137	3.0611e-130	6.5371e-124	1.5072e-117	1.3901e-111	7.938e-106	2.8378e-100	6.3557e-95	9.0233e-90	7.875e-85	2.7266e-80	1.0158e-75	2.49e-71	4.2546e-67	4.861e-63	4.2659e-59	2.0603e-55	7.105e-52	1.4435e-48	2.3982e-45	2.8179e-42	2.3628e-39	1.4268e-36	6.6208e-34
0	0	0	0	0	0	0	0	3.0465e-306	2.6651e-295	1.3988e-284	4.2847e-274	2.8694e-263	3.0213e-253	2.5774e-244	2.687e-233	5.6801e-224	7.1724e-215	8.097e-206	3.5736e-197	1.0087e-188	1.5089e-180	1.4178e-172	7.8532e-165	2.5017e-157	4.8296e-150	5.5766e-143	3.9403e-136	1.3262e-129	2.7621e-123	3.7224e-117	5.4563e-111	3.1618e-105	1.1387e-99	2.5583e-94	3.5993e-89	3.1956e-84	1.0799e-79	4.0671e-75	9.4045e-71	1.5022e-66	1.7448e-62	1.4858e-58	7.0295e-55	2.3448e-51	4.5617e-48	7.328e-45	8.3156e-42	6.7203e-39	3.9087e-36
0	0	0	0	0	0	0	0	0	4.532e-307	8.2419e-296	5.6202e-285	2.2083e-274	5.1264e-264	6.9447e-254	7.8075e-243	4.0691e-233	8.6336e-224	1.2784e-214	1.0848e-205	5.4177e-197	2.4561e-188	4.2122e-180	4.4632e-172	1.7719e-164	9.6295e-157	1.9549e-149	2.3887e-142	1.7765e-135	7.8592e-129	1.323e-122	1.827e-116	2.6693e-110	1.5565e-104	5.5599e-99	1.2343e-93	1.7055e-88	1.4853e-83	5.0044e-79	1.8241e-74	3.5122e-70	6.2627e-66	7.0503e-62	5.7864e-58	2.6649e-54	8.5436e-51	1.5842e-47	2.4464e-44	2.6649e-41	2.0651e-38
0	0	0	0	0	0	0	0	0	0	2.1135e-307	3.215e-296	2.5169e-285	1.2711e-274	5.6386e-264	9.3804e-254	1.8772e-242	9.9976e-233	2.0509e-223	4.1472e-214	3.3702e-205	1.8659e-196	6.0732e-188	1.7769e-179	1.9344e-171	1.2907e-163	4.894e-156	1.0886e-148	1.3502e-141	1.0199e-134	4.5928e-128	9.7213e-122	1.2607e-115	1.196e-109	9.3217e-104	3.2699e-98	7.087e-93	9.5054e-88	7.9937e-83	4.0809e-78	9.3668e-74	1.6896e-69	2.9403e-65	3.0871e-61	2.5057e-57	1.1161e-53	2.8474e-50	6.0154e-47	8.876e-44	9.2217e-41
0	0	0	0	0	0	0	0	0	0	0	1.5269e-307	3.7432e-296	4.1764e-285	2.5037e-274	7.4882e-264	1.3551e-253	4.9483e-242	3.0801e-232	1.0784e-222	2.1332e-213	1.8463e-204	9.6094e-196	3.125e-187	6.7566e-179	1.2331e-170	8.2199e-163	3.3405e-155	7.6576e-148	1.0256e-140	7.6769e-134	3.4335e-127	9.4252e-121	9.5179e-115	7.8909e-109	6.7375e-103	2.2924e-97	4.7927e-92	6.1691e-87	4.9561e-82	2.4309e-77	5.464e-73	9.1351e-69	1.5446e-64	1.6033e-60	1.2e-56	5.1342e-53	1.236e-49	2.4838e-46	3.4793e-43
0	0	0	0	0	0	0	0	0	0	0	0	1.2658e-306	3.0328e-295	6.8641e-285	6.0657e-274	2.8648e-263	1.5996e-251	2.0335e-241	1.4478e-231	5.8314e-222	1.2879e-212	1.5891e-203	8.3695e-195	2.6688e-186	5.2503e-178	6.7838e-170	7.5009e-162	3.2183e-154	7.2897e-147	9.5185e-140	7.3401e-133	3.299e-126	8.6923e-120	9.8581e-114	7.1204e-108	5.7962e-102	1.895e-96	3.7776e-91	4.6157e-86	3.5063e-81	1.6257e-76	3.5938e-72	5.5155e-68	9.028e-64	8.9233e-60	6.2489e-56	2.5791e-52	5.8412e-49	1.1088e-45
0	0	0	0	0	0	0	0	0	0	0	0	0	2.9555e-306	8.7385e-295	1.3919e-283	1.2366e-272	1.111e-262	9.0816e-251	1.3401e-240	1.073e-230	4.672e-221	1.1509e-211	1.5379e-202	1.137e-193	3.5059e-185	6.566e-177	8.1198e-169	9.1524e-161	3.6643e-153	8.8008e-146	1.1756e-138	9.1075e-132	3.8984e-125	1.0093e-118	1.4703e-112	8.6139e-107	5.8999e-101	1.8368e-95	3.4341e-90	3.9503e-85	2.8042e-80	1.2189e-75	2.6465e-71	3.6995e-67	5.8408e-63	6.4881e-59	3.5963e-55	1.4061e-51	2.9842e-48
0	0	0	0	0	0	0	0	0	0	0	0	0	0	6.2473e-307	3.7551e-294	8.1155e-283	8.4597e-272	4.6759e-261	9.2235e-250	1.3313e-239	1.1948e-229	5.7341e-220	1.4788e-210	2.1391e-201	1.6627e-192	7.094e-184	1.2353e-175	1.3115e-167	9.2181e-160	5.899e-152	1.4371e-144	1.8263e-137	1.3471e-130	5.619e-124	1.3869e-117	1.9616e-111	1.0958e-105	5.3718e-100	2.0448e-94	3.5632e-89	3.8122e-84	2.5134e-79	1.0177e-74	2.1681e-70	2.4484e-66	4.4906e-62	4.3802e-58	2.262e-54	8.2636e-51
0	0	0	0	0	0	0	0	0	0	0	0	0	0	0	4.6465e-306	3.5107e-293	6.8293e-282	8.7193e-271	2.7667e-259	9.3195e-249	2.3123e-238	1.9622e-228	1.0245e-218	2.8271e-209	4.1483e-200	3.3919e-191	1.4791e-182	2.2403e-174	2.7848e-166	1.923e-158	1.219e-150	2.664e-143	3.4572e-136	2.456e-129	9.9554e-123	2.331e-116	3.1876e-110	1.6299e-104	7.4545e-99	2.598e-93	4.1771e-88	4.1204e-83	2.5053e-78	9.2701e-74	1.9643e-69	2.9622e-65	3.5214e-61	3.21e-57	1.536e-53
0	0	0	0	0	0	0	0	0	0	0	0	0	0	0	0	2.9378e-304	1.4827e-292	3.9161e-281	1.6381e-269	5.283e-258	2.0083e-247	3.9087e-237	5.4452e-227	2.611e-217	7.6188e-208	1.1629e-198	9.3524e-190	4.1726e-181	9.8683e-173	9.2182e-165	5.2854e-157	1.9806e-149	6.6986e-142	8.4741e-135	5.5549e-128	2.1106e-121	4.633e-115	5.7428e-109	2.803e-103	1.183e-97	3.7283e-92	5.4802e-87	4.9401e-82	2.7604e-77	8.1601e-73	1.9576e-68	2.7192e-64	3.0071e-60	2.5357e-56
0	0	0	0	0	0	0	0	0	0	0	0	0	0	0	0	0	5.021e-303	3.2546e-291	9.6627e-280	1.4814e-268	1.5533e-256	6.3453e-246	1.3376e-235	1.4349e-225	1.0867e-215	2.8305e-206	4.4487e-197	3.5632e-188	1.5676e-179	3.6316e-171	2.8407e-163	1.8376e-155	6.4913e-148	2.0743e-140	2.4587e-133	1.4981e-126	5.372e-120	1.0737e-113	1.2179e-107	5.5116e-102	2.1259e-96	5.9836e-91	7.9788e-86	6.5513e-81	3.3493e-76	9.6593e-72	1.973e-67	2.7225e-63	2.9019e-59
0	0	0	0	0	0	0	0	0	0	0	0	0	0	0	0	0	0	1.5784e-301	1.0075e-289	3.2661e-278	6.2787e-267	5.889e-255	2.9789e-244	6.5452e-234	7.3671e-224	4.1697e-214	1.4722e-204	2.3018e-195	1.8418e-186	7.6174e-178	1.73e-169	2.0548e-161	7.8471e-154	2.5956e-146	7.7961e-139	8.5413e-132	4.771e-125	1.5749e-118	2.8667e-112	2.9397e-106	1.2259e-100	4.2807e-95	1.0523e-89	1.2805e-84	9.5537e-80	4.471e-75	1.2515e-70	2.2736e-66	2.9539e-62
0	0	0	0	0	0	0	0	0	0	0	0	0	0	0	0	0	0	3.8476e-314	8.0256e-300	5.6237e-288	1.9679e-276	3.4534e-265	4.2173e-253	1.9001e-242	4.8143e-232	5.2871e-222	3.0103e-212	1.1756e-202	1.5683e-193	1.2416e-184	4.8703e-176	1.0486e-167	1.1709e-159	4.1621e-152	1.2006e-144	3.511e-137	3.2333e-130	1.7692e-123	5.2854e-117	8.7045e-111	7.9791e-105	3.0536e-99	9.5903e-94	2.0566e-88	2.2562e-83	1.5304e-78	6.575e-74	1.7626e-69	1.8172e-65
0	0	0	0	0	0	0	0	0	0	0	0	0	0	0	0	0	0	0	7.0872e-311	6.5425e-298	4.9091e-286	1.8173e-274	3.3279e-263	4.1504e-251	1.87e-240	4.2537e-230	5.2616e-220	2.9829e-210	8.3535e-201	1.4319e-191	1.0784e-182	3.9827e-174	7.9785e-166	8.2443e-158	3.1915e-150	7.6268e-143	1.8663e-135	1.5447e-128	7.5307e-122	2.012e-115	2.9691e-109	2.4507e-103	8.4423e-98	2.7275e-92	4.4046e-87	4.3605e-82	2.6991e-77	1.0666e-72	2.6795e-68
0	0	0	0	0	0	0	0	0	0	0	0	0	0	0	0	0	0	0	0	1.7139e-307	7.9673e-296	6.5945e-284	2.5312e-272	4.7422e-261	5.9838e-249	2.6929e-238	5.5712e-228	7.4244e-218	3.8769e-208	1.0578e-198	1.8991e-189	1.1964e-180	4.1933e-172	7.3879e-164	7.0658e-156	2.4675e-148	5.3021e-141	1.1538e-133	8.4628e-127	3.6263e-120	8.4937e-114	1.124e-107	8.1028e-102	2.5718e-96	7.2288e-91	1.0329e-85	9.2657e-81	5.2539e-76	1.871e-71
0	0	0	0	0	0	0	0	0	0	0	0	0	0	0	0	0	0	0	0	0	3.4234e-305	1.7671e-293	1.2677e-281	5.2296e-270	9.8286e-259	1.3725e-246	5.3069e-236	1.1344e-225	1.2017e-215	6.7891e-206	1.7337e-196	2.8713e-187	1.6288e-178	5.3278e-170	8.4602e-162	7.2478e-154	2.2507e-146	4.2932e-139	8.1728e-132	5.2389e-125	1.9464e-118	4.0073e-112	4.6617e-106	2.8736e-100	8.2561e-95	2.0737e-89	2.6595e-84	2.1725e-79	1.1293e-74
0	0	0	0	0	0	0	0	0	0	0	0	0	0	0	0	0	0	0	0	0	0	9.5955e-303	6.282e-291	4.4014e-279	1.4754e-267	2.9129e-256	3.8956e-244	1.4599e-233	2.9667e-223	2.7309e-213	1.5366e-203	3.6312e-194	4.1309e-185	2.8041e-176	8.3475e-168	1.1609e-159	8.8279e-152	2.392e-144	3.9894e-137	6.5317e-130	3.8856e-123	1.1473e-116	2.0115e-110	2.1075e-104	1.0356e-98	3.0532e-93	6.5208e-88	7.5518e-83	5.6262e-78
0	0	0	0	0	0	0	0	0	0	0	0	0	0	0	0	0	0	0	0	0	0	0	1.5977e-300	2.811e-288	2.3057e-276	6.3364e-265	1.2132e-253	1.5377e-241	6.0504e-231	1.0021e-220	8.727e-211	4.4023e-201	9.4779e-192	9.756e-183	5.8749e-174	1.5506e-165	1.8788e-157	1.2444e-149	2.9112e-142	4.192e-135	5.7993e-128	2.9278e-121	7.3208e-115	1.1095e-108	1.0389e-102	4.3415e-97	1.2453e-91	2.2064e-86	2.3683e-81
0	0	0	0	0	0	0	0	0	0	0	0	0	0	0	0	0	0	0	0	0	0	0	0	1.0671e-297	1.8435e-285	1.4652e-273	4.5918e-262	6.4149e-251	8.1299e-239	2.9589e-228	3.1502e-218	3.7251e-208	1.6781e-198	3.0555e-189	2.8103e-180	1.4734e-171	3.3984e-163	3.5289e-155	2.0064e-147	3.9985e-140	4.9307e-133	5.6467e-126	2.3819e-119	4.9765e-113	6.6994e-107	5.4899e-101	2.0885e-95	5.545e-90	8.4204e-85
0	0	0	0	0	0	0	0	0	0	0	0	0	0	0	0	0	0	0	0	0	0	0	0	8.6688e-308	6.784e-295	1.7395e-282	1.3145e-270	4.5437e-259	8.2762e-247	5.7073e-236	1.8848e-225	2.5853e-215	1.9104e-205	6.6928e-196	1.2082e-186	9.6486e-178	4.3505e-169	8.6477e-161	7.5692e-153	3.6251e-145	6.0927e-138	6.2527e-131	5.9209e-124	2.0291e-117	4.1946e-111	5.1814e-105	3.1561e-99	1.1128e-93	2.592e-88
0	0	0	0	0	0	0	0	0	0	0	0	0	0	0	0	0	0	0	0	0	0	0	0	0	9.608e-304	9.7654e-292	2.3173e-279	1.6314e-267	5.1961e-256	8.4535e-244	5.4474e-233	1.5357e-222	1.8681e-212	1.21e-202	3.6703e-193	5.7063e-184	3.8946e-175	1.4874e-166	2.5144e-158	1.8241e-150	7.2849e-143	8.9078e-136	9.1756e-129	6.5948e-122	1.8672e-115	3.2843e-109	3.7069e-103	1.9857e-97	6.4745e-92
0	0	0	0	0	0	0	0	0	0	0	0	0	0	0	0	0	0	0	0	0	0	0	0	0	0	2.0536e-300	1.9858e-288	2.8824e-276	2.7499e-264	7.9186e-253	1.1308e-240	6.3698e-230	1.5713e-219	1.6612e-209	9.2919e-200	2.4077e-190	3.1639e-181	1.8171e-172	5.7898e-164	8.0114e-156	4.8595e-148	1.5967e-140	1.6292e-133	1.3939e-126	7.7336e-120	1.7927e-113	2.7938e-107	2.9274e-101	1.3866e-95
0	0	0	0	0	0	0	0	0	0	0	0	0	0	0	0	0	0	0	0	0	0	0	0	0	0	0	6.3238e-297	5.0484e-285	7.3564e-273	6.1765e-261	1.5782e-249	2.0531e-237	9.2655e-227	1.9819e-216	1.9882e-206	8.5047e-197	1.8486e-187	2.024e-178	9.6343e-170	2.5234e-161	2.8865e-153	1.427e-145	3.7614e-138	3.1947e-131	2.735e-124	9.9071e-118	1.8355e-111	2.5411e-105	2.5718e-99
0	0	0	0	0	0	0	0	0	0	0	0	0	0	0	0	0	0	0	0	0	0	0	0	0	0	0	6.0665e-310	7.3171e-294	1.922e-281	2.5009e-269	1.8132e-257	4.0363e-246	4.4038e-234	1.6723e-223	3.0241e-213	2.5399e-203	9.1037e-194	1.6344e-184	1.4682e-175	5.6919e-167	1.211e-158	1.017e-150	4.4293e-143	8.4534e-136	6.1404e-129	4.3267e-122	1.2765e-115	2.8449e-109	3.9423e-103
0	0	0	0	0	0	0	0	0	0	0	0	0	0	0	0	0	0	0	0	0	0	0	0	0	0	0	0	3.1971e-302	6.1824e-290	9.735e-278	1.1101e-265	6.8244e-254	1.4497e-241	1.1517e-230	3.6449e-220	5.4771e-210	3.7861e-200	1.119e-190	1.8233e-181	1.1962e-172	3.7057e-164	6.8674e-156	4.1808e-148	1.4537e-140	1.7476e-133	1.4741e-126	7.2099e-120	1.8034e-113	3.7077e-107
[truncated: 151 more columns]
