# Supplementary material for: Control of quantum electrodynamical processes by shaping electron wavepackets
Source: Nat Commun. 2021 Mar 17;12:1700. doi: 10.1038/s41467-021-21367-1 (PMC7969958; doi:10.1038/s41467-021-21367-1)
Supplement: Supplementary file 3 — Source Data [file 41467_2021_21367_MOESM3_ESM.zip › Fig3/Fig3h.csv]

0.20717	0.21162	0.21622	0.22098	0.22589	0.23097	0.23622	0.24164	0.24725	0.25305	0.25905	0.26525	0.27166	0.27829	0.28515	0.29225	0.2996	0.30719	0.31505	0.32319	0.33161	0.34032	0.34933	0.35866	0.36832	0.37831	0.38866	0.39937	0.41045	0.42193	0.4338	0.4461	0.45882	0.47198	0.48561	0.4997	0.51428	0.52937	0.54497	0.56111	0.57779	0.59504	0.61286	0.63128	0.65026	0.66994	0.69026	0.71115	0.73274	0.75499
0.15766	0.16101	0.16446	0.16803	0.17172	0.17554	0.17948	0.18355	0.18776	0.19211	0.19661	0.20126	0.20607	0.21105	0.2162	0.22152	0.22703	0.23272	0.23862	0.24471	0.25103	0.25758	0.26431	0.27131	0.27855	0.28604	0.29379	0.30182	0.31012	0.31872	0.32762	0.33683	0.34636	0.35621	0.36642	0.37697	0.38789	0.39918	0.41086	0.42294	0.43543	0.44833	0.46167	0.47545	0.48969	0.50438	0.51956	0.53521	0.55136	0.568
0.12851	0.1312	0.13397	0.13685	0.1398	0.14286	0.14603	0.1493	0.15267	0.15617	0.15978	0.16351	0.16737	0.17137	0.1755	0.17977	0.18419	0.18876	0.19348	0.19838	0.20344	0.20867	0.21409	0.2197	0.2255	0.23151	0.23773	0.24416	0.25082	0.25772	0.26483	0.27221	0.27985	0.28775	0.29592	0.30437	0.31312	0.32216	0.33152	0.34119	0.35119	0.36153	0.37221	0.38324	0.39464	0.4064	0.41855	0.43107	0.44399	0.45731
0.10941	0.11165	0.11398	0.11638	0.11886	0.12142	0.12407	0.12681	0.12963	0.13256	0.13558	0.13871	0.14194	0.14528	0.14873	0.15231	0.156	0.15983	0.16378	0.16787	0.17211	0.17649	0.18102	0.18571	0.19056	0.19559	0.20078	0.20616	0.21173	0.21749	0.22344	0.22961	0.23599	0.24259	0.24941	0.25649	0.26379	0.27135	0.27917	0.28725	0.2956	0.30423	0.31315	0.32236	0.33188	0.3417	0.35184	0.3623	0.37309	0.38421
0.096002	0.09794	0.099942	0.10201	0.10415	0.10635	0.10863	0.11099	0.11343	0.11595	0.11855	0.12124	0.12402	0.1269	0.12987	0.13295	0.13613	0.13942	0.14283	0.14635	0.15	0.15377	0.15767	0.1617	0.16588	0.1702	0.17467	0.1793	0.18409	0.18904	0.19417	0.19947	0.20496	0.21064	0.21652	0.22258	0.22888	0.23538	0.2421	0.24904	0.25622	0.26364	0.27131	0.27923	0.2874	0.29586	0.30457	0.31356	0.32283	0.33239
0.08615	0.087855	0.089611	0.091435	0.093314	0.095256	0.097261	0.099333	0.10148	0.10369	0.10598	0.10834	0.11079	0.11332	0.11593	0.11864	0.12143	0.12433	0.12732	0.13042	0.13357	0.13693	0.14036	0.14391	0.14758	0.15137	0.1553	0.15937	0.16357	0.16793	0.17244	0.17709	0.18191	0.1869	0.19206	0.19739	0.20291	0.20862	0.21452	0.22062	0.22693	0.23344	0.24017	0.24713	0.2543	0.26172	0.26936	0.27725	0.28539	0.29378
0.078711	0.08023	0.081798	0.083419	0.085094	0.086825	0.088613	0.09046	0.092371	0.094346	0.096379	0.098491	0.10067	0.10293	0.10527	0.10768	0.11018	0.11276	0.11543	0.11798	0.12106	0.12401	0.12707	0.13024	0.13352	0.1369	0.14041	0.14404	0.14779	0.15168	0.1557	0.15986	0.16415	0.16861	0.17321	0.17797	0.1829	0.18799	0.19325	0.1987	0.20432	0.21013	0.21614	0.22234	0.22874	0.23535	0.24217	0.24921	0.25647	0.26394
0.072947	0.074316	0.075734	0.077192	0.078704	0.080263	0.081877	0.083545	0.085268	0.087051	0.088893	0.090714	0.092704	0.094807	0.096915	0.099094	0.10135	0.10368	0.10609	0.10858	0.11116	0.11383	0.1166	0.11946	0.12242	0.12548	0.12865	0.13193	0.13533	0.13883	0.14247	0.14622	0.15011	0.15413	0.15829	0.16259	0.16704	0.17164	0.17639	0.18131	0.18639	0.19164	0.19706	0.20266	0.20845	0.21442	0.22058	0.22693	0.23348	0.24023
0.06425	0.066055	0.06784	0.06962	0.071393	0.075084	0.076552	0.07807	0.079639	0.081262	0.082939	0.084674	0.086469	0.088326	0.090246	0.092232	0.094297	0.096413	0.098611	0.10088	0.10324	0.10568	0.1082	0.11081	0.1135	0.1163	0.11919	0.12218	0.12527	0.12846	0.13178	0.13521	0.13875	0.14242	0.14622	0.15014	0.1542	0.1584	0.16273	0.16722	0.17185	0.17665	0.18159	0.1867	0.19197	0.19742	0.20304	0.20884	0.21481	0.22097
0.064073	0.06497	0.043118	0.066702	0.067518	0.068292	0.069012	0.073694	0.075129	0.076619	0.078147	0.077072	0.079161	0.081236	0.083312	0.085394	0.087488	0.089599	0.092535	0.094626	0.09679	0.099026	0.10134	0.10373	0.10622	0.10878	0.11144	0.11419	0.11703	0.11998	0.12302	0.12617	0.12943	0.13281	0.13629	0.1399	0.14363	0.14749	0.15148	0.15561	0.15986	0.16427	0.16883	0.17352	0.17838	0.18338	0.18855	0.19388	0.19938	0.20504
0.051805	0.051344	0.050827	0.050258	0.049653	0.04903	0.048407	0.047803	0.047236	0.046723	0.046278	0.045919	0.045652	0.045489	0.045435	0.045494	0.045664	0.085683	0.08754	0.08946	0.091442	0.093489	0.095599	0.0969	0.099325	0.10178	0.10462	0.10725	0.1102	0.11293	0.11574	0.11866	0.12168	0.1248	0.12803	0.13137	0.13482	0.13839	0.14209	0.14591	0.14985	0.15393	0.15814	0.16249	0.16698	0.17162	0.17641	0.18134	0.18643	0.19167
0.060034	0.06098	0.061961	0.062977	0.064031	0.065123	0.066255	0.067429	0.068644	0.069902	0.071203	0.072557	0.073956	0.075405	0.076906	0.078461	0.080071	0.081739	0.083466	0.085254	0.087106	0.089025	0.09101	0.093067	0.050147	0.050764	0.051497	0.10196	0.10436	0.10603	0.10876	0.11187	0.11479	0.11778	0.12086	0.12418	0.12739	0.13072	0.13416	0.13771	0.14138	0.14513	0.1491	0.15315	0.15734	0.16165	0.1661	0.1707	0.17544	0.18032
0.058514	0.059372	0.060264	0.06119	0.062153	0.063152	0.064189	0.065265	0.066382	0.067541	0.068743	0.069988	0.071283	0.072623	0.074013	0.075454	0.076946	0.078495	0.080109	0.081761	0.083481	0.085266	0.087116	0.089031	0.091014	0.093069	0.095198	0.097402	0.099683	0.10205	0.10449	0.10703	0.10964	0.11236	0.11413	0.11714	0.12059	0.12382	0.12712	0.13052	0.13416	0.13771	0.14138	0.14517	0.14908	0.15313	0.15725	0.16159	0.16603	0.17059
0.057542	0.058306	0.059107	0.059942	0.060813	0.06172	0.062665	0.063648	0.064669	0.065732	0.066837	0.067984	0.069177	0.070415	0.0717	0.073034	0.074419	0.075856	0.077347	0.078893	0.080496	0.082159	0.083883	0.085671	0.08753	0.089441	0.091431	0.093489	0.095629	0.097837	0.10013	0.1025	0.10496	0.1075	0.11014	0.11286	0.11568	0.11861	0.12161	0.12473	0.12738	0.13086	0.13441	0.13805	0.14179	0.14577	0.14969	0.15373	0.15789	0.16219
0.057105	0.057774	0.058477	0.059215	0.05999	0.0608	0.06165	0.062535	0.063462	0.064428	0.065435	0.066486	0.067579	0.068718	0.069903	0.071135	0.072417	0.073748	0.075132	0.076569	0.078062	0.079611	0.081219	0.082888	0.084622	0.086415	0.088277	0.090208	0.092209	0.094284	0.096433	0.098661	0.10097	0.10336	0.10583	0.1084	0.11105	0.11379	0.11663	0.11957	0.12261	0.12575	0.129	0.13235	0.13581	0.13892	0.14273	0.14663	0.15063	0.15473
0.057252	0.057805	0.058394	0.059021	0.059685	0.060386	0.061121	0.061911	0.062739	0.063606	0.064513	0.065463	0.066458	0.067609	0.06858	0.069711	0.07089	0.072119	0.073398	0.074731	0.076116	0.077557	0.079055	0.080612	0.082224	0.083909	0.085652	0.087462	0.089339	0.091287	0.093308	0.095402	0.097572	0.099822	0.10215	0.10457	0.10707	0.10966	0.11234	0.11511	0.11798	0.12094	0.12401	0.12718	0.13045	0.13383	0.13732	0.14092	0.14464	0.148
0.058082	0.058484	0.058932	0.059424	0.059959	0.060537	0.061161	0.061822	0.062528	0.063277	0.064068	0.064899	0.065806	0.066724	0.067708	0.068737	0.069813	0.070934	0.072112	0.07334	0.07462	0.075955	0.077347	0.078795	0.080301	0.081869	0.083499	0.085193	0.086954	0.088782	0.090702	0.092651	0.094693	0.096813	0.099011	0.10129	0.10365	0.1061	0.10862	0.11125	0.11396	0.11676	0.11967	0.12267	0.12577	0.12897	0.13227	0.13569	0.13921	0.14284
0.059815	0.059993	0.060238	0.060543	0.060903	0.061319	0.061787	0.062305	0.062872	0.063489	0.064155	0.06487	0.065632	0.066443	0.067299	0.068202	0.069184	0.070205	0.071261	0.072371	0.073546	0.074775	0.076051	0.077399	0.0788	0.080256	0.081775	0.083156	0.085005	0.086718	0.0885	0.090351	0.092274	0.09427	0.096343	0.098494	0.10072	0.10303	0.10543	0.10791	0.11048	0.11314	0.11589	0.11873	0.12167	0.12471	0.12785	0.13109	0.13444	0.13789
0.063236	0.062877	0.062705	0.062674	0.062754	0.062924	0.063171	0.063488	0.063871	0.064315	0.064817	0.065378	0.065995	0.066667	0.067394	0.068175	0.069004	0.069896	0.070835	0.071823	0.072858	0.074016	0.075185	0.076397	0.077691	0.079042	0.080454	0.081924	0.08346	0.085062	0.086729	0.088465	0.090271	0.09215	0.0941	0.09613	0.098236	0.10042	0.10269	0.10504	0.10747	0.10999	0.1126	0.1153	0.1181	0.12098	0.12397	0.12705	0.13023	0.13352
0.072682	0.069988	0.068191	0.067023	0.066301	0.065887	0.065691	0.065655	0.065742	0.06593	0.066204	0.066557	0.066982	0.067476	0.068035	0.068659	0.069343	0.070089	0.070896	0.071761	0.072686	0.073669	0.074707	0.075798	0.076936	0.07823	0.079523	0.080859	0.082289	0.083782	0.085339	0.086962	0.088654	0.090416	0.092253	0.094163	0.096148	0.098211	0.10035	0.10258	0.10488	0.10728	0.10975	0.11232	0.11498	0.11772	0.12056	0.1235	0.12653	0.12967
0.10373	0.093228	0.085302	0.07955	0.075523	0.072795	0.071003	0.069866	0.069179	0.068803	0.068646	0.068651	0.068784	0.069023	0.069354	0.069761	0.07026	0.070825	0.071465	0.072173	0.072948	0.073788	0.074696	0.075668	0.076702	0.077798	0.078952	0.080158	0.081517	0.082886	0.084281	0.085807	0.087393	0.089044	0.090767	0.092561	0.09443	0.096376	0.098398	0.10049	0.10268	0.10495	0.10731	0.10974	0.11226	0.11488	0.11758	0.12038	0.12327	0.12626
0.17129	0.15126	0.13278	0.1168	0.10378	0.0937	0.086246	0.080957	0.07734	0.074947	0.073416	0.072474	0.071934	0.071672	0.07161	0.071699	0.071918	0.072239	0.072655	0.073159	0.073745	0.07441	0.075151	0.075966	0.076854	0.077814	0.078843	0.07994	0.081103	0.082329	0.083612	0.084941	0.086509	0.087969	0.089604	0.091297	0.093055	0.094885	0.09679	0.098776	0.10084	0.10299	0.10521	0.10753	0.10993	0.11241	0.11499	0.11766	0.12041	0.12325
0.22876	0.21925	0.20384	0.18484	0.16466	0.14472	0.12707	0.1123	0.10066	0.091951	0.085724	0.081446	0.078609	0.076791	0.075668	0.075018	0.074688	0.074589	0.074662	0.074873	0.075201	0.075635	0.076165	0.076785	0.077491	0.07828	0.079148	0.080095	0.081118	0.082217	0.083388	0.08463	0.085938	0.087306	0.08872	0.090402	0.091947	0.093698	0.095505	0.09738	0.099329	0.10136	0.10347	0.10565	0.10793	0.1103	0.11275	0.11528	0.11791	0.12063
0.19608	0.21563	0.22726	0.23	0.22414	0.21113	0.19319	0.17288	0.15251	0.13391	0.11814	0.10561	0.096206	0.089479	0.084872	0.081831	0.079889	0.078698	0.078011	0.077667	0.077566	0.077649	0.077881	0.078239	0.07871	0.079282	0.079952	0.080714	0.081565	0.082502	0.083521	0.084623	0.085805	0.087062	0.088393	0.089793	0.091251	0.092755	0.094387	0.096231	0.098104	0.10003	0.10203	0.10411	0.10626	0.10851	0.11083	0.11325	0.11575	0.11834
0.09799	0.12715	0.15706	0.18483	0.20742	0.22232	0.22805	0.22457	0.21314	0.19604	0.17599	0.15558	0.13679	0.12084	0.10821	0.098775	0.092091	0.087544	0.084574	0.082697	0.081557	0.080915	0.080609	0.080548	0.080671	0.080942	0.081358	0.081885	0.082521	0.083259	0.08409	0.085022	0.086042	0.087149	0.088342	0.089618	0.090973	0.092405	0.093904	0.095459	0.097051	0.098878	0.10084	0.10284	0.10489	0.10702	0.10923	0.11152	0.1139	0.11637
0.027666	0.043137	0.06371	0.08916	0.11827	0.14879	0.17769	0.20168	0.21796	0.22483	0.2221	0.21111	0.19464	0.17472	0.15455	0.13616	0.12076	0.10873	0.099896	0.093727	0.0896	0.086936	0.085279	0.084294	0.08376	0.083541	0.083554	0.083749	0.084097	0.084579	0.085183	0.0859	0.086723	0.087648	0.08867	0.089787	0.090996	0.092293	0.093676	0.095142	0.09668	0.098284	0.099935	0.10164	0.10371	0.10578	0.1079	0.11009	0.11235	0.1147
0.0044423	0.0084394	0.015119	0.025544	0.040706	0.061197	0.086836	0.11636	0.14737	0.1766	0.20057	0.21635	0.22232	0.21854	0.20661	0.18925	0.16947	0.14997	0.13265	0.11852	0.10776	0.10005	0.09476	0.091288	0.08909	0.087746	0.086977	0.086597	0.086499	0.086615	0.086906	0.087351	0.087924	0.088623	0.089455	0.090368	0.091399	0.092531	0.093759	0.095082	0.096496	0.097995	0.099579	0.10123	0.10294	0.10467	0.10671	0.10887	0.11106	0.11331
0.00040054	0.00094067	0.0020735	0.0042898	0.0083308	0.015189	0.026004	0.041822	0.063211	0.08984	0.12018	0.15147	0.18016	0.20262	0.21609	0.21936	0.21306	0.19924	0.18104	0.16151	0.14314	0.12748	0.11517	0.10611	0.099799	0.095587	0.09289	0.09121	0.090216	0.089689	0.089486	0.08953	0.089771	0.09018	0.090737	0.091428	0.092244	0.093178	0.094222	0.095374	0.096628	0.097982	0.099429	0.10097	0.10259	0.1043	0.10606	0.10786	0.10984	0.11212
2.0137e-05	5.9346e-05	0.00016333	0.00041978	0.0010076	0.0022593	0.0047327	0.0092647	0.016955	0.029018	0.046478	0.069715	0.098003	0.12929	0.15998	0.18686	0.20641	0.21572	0.21472	0.20487	0.18894	0.17021	0.15156	0.13505	0.12168	0.11162	0.1045	0.099698	0.096577	0.094617	0.093435	0.092779	0.092491	0.092477	0.092679	0.093064	0.093609	0.094299	0.095121	0.096069	0.097134	0.09832	0.099597	0.10099	0.10248	0.10406	0.10573	0.10748	0.1093	0.11113
5.5999e-07	2.1033e-06	7.3381e-06	2.3781e-05	7.1591e-05	0.00020023	0.00052042	0.0012573	0.0028242	0.0059011	0.011475	0.020778	0.035057	0.055164	0.08103	0.11126	0.14304	0.17253	0.19578	0.20979	0.21329	0.20708	0.19343	0.17609	0.15773	0.14092	0.12699	0.11633	0.10869	0.10349	0.10007	0.097918	0.096602	0.095849	0.095498	0.095441	0.095619	0.095991	0.096535	0.097232	0.09807	0.099039	0.10016	0.10134	0.10266	0.10409	0.10562	0.10726	0.10898	0.11078
8.5383e-09	4.1521e-08	1.8647e-07	7.7375e-07	2.9655e-06	1.05e-05	3.4351e-05	0.00010387	0.00029039	0.00075087	0.0017967	0.0039804	0.0081697	0.015546	0.027451	0.04502	0.068663	0.097517	0.1292	0.16005	0.18591	0.20325	0.21018	0.20695	0.19563	0.17946	0.16173	0.14505	0.13101	0.12014	0.11229	0.1069	0.10335	0.10108	0.099687	0.098882	0.098494	0.098416	0.098583	0.098957	0.09951	0.10022	0.10109	0.10208	0.10321	0.10446	0.10583	0.1073	0.10888	0.11056
7.0787e-11	4.5261e-10	2.6583e-09	1.4339e-08	7.1032e-08	3.2318e-07	1.3507e-06	5.1865e-06	1.8304e-05	5.9394e-05	0.00017728	0.00048703	0.0012322	0.0028733	0.0061798	0.012269	0.022511	0.038212	0.06009	0.087682	0.11895	0.1504	0.17779	0.19726	0.20651	0.20539	0.19576	0.18078	0.16381	0.14759	0.1338	0.12307	0.11529	0.10993	0.10638	0.1041	0.10269	0.10187	0.10147	0.1014	0.10157	0.10196	0.10253	0.10328	0.10417	0.10521	0.10638	0.10767	0.10908	0.11061
3.1677e-13	2.7044e-12	2.1087e-11	1.5013e-10	9.759e-10	5.7915e-09	3.1381e-08	1.5528e-07	7.0183e-07	2.8986e-06	1.0945e-05	3.7801e-05	0.00011949	0.00034597	0.00091819	0.0022357	0.0049991	0.010276	0.019442	0.033905	0.054581	0.081253	0.11211	0.14375	0.17188	0.19247	0.20298	0.20308	0.19456	0.1805	0.16432	0.14877	0.13553	0.12523	0.11775	0.11261	0.1092	0.10699	0.10562	0.10482	0.10444	0.10438	0.10458	0.105	0.10561	0.10639	0.10732	0.10841	0.10962	0.11097
7.6121e-16	8.8081e-15	9.2548e-14	8.8271e-13	7.6408e-12	6.0019e-11	4.2782e-10	2.7675e-09	1.6252e-08	8.6656e-08	4.1973e-07	1.8478e-06	7.3945e-06	2.6944e-05	8.9443e-05	0.00027056	0.00074681	0.0018829	0.0043411	0.0091643	0.01774	0.031537	0.051579	0.077772	0.10851	0.14	0.16829	0.18914	0.19996	0.20044	0.19242	0.17903	0.16362	0.1489	0.13644	0.1268	0.11984	0.11503	0.11184	0.10977	0.10848	0.10774	0.1074	0.10738	0.10762	0.10807	0.10873	0.10956	0.11054	0.11168
9.7957e-19	1.5589e-17	2.2395e-16	2.9031e-15	3.3951e-14	3.5808e-13	3.4059e-12	2.9215e-11	2.2603e-10	1.5778e-09	9.9399e-09	5.6544e-08	2.906e-07	1.3502e-06	5.6765e-06	2.1611e-05	7.4578e-05	0.00023354	0.00066435	0.0017187	0.0040516	0.0087118	0.017109	0.03076	0.050721	0.076895	0.10748	0.13896	0.16692	0.18726	0.19755	0.19768	0.18966	0.17669	0.16206	0.14829	0.13679	0.12798	0.12164	0.11728	0.11437	0.11248	0.1113	0.11063	0.11036	0.11039	0.11068	0.11119	0.1119	0.11279
6.7409e-22	1.4967e-20	2.9824e-19	5.3299e-18	8.5401e-17	1.2264e-15	1.5784e-14	1.8203e-13	1.8811e-12	1.7426e-11	1.4473e-10	1.0782e-09	7.2084e-09	4.3278e-08	2.335e-07	1.1332e-06	4.9516e-06	1.9499e-05	6.929e-05	0.00022245	0.00064608	0.0017001	0.0040593	0.0088103	0.017412	0.031408	0.051817	0.078404	0.10915	0.14036	0.16751	0.18665	0.19568	0.19485	0.18647	0.1738	0.15998	0.14727	0.13685	0.12896	0.12332	0.11943	0.11683	0.11514	0.11409	0.11352	0.11332	0.11343	0.11378	0.11436
2.4773e-25	7.7844e-24	2.1818e-22	5.4513e-21	1.2135e-19	2.406e-18	4.2476e-17	6.676e-16	9.3415e-15	1.1638e-13	1.2914e-12	1.2766e-11	1.1248e-10	8.8396e-10	6.2e-09	3.8845e-08	2.176e-07	1.091e-06	4.9019e-06	1.9759e-05	7.1564e-05	0.00023321	0.00068485	0.0018154	0.0043518	0.0094521	0.018641	0.033459	0.054803	0.082178	0.1132	0.1439	0.16971	0.187	0.19414	0.19194	0.183	0.1706	0.15767	0.14613	0.13684	0.12991	0.12496	0.12156	0.11927	0.11778	0.11687	0.11642	0.11631	0.1165
4.8519e-29	2.1882e-27	8.749e-26	3.0988e-24	9.7169e-23	2.6964e-21	6.6192e-20	1.4371e-18	2.7593e-17	4.6854e-16	7.0376e-15	9.3531e-14	1.1002e-12	1.1464e-11	1.0585e-10	8.6706e-10	6.3048e-09	4.0743e-08	2.3426e-07	1.1999e-06	5.483e-06	2.2384e-05	8.1764e-05	0.00026775	0.00078724	0.0020824	0.0049661	0.0107	0.020881	0.037005	0.059737	0.088146	0.1194	0.14921	0.17311	0.18791	0.19271	0.18891	0.17939	0.16737	0.15542	0.1451	0.13695	0.13094	0.12666	0.1237	0.12171	0.12043	0.11967	0.11933
5.0417e-33	3.3178e-31	1.9163e-29	9.7674e-28	4.3738e-26	1.7219e-24	5.957e-23	1.8106e-21	4.8337e-20	1.1335e-18	2.3349e-17	4.226e-16	6.723e-15	9.4056e-14	1.158e-12	1.2554e-11	1.1997e-10	1.0114e-09	7.5324e-09	4.9611e-08	2.8938e-07	1.4972e-06	6.8812e-06	2.8145e-05	0.00010262	0.00033425	0.00097437	0.0025483	0.0059912	0.012697	0.024319	0.04223	0.066714	0.096266	0.12749	0.15588	0.17722	0.18902	0.19121	0.18579	0.17583	0.16434	0.15347	0.14436	0.13731	0.13213	0.12845	0.12589	0.12418	0.1231
2.7952e-37	2.7085e-35	2.2973e-33	1.7041e-31	1.1052e-29	6.2549e-28	3.091e-26	1.3326e-24	5.0116e-23	1.644e-21	4.7039e-20	1.1744e-18	2.5586e-17	4.8669e-16	8.0878e-15	1.175e-13	1.4936e-12	1.6628e-11	1.6231e-10	1.3909e-09	1.0479e-08	6.9501e-08	4.0649e-07	2.1e-06	9.6008e-06	3.8923e-05	0.00014021	0.00044972	0.0012875	0.003298	0.0075786	0.015667	0.029229	0.049381	0.075847	0.10641	0.13712	0.1634	0.18155	0.18998	0.18951	0.18265	0.17251	0.16172	0.15198	0.14403	0.13796	0.13351	0.13034	0.12815
8.2204e-42	1.1922e-39	1.5035e-37	1.6473e-35	1.5667e-33	1.2924e-31	9.2408e-30	5.725e-28	3.0723e-26	1.4279e-24	5.749e-23	2.004e-21	6.0533e-20	1.5848e-18	3.5983e-17	7.0908e-16	1.2133e-14	1.8048e-13	2.3366e-12	2.6352e-11	2.594e-10	2.2307e-09	1.6787e-08	1.1079e-07	6.4209e-07	3.2751e-06	1.4733e-05	5.8577e-05	0.00020633	0.00064547	0.001798	0.0044719	0.0099598	0.019931	0.035957	0.058719	0.087193	0.11836	0.14784	0.17122	0.18564	0.19056	0.18763	0.17967	0.16963	0.15967	0.15103	0.14412	0.1389	0.13506
1.2636e-46	2.7814e-44	5.2887e-42	8.6771e-40	1.2272e-37	1.495e-35	1.5676e-33	1.4141e-31	1.0971e-29	7.3183e-28	4.197e-26	2.0696e-24	8.9062e-23	3.2479e-21	1.0194e-19	2.756e-18	6.4222e-17	1.2912e-15	2.2421e-14	3.3666e-13	4.3769e-12	4.9356e-11	4.8332e-10	4.1179e-09	3.0583e-08	1.9837e-07	1.1262e-06	5.6083e-06	2.4559e-05	9.478e-05	0.00032329	0.00097715	0.002625	0.0062867	0.013468	0.025901	0.044898	0.07047	0.10068	0.13174	0.15906	0.17881	0.18918	0.1907	0.18568	0.17703	0.16734	0.15827	0.15063	0.14462
1.051e-51	3.56e-49	1.0344e-46	2.5755e-44	5.4891e-42	1.0004e-39	1.5582e-37	2.0727e-35	2.3538e-33	2.2813e-31	1.8865e-29	1.3282e-27	8.0186e-26	4.1234e-24	1.8111e-22	6.7992e-21	2.1833e-19	6.0024e-18	1.4334e-16	2.8967e-15	5.0296e-14	7.5145e-13	9.6764e-12	1.0758e-10	1.0344e-09	8.623e-09	6.2421e-08	3.9334e-07	2.1627e-06	1.0402e-05	4.3875e-05	0.00016276	0.00053256	0.0015416	0.003961	0.0090647	0.018546	0.034061	0.056417	0.084722	0.11603	0.14599	0.17019	0.18572	0.19197	0.19044	0.18384	0.17489	0.1657	0.15748
4.6455e-57	2.4547e-54	1.1055e-51	4.2343e-49	1.3782e-46	3.8084e-44	8.9272e-42	1.774e-39	2.9867e-37	4.2589e-35	5.1397e-33	5.2589e-31	4.5541e-29	3.3406e-27	2.0769e-25	1.0949e-23	4.8992e-22	1.8614e-20	6.0145e-19	1.6544e-17	3.8792e-16	7.7656e-15	1.3294e-13	1.9733e-12	2.482e-11	2.6848e-10	2.5028e-09	2.0155e-08	1.4052e-07	8.5045e-07	4.4794e-06	2.0591e-05	8.2846e-05	0.00029265	0.00091048	0.0025034	0.0061055	0.01326	0.025751	0.044926	0.07079	0.10135	0.13277	0.16046	0.18066	0.19166	0.19403	0.18999	0.18227	0.1733
1.0901e-62	9.1116e-60	6.4422e-57	3.8473e-54	1.9383e-51	8.2216e-49	2.9391e-46	8.8394e-44	2.2352e-41	4.7503e-39	8.4609e-37	1.2725e-34	1.6049e-32	1.6999e-30	1.5141e-28	1.1341e-26	7.1511e-25	3.7994e-23	1.7024e-21	6.4414e-20	2.0607e-18	5.5833e-17	1.2831e-15	2.5056e-14	4.1659e-13	5.9092e-12	7.252e-11	7.5336e-10	6.7236e-09	5.1684e-08	3.4311e-07	1.9726e-06	9.8499e-06	4.285e-05	0.00016293	0.00054326	0.0015943	0.0041333	0.0095049	0.019473	0.035711	0.058936	0.088072	0.11998	0.15021	0.17447	0.19005	0.19654	0.1955	0.18949
1.3913e-68	1.8645e-65	2.0981e-62	1.9796e-59	1.5639e-56	1.0333e-53	5.7041e-51	2.5736e-48	9.897e-46	3.1736e-43	8.4827e-41	1.8897e-38	3.5086e-36	5.4263e-34	7.0001e-32	7.5389e-30	6.7787e-28	5.093e-26	3.202e-24	1.6853e-22	7.4375e-21	2.7557e-19	8.5943e-18	2.2582e-16	5.0101e-15	9.4065e-14	1.4978e-12	2.0274e-11	2.3388e-10	2.332e-09	1.9687e-08	1.4281e-07	8.9291e-07	4.8264e-06	2.2626e-05	9.2308e-05	0.00032886	0.001027	0.0028224	0.0068546	0.014778	0.028424	0.049036	0.076341	0.108	0.13993	0.16758	0.18745	0.19814	0.20043
7.9135e-75	1.7276e-71	3.1436e-68	4.7602e-65	5.9902e-62	6.2555e-59	5.4155e-56	4.4544e-53	2.6377e-50	1.2919e-47	5.2316e-45	1.7513e-42	4.8463e-40	1.1087e-37	2.0976e-35	3.2205e-33	4.1759e-31	4.4867e-29	3.9967e-27	2.9568e-25	1.8198e-23	9.3266e-22	3.9883e-20	1.4249e-18	4.2621e-17	1.0698e-15	2.2581e-14	4.0191e-13	6.0462e-12	7.7093e-11	8.3551e-10	7.7195e-09	6.1634e-08	4.1744e-07	2.4332e-06	1.2248e-05	5.3426e-05	0.0002027	0.00067152	0.0019504	0.0049888	0.011289	0.022718	0.040878	0.066179	0.097058	0.13002	0.16039	0.18416	0.19901
2.6397e-81	9.5289e-78	2.8452e-74	7.0146e-71	1.4257e-67	2.4262e-64	3.3297e-61	3.8117e-58	3.5289e-55	2.6818e-52	1.67e-49	8.5262e-47	3.5679e-44	1.2243e-41	3.4444e-39	8.9993e-37	1.701e-34	2.6416e-32	3.3738e-30	3.5476e-28	3.02e-26	2.1628e-24	1.2806e-22	6.2827e-21	2.5598e-19	8.6766e-18	2.453e-16	5.7955e-15	1.1477e-13	1.9104e-12	2.6802e-11	3.1795e-10	3.1991e-09	2.7393e-08	2.0238e-07	1.267e-06	6.8213e-06	3.1698e-05	0.00012763	0.00044705	0.0013681	0.0036744	0.0087035	0.018277	0.034223	0.057495	0.087277	0.12063	0.15318	0.18046
2.7252e-88	1.6434e-84	8.1366e-81	3.3097e-77	1.9528e-73	5.2928e-70	1.17e-66	2.1072e-63	3.1069e-60	3.7043e-57	3.5908e-54	2.8285e-51	1.8108e-48	9.3257e-46	3.9845e-43	1.3908e-40	3.8881e-38	8.8505e-36	1.6425e-33	2.4879e-31	3.4587e-29	3.4954e-27	2.8962e-25	1.9363e-23	1.0852e-21	5.0164e-20	1.9162e-18	6.0692e-17	1.5974e-15	3.5039e-14	6.4215e-13	9.8691e-12	1.2756e-10	1.3892e-09	1.2858e-08	1.0099e-07	6.8367e-07	3.921e-06	1.9336e-05	8.2314e-05	0.0003038	0.00097634	0.0027451	0.0067867	0.014834	0.028832	0.050157	0.078649	0.11203	0.14624
2.7009e-95	2.7584e-91	2.2947e-87	1.5519e-83	8.5172e-80	3.7874e-76	1.3628e-72	3.9633e-69	9.3066e-66	1.7632e-62	2.6936e-59	3.2844e-56	3.2603e-53	4.5992e-50	2.9537e-47	1.5371e-44	6.4173e-42	2.1601e-39	5.8872e-37	1.3104e-34	2.3354e-32	3.3759e-30	3.9656e-28	4.2445e-26	3.3023e-24	2.1007e-22	1.0764e-20	4.6099e-19	1.6284e-17	4.7488e-16	1.1476e-14	2.3055e-13	3.8619e-12	5.4136e-11	6.3738e-10	6.3263e-09	5.314e-08	3.7926e-07	2.3323e-06	1.2156e-05	5.451e-05	0.00021121	0.00071032	0.0020844	0.0053625	0.012166	0.024485	0.044007	0.07114	0.10426
1.3455e-102	2.3606e-98	3.3465e-94	3.8255e-90	3.5196e-86	2.5837e-82	1.5335e-78	7.2928e-75	2.7762e-71	8.4525e-68	2.1492e-64	4.1737e-61	6.4742e-58	8.0216e-55	7.9394e-52	6.2812e-49	3.9737e-46	1.9937e-43	1.4083e-40	4.5526e-38	1.1872e-35	2.4741e-33	4.1927e-31	5.6754e-29	6.2122e-27	5.5091e-25	4.424e-23	2.5875e-21	1.2358e-19	4.754e-18	1.5282e-16	4.047e-15	8.8459e-14	1.6105e-12	2.4366e-11	3.0813e-10	3.2702e-09	2.9198e-08	2.2135e-07	1.4237e-06	7.8927e-06	3.7133e-05	0.00015049	0.00052793	0.0016111	0.0043004	0.010097	0.02099	0.038885	0.064672
7.0731e-110	2.16e-105	5.2853e-101	1.0339e-96	1.5364e-92	1.916e-88	1.8997e-84	1.4955e-80	9.3362e-77	4.618e-73	1.8085e-69	5.6048e-66	7.5893e-63	1.4695e-59	2.2617e-56	2.7563e-53	2.7678e-50	2.1165e-47	1.2845e-44	6.1947e-42	2.377e-39	7.2068e-37	3.0236e-34	5.8849e-32	9.1302e-30	1.1444e-27	1.1465e-25	9.2695e-24	6.0644e-22	3.5745e-20	1.5408e-18	5.3366e-17	1.5409e-15	3.659e-14	7.1728e-13	1.1654e-11	1.5754e-10	1.7794e-09	1.6865e-08	1.3475e-07	9.117e-07	5.3001e-06	2.6059e-05	0.00011005	0.00040122	0.0012693	0.0035043	0.0084927	0.018185	0.034642
1.0102e-117	5.4571e-113	2.3422e-108	7.9683e-104	2.1441e-99	4.644e-95	7.7684e-91	1.0227e-86	1.0582e-82	8.6239e-79	5.4961e-75	2.7468e-71	1.076e-67	3.218e-64	7.7629e-61	1.4681e-57	2.1782e-54	1.4083e-51	1.2912e-48	9.3422e-46	5.5258e-43	2.4846e-40	8.8339e-38	2.4887e-35	5.5216e-33	1.6735e-30	2.3663e-28	2.6616e-26	2.3719e-24	1.7501e-22	1.0239e-20	5.3747e-19	2.0616e-17	6.4474e-16	1.6248e-14	3.4185e-13	5.9219e-12	8.5277e-11	1.0203e-09	1.0202e-08	8.5676e-08	6.0707e-07	3.6479e-06	1.886e-05	8.2684e-05	0.0003121	0.0010203	0.0029044	0.0072437	0.015935
7.1542e-126	6.9267e-121	5.2838e-116	3.1676e-111	1.489e-106	5.4774e-102	1.5738e-97	3.5267e-93	6.1551e-89	8.3573e-85	8.8205e-81	7.8655e-77	4.9988e-73	2.5018e-69	9.5781e-66	2.8531e-62	6.5894e-59	1.1833e-55	1.6246e-52	1.7724e-49	1.5084e-46	5.6136e-44	2.9354e-41	1.2082e-38	4.0343e-36	1.0269e-33	2.0657e-31	3.2676e-29	6.9608e-27	6.9898e-25	5.5856e-23	3.5917e-21	1.8523e-19	8.5382e-18	2.877e-16	7.8954e-15	1.7453e-13	3.2186e-12	4.8966e-11	6.1736e-10	6.4807e-09	5.6929e-08	4.2062e-07	2.6275e-06	1.4087e-05	6.3865e-05	0.00024878	0.00083727	0.0024498	0.0062698
2.9672e-134	5.2141e-129	7.1576e-124	7.6527e-119	6.3595e-114	4.075e-109	2.0335e-104	7.8411e-100	2.3329e-95	5.3492e-91	9.4438e-87	1.2828e-82	1.34e-78	1.0763e-74	6.6458e-71	3.1558e-67	1.2011e-63	3.5068e-60	7.6781e-57	1.2826e-53	1.6527e-50	1.6478e-47	1.2577e-44	7.5613e-42	1.9931e-39	7.3229e-37	2.1793e-34	4.9197e-32	8.7418e-30	1.2174e-27	2.266e-25	1.9899e-23	1.3875e-21	7.7656e-20	3.4833e-18	1.3922e-16	4.0728e-15	9.552e-14	1.8619e-12	2.9815e-11	3.9417e-10	4.3235e-09	3.955e-08	3.0336e-07	1.9617e-06	1.0755e-05	5.073e-05	0.00020317	0.0007018	0.0021039
6.4863e-143	2.0985e-137	5.2561e-132	1.0165e-126	1.5138e-121	1.7323e-116	1.5201e-111	1.021e-106	5.2414e-102	2.0539e-97	6.1374e-93	1.3974e-88	2.4233e-84	3.1885e-80	3.2053e-76	2.4534e-72	1.4305e-68	6.3574e-65	2.1554e-61	5.5814e-58	1.1937e-54	1.8268e-51	2.1213e-48	1.8959e-45	1.3046e-42	6.8702e-40	2.8327e-37	5.1548e-35	1.2979e-32	2.6366e-30	4.0693e-28	4.9466e-26	7.854e-24	5.9442e-22	3.5678e-20	1.7158e-18	6.6137e-17	2.2656e-15	5.6945e-14	1.1485e-12	1.9258e-11	2.6563e-10	3.0296e-09	2.8726e-08	2.2772e-07	1.5181e-06	8.5592e-06	4.1445e-05	0.00017004	0.0006008
7.5285e-152	4.5463e-146	2.1066e-140	7.4676e-135	2.0182e-129	4.1555e-124	6.5039e-119	7.7115e-114	6.9203e-109	4.6944e-104	2.4043e-99	9.29e-95	2.7063e-90	5.9421e-86	9.801e-82	1.2263e-77	1.1534e-73	8.1859e-70	4.3782e-66	1.7745e-62	5.4448e-59	1.2667e-55	2.2384e-52	3.2446e-49	3.3549e-46	2.6256e-43	1.5768e-40	7.2205e-38	2.5738e-35	4.0514e-33	8.7601e-31	1.5238e-28	2.0108e-26	2.086e-24	2.8036e-22	1.8049e-20	9.2242e-19	3.7621e-17	1.2329e-15	3.5838e-14	7.5534e-13	1.3192e-11	1.8887e-10	2.2291e-09	2.1805e-08	1.7789e-07	1.2173e-06	7.0307e-06	3.4815e-05	0.00014582
4.6346e-161	5.2966e-155	4.6024e-149	3.0314e-143	1.5092e-137	5.6519e-132	1.5996e-126	3.3913e-121	5.3886e-116	6.408e-111	5.696e-106	3.781e-101	1.8731e-96	6.9218e-92	1.908e-87	3.9233e-83	6.0203e-79	6.8986e-75	5.9081e-71	3.7862e-67	1.818e-63	6.5407e-60	1.7723e-56	3.6177e-53	5.5756e-50	6.5039e-47	6.188e-44	4.1992e-41	2.1565e-38	8.4808e-36	2.5505e-33	5.9595e-31	6.2456e-29	9.1612e-27	1.0187e-24	8.8355e-23	9.9826e-21	5.4017e-19	2.3203e-17	7.9633e-16	2.4165e-14	5.3748e-13	9.5762e-12	1.416e-10	1.7209e-09	1.729e-08	1.445e-07	1.0109e-06	5.9574e-06	3.0055e-05
1.9178e-170	4.2043e-164	6.9417e-158	8.6026e-152	7.9817e-146	5.5298e-140	2.2616e-134	8.6832e-129	2.4738e-123	5.2209e-118	8.1536e-113	9.4081e-108	8.0246e-103	5.0508e-98	2.3465e-93	8.0479e-89	2.0382e-84	3.8098e-80	5.2764e-76	5.4046e-72	4.104e-68	2.3141e-64	9.7069e-61	3.0358e-57	7.0854e-54	1.2405e-50	1.6314e-47	1.6163e-44	1.2995e-41	7.4254e-39	3.2015e-36	1.0542e-33	2.6516e-31	2.9774e-29	4.5369e-27	5.5347e-25	5.12e-23	3.6939e-21	3.4533e-19	1.5484e-17	5.5367e-16	1.5852e-14	4.0093e-13	7.3596e-12	1.1182e-10	1.3927e-09	1.4305e-08	1.2195e-07	8.6857e-07	5.2029e-06
3.1897e-180	1.3606e-173	4.3304e-167	1.0249e-160	1.7982e-154	2.3323e-148	2.2307e-142	1.6418e-136	8.4786e-131	3.2101e-125	8.8982e-120	1.8039e-114	2.672e-109	2.3085e-104	1.8287e-99	1.0579e-94	4.4694e-90	1.3777e-85	3.1219e-81	5.1679e-77	6.2731e-73	5.5929e-69	3.6697e-65	1.7758e-61	6.3524e-58	1.6843e-54	3.3198e-51	4.8738e-48	5.3574e-45	4.4194e-42	2.7459e-39	1.3922e-36	4.9545e-34	1.3443e-31	2.7852e-29	2.5878e-27	3.2912e-25	3.2492e-23	2.4722e-21	2.3924e-19	1.1185e-17	4.1386e-16	1.222e-14	3.1787e-13	6.0702e-12	9.2897e-11	1.1801e-09	1.2335e-08	1.068e-07	7.7137e-07
2.993e-190	2.5184e-183	1.5658e-176	7.1684e-170	2.4087e-163	5.9227e-157	1.0631e-150	1.3895e-144	1.3198e-138	9.0941e-133	4.4752e-127	1.6174e-121	4.2265e-116	7.9804e-111	1.1362e-105	1.1182e-100	7.9521e-96	3.2795e-91	1.2237e-86	3.3078e-82	6.4864e-78	9.2404e-74	9.5827e-70	7.2486e-66	4.0089e-62	1.6253e-58	4.846e-55	1.0656e-51	1.7343e-48	2.0948e-45	1.8877e-42	1.273e-39	6.6801e-37	2.6572e-34	7.6779e-32	1.6883e-29	2.8504e-27	2.1682e-25	2.2701e-23	1.797e-21	1.106e-19	8.7235e-18	3.2624e-16	1.005e-14	2.674e-13	5.207e-12	8.1053e-11	1.0451e-09	1.1068e-08	9.6937e-08
9.9619e-201	1.6785e-193	2.07e-186	1.8619e-179	1.3314e-172	6.3044e-166	2.1586e-159	5.3252e-153	9.4484e-147	1.199e-140	1.0951e-134	9.4214e-129	4.3875e-123	1.4602e-117	3.464e-112	5.8153e-107	7.0645e-102	6.1367e-97	3.977e-92	1.7681e-87	5.6384e-83	1.0435e-78	1.7274e-74	2.063e-70	1.7814e-66	1.1156e-62	5.0794e-59	1.687e-55	4.1016e-52	7.3265e-49	9.6535e-46	9.4141e-43	6.8319e-40	3.7031e-37	1.6107e-34	4.9652e-32	1.1511e-29	2.0288e-27	1.6033e-25	1.6946e-23	1.4253e-21	9.032e-20	7.3276e-18	2.85e-16	8.8003e-15	2.382e-13	4.7052e-12	7.4141e-11	9.6592e-10	1.0315e-08
2.9684e-211	1.0124e-203	2.1163e-196	3.6733e-189	4.7153e-182	3.1702e-175	3.0317e-168	1.4259e-161	4.7778e-155	1.1357e-148	1.914e-142	2.2844e-136	2.1095e-130	1.2582e-124	5.3021e-119	1.575e-113	4.3114e-108	6.3824e-103	6.6844e-98	4.8922e-93	2.5765e-88	1.0045e-83	2.6705e-79	4.0947e-75	5.5741e-71	5.4415e-67	3.82e-63	1.9346e-59	7.0845e-56	1.8888e-52	3.6699e-49	5.2236e-46	5.4721e-43	4.2342e-40	2.4347e-37	1.0446e-34	3.5896e-32	8.7538e-30	1.6037e-27	2.2464e-25	1.4243e-23	1.2305e-21	8.0314e-20	6.5865e-18	2.6148e-16	8.1866e-15	2.0419e-13	4.4695e-12	7.095e-11	9.2979e-10
3.2453e-222	2.932e-214	1.5042e-206	5.4134e-199	1.3868e-191	2.5208e-184	3.2409e-177	2.9394e-170	1.8762e-163	8.4107e-157	2.5078e-150	5.5093e-144	6.9936e-138	8.0639e-132	6.0785e-126	3.1973e-120	1.1749e-114	3.2954e-109	5.9034e-104	9.6055e-99	8.4186e-94	5.1818e-89	2.2148e-84	6.7723e-80	1.5236e-75	2.3305e-71	2.0609e-67	1.6056e-63	8.9569e-60	3.5895e-56	1.0366e-52	2.1731e-49	3.3119e-46	3.6909e-43	3.0217e-40	1.8278e-37	8.2072e-35	2.9379e-32	7.4236e-30	1.4056e-27	2.0196e-25	1.3078e-23	1.1527e-21	7.6501e-20	6.3689e-18	2.5557e-16	8.0684e-15	2.025e-13	4.4524e-12	7.0873e-11
2.4261e-233	3.5572e-225	3.7048e-217	3.4946e-209	1.9085e-201	6.9153e-194	1.7124e-186	3.0954e-179	3.8133e-172	3.1933e-165	1.8566e-158	7.6116e-152	2.1657e-145	4.2565e-139	5.7761e-133	5.1039e-127	2.7318e-121	1.3154e-115	4.078e-110	8.7415e-105	1.4168e-99	1.4571e-94	1.3425e-89	6.6639e-85	2.3094e-80	5.5494e-76	9.8813e-72	1.1898e-67	8.2633e-64	5.0255e-60	2.1808e-56	6.7782e-53	1.516e-49	2.4515e-46	2.8819e-43	2.4752e-40	1.5614e-37	7.2778e-35	2.5195e-32	6.9983e-30	1.3571e-27	1.9895e-25	1.3076e-23	1.1681e-21	7.8336e-20	4.058e-18	2.6534e-16	8.4009e-15	2.1108e-13	4.6395e-12
9.3667e-245	2.9008e-236	6.3145e-228	9.6199e-220	1.0138e-211	1.0167e-203	5.1636e-196	1.8098e-188	4.3659e-181	7.2341e-174	8.2155e-167	6.3849e-160	3.3917e-153	1.2285e-146	3.0415e-140	4.9591e-134	5.7104e-128	4.4995e-122	2.4217e-116	8.3685e-111	1.8954e-105	3.2892e-100	3.9199e-95	3.5061e-90	1.9827e-85	9.9184e-81	2.6847e-76	5.0033e-72	6.8827e-68	6.3771e-64	3.406e-60	1.5841e-56	5.2438e-53	1.2411e-49	2.1109e-46	2.5941e-43	2.3164e-40	1.5119e-37	7.256e-35	2.5753e-32	7.2503e-30	1.4402e-27	2.1394e-25	2.4148e-23	1.2422e-21	8.5942e-20	4.4609e-18	2.9169e-16	9.2146e-15	2.3067e-13
1.9021e-256	1.2621e-247	5.8249e-239	1.8614e-230	4.1014e-222	8.078e-214	8.7917e-206	6.1795e-198	2.9557e-190	9.5425e-183	2.0993e-175	3.1425e-168	3.149e-161	2.1369e-154	9.7799e-148	3.0175e-141	6.2765e-135	8.7969e-129	8.1482e-123	5.1545e-117	2.2337e-111	6.5586e-106	1.0212e-100	1.5036e-95	1.3977e-90	9.6772e-86	4.2126e-81	1.6085e-76	3.316e-72	4.6883e-68	4.8718e-64	3.4017e-60	1.3705e-56	4.7846e-53	1.1871e-49	2.1039e-46	2.68e-43	2.4677e-40	1.6527e-37	8.1001e-35	2.9244e-32	8.3463e-30	1.6734e-27	2.5032e-25	2.8335e-23	1.4573e-21	1.0067e-19	5.2058e-18	3.3841e-16	1.0612e-14
2.1039e-268	3.0335e-259	3.0098e-250	2.0456e-241	9.4798e-233	2.9841e-224	8.7446e-216	1.2492e-207	1.1758e-199	7.5795e-192	3.2248e-184	9.4392e-177	1.8177e-169	2.3338e-162	1.9964e-155	1.1351e-148	4.3065e-142	1.0893e-135	1.8369e-129	2.0673e-123	1.5534e-117	7.5882e-112	2.5612e-106	5.8193e-101	8.3319e-96	5.0893e-91	5.5231e-86	2.8831e-81	9.4236e-77	2.68e-72	4.1143e-68	4.3211e-64	3.3229e-60	1.4052e-56	5.1239e-53	1.3203e-49	2.4172e-46	3.1631e-43	2.9773e-40	2.0291e-37	1.0078e-34	3.6731e-32	9.8861e-30	2.1198e-27	3.1694e-25	3.5765e-23	1.8292e-21	1.2542e-19	6.4262e-18	4.1295e-16
1.2145e-280	3.8545e-271	8.3278e-262	1.2189e-252	1.2031e-243	7.9753e-235	3.5376e-226	1.4479e-217	2.8156e-209	3.6496e-201	3.1293e-193	1.7722e-185	6.6171e-178	1.6272e-170	2.5772e-163	2.7437e-156	1.9214e-149	8.8544e-143	2.6715e-136	5.3634e-130	7.0835e-124	6.1842e-118	3.5761e-112	1.3723e-106	3.411e-101	5.82e-96	6.2181e-91	2.8266e-86	2.2724e-81	8.7212e-77	2.0931e-72	4.3343e-68	4.7932e-64	3.7158e-60	2.0749e-56	6.4071e-53	1.6987e-49	3.1832e-46	4.2428e-43	4.0481e-40	2.785e-37	1.3909e-34	5.079e-32	1.3651e-29	2.9146e-27	4.3262e-25	4.8368e-23	2.4465e-21	1.6555e-19	8.3596e-18
3.4827e-293	2.4811e-283	1.1899e-273	3.8222e-264	8.185e-255	1.1635e-245	1.0928e-236	9.2923e-228	3.9713e-219	1.0815e-210	1.8282e-202	2.1167e-194	1.4652e-186	6.9561e-179	2.1546e-171	4.3357e-164	5.6671e-157	4.7092e-150	2.6002e-143	9.3441e-137	2.1884e-130	3.3269e-124	3.3415e-118	2.1919e-112	9.4515e-107	2.6859e-101	4.9183e-96	6.1408e-91	4.7695e-86	1.5769e-81	9.164e-77	2.5319e-72	4.5547e-68	6.4455e-64	5.109e-60	2.9438e-56	9.304e-53	2.5143e-49	4.7796e-46	6.4329e-43	6.1718e-40	4.2512e-37	2.1186e-34	7.6932e-32	2.0504e-29	4.3289e-27	6.3395e-25	6.9779e-23	3.4719e-21	2.3059e-19
3.9623e-306	6.4545e-296	6.9993e-286	5.0192e-276	2.8336e-266	9.3897e-257	1.8918e-247	2.4815e-238	3.1405e-229	1.7631e-220	6.2393e-212	1.4057e-203	2.0479e-195	1.9612e-187	1.1747e-179	4.5591e-172	1.063e-164	1.6775e-157	1.7041e-150	1.1123e-143	4.5687e-137	1.2363e-130	2.1603e-124	2.4301e-118	1.7918e-112	8.5687e-107	2.6766e-101	5.4789e-96	7.1967e-91	6.4121e-86	3.534e-81	1.2837e-76	3.4188e-72	6.6575e-68	1.017e-63	8.2663e-60	4.8648e-56	1.8985e-52	4.2547e-49	8.136e-46	1.0963e-42	1.0488e-39	7.1777e-37	3.5421e-34	1.2699e-31	3.333e-29	6.9122e-27	9.9237e-25	1.0691e-22	5.2054e-21
0	8.0218e-309	3.0472e-298	4.9132e-288	5.1597e-278	3.513e-268	1.5442e-258	4.3655e-249	7.9104e-240	1.5127e-230	1.1014e-221	5.0906e-213	1.7121e-204	3.1356e-196	3.684e-188	2.8166e-180	1.3277e-172	4.031e-165	7.4557e-158	8.6902e-151	6.5968e-144	3.1926e-137	9.8476e-131	1.8983e-124	2.3969e-118	1.945e-112	1.0179e-106	3.4458e-101	7.589e-96	1.0906e-90	1.0022e-85	6.2296e-81	2.0127e-76	6.0462e-72	1.2116e-67	1.57e-63	1.5843e-59	8.9473e-56	3.6512e-52	8.1897e-49	1.5604e-45	2.0874e-42	1.9753e-39	1.3328e-36	6.4649e-34	2.2724e-31	5.8335e-29	1.1806e-26	1.6516e-24	1.7314e-22
0	0	2.5894e-311	1.5851e-300	3.7188e-290	5.5919e-280	5.2512e-270	3.2002e-260	1.2351e-250	3.0111e-241	1.0158e-231	1.1969e-222	7.1259e-214	2.9183e-205	6.825e-197	9.9723e-189	1.0368e-180	5.8379e-173	2.0675e-165	4.6921e-158	6.6288e-151	5.8459e-144	3.0367e-137	1.0514e-130	2.3055e-124	3.1363e-118	2.7765e-112	1.5704e-106	5.6943e-101	1.3323e-95	2.0179e-90	1.9457e-85	1.2512e-80	4.9371e-76	1.2802e-71	2.4067e-67	3.2826e-63	3.4811e-59	1.9667e-55	8e-52	1.7799e-48	3.3508e-45	4.4136e-42	4.0989e-39	2.706e-36	1.2809e-33	4.3838e-31	1.0935e-28	2.1461e-26	2.9085e-24
0	0	0	7.6952e-314	2.5423e-302	8.6003e-292	1.8173e-281	2.4336e-271	2.0382e-261	1.0643e-251	3.455e-242	1.4214e-232	1.8703e-223	1.4149e-214	6.5033e-206	2.4852e-197	4.0516e-189	5.0824e-181	3.4477e-173	1.6336e-165	4.1562e-158	6.6485e-151	6.6977e-144	4.0859e-137	1.5292e-130	3.6754e-124	5.5562e-118	5.1798e-112	3.1261e-106	1.1936e-100	2.9432e-95	4.6415e-90	4.7264e-85	3.054e-80	1.3204e-75	2.0856e-71	6.1019e-67	8.3407e-63	8.8173e-59	4.9371e-55	1.9834e-51	4.3392e-48	8.0045e-45	1.0298e-41	9.3129e-39	5.9715e-36	2.7392e-33	9.0666e-31	2.1837e-28	4.1307e-26
0	0	0	0	3.8476e-314	8.7025e-304	4.1993e-293	1.2561e-282	2.3199e-272	2.6369e-262	1.5334e-252	6.5162e-243	1.6794e-233	5.9444e-224	5.676e-215	3.2607e-206	1.1051e-197	2.3247e-189	2.9709e-181	2.9274e-173	1.4108e-165	4.5932e-158	9.6739e-151	1.0733e-143	7.413e-137	3.0793e-130	7.8101e-124	1.2647e-117	1.2809e-111	7.9644e-106	3.1937e-100	8.1207e-95	1.3166e-89	1.3697e-84	8.9971e-80	3.9157e-75	1.0363e-70	1.8062e-66	2.4486e-62	2.5555e-58	1.4216e-54	5.5253e-51	1.4275e-47	2.1127e-44	2.6342e-41	2.3023e-38	1.4236e-35	6.2858e-33	1.999e-30	4.6201e-28
0	0	0	0	0	0	4.6424e-305	3.1261e-294	1.2841e-283	3.2038e-273	4.8405e-263	4.4172e-253	2.443e-243	1.5513e-233	2.9996e-224	3.4867e-215	2.4259e-206	1.0159e-197	2.5706e-189	3.764e-181	3.3838e-173	2.3724e-165	7.6071e-158	1.7725e-150	2.4115e-143	1.7881e-136	8.1163e-130	2.2475e-123	3.7529e-117	3.9823e-111	2.6323e-105	1.0649e-99	2.7726e-94	4.5683e-89	4.7981e-84	3.2309e-79	1.3726e-74	3.6018e-70	6.1916e-66	7.6064e-62	7.0055e-58	4.5589e-54	1.717e-50	4.2883e-47	6.1208e-44	7.3382e-41	6.1536e-38	3.6436e-35	1.5381e-32	4.6716e-30
0	0	0	0	0	0	0	8.5715e-306	7.6367e-295	4.1336e-284	1.3532e-273	2.3498e-263	1.8056e-253	1.2498e-243	1.0071e-233	1.9773e-224	3.4178e-215	3.1082e-206	1.3901e-197	4.055e-189	7.0739e-181	7.1777e-173	4.2924e-165	2.0224e-157	4.2966e-150	6.6194e-143	5.8737e-136	2.8265e-129	8.3645e-123	1.5221e-116	1.5772e-110	1.0704e-104	4.4117e-99	1.1614e-93	1.9225e-88	2.0145e-83	1.3168e-78	5.6429e-74	1.5653e-69	1.5812e-65	2.9138e-61	2.4924e-57	1.6314e-53	5.9081e-50	1.4149e-46	1.933e-43	2.2115e-40	1.7667e-37	9.9498e-35	3.9908e-32
0	0	0	0	0	0	0	0	1.5682e-306	1.922e-295	1.395e-284	5.8936e-274	1.4348e-263	2.0868e-253	1.7872e-243	1.0918e-233	3.1356e-224	5.1625e-215	4.1775e-206	3.1174e-197	9.5668e-189	1.8755e-180	2.1556e-172	1.4483e-164	5.6276e-157	1.3248e-149	2.3458e-142	2.3092e-135	1.2921e-128	3.946e-122	7.3701e-116	7.889e-110	5.4225e-104	2.2987e-98	5.9146e-93	9.6684e-88	1.0048e-82	6.5865e-78	2.696e-73	7.2649e-69	7.0942e-65	1.2597e-60	1.034e-56	6.47e-53	2.2344e-49	5.0903e-46	6.6063e-43	7.1617e-40	5.4128e-37	2.8811e-34
0	0	0	0	0	0	0	0	0	5.4661e-307	7.1171e-296	6.787e-285	3.6973e-274	1.3578e-263	2.44e-253	3.9132e-243	2.4348e-233	8.3113e-224	1.2353e-214	1.3966e-205	8.9856e-197	2.8173e-188	7.9543e-180	9.1236e-172	6.7099e-164	2.8594e-156	6.9987e-149	1.3426e-141	1.139e-134	7.754e-128	2.3446e-121	4.5161e-115	5.2131e-109	3.3896e-103	1.428e-97	3.6273e-92	5.8484e-87	5.8993e-82	3.7532e-77	1.4853e-72	3.846e-68	3.5968e-64	6.0962e-60	4.7591e-56	2.8219e-52	9.2175e-49	1.6407e-45	2.4265e-42	2.4751e-39	1.758e-36
0	0	0	0	0	0	0	0	0	0	4.1448e-307	8.9384e-296	1.3852e-284	5.8651e-274	1.8189e-263	4.1149e-253	8.8453e-243	6.6218e-233	2.6393e-223	5.8318e-214	7.491e-205	4.1623e-196	1.7423e-187	3.4055e-179	6.0229e-171	4.2757e-163	1.9445e-155	5.0803e-148	7.6055e-141	8.8816e-134	4.7236e-127	1.8729e-120	3.5126e-114	3.9084e-108	2.5895e-102	1.0702e-96	2.6529e-91	4.1492e-86	4.0385e-81	2.4671e-76	9.5364e-72	2.3019e-67	2.0434e-63	3.275e-59	2.4099e-55	1.3299e-51	4.1164e-48	6.8727e-45	9.5109e-42	9.0673e-39
0	0	0	0	0	0	0	0	0	0	0	4.4991e-307	1.2029e-295	1.8099e-284	1.5226e-273	7.426e-263	2.52e-252	3.2011e-242	2.6371e-232	1.269e-222	3.2254e-213	4.5043e-204	3.6425e-195	1.2606e-186	3.2033e-178	3.8951e-170	3.729e-162	1.7698e-154	4.8343e-147	7.3761e-140	6.6701e-133	4.4609e-126	1.8318e-119	3.3894e-113	3.6522e-107	2.3906e-101	9.5857e-96	2.2909e-90	3.4367e-85	3.193e-80	1.8536e-75	6.775e-71	1.5439e-66	1.2895e-62	1.9366e-58	1.3323e-54	6.9176e-51	1.975e-47	3.071e-44	3.9499e-41
0	0	0	0	0	0	0	0	0	0	0	0	7.9116e-307	3.3151e-295	6.0672e-284	5.4214e-273	3.0164e-262	1.3242e-251	2.415e-241	1.9603e-231	8.7608e-222	2.6314e-212	4.1217e-203	3.4836e-194	1.7037e-185	3.5389e-177	5.3566e-169	4.6326e-161	2.1467e-153	5.9471e-146	9.4645e-139	8.2798e-132	5.491e-125	1.6338e-118	4.0063e-112	4.3013e-106	2.7956e-100	1.0148e-94	2.3632e-89	3.2904e-84	2.8868e-79	1.5765e-74	5.4007e-70	1.15e-65	8.9606e-62	1.2499e-57	9.9326e-54	3.7824e-50	1.0103e-46	1.4535e-43
0	0	0	0	0	0	0	0	0	0	0	0	0	2.6233e-306	1.2784e-294	2.9191e-283	3.5453e-272	2.3003e-261	1.0856e-250	2.0836e-240	2.2205e-230	1.5377e-220	2.9932e-211	5.3326e-202	4.9435e-193	2.4465e-184	6.981e-176	8.3998e-168	6.0922e-160	3.8609e-152	9.5389e-145	1.5055e-137	1.3131e-130	8.7209e-124	2.6118e-117	5.7527e-111	5.9069e-105	3.651e-99	1.2567e-93	2.7588e-88	3.6048e-83	2.9562e-78	1.5034e-73	4.7859e-69	9.4265e-65	6.7961e-61	9.4464e-57	6.371e-53	2.231e-49	5.469e-46
0	0	0	0	0	0	0	0	0	0	0	0	0	0	1.5012e-305	8.4684e-294	2.233e-282	3.2019e-271	2.4673e-260	1.4274e-249	2.8565e-239	3.2487e-229	2.0589e-219	8.3807e-210	9.4462e-201	9.6086e-192	5.0858e-183	1.4358e-174	1.7557e-166	1.5398e-158	6.3307e-151	1.9616e-143	3.0179e-136	2.6151e-129	1.2663e-122	4.4906e-116	9.9748e-110	9.6136e-104	5.4189e-98	1.8011e-92	3.6866e-87	4.4731e-82	3.3939e-77	1.5922e-72	4.564e-68	8.4266e-64	8.5805e-60	7.0769e-56	4.3508e-52	1.3914e-48
0	0	0	0	0	0	0	0	0	0	0	0	0	0	0	8.3828e-305	9.7009e-293	2.97e-281	4.777e-270	5.954e-259	2.7013e-248	6.3114e-238	7.3691e-228	4.7975e-218	1.7222e-208	2.8701e-199	2.4977e-190	1.3978e-181	4.0749e-173	6.3377e-165	4.2491e-157	1.6953e-149	5.7893e-142	7.6097e-135	6.3874e-128	2.9034e-121	1.0627e-114	2.0289e-108	1.8325e-102	9.6004e-97	2.9555e-91	5.5799e-86	6.2227e-81	4.3262e-76	1.8544e-71	4.8455e-67	8.1413e-63	7.5407e-59	5.6411e-55	3.1381e-51
0	0	0	0	0	0	0	0	0	0	0	0	0	0	0	0	1.3669e-303	9.1668e-292	6.3977e-280	1.1535e-268	1.3943e-257	7.6586e-247	1.9627e-236	2.5681e-226	1.6771e-216	5.9477e-207	1.1764e-197	1.0733e-188	5.0587e-180	1.5053e-171	2.2947e-163	1.4995e-155	6.941e-148	1.8905e-140	2.3638e-133	1.8735e-126	7.9941e-120	2.5428e-113	3.6257e-107	4.0443e-101	1.9473e-95	5.4923e-90	9.465e-85	9.6054e-80	6.0614e-75	2.3523e-70	5.556e-66	7.7988e-62	7.0441e-58	4.7444e-54
0	0	0	0	0	0	0	0	0	0	0	0	0	0	0	0	0	3.7039e-302	2.8122e-290	1.0886e-278	2.151e-267	5.7357e-256	3.0579e-245	8.8769e-235	1.2307e-224	8.6616e-215	3.0419e-205	5.827e-196	7.4707e-187	2.4999e-178	7.2771e-170	1.0988e-161	8.7423e-154	2.9786e-146	7.1908e-139	8.9387e-132	6.6057e-125	2.6129e-118	7.6657e-112	9.2848e-106	1.0216e-99	4.4716e-94	1.1433e-88	1.7803e-83	1.6284e-78	9.2409e-74	3.2193e-69	6.8156e-65	7.3e-61	6.9344e-57
0	0	0	0	0	0	0	0	0	0	0	0	0	0	0	0	0	3.8476e-314	1.6474e-300	1.3873e-288	5.8684e-277	1.2486e-265	2.1715e-254	1.9929e-243	5.4446e-233	8.4104e-223	6.005e-213	2.19e-203	3.9833e-194	4.0229e-185	1.8842e-176	4.5514e-168	6.5566e-160	4.9178e-152	1.5741e-144	2.9662e-137	4.0651e-130	2.7624e-123	1.013e-116	2.7719e-110	2.9379e-104	2.9198e-98	1.1495e-92	2.637e-87	3.5953e-82	3.0006e-77	1.5179e-72	4.7072e-68	8.8619e-64	6.0058e-60
0	0	0	0	0	0	0	0	0	0	0	0	0	0	0	0	0	0	9.492e-311	8.3942e-299	1.084e-286	4.9101e-275	1.1036e-263	2.0657e-252	1.1676e-241	5.27e-231	7.3514e-221	5.7856e-211	2.0718e-201	3.6776e-192	3.4689e-183	2.1925e-174	3.5574e-166	4.8947e-158	3.4222e-150	1.0136e-142	1.7544e-135	2.1943e-128	1.3549e-121	4.4909e-115	1.1064e-108	1.1354e-102	9.3324e-97	3.3699e-91	6.6663e-86	8.056e-81	5.92e-76	2.66e-71	7.2836e-67	1.2102e-62
0	0	0	0	0	0	0	0	0	0	0	0	0	0	0	0	0	0	0	1.6499e-308	2.0566e-296	9.2442e-285	6.2764e-273	1.4358e-261	2.9327e-250	1.6545e-239	7.151e-229	9.9103e-219	7.4916e-209	2.6168e-199	4.4634e-190	3.9224e-181	2.3629e-172	3.5564e-164	4.5293e-156	2.9047e-148	7.8515e-141	1.2328e-133	1.3874e-126	7.6875e-120	2.2758e-113	4.8145e-107	5.3662e-101	3.2976e-95	1.0506e-89	1.8269e-84	1.9393e-79	1.2565e-74	4.9254e-70	1.1571e-65
0	0	0	0	0	0	0	0	0	0	0	0	0	0	0	0	0	0	0	0	3.0402e-306	3.6609e-294	3.771e-282	8.3478e-271	2.8467e-259	6.0533e-248	3.3383e-237	8.5884e-227	1.8241e-216	1.2003e-206	4.3723e-197	7.1723e-188	5.8057e-179	2.5315e-170	4.4127e-162	5.1085e-154	2.9115e-146	7.2144e-139	1.2097e-131	1.0141e-124	4.981e-118	1.2863e-111	2.61e-105	2.6846e-99	1.2736e-93	3.3496e-88	5.3699e-83	4.9636e-78	2.7993e-73	9.5438e-69
0	0	0	0	0	0	0	0	0	0	0	0	0	0	0	0	0	0	0	0	0	8.0726e-304	1.003e-291	1.0564e-279	3.4186e-268	5.5104e-257	1.6232e-245	9.011e-235	2.2405e-224	4.4848e-214	2.7941e-204	9.261e-195	1.4377e-185	1.0702e-176	4.2404e-168	7.721e-160	6.9268e-152	3.6762e-144	7.7549e-137	9.6436e-130	8.4558e-123	3.6396e-116	8.2006e-110	1.3437e-103	1.2776e-97	5.3141e-92	1.2091e-86	1.6749e-81	1.3371e-76	6.5114e-72
0	0	0	0	0	0	0	0	0	0	0	0	0	0	0	0	0	0	0	0	0	0	1.9653e-301	4.1573e-289	4.3853e-277	2.1687e-265	2.2032e-254	6.5231e-243	3.3329e-232	8.1506e-222	8.9201e-212	8.4481e-202	2.6034e-192	3.6146e-183	2.4375e-174	8.6537e-166	1.4038e-157	1.1134e-149	5.1998e-142	9.6164e-135	1.0447e-127	7.9371e-121	2.9585e-114	5.7571e-108	8.1194e-102	6.6626e-96	2.3692e-90	4.6221e-85	5.3683e-80	3.7338e-75
0	0	0	0	0	0	0	0	0	0	0	0	0	0	0	0	0	0	0	0	0	0	0	1.2161e-298	2.4496e-286	2.6504e-274	1.2703e-262	2.8325e-251	2.8706e-240	1.6018e-229	3.7622e-219	3.9035e-209	3.2634e-199	8.2398e-190	1.1263e-180	6.7605e-172	2.1188e-163	3.0207e-155	2.0879e-147	8.1018e-140	1.3566e-132	1.2728e-125	8.2774e-119	2.6423e-112	4.3933e-106	5.4709e-100	3.6885e-94	1.1257e-88	1.851e-83	1.8268e-78
0	0	0	0	0	0	0	0	0	0	0	0	0	0	0	0	0	0	0	0	0	0	0	3.0742e-311	1.0078e-295	2.2103e-283	2.2904e-271	1.0428e-259	2.1843e-248	2.0543e-237	1.0552e-226	2.2579e-216	2.1121e-206	1.584e-196	3.5498e-187	4.2687e-178	2.2476e-169	6.129e-161	7.5774e-153	4.5029e-145	1.5307e-137	2.1472e-130	1.7192e-123	9.4661e-117	2.5274e-110	4.6849e-104	3.5901e-98	2.1521e-92	5.2463e-87	7.6837e-82
0	0	0	0	0	0	0	0	0	0	0	0	0	0	0	0	0	0	0	0	0	0	0	0	3.7033e-305	1.0293e-292	2.8556e-280	2.6854e-268	1.178e-256	2.2739e-245	2.3666e-234	9.3846e-224	1.7315e-213	1.4359e-203	9.5004e-194	1.8378e-184	1.9404e-175	8.8168e-167	2.0625e-158	2.1829e-150	1.1015e-142	3.1723e-135	3.7601e-128	3.0064e-121	1.1717e-114	2.5702e-108	3.9273e-102	3.4716e-96	1.2719e-90	2.67e-85
0	0	0	0	0	0	0	0	0	0	0	0	0	0	0	0	0	0	0	0	0	0	0	0	0	1.0261e-301	2.006e-289	5.1821e-277	4.5e-265	1.7976e-253	3.1376e-242	3.8332e-231	1.0277e-220	1.6672e-210	1.2171e-200	6.9041e-191	1.1518e-181	1.0387e-172	4.0171e-164	7.951e-156	6.1573e-148	3.0111e-140	7.2583e-133	7.1885e-126	5.0699e-119	1.5502e-112	2.791e-106	3.5743e-100	2.6221e-94	8.0334e-89
0	0	0	0	0	0	0	0	0	0	0	0	0	0	0	0	0	0	0	0	0	0	0	0	0	0	3.0959e-298	5.7495e-286	9.7227e-274	1.0187e-261	3.636e-250	8.5013e-239	6.0454e-228	1.1536e-217	1.9803e-207	1.2829e-197	6.0123e-188	8.4933e-179	6.4448e-170	2.0927e-161	3.4581e-153	2.2357e-145	9.0581e-138	1.808e-130	1.4793e-123	7.4741e-117	2.1643e-110	3.2062e-104	3.2505e-98	2.0352e-92
0	0	0	0	0	0	0	0	0	0	0	0	0	0	0	0	0	0	0	0	0	0	0	0	0	0	7.9837e-311	1.2303e-294	2.1712e-282	3.2908e-270	3.0557e-258	9.3539e-247	1.9982e-235	1.1957e-224	1.949e-214	2.7494e-204	1.56e-194	6.1496e-185	7.2486e-176	4.5673e-167	1.227e-158	1.6712e-150	8.938e-143	2.961e-135	3.7591e-128	2.7291e-121	1.3333e-114	3.1103e-108	4.9475e-102	4.2493e-96
0	0	0	0	0	0	0	0	0	0	0	0	0	0	0	0	0	0	0	0	0	0	0	0	0	0	0	8.9669e-304	6.9896e-291	2.2807e-278	1.4745e-266	1.191e-254	3.1472e-243	5.7279e-232	2.9115e-221	3.9852e-211	4.7129e-201	2.2243e-191	7.2765e-182	7.1274e-173	3.6333e-164	7.9732e-156	1.1377e-147	3.8713e-140	1.0367e-132	1.0662e-125	7.4248e-119	2.4708e-112	4.5072e-106	5.7751e-100
[truncated: 151 more columns]
