# Supplementary material for: Control of quantum electrodynamical processes by shaping electron wavepackets
Source: Nat Commun. 2021 Mar 17;12:1700. doi: 10.1038/s41467-021-21367-1 (PMC7969958; doi:10.1038/s41467-021-21367-1)
Supplement: Supplementary file 3 — Source Data [file 41467_2021_21367_MOESM3_ESM.zip › Fig3/Fig3i.csv]

7.9948e-06	8.1638e-06	8.3386e-06	8.5193e-06	8.7059e-06	8.8989e-06	9.0984e-06	9.3049e-06	9.5183e-06	9.7391e-06	9.9673e-06	1.0203e-05	1.0448e-05	1.0701e-05	1.0962e-05	1.1233e-05	1.1513e-05	1.1804e-05	1.2103e-05	1.2413e-05	1.2735e-05	1.3068e-05	1.3412e-05	1.3769e-05	1.4138e-05	1.452e-05	1.4916e-05	1.5326e-05	1.575e-05	1.6189e-05	1.6644e-05	1.7114e-05	1.7601e-05	1.8106e-05	1.8627e-05	1.9167e-05	1.9726e-05	2.0304e-05	2.0903e-05	2.1524e-05	2.2161e-05	2.2822e-05	2.3505e-05	2.4211e-05	2.4941e-05	2.5695e-05	2.6472e-05	2.7275e-05	2.8103e-05	2.8958e-05
6.1338e-06	6.2593e-06	6.3899e-06	6.5233e-06	6.662e-06	6.8055e-06	6.9538e-06	7.1072e-06	7.2651e-06	7.4298e-06	7.6e-06	7.7758e-06	7.9577e-06	8.146e-06	8.3408e-06	8.5424e-06	8.7512e-06	8.9672e-06	9.1909e-06	9.4224e-06	9.6621e-06	9.9103e-06	1.0167e-05	1.0433e-05	1.0709e-05	1.0994e-05	1.129e-05	1.1595e-05	1.1912e-05	1.224e-05	1.258e-05	1.2931e-05	1.3295e-05	1.3672e-05	1.4062e-05	1.4465e-05	1.4883e-05	1.5315e-05	1.5762e-05	1.6224e-05	1.6702e-05	1.7197e-05	1.7708e-05	1.8236e-05	1.8781e-05	1.9344e-05	1.9926e-05	2.0526e-05	2.1145e-05	2.1784e-05
5.0601e-06	5.1589e-06	5.2611e-06	5.3669e-06	5.4763e-06	5.5896e-06	5.7067e-06	5.828e-06	5.9537e-06	6.0837e-06	6.218e-06	6.3583e-06	6.5017e-06	6.6511e-06	6.8057e-06	6.9657e-06	7.1306e-06	7.3032e-06	7.481e-06	7.6651e-06	7.8558e-06	8.0534e-06	8.2579e-06	8.4698e-06	8.6893e-06	8.9166e-06	9.152e-06	9.3959e-06	9.6484e-06	9.91e-06	1.0181e-05	1.0461e-05	1.0752e-05	1.1053e-05	1.1364e-05	1.1686e-05	1.202e-05	1.2365e-05	1.2722e-05	1.3091e-05	1.3474e-05	1.3869e-05	1.4277e-05	1.47e-05	1.5136e-05	1.5586e-05	1.6051e-05	1.6532e-05	1.7027e-05	1.7538e-05
4.3808e-06	4.4609e-06	4.544e-06	4.6301e-06	4.7192e-06	4.8116e-06	4.9073e-06	5.0065e-06	5.1093e-06	5.2158e-06	5.3261e-06	5.4404e-06	5.559e-06	5.6817e-06	5.809e-06	5.9409e-06	6.0775e-06	6.2192e-06	6.3659e-06	6.518e-06	6.6756e-06	6.839e-06	7.0083e-06	7.1838e-06	7.3655e-06	7.554e-06	7.7492e-06	7.9515e-06	8.1612e-06	8.3783e-06	8.6033e-06	8.8364e-06	9.0778e-06	9.3279e-06	9.5867e-06	9.855e-06	1.0133e-05	1.042e-05	1.0718e-05	1.1025e-05	1.1344e-05	1.1673e-05	1.2014e-05	1.2366e-05	1.2729e-05	1.3105e-05	1.3493e-05	1.3894e-05	1.4308e-05	1.4734e-05
3.933e-06	3.9986e-06	4.0668e-06	4.1377e-06	4.2113e-06	4.2877e-06	4.367e-06	4.449e-06	4.5349e-06	4.6237e-06	4.7159e-06	4.8115e-06	4.9109e-06	5.0139e-06	5.1208e-06	5.2318e-06	5.347e-06	5.4664e-06	5.5904e-06	5.719e-06	5.8524e-06	5.9908e-06	6.1343e-06	6.2832e-06	6.4377e-06	6.5978e-06	6.7639e-06	6.9362e-06	7.1148e-06	7.2999e-06	7.4918e-06	7.6907e-06	7.8969e-06	8.1087e-06	8.3319e-06	8.5612e-06	8.7988e-06	9.0448e-06	9.2995e-06	9.5632e-06	9.8361e-06	1.0118e-05	1.041e-05	1.0712e-05	1.1024e-05	1.1347e-05	1.168e-05	1.2024e-05	1.238e-05	1.2746e-05
3.6389e-06	3.6921e-06	3.7475e-06	3.8055e-06	3.8659e-06	3.9293e-06	3.9943e-06	4.0631e-06	4.1345e-06	4.2087e-06	4.286e-06	4.3666e-06	4.4504e-06	4.5034e-06	4.6283e-06	4.7227e-06	4.8208e-06	4.9227e-06	5.0287e-06	5.1389e-06	5.2534e-06	5.3723e-06	5.4959e-06	5.6242e-06	5.7575e-06	5.8959e-06	6.0395e-06	6.1887e-06	6.3435e-06	6.5041e-06	6.6708e-06	6.8437e-06	7.0231e-06	7.2091e-06	7.4029e-06	7.6018e-06	7.8091e-06	8.0239e-06	8.2467e-06	8.4767e-06	8.7153e-06	8.9622e-06	9.2178e-06	9.4822e-06	9.7556e-06	1.0038e-05	1.033e-05	1.0632e-05	1.0944e-05	1.1265e-05
3.4591e-06	3.5004e-06	3.5438e-06	3.5898e-06	3.6381e-06	3.6889e-06	3.7422e-06	3.7981e-06	3.8568e-06	3.9182e-06	3.9825e-06	4.0498e-06	4.12e-06	4.1936e-06	4.2704e-06	4.3506e-06	4.4343e-06	4.5216e-06	4.6126e-06	4.7074e-06	4.8061e-06	4.9091e-06	5.0163e-06	5.1278e-06	5.2438e-06	5.3645e-06	5.4901e-06	5.6206e-06	5.7563e-06	5.8973e-06	6.0438e-06	6.196e-06	6.354e-06	6.5181e-06	6.6884e-06	6.8651e-06	7.0484e-06	7.2385e-06	7.4356e-06	7.6399e-06	7.8516e-06	8.0709e-06	8.298e-06	8.533e-06	8.7762e-06	9.0277e-06	9.2878e-06	9.5565e-06	9.8341e-06	1.0121e-05
3.3748e-06	3.4036e-06	3.4347e-06	3.4682e-06	3.5042e-06	3.5427e-06	3.5837e-06	3.6274e-06	3.6737e-06	3.7228e-06	3.7748e-06	3.8297e-06	3.8875e-06	3.9484e-06	4.0125e-06	4.0798e-06	4.1505e-06	4.2246e-06	4.3022e-06	4.3835e-06	4.4683e-06	4.5574e-06	4.6504e-06	4.7471e-06	4.8487e-06	4.9544e-06	5.0646e-06	5.1794e-06	5.2991e-06	5.4238e-06	5.5535e-06	5.6885e-06	5.8289e-06	5.9748e-06	6.1266e-06	6.2842e-06	6.448e-06	6.618e-06	6.7946e-06	6.9777e-06	7.1676e-06	7.3646e-06	7.5686e-06	7.78e-06	7.9989e-06	8.2255e-06	8.4598e-06	8.7022e-06	8.9526e-06	9.2108e-06
3.2461e-06	3.2352e-06	3.2773e-06	3.3189e-06	3.4305e-06	3.4606e-06	3.4922e-06	3.5259e-06	3.562e-06	3.6e-06	3.6407e-06	3.6886e-06	3.7338e-06	3.7822e-06	3.8309e-06	3.8858e-06	3.9468e-06	4.0084e-06	4.0735e-06	4.1422e-06	4.2145e-06	4.2905e-06	4.3707e-06	4.4546e-06	4.5426e-06	4.6349e-06	4.7315e-06	4.8327e-06	4.9382e-06	5.0486e-06	5.1638e-06	5.284e-06	5.4094e-06	5.5399e-06	5.676e-06	5.8176e-06	5.9648e-06	6.118e-06	6.2773e-06	6.4427e-06	6.6145e-06	6.7929e-06	6.9779e-06	7.1697e-06	7.3685e-06	7.5744e-06	7.7877e-06	8.0084e-06	8.2366e-06	8.4725e-06
2.3386e-06	2.2697e-06	2.2038e-06	2.1494e-06	2.0986e-06	2.2544e-06	2.0161e-06	1.9847e-06	3.2501e-06	1.9396e-06	3.2152e-06	3.2697e-06	3.5804e-06	3.3839e-06	3.4432e-06	3.5042e-06	3.5669e-06	3.6314e-06	3.7243e-06	3.7916e-06	4.028e-06	4.0906e-06	4.1593e-06	4.2309e-06	4.3066e-06	4.3864e-06	4.4705e-06	4.5589e-06	4.6518e-06	4.7494e-06	4.8514e-06	4.9583e-06	5.0628e-06	5.1872e-06	5.3094e-06	5.437e-06	5.57e-06	5.7089e-06	5.8531e-06	6.0035e-06	6.1598e-06	6.3223e-06	6.4911e-06	6.6665e-06	6.8483e-06	7.037e-06	7.2325e-06	7.4351e-06	7.6447e-06	7.8615e-06
3.2624e-06	3.1748e-06	3.088e-06	3.0027e-06	2.9193e-06	2.8384e-06	2.7606e-06	2.6864e-06	2.6165e-06	2.5513e-06	2.4912e-06	2.4365e-06	2.3877e-06	2.3447e-06	2.3071e-06	2.2767e-06	2.2598e-06	2.2358e-06	2.2218e-06	2.2134e-06	2.2099e-06	2.2111e-06	4.0009e-06	4.0323e-06	4.0987e-06	4.1785e-06	4.2546e-06	4.3431e-06	4.4242e-06	4.5104e-06	4.6001e-06	4.695e-06	4.7947e-06	4.8994e-06	5.0091e-06	5.1241e-06	5.2444e-06	5.3701e-06	5.5014e-06	5.6382e-06	5.7811e-06	5.9297e-06	6.0847e-06	6.2457e-06	6.4133e-06	6.587e-06	6.7674e-06	6.9544e-06	7.1489e-06	7.3489e-06
4.0677e-06	4.0042e-06	3.9472e-06	3.8964e-06	3.8512e-06	3.8125e-06	3.7789e-06	3.7507e-06	3.7278e-06	3.71e-06	3.6972e-06	3.6892e-06	3.686e-06	3.6875e-06	3.6936e-06	3.7042e-06	3.7193e-06	3.7389e-06	3.7629e-06	3.7914e-06	3.8242e-06	3.8615e-06	3.9031e-06	3.9493e-06	3.9955e-06	2.2593e-06	2.2625e-06	2.2757e-06	2.2893e-06	2.3078e-06	4.3853e-06	4.4677e-06	4.5594e-06	4.6553e-06	4.7613e-06	4.8646e-06	4.9737e-06	5.0877e-06	5.2072e-06	5.3322e-06	5.463e-06	5.5995e-06	5.742e-06	5.8905e-06	6.0449e-06	6.2049e-06	6.3729e-06	6.5466e-06	6.7268e-06	6.9136e-06
4.6495e-06	4.5323e-06	4.4255e-06	4.3284e-06	4.2407e-06	4.1617e-06	4.0909e-06	4.0281e-06	3.9728e-06	3.9246e-06	3.8834e-06	3.8487e-06	3.8204e-06	3.7982e-06	3.782e-06	3.7715e-06	3.7668e-06	3.7675e-06	3.7735e-06	3.7849e-06	3.8012e-06	3.8228e-06	3.8494e-06	3.8811e-06	3.9177e-06	3.9593e-06	4.0058e-06	4.0573e-06	4.1138e-06	4.1753e-06	4.2417e-06	4.3132e-06	4.3898e-06	4.472e-06	2.3909e-06	2.422e-06	4.7477e-06	4.8406e-06	4.9518e-06	5.068e-06	5.1932e-06	5.3187e-06	5.4498e-06	5.5877e-06	5.7308e-06	5.8803e-06	6.0359e-06	6.1978e-06	6.366e-06	6.5404e-06
5.5587e-06	5.3544e-06	5.1682e-06	4.9983e-06	4.8446e-06	4.7049e-06	4.5785e-06	4.4646e-06	4.3622e-06	4.2707e-06	4.1894e-06	4.1177e-06	4.0553e-06	4.0011e-06	3.9553e-06	3.9173e-06	3.8868e-06	3.8634e-06	3.8474e-06	3.8371e-06	3.8336e-06	3.8365e-06	3.8455e-06	3.8602e-06	3.8809e-06	3.9073e-06	3.9392e-06	3.9767e-06	4.0197e-06	4.0681e-06	4.1219e-06	4.181e-06	4.2469e-06	4.3172e-06	4.3931e-06	4.4743e-06	4.5612e-06	4.6535e-06	4.7517e-06	4.8552e-06	4.9646e-06	5.0795e-06	5.1916e-06	5.3211e-06	5.4559e-06	5.5997e-06	5.7448e-06	5.8959e-06	6.0542e-06	6.2182e-06
7.0071e-06	6.6518e-06	6.3304e-06	6.0398e-06	5.7772e-06	5.5398e-06	5.3254e-06	5.1319e-06	4.9577e-06	4.8008e-06	4.6603e-06	4.5347e-06	4.4229e-06	4.3239e-06	4.237e-06	4.1612e-06	4.096e-06	4.0406e-06	3.9946e-06	3.9575e-06	3.9288e-06	3.9081e-06	3.8951e-06	3.8896e-06	3.8911e-06	3.8995e-06	3.9147e-06	3.9364e-06	3.9644e-06	3.9987e-06	4.0396e-06	4.0855e-06	4.138e-06	4.1962e-06	4.2603e-06	4.3301e-06	4.407e-06	4.4889e-06	4.5767e-06	4.6703e-06	4.7699e-06	4.8753e-06	4.9867e-06	5.1042e-06	5.2277e-06	5.3573e-06	5.493e-06	5.6278e-06	5.7779e-06	5.9374e-06
9.4347e-06	8.7866e-06	8.2133e-06	7.7035e-06	7.2493e-06	6.8434e-06	6.481e-06	6.1568e-06	5.866e-06	5.6057e-06	5.3727e-06	5.1645e-06	4.9786e-06	4.8131e-06	4.6662e-06	4.5364e-06	4.4221e-06	4.3224e-06	4.236e-06	4.1622e-06	4.0999e-06	4.0485e-06	4.0075e-06	3.9761e-06	3.9538e-06	3.9402e-06	3.9349e-06	3.9377e-06	3.9481e-06	3.966e-06	3.991e-06	4.023e-06	4.0595e-06	4.1071e-06	4.1591e-06	4.2175e-06	4.2823e-06	4.3532e-06	4.4304e-06	4.5135e-06	4.6027e-06	4.7004e-06	4.8027e-06	4.911e-06	5.0257e-06	5.1465e-06	5.2736e-06	5.4071e-06	5.5466e-06	5.6923e-06
1.4384e-05	1.2797e-05	1.1563e-05	1.0556e-05	9.7059e-06	8.9709e-06	8.3364e-06	7.7768e-06	7.2838e-06	6.8473e-06	6.4609e-06	6.1189e-06	5.816e-06	5.5469e-06	5.3083e-06	5.0971e-06	4.9107e-06	4.7465e-06	4.6027e-06	4.4773e-06	4.3688e-06	4.2758e-06	4.197e-06	4.1316e-06	4.0784e-06	4.0368e-06	4.0059e-06	3.9852e-06	3.9742e-06	3.9722e-06	3.979e-06	3.9941e-06	4.0172e-06	4.0484e-06	4.0865e-06	4.1322e-06	4.185e-06	4.2448e-06	4.3114e-06	4.3846e-06	4.4645e-06	4.551e-06	4.6438e-06	4.7429e-06	4.8482e-06	4.9629e-06	5.0818e-06	5.2072e-06	5.339e-06	5.4771e-06
4.4239e-05	3.0159e-05	2.2339e-05	1.7801e-05	1.4976e-05	1.306e-05	1.1649e-05	1.0538e-05	9.6242e-06	8.8502e-06	8.185e-06	7.6076e-06	7.1037e-06	6.6625e-06	6.2751e-06	5.9347e-06	5.6379e-06	5.3759e-06	5.1469e-06	4.9453e-06	4.7702e-06	4.6184e-06	4.4873e-06	4.3753e-06	4.2805e-06	4.2017e-06	4.1374e-06	4.0867e-06	4.0486e-06	4.0221e-06	4.0066e-06	4.0015e-06	4.0061e-06	4.0201e-06	4.0427e-06	4.0742e-06	4.1137e-06	4.1611e-06	4.2162e-06	4.2787e-06	4.3486e-06	4.4255e-06	4.5095e-06	4.6003e-06	4.6979e-06	4.8022e-06	4.9141e-06	5.0301e-06	5.1563e-06	5.2875e-06
0.00047149	0.00026213	0.000146	8.3233e-05	4.9934e-05	3.2382e-05	2.3011e-05	1.7805e-05	1.4674e-05	1.2676e-05	1.1224e-05	1.0103e-05	9.1921e-06	8.4297e-06	7.78e-06	7.2213e-06	6.7378e-06	6.3181e-06	5.9532e-06	5.6354e-06	5.3608e-06	5.1229e-06	4.9157e-06	4.7375e-06	4.585e-06	4.4548e-06	4.3456e-06	4.255e-06	4.1814e-06	4.1235e-06	4.0798e-06	4.0495e-06	4.0315e-06	4.025e-06	4.0294e-06	4.044e-06	4.0688e-06	4.1017e-06	4.1441e-06	4.1949e-06	4.2539e-06	4.3208e-06	4.3953e-06	4.4776e-06	4.567e-06	4.6635e-06	4.7673e-06	4.8779e-06	4.9953e-06	5.1204e-06
0.0046466	0.0027802	0.0016105	0.00090602	0.00049757	0.00026919	0.00014567	8.0723e-05	4.7261e-05	3.0138e-05	2.124e-05	1.6397e-05	1.3544e-05	1.1685e-05	1.035e-05	9.317e-06	8.4776e-06	7.7772e-06	7.1836e-06	6.6763e-06	6.241e-06	5.8665e-06	5.5439e-06	5.2681e-06	5.03e-06	4.8276e-06	4.6562e-06	4.51e-06	4.3885e-06	4.2886e-06	4.2083e-06	4.1456e-06	4.0989e-06	4.0671e-06	4.049e-06	4.0435e-06	4.0498e-06	4.0672e-06	4.0949e-06	4.1326e-06	4.1793e-06	4.2357e-06	4.3004e-06	4.3733e-06	4.4544e-06	4.5432e-06	4.6396e-06	4.7435e-06	4.8545e-06	4.9727e-06
0.026008	0.01768	0.011555	0.0072646	0.0043967	0.002565	0.0014455	0.00078984	0.00042115	0.00022162	0.00011729	6.426e-05	3.7785e-05	2.4567e-05	1.7782e-05	1.4066e-05	1.1823e-05	1.0312e-05	9.1949e-06	8.3141e-06	7.5932e-06	6.9911e-06	6.4827e-06	6.0513e-06	5.6842e-06	5.373e-06	5.1059e-06	4.8829e-06	4.6939e-06	4.5368e-06	4.407e-06	4.3012e-06	4.2174e-06	4.1531e-06	4.1066e-06	4.0763e-06	4.0607e-06	4.0588e-06	4.0695e-06	4.0917e-06	4.1257e-06	4.1697e-06	4.2235e-06	4.2867e-06	4.3589e-06	4.4396e-06	4.5287e-06	4.6258e-06	4.7308e-06	4.8431e-06
0.078228	0.061555	0.046377	0.033458	0.023124	0.015312	0.0097202	0.0059198	0.0034628	0.0019489	0.0010586	0.00055786	0.00028786	0.00014784	7.7613e-05	4.3235e-05	2.6552e-05	1.8311e-05	1.4012e-05	1.1546e-05	9.9593e-06	8.8238e-06	7.9489e-06	7.2439e-06	6.6623e-06	6.177e-06	5.7697e-06	5.4275e-06	5.1396e-06	4.8987e-06	4.6997e-06	4.5337e-06	4.4003e-06	4.2934e-06	4.2098e-06	4.1481e-06	4.1053e-06	4.0797e-06	4.0698e-06	4.0744e-06	4.0923e-06	4.1225e-06	4.1642e-06	4.2167e-06	4.2794e-06	4.3517e-06	4.4332e-06	4.5235e-06	4.6222e-06	4.7291e-06
0.1255	0.11598	0.10223	0.085957	0.068949	0.052771	0.038547	0.02688	0.017903	0.011394	0.0069355	0.0040418	0.0022591	0.0012144	0.00063097	0.0003196	0.00016028	8.1709e-05	4.403e-05	2.6181e-05	1.7605e-05	1.3262e-05	1.0838e-05	9.3123e-06	8.2377e-06	7.419e-06	6.7661e-06	6.233e-06	5.7927e-06	5.428e-06	5.1253e-06	4.8754e-06	4.6696e-06	4.5004e-06	4.3702e-06	4.2674e-06	4.1896e-06	4.1342e-06	4.099e-06	4.0817e-06	4.0808e-06	4.0949e-06	4.1226e-06	4.1631e-06	4.2154e-06	4.2786e-06	4.3522e-06	4.4355e-06	4.5281e-06	4.6295e-06
0.1073	0.11806	0.12343	0.12261	0.11574	0.10382	0.088517	0.071746	0.055298	0.040543	0.028287	0.018791	0.011893	0.0071784	0.0041367	0.0022802	0.0012058	0.0006148	0.00030501	0.00014968	7.4756e-05	3.9651e-05	2.3398e-05	1.5744e-05	1.1918e-05	9.7923e-06	8.4508e-06	7.5038e-06	6.7833e-06	6.2118e-06	5.7493e-06	5.3722e-06	5.0642e-06	4.8136e-06	4.6109e-06	4.4487e-06	4.3201e-06	4.2283e-06	4.1611e-06	4.1168e-06	4.0933e-06	4.0882e-06	4.0995e-06	4.1261e-06	4.1665e-06	4.2197e-06	4.2849e-06	4.3608e-06	4.4472e-06	4.5433e-06
0.04895	0.064974	0.081636	0.09708	0.10926	0.11639	0.11736	0.11202	0.10125	0.086672	0.070295	0.054037	0.03939	0.027241	0.017886	0.011159	0.0066213	0.0037423	0.0020188	0.001043	0.00051911	0.00025155	0.00012101	5.9764e-05	3.1809e-05	1.9136e-05	1.3229e-05	1.026e-05	8.5776e-06	7.4896e-06	6.7089e-06	6.1119e-06	5.6404e-06	5.2635e-06	4.9604e-06	4.7187e-06	4.5273e-06	4.3783e-06	4.2648e-06	4.1824e-06	4.1321e-06	4.1035e-06	4.0957e-06	4.1061e-06	4.1331e-06	4.1753e-06	4.2306e-06	4.2989e-06	4.3788e-06	4.4696e-06
0.01193	0.019355	0.029607	0.042689	0.058027	0.074345	0.089784	0.10221	0.10971	0.11104	0.10602	0.095507	0.081218	0.065227	0.049496	0.035513	0.024106	0.015495	0.00944	0.0054579	0.0029999	0.0015715	0.00078788	0.00038089	0.00018003	8.5327e-05	4.2313e-05	2.32e-05	1.4666e-05	1.0667e-05	8.5964e-06	7.3686e-06	6.5428e-06	5.9375e-06	5.4727e-06	5.109e-06	4.8233e-06	4.6006e-06	4.4287e-06	4.2999e-06	4.207e-06	4.1401e-06	4.1112e-06	4.1032e-06	4.115e-06	4.1443e-06	4.1895e-06	4.2496e-06	4.3225e-06	4.4079e-06
0.0015606	0.0031318	0.0059038	0.010451	0.01737	0.0271	0.039685	0.054548	0.070382	0.085261	0.096986	0.10363	0.10405	0.098209	0.087179	0.072822	0.057277	0.042447	0.029663	0.019563	0.012189	0.0071874	0.0040104	0.0021256	0.0010731	0.00051906	0.00024306	0.0001124	5.3205e-05	2.7227e-05	1.5944e-05	1.0908e-05	8.4735e-06	7.1355e-06	6.2912e-06	5.6995e-06	5.2588e-06	4.9231e-06	4.666e-06	4.4716e-06	4.3279e-06	4.2262e-06	4.1594e-06	4.1219e-06	4.1099e-06	4.1262e-06	4.1608e-06	4.2118e-06	4.2778e-06	4.3577e-06
0.00011018	0.00027661	0.00065002	0.0014291	0.0029386	0.005649	0.010151	0.017049	0.026761	0.039261	0.053846	0.069048	0.082815	0.092934	0.097615	0.096037	0.088532	0.076527	0.062073	0.047279	0.033846	0.022794	0.014457	0.0086456	0.0048823	0.0026087	0.0013227	0.00063949	0.00029734	0.00013517	6.1979e-05	3.0197e-05	1.6674e-05	1.0849e-05	8.1748e-06	6.7927e-06	5.9683e-06	5.415e-06	5.0172e-06	4.7231e-06	4.5058e-06	4.3486e-06	4.24e-06	4.1712e-06	4.1355e-06	4.1273e-06	4.1399e-06	4.1839e-06	4.2436e-06	4.3183e-06
4.2403e-06	1.3447e-05	3.9797e-05	0.00010981	0.00028236	0.00067624	0.0015078	0.0031292	0.0060441	0.010862	0.018166	0.028278	0.040977	0.055294	0.069508	0.081438	0.088968	0.090694	0.086327	0.076776	0.063857	0.049712	0.036257	0.0248	0.015928	0.0096164	0.0054663	0.0029314	0.0014867	0.00071625	0.00033031	0.00014795	6.6227e-05	3.1164e-05	1.6524e-05	1.0393e-05	7.6881e-06	6.356e-06	5.5979e-06	5.1095e-06	4.7711e-06	4.5309e-06	4.3623e-06	4.2495e-06	4.1816e-06	4.1504e-06	4.1494e-06	4.1735e-06	4.2137e-06	4.2871e-06
9.0259e-08	3.6448e-07	1.3697e-06	4.7856e-06	1.5532e-05	4.6795e-05	0.00013077	0.00033885	0.00081379	0.001811	0.0037338	0.0071358	0.012625	0.020711	0.031495	0.044424	0.058143	0.070653	0.07976	0.083711	0.081747	0.074339	0.063012	0.049832	0.036808	0.025422	0.016437	0.009963	0.0056697	0.0030351	0.0015323	0.00073264	0.00033405	0.00014732	6.4613e-05	2.967e-05	1.5373e-05	9.5367e-06	7.0439e-06	5.8611e-06	5.2137e-06	4.8128e-06	4.5472e-06	4.37e-06	4.2569e-06	4.1936e-06	4.1702e-06	4.1794e-06	4.2154e-06	4.2736e-06
1.0765e-09	5.5758e-09	2.6809e-08	1.1953e-07	4.9363e-07	1.8867e-06	6.6677e-06	2.1772e-05	6.565e-05	0.00018269	0.00046908	0.001111	0.0024273	0.004892	0.0090965	0.015611	0.024735	0.036205	0.048983	0.061295	0.071	0.076188	0.075811	0.070023	0.060083	0.047956	0.03565	0.024701	0.01598	0.0096648	0.0054734	0.002908	0.0014533	0.00068589	0.00030792	0.00013339	5.7408e-05	2.5961e-05	1.3389e-05	8.3903e-06	6.3164e-06	5.3612e-06	4.8564e-06	4.5581e-06	4.374e-06	4.265e-06	4.2111e-06	4.1998e-06	4.2229e-06	4.2738e-06
7.3049e-12	4.8906e-11	3.03e-10	1.7358e-09	9.1856e-09	4.4859e-08	2.0198e-07	8.3769e-07	3.1975e-06	1.1224e-05	3.6217e-05	0.00010737	0.00029231	0.00073092	0.0016784	0.00354	0.0068599	0.012218	0.020012	0.030159	0.041854	0.053528	0.063144	0.068772	0.069224	0.064469	0.055614	0.044491	0.03305	0.022827	0.014678	0.0088005	0.0049277	0.0025819	0.0012692	0.00058777	0.00025837	0.00010958	4.635e-05	2.0869e-05	1.0971e-05	7.1494e-06	5.6073e-06	4.9182e-06	4.5695e-06	4.3791e-06	4.279e-06	4.2395e-06	4.2453e-06	4.2862e-06
2.8418e-14	2.4851e-13	2.0021e-12	1.4855e-11	1.0146e-10	6.3742e-10	3.6811e-09	1.9522e-08	9.4996e-08	4.2377e-07	1.7317e-06	6.4776e-06	2.2168e-05	6.9386e-05	0.00019858	0.00051961	0.0012432	0.0027205	0.0054467	0.0099834	0.016762	0.025797	0.036425	0.047231	0.056296	0.061749	0.062398	0.058161	0.050067	0.039856	0.029378	0.02008	0.012743	0.0075201	0.0041339	0.0021208	0.0010181	0.00045946	0.00019663	8.1346e-05	3.3947e-05	1.5506e-05	8.5983e-06	6.0239e-06	5.0199e-06	4.5906e-06	4.3923e-06	4.306e-06	4.287e-06	4.3148e-06
6.3214e-17	7.3256e-16	7.7729e-15	7.5529e-14	6.7216e-13	5.478e-12	4.0872e-11	2.7903e-10	1.7422e-09	9.9395e-09	5.1783e-08	2.4614e-07	1.0602e-06	4.1912e-06	1.5145e-05	4.9581e-05	0.00014775	0.00040085	0.00099012	0.0022275	0.004567	0.0085378	0.014566	0.022695	0.032329	0.042149	0.050347	0.055169	0.05553	0.051397	0.043811	0.034435	0.024996	0.016778	0.010429	0.0060115	0.0032185	0.0016036	0.00074562	0.00032521	0.00013456	5.4226e-05	2.2607e-05	1.0866e-05	6.6726e-06	5.1823e-06	4.6336e-06	4.4246e-06	4.3572e-06	4.3643e-06
7.9453e-20	1.2421e-18	1.7646e-17	2.2794e-16	2.6784e-15	2.8643e-14	2.7886e-13	2.4719e-12	1.995e-11	1.4656e-10	9.7958e-10	5.9531e-09	3.2869e-08	1.6482e-07	7.4463e-07	3.0944e-06	1.1576e-05	3.9248e-05	0.00012061	0.00033528	0.0008485	0.001944	0.0040431	0.0076387	0.013122	0.020516	0.029227	0.037981	0.045082	0.048939	0.048652	0.044356	0.037139	0.028593	0.020273	0.013254	0.0080007	0.004465	0.0023069	0.0011055	0.00049286	0.00020579	8.1828e-05	3.2333e-05	1.3963e-05	7.5569e-06	5.4168e-06	4.7146e-06	4.4935e-06	4.4496e-06
5.5538e-23	1.1937e-21	2.3132e-20	4.0434e-19	6.3785e-18	9.0858e-17	1.17e-15	1.3627e-14	1.4364e-13	1.3705e-12	1.1841e-11	9.2616e-11	6.5572e-10	4.2001e-09	2.4326e-08	1.2732e-07	6.0187e-07	2.5685e-06	9.8927e-06	3.4383e-05	0.00010784	0.00030534	0.00078072	0.0018038	0.0037654	0.0071284	0.012216	0.018989	0.026809	0.034416	0.040242	0.042907	0.041771	0.03719	0.030321	0.022667	0.015558	0.0098156	0.0056982	0.0030467	0.001502	0.00068393	0.00028876	0.00011429	4.3749e-05	1.7571e-05	8.6035e-06	5.7362e-06	4.8697e-06	4.6352e-06
2.127e-26	6.4043e-25	1.725e-23	4.157e-22	8.9669e-21	1.7324e-19	2.9999e-18	4.6606e-17	6.5022e-16	8.154e-15	9.1991e-14	9.3424e-13	8.544e-12	7.0375e-11	5.22e-10	3.4856e-09	2.0943e-08	1.1318e-07	5.4988e-07	2.4008e-06	9.4188e-06	3.3202e-05	0.00010519	0.00029959	0.00076764	0.0017707	0.0036806	0.0069008	0.011679	0.01789	0.024799	0.031169	0.03557	0.036913	0.034874	0.030044	0.02363	0.016986	0.011171	0.0066999	0.0037108	0.0018759	0.00086968	0.00037052	0.00014622	5.4847e-05	2.1092e-05	9.7432e-06	6.2294e-06	5.2065e-06
4.413e-30	1.8944e-28	7.2201e-27	2.4428e-25	7.3377e-24	1.9576e-22	4.6411e-21	9.7863e-20	1.8372e-18	3.0742e-17	4.5907e-16	6.125e-15	7.3093e-14	7.8085e-13	7.4488e-12	6.4062e-11	4.9214e-10	3.3868e-09	2.0873e-08	1.1516e-07	5.6864e-07	2.5119e-06	9.9286e-06	3.5114e-05	0.00011116	0.00031515	0.00080082	0.0018254	0.0037367	0.0068767	0.011393	0.017008	0.022939	0.027957	0.030847	0.030855	0.028016	0.023118	0.017354	0.011859	0.0073803	0.0041831	0.0021586	0.0010139	0.00043398	0.00017052	6.3274e-05	2.4144e-05	1.1245e-05	7.275e-06
4.9218e-34	3.0622e-32	1.6793e-30	8.1137e-29	3.4533e-27	1.2949e-25	4.2778e-24	1.2463e-22	3.2039e-21	7.2754e-20	1.4612e-18	2.5994e-17	4.0985e-16	5.7452e-15	7.1676e-14	7.9565e-13	7.8699e-12	6.9401e-11	5.4566e-10	3.8249e-09	2.3899e-08	1.3307e-07	6.6014e-07	2.9174e-06	1.1487e-05	4.031e-05	0.00012613	0.00035217	0.00087811	0.0019575	0.0039057	0.0069842	0.011209	0.016167	0.020982	0.024556	0.025929	0.024738	0.021347	0.016673	0.011791	0.0075502	0.0043745	0.0022904	0.0010832	0.00046341	0.00018159	6.8218e-05	2.7708e-05	1.4436e-05
2.895e-38	2.6524e-36	2.1269e-34	1.4918e-32	9.263e-31	4.9626e-29	2.3238e-27	9.5138e-26	3.4072e-24	1.0683e-22	2.9353e-21	7.0772e-20	1.4998e-18	2.7981e-17	4.6037e-16	6.688e-15	8.6033e-14	9.7988e-13	9.8911e-12	8.8615e-11	7.0473e-10	4.9715e-09	3.1119e-08	1.7282e-07	8.5061e-07	3.7208e-06	1.443e-05	4.9686e-05	0.00015198	0.00041332	0.0010005	0.0021582	0.0041536	0.0071427	0.010989	0.015149	0.018735	0.020814	0.020791	0.018689	0.015123	0.011015	0.0072159	0.0042459	0.0022403	0.0010597	0.00045257	0.00018014	7.3449e-05	3.6067e-05
9.1459e-43	1.2522e-40	1.49e-38	1.5397e-36	1.3808e-34	1.0784e-32	7.2746e-31	4.2555e-29	2.1596e-27	9.5112e-26	3.6385e-24	1.2101e-22	3.5042e-21	8.8485e-20	1.952e-18	3.7968e-17	6.4245e-16	9.5523e-15	1.2501e-13	1.4422e-12	1.468e-11	1.3195e-10	1.0476e-09	7.3451e-09	4.5517e-08	2.491e-07	1.2044e-06	5.1448e-06	1.9428e-05	6.4891e-05	0.00019188	0.00050275	0.0011687	0.0024129	0.0044312	0.0072485	0.010573	0.013772	0.016035	0.016701	0.015567	0.012983	0.009681	0.0064443	0.0038218	0.0020165	0.00095166	0.00041243	0.00017891	9.1189e-05
1.5456e-47	3.2081e-45	5.7472e-43	8.8775e-41	1.1813e-38	1.3535e-36	1.3345e-34	1.1319e-32	8.2619e-31	5.1892e-29	2.8061e-27	1.3102e-25	5.2656e-24	1.8279e-22	5.4746e-21	1.4292e-19	3.2317e-18	6.3623e-17	1.0925e-15	1.6412e-14	2.1698e-13	2.5023e-12	2.5347e-11	2.2569e-10	1.7672e-09	1.217e-08	7.3713e-08	3.9279e-07	1.8415e-06	7.5996e-06	2.762e-05	8.8476e-05	0.00025002	0.00062408	0.0013774	0.0026918	0.0046632	0.0071706	0.0097965	0.011901	0.012861	0.012362	0.01056	0.0080033	0.0053695	0.0031833	0.0016737	0.00079975	0.00037765	0.00020776
1.385e-52	4.4209e-50	1.2094e-47	2.8324e-45	5.6732e-43	9.7102e-41	1.4193e-38	1.771e-36	1.8861e-34	1.7143e-32	1.3302e-30	8.8167e-29	4.9952e-27	2.4218e-25	1.0061e-23	3.5876e-22	1.1002e-20	2.9105e-19	6.6523e-18	1.316e-16	2.2607e-15	3.3797e-14	4.4066e-13	5.018e-12	5.0133e-11	4.3659e-10	3.329e-09	2.2232e-08	1.3005e-07	6.6653e-07	2.9944e-06	1.1795e-05	4.0774e-05	0.00012377	0.00033052	0.00077672	0.0016087	0.0029393	0.0047431	0.0067651	0.0085306	0.0095235	0.0093646	0.0081312	0.0062104	0.0041623	0.0024551	0.001304	0.00067791	0.00040927
6.5473e-58	3.26e-55	1.3909e-52	5.0079e-50	1.5307e-47	3.9684e-45	8.7191e-43	1.6227e-40	2.5569e-38	3.4109e-36	3.7877e-34	3.684e-32	2.9857e-30	2.0494e-28	1.1956e-26	5.929e-25	2.504e-23	9.0235e-22	2.7816e-20	7.3514e-19	1.6707e-17	3.2737e-16	5.552e-15	8.1501e-14	1.039e-12	1.152e-11	1.1123e-10	9.3829e-10	6.8796e-09	4.3995e-08	2.4547e-07	1.1954e-06	5.0819e-06	1.8881e-05	6.1339e-05	0.00017442	0.00043452	0.00094946	0.0018212	0.0030688	0.0045442	0.0059126	0.0067528	0.0067583	0.0059102	0.0045063	0.0029999	0.001783	0.0010283	0.00068756
1.6551e-63	1.3034e-60	8.6713e-58	4.8669e-55	2.3013e-52	9.0105e-50	3.0164e-47	8.485e-45	2.0049e-42	3.9781e-40	6.6277e-38	9.2726e-36	1.1079e-33	1.0943e-31	9.1429e-30	6.3983e-28	3.7765e-26	1.8833e-24	7.9517e-23	2.8467e-21	8.6799e-20	2.2591e-18	5.0332e-17	9.6285e-16	1.586e-14	2.2552e-13	2.7759e-12	2.9578e-11	2.7331e-10	2.192e-09	1.5293e-08	9.2478e-08	4.8598e-07	2.2204e-06	8.8255e-06	3.0537e-05	9.2058e-05	0.00024199	0.0005551	0.0011118	0.0019452	0.0029717	0.0039604	0.0045963	0.0046311	0.0040393	0.0030534	0.0020426	0.001315	0.00098036
2.2847e-69	2.8842e-66	3.0535e-63	2.7068e-60	2.0064e-57	1.2422e-54	6.4172e-52	2.7638e-49	9.9183e-47	2.9643e-44	7.3771e-42	1.5287e-39	2.6381e-37	3.7114e-35	4.3785e-33	4.3839e-31	3.6672e-29	2.5672e-27	1.53e-25	7.5763e-24	3.145e-22	1.0873e-20	3.2747e-19	8.2594e-18	1.7777e-16	3.273e-15	5.1703e-14	7.0243e-13	8.224e-12	8.315e-11	7.2583e-10	5.4771e-09	3.5747e-08	2.021e-07	9.8755e-07	4.1794e-06	1.5327e-05	4.8741e-05	0.00013448	0.00032214	0.00066961	0.0012083	0.0018903	0.0025585	0.0029871	0.002998	0.0025879	0.0019595	0.0014163	0.0011841
1.413e-75	2.9078e-72	4.98e-69	7.0878e-66	8.371e-63	8.1935e-60	6.6392e-57	5.0397e-54	2.7841e-51	1.2703e-48	4.7863e-46	1.4889e-43	3.824e-41	8.1117e-39	1.4219e-36	2.0611e-34	2.4732e-32	2.4599e-30	1.9924e-28	1.348e-26	7.7275e-25	3.7027e-23	1.5083e-21	5.1122e-20	1.4562e-18	3.5121e-17	7.1944e-16	1.2572e-14	1.8784e-13	2.4057e-12	2.6457e-11	2.503e-10	2.0355e-09	1.4271e-08	8.6143e-08	4.4854e-07	2.0109e-06	7.7753e-06	2.5939e-05	7.4685e-05	0.00018557	0.00039776	0.00073459	0.0011662	0.0015866	0.0018427	0.0018266	0.0015746	0.0012844	0.0012107
2.887e-82	9.8411e-79	2.7722e-75	6.4419e-72	1.2319e-68	3.4137e-65	4.3863e-62	4.6237e-59	3.995e-56	2.8592e-53	1.6566e-50	7.8575e-48	3.0509e-45	9.7339e-43	2.5348e-40	6.0232e-38	1.0509e-35	1.5056e-33	1.7737e-31	1.7211e-29	1.3784e-27	9.1313e-26	4.933e-24	2.225e-22	8.5053e-21	2.7242e-19	7.4511e-18	1.6926e-16	3.2574e-15	5.3257e-14	7.4258e-13	8.8455e-12	9.016e-11	7.872e-10	5.894e-09	3.783e-08	2.083e-07	9.8487e-07	3.9923e-06	1.3889e-05	4.146e-05	0.00010613	0.00023262	0.0004356	0.00069437	0.00093839	0.001074	0.0010596	0.00098081	0.0010476
5.537e-89	3.1548e-85	1.4739e-81	5.7991e-78	1.8105e-74	4.6118e-71	9.572e-68	1.617e-64	2.2214e-61	2.4801e-58	2.2491e-55	1.6487e-52	9.8603e-50	4.7966e-47	3.1433e-44	9.9682e-42	2.5945e-39	5.4404e-37	9.3207e-35	1.2997e-32	1.6289e-30	1.5135e-28	1.1544e-26	7.2492e-25	3.7588e-23	1.6151e-21	5.6159e-20	1.6799e-18	4.2616e-17	9.016e-16	1.5919e-14	2.4264e-13	3.1148e-12	3.4043e-11	3.1725e-10	2.5226e-09	1.7128e-08	9.9259e-08	4.9113e-07	2.076e-06	7.4809e-06	2.2982e-05	6.0098e-05	0.00013343	0.00025055	0.00039609	0.00052624	0.00059737	0.00063062	0.00076711
5.7776e-96	5.5764e-92	4.3783e-88	2.7909e-84	1.4417e-80	6.0261e-77	2.0352e-73	5.5474e-70	1.2191e-66	2.1586e-63	3.0771e-60	3.5314e-57	3.2614e-54	2.48e-51	1.4828e-48	7.1423e-46	2.773e-43	8.2096e-41	2.1942e-38	7.1638e-36	1.181e-33	1.5618e-31	1.6903e-29	1.6222e-27	1.1578e-25	6.7743e-24	3.2608e-22	1.2963e-20	4.2178e-19	1.1463e-17	2.6402e-16	5.1678e-15	8.4141e-14	1.158e-12	1.3495e-11	1.3347e-10	1.1211e-09	8.0003e-09	4.8514e-08	2.498e-07	1.0916e-06	4.0468e-06	1.2686e-05	3.356e-05	7.4605e-05	0.00013868	0.00021498	0.00028223	0.00034152	0.00047542
3.1995e-103	5.304e-99	7.0951e-95	7.6423e-91	6.6157e-87	4.2305e-83	2.3599e-79	1.0534e-75	3.7584e-72	1.0711e-68	2.6101e-65	4.7226e-62	6.8129e-59	7.8392e-56	7.1952e-53	5.2704e-50	3.0828e-47	1.4413e-44	5.5005e-42	1.6473e-39	3.9596e-37	7.279e-35	1.8579e-32	2.2961e-30	2.3135e-28	1.8802e-26	1.3477e-24	7.2265e-23	3.1782e-21	1.1516e-19	3.4521e-18	8.4127e-17	1.7545e-15	3.0927e-14	4.5478e-13	5.6233e-12	5.8679e-11	5.1749e-10	3.858e-09	2.4311e-08	1.2934e-07	5.8021e-07	2.1918e-06	6.9401e-06	1.8351e-05	4.0305e-05	7.3274e-05	0.0001118	0.00015584	0.00024945
1.7754e-110	5.1178e-106	1.1802e-101	2.1727e-97	1.7021e-93	1.9907e-89	1.8491e-85	1.3622e-81	7.9403e-78	3.6671e-74	1.3394e-70	3.8671e-67	8.8228e-64	1.4831e-60	2.1199e-57	2.396e-54	2.2737e-51	1.6038e-48	8.9641e-46	3.9757e-43	1.405e-40	3.9328e-38	8.963e-36	1.6033e-33	2.2923e-31	4.0242e-29	3.6662e-27	2.7196e-25	1.6291e-23	8.5283e-22	3.3756e-20	1.0983e-18	2.9518e-17	6.5155e-16	1.2013e-14	1.8853e-13	2.4626e-12	2.696e-11	2.4802e-10	1.9184e-09	1.2468e-08	6.7996e-08	3.1035e-07	1.1815e-06	3.7352e-06	9.7371e-06	2.0855e-05	3.7165e-05	5.9944e-05	0.00011085
2.3699e-118	1.21e-113	4.9022e-109	1.572e-104	3.9811e-100	7.9474e-96	1.2484e-91	1.5407e-87	1.4922e-83	1.1839e-79	7.0343e-76	3.5667e-72	1.295e-68	2.0267e-65	4.5353e-62	7.9343e-59	1.0891e-55	1.1722e-52	9.3086e-50	6.2016e-47	3.4327e-44	1.4134e-41	4.5958e-39	1.1828e-36	2.4164e-34	3.9925e-32	5.1767e-30	5.162e-28	6.5837e-26	4.3603e-24	2.3247e-22	1.0783e-20	3.7852e-19	1.0906e-17	2.5917e-16	5.0548e-15	8.216e-14	1.1333e-12	1.2851e-11	1.2323e-10	9.8168e-10	6.5275e-09	3.6147e-08	1.661e-07	6.2968e-07	1.9579e-06	4.9626e-06	1.0375e-05	1.9453e-05	4.1741e-05
1.95e-126	1.7841e-121	1.2841e-116	7.2524e-112	3.2065e-107	1.1076e-102	2.9834e-98	6.2567e-94	1.0203e-89	1.2918e-85	1.2693e-81	9.6698e-78	5.7095e-74	2.6121e-70	9.26e-67	2.6503e-63	6.1084e-60	1.0065e-56	7.2748e-54	7.2925e-51	5.7065e-48	3.485e-45	1.5751e-42	6.2262e-40	1.8297e-37	4.2344e-35	7.7371e-33	1.1218e-30	1.3119e-28	1.2031e-26	8.9052e-25	7.4723e-23	3.495e-21	1.4137e-19	4.3402e-18	1.0922e-16	2.2631e-15	3.8127e-14	5.427e-13	6.4607e-12	6.334e-11	5.1533e-10	3.4729e-09	1.9317e-08	8.8189e-08	3.2805e-07	9.8858e-07	2.435e-06	5.3299e-06	1.3327e-05
8.9685e-135	1.49e-129	1.9303e-124	1.945e-119	1.5206e-114	8.7507e-110	4.0948e-105	1.478e-100	4.1091e-96	8.7882e-92	1.4444e-87	1.8236e-83	1.7667e-79	1.3135e-75	7.4923e-72	3.2799e-68	1.1018e-64	2.8465e-61	5.6511e-58	8.9782e-55	1.138e-51	1.031e-48	4.1836e-46	2.2944e-43	9.804e-41	3.1039e-38	8.5015e-36	1.7354e-33	2.7877e-31	3.5372e-29	3.6089e-27	2.8905e-25	1.8569e-23	1.3226e-21	5.3488e-20	1.8592e-18	4.922e-17	1.0649e-15	1.8985e-14	2.7452e-13	3.3304e-12	3.3539e-11	2.7605e-10	1.8647e-09	1.0283e-08	4.5931e-08	1.6507e-07	4.8102e-07	1.2345e-06	3.6113e-06
2.076e-143	6.3531e-138	1.5028e-132	2.7399e-127	3.8407e-122	4.1296e-117	3.3988e-112	2.1373e-107	1.0254e-102	3.7478e-98	1.0425e-93	2.2053e-89	3.5453e-85	4.1348e-81	3.8396e-77	2.7091e-73	1.453e-69	5.9262e-66	1.8398e-62	4.3519e-59	7.8543e-56	1.0832e-52	1.1435e-49	1.0307e-46	6.3906e-44	1.8036e-41	6.7354e-39	1.8627e-36	4.234e-34	7.8314e-32	1.086e-29	1.1865e-27	1.0392e-25	7.136e-24	3.9296e-22	2.335e-20	8.0482e-19	2.3683e-17	5.3279e-16	9.7852e-15	1.4606e-13	1.7899e-12	1.82e-11	1.4987e-10	1.0013e-09	5.3858e-09	2.3156e-08	8.0156e-08	2.4198e-07	8.3137e-07
2.5467e-152	1.4555e-146	6.3726e-141	2.1309e-135	5.4269e-130	1.0504e-124	1.5414e-119	1.7118e-114	1.4362e-109	9.0906e-105	4.3362e-100	1.5572e-95	4.2074e-91	8.5503e-87	1.3066e-82	1.5016e-78	1.2983e-74	8.4492e-71	3.9668e-67	1.4682e-63	4.1043e-60	8.6753e-57	1.3892e-53	1.6877e-50	1.5616e-47	1.1012e-44	6.5733e-42	1.6131e-39	5.1752e-37	1.2878e-34	2.3813e-32	3.7416e-30	4.4047e-28	4.0773e-26	3.0177e-24	1.7469e-22	1.0975e-20	3.965e-19	1.1494e-17	2.8131e-16	5.2876e-15	8.0744e-14	9.8983e-13	1.0033e-11	8.1271e-11	5.3057e-10	2.7371e-09	1.1276e-08	4.0176e-08	1.6283e-07
1.6547e-161	1.7908e-155	1.4711e-149	9.1446e-144	4.2893e-138	1.5143e-132	4.0141e-127	7.9741e-122	1.1854e-116	1.3157e-111	1.0894e-106	6.7225e-102	3.0899e-97	1.0569e-92	2.691e-88	5.1e-84	7.1962e-80	7.5637e-76	5.9272e-72	3.4662e-68	1.5146e-64	4.749e-61	1.1655e-57	2.149e-54	2.9824e-51	3.1234e-48	2.475e-45	1.4882e-42	7.5222e-40	2.6183e-37	4.2639e-35	8.922e-33	1.3869e-30	1.8195e-28	1.7894e-26	1.3817e-24	8.5112e-23	3.9964e-21	2.0831e-19	6.2269e-18	1.564e-16	2.9808e-15	4.5772e-14	5.5874e-13	5.546e-12	4.3989e-11	2.7334e-10	1.3441e-09	5.6693e-09	2.7139e-08
5.6937e-171	1.183e-164	1.8485e-158	2.169e-152	1.8985e-146	1.2386e-140	6.0085e-135	2.1625e-129	5.7156e-124	1.1359e-118	1.6528e-113	1.7688e-108	1.4027e-103	8.1758e-99	3.5108e-94	1.1098e-89	2.5843e-85	4.4358e-81	5.6153e-77	5.2497e-73	3.6284e-69	1.8569e-65	7.0484e-62	1.9883e-58	4.0114e-55	6.2999e-52	7.4094e-49	6.5407e-46	4.3483e-43	2.1844e-40	8.6016e-38	2.6456e-35	3.6124e-33	6.2472e-31	8.0339e-29	8.6551e-27	7.0008e-25	4.4387e-23	2.2409e-21	8.9252e-20	3.5778e-18	8.6762e-17	1.7415e-15	2.657e-14	3.2043e-13	3.0583e-12	2.3094e-11	1.3616e-10	6.8089e-10	3.8642e-09
1.0413e-180	4.2117e-174	1.2687e-167	2.8379e-161	4.6978e-155	5.7397e-149	5.162e-143	3.4097e-137	1.6509e-131	5.8495e-126	1.5144e-120	2.8621e-115	3.9445e-110	3.9625e-105	2.9004e-100	1.5469e-95	6.0123e-91	1.703e-86	3.5235e-82	5.3223e-78	5.8797e-74	4.7571e-70	2.8243e-66	1.2328e-62	3.9649e-59	9.4185e-56	1.6569e-52	2.0827e-49	2.0307e-46	1.4798e-43	8.0886e-41	3.3297e-38	1.07e-35	2.6749e-33	3.0176e-31	4.0757e-29	4.6008e-27	3.8671e-25	2.5318e-23	1.3103e-21	5.1435e-20	2.1508e-18	5.2344e-17	1.0452e-15	1.5614e-14	1.8265e-13	1.6458e-12	1.1723e-11	6.9904e-11	4.7032e-10
1.0074e-190	8.041e-184	4.7356e-177	2.0504e-170	6.5055e-164	1.5074e-157	2.5479e-151	3.1285e-145	2.7867e-139	1.7972e-133	8.3819e-128	2.8226e-122	6.8571e-117	1.2015e-111	1.5173e-106	1.3808e-101	9.0594e-97	4.2865e-92	1.4637e-87	3.6111e-83	6.4396e-79	8.3259e-75	7.8137e-71	5.3306e-67	2.6494e-63	9.6231e-60	2.5604e-56	5.0047e-53	7.2092e-50	7.3935e-47	5.8546e-44	3.4519e-41	1.522e-38	5.0399e-36	1.3763e-33	1.636e-31	2.3819e-29	2.5825e-27	2.3196e-25	1.554e-23	8.171e-22	3.3136e-20	1.3558e-18	3.2586e-17	6.3668e-16	9.1457e-15	1.0111e-13	8.5685e-13	6.1238e-12	4.9235e-11
4.3859e-201	7.0175e-194	8.2041e-187	6.9826e-180	4.3113e-173	1.9252e-166	6.2e-160	1.4365e-153	2.3892e-147	2.7603e-141	2.3544e-135	1.7012e-129	7.376e-124	2.2813e-118	5.0284e-113	7.8986e-108	8.8416e-103	7.0624e-98	4.026e-93	1.6393e-88	4.7749e-84	9.9635e-80	1.4919e-75	1.6056e-71	1.2466e-67	6.9893e-64	2.8386e-60	8.3782e-57	1.8024e-53	2.836e-50	3.2754e-47	2.6853e-44	1.6933e-41	7.9266e-39	2.768e-36	7.2436e-34	1.5539e-31	1.4863e-29	1.7006e-27	1.5037e-25	1.0211e-23	5.3466e-22	2.1825e-20	6.9705e-19	2.0648e-17	3.8743e-16	5.2386e-15	5.4062e-14	4.5865e-13	4.4139e-12
1.0715e-211	3.8288e-204	8.9893e-197	1.521e-189	1.8479e-182	1.5799e-175	9.9708e-169	4.4048e-162	1.3921e-155	3.0964e-149	4.8728e-143	5.4184e-137	4.2528e-131	2.354e-125	9.1839e-120	2.4541e-114	5.5911e-109	7.6247e-104	7.3344e-99	4.9826e-94	2.3928e-89	8.1441e-85	1.9659e-80	3.3752e-76	4.1286e-72	3.6077e-68	2.2573e-64	1.0157e-60	3.2931e-57	7.7212e-54	1.3143e-50	1.6302e-47	1.479e-44	9.5105e-42	4.6867e-39	1.7105e-36	4.648e-34	1.0293e-31	1.0076e-29	1.1718e-27	1.0139e-25	7.1353e-24	3.7135e-22	1.491e-20	4.5177e-19	1.3128e-17	2.2307e-16	2.8964e-15	2.96e-14	3.404e-13
1.5306e-222	1.0244e-214	4.9093e-207	1.8487e-199	4.4818e-192	7.6961e-185	9.3312e-178	7.9653e-171	4.777e-164	2.008e-157	5.9069e-151	1.2049e-144	1.7274e-138	1.7263e-132	1.2139e-126	5.8953e-121	1.9953e-115	4.707e-110	7.5289e-105	1.0125e-99	8.1087e-95	4.5494e-90	1.789e-85	4.9419e-81	9.6227e-77	1.3206e-72	1.2885e-68	8.9148e-65	4.3931e-61	1.5497e-57	3.9221e-54	7.1519e-51	9.4356e-48	9.0445e-45	6.1001e-42	3.1336e-39	1.1843e-36	3.3103e-34	6.8761e-32	1.1553e-29	8.7091e-28	7.5255e-26	5.2566e-24	2.6827e-22	1.0421e-20	2.9521e-19	8.1611e-18	1.2916e-16	1.6339e-15	2.2613e-14
1.1964e-233	1.6698e-225	1.6516e-217	1.1535e-209	7.5589e-202	2.586e-194	6.0929e-187	1.014e-179	1.1724e-172	9.395e-166	4.4572e-159	1.6624e-152	4.4102e-146	8.063e-140	1.0157e-133	8.8116e-128	5.2175e-122	2.146e-116	6.1513e-111	1.2046e-105	1.6302e-100	1.486e-95	1.1223e-90	5.0472e-86	1.5795e-81	3.4479e-77	5.2741e-73	5.6635e-69	4.2843e-65	2.292e-61	8.6955e-58	2.3529e-54	4.5515e-51	6.3258e-48	6.3435e-45	4.6101e-42	2.3556e-39	9.1393e-37	2.6027e-34	5.4708e-32	9.2338e-30	7.0648e-28	6.1135e-26	4.0382e-24	1.9877e-22	7.3174e-21	1.9591e-19	4.8869e-18	7.7491e-17	1.2935e-15
4.9567e-245	1.4619e-236	3.0251e-228	4.3728e-220	4.246e-212	3.9748e-204	1.9036e-196	6.2714e-189	1.4223e-181	2.2094e-174	2.3467e-167	1.702e-160	8.4184e-154	2.8001e-147	6.4221e-141	8.6827e-135	8.999e-129	6.5358e-123	3.2334e-117	1.0909e-111	2.486e-106	3.9578e-101	4.2698e-96	3.1625e-91	1.5697e-86	6.3857e-82	1.549e-77	2.6036e-73	3.051e-69	2.4978e-65	1.4343e-61	5.8025e-58	1.6592e-54	3.3724e-51	4.888e-48	5.0781e-45	3.7978e-42	1.9834e-39	7.8156e-37	2.2452e-34	4.7251e-32	7.9212e-30	5.991e-28	5.0221e-26	3.1882e-24	1.4822e-22	5.0389e-21	1.2263e-19	2.9635e-18	6.3854e-17
1.0492e-256	6.6349e-248	2.9131e-239	8.8395e-231	1.846e-222	2.6428e-214	3.4582e-206	2.2893e-198	1.0291e-190	3.1344e-183	6.4541e-176	8.9689e-169	8.1941e-162	5.1612e-155	2.1927e-148	6.2569e-142	1.2006e-135	1.5306e-129	1.3291e-123	6.6108e-118	2.6197e-112	7.01e-107	1.2563e-101	1.5424e-96	1.3028e-91	7.4179e-87	2.8124e-82	8.6667e-78	1.5876e-73	2.0049e-69	1.7577e-65	1.0723e-61	4.5734e-58	1.3699e-54	2.8935e-51	4.3307e-48	4.6137e-45	3.5153e-42	1.924e-39	7.348e-37	2.109e-34	4.3902e-32	6.6684e-30	5.3378e-28	4.2485e-26	2.539e-24	1.085e-22	3.3264e-21	7.7157e-20	2.5477e-18
1.1761e-268	1.617e-259	1.5271e-250	9.8589e-242	4.3326e-233	1.2907e-224	3.5192e-216	4.7372e-208	4.2799e-200	2.589e-192	1.0464e-184	2.8204e-177	5.0622e-170	6.0437e-163	4.7956e-156	2.5281e-149	8.6426e-143	2.0119e-136	3.1137e-130	3.2067e-124	2.1743e-118	8.7171e-113	2.6063e-107	5.3632e-102	7.4129e-97	6.8155e-92	4.3365e-87	1.8472e-82	5.2136e-78	1.186e-73	1.6016e-69	1.4849e-65	9.524e-62	4.2389e-58	1.3153e-54	2.8569e-51	4.372e-48	4.7277e-45	3.6317e-42	1.9902e-39	7.5548e-37	2.139e-34	4.3535e-32	6.3899e-30	7.2413e-28	3.6271e-26	1.9856e-24	7.609e-23	2.196e-21	6.9336e-20
7.2522e-281	2.1969e-271	4.522e-262	6.2932e-253	5.895e-244	3.7011e-235	1.5516e-226	5.8583e-218	1.05e-209	1.2772e-201	1.0251e-193	5.4269e-186	1.8887e-178	4.3199e-171	6.4864e-164	6.3912e-157	4.1319e-150	1.753e-143	4.8834e-137	8.7318e-131	1.0524e-124	8.3582e-119	4.3825e-113	1.5028e-107	3.0479e-102	4.5604e-97	4.6715e-92	3.1635e-87	1.4759e-82	4.5848e-78	9.4025e-74	1.5419e-69	1.4998e-65	9.9904e-62	4.5896e-58	1.4596e-54	3.2303e-51	4.9961e-48	5.4264e-45	4.1569e-42	2.2551e-39	8.4081e-37	2.3181e-34	4.5424e-32	6.3333e-30	6.6761e-28	3.0409e-26	1.4859e-24	5.3192e-23	2.0779e-21
1.7065e-293	1.1606e-283	5.305e-274	1.6216e-264	3.2987e-255	4.4467e-246	3.9564e-237	2.3151e-228	1.5491e-219	3.8346e-211	6.1914e-203	6.2731e-195	4.4759e-187	1.9352e-179	5.5617e-172	1.0358e-164	1.2498e-157	9.7737e-151	4.9555e-144	1.6306e-137	3.4854e-131	4.8493e-125	4.2977e-119	2.5466e-113	9.8924e-108	2.4945e-102	3.7045e-97	4.0237e-92	2.9739e-87	1.4451e-82	4.8211e-78	1.0663e-73	1.5533e-69	1.7954e-65	1.2291e-61	5.7679e-58	1.8604e-54	4.1462e-51	6.4145e-48	6.92e-45	5.2262e-42	2.7728e-39	1.0353e-36	2.6502e-34	4.9106e-32	6.361e-30	6.0505e-28	2.4308e-26	1.1037e-24	5.3463e-23
2.0408e-306	1.9239e-296	1.9831e-286	1.3518e-276	6.0667e-267	2.9667e-257	5.6371e-248	9.6258e-239	1.1654e-229	5.6211e-221	1.9295e-212	3.9411e-204	5.3557e-196	5.5385e-188	3.0792e-180	1.0586e-172	2.5122e-165	3.5726e-158	3.3301e-151	1.9912e-144	7.6321e-138	1.8793e-131	2.9789e-125	3.0455e-119	1.9679e-113	8.4424e-108	2.3556e-102	4.2433e-97	4.4897e-92	3.4473e-87	1.792e-82	6.0995e-78	1.4215e-73	2.1873e-69	2.5277e-65	1.7652e-61	8.351e-58	2.7017e-54	5.9976e-51	9.1726e-48	9.7186e-45	7.1466e-42	3.658e-39	1.3032e-36	3.1444e-34	5.385e-32	6.3011e-30	5.233e-28	1.9109e-26	1.1782e-24
0	3.7892e-309	8.8852e-299	1.3603e-288	1.3546e-278	8.7335e-269	3.63e-259	9.6897e-250	1.6553e-240	3.9974e-231	2.729e-222	1.1722e-213	4.0883e-205	6.978e-197	7.0871e-189	6.1717e-181	2.6873e-173	8.7227e-166	1.5115e-158	1.668e-151	1.1309e-144	4.9797e-138	1.393e-131	2.4811e-125	2.8215e-119	2.054e-113	9.6016e-108	2.8297e-102	5.5164e-97	6.9084e-92	4.9499e-87	2.6856e-82	9.466e-78	2.2658e-73	3.5584e-69	3.6473e-65	2.9262e-61	1.3817e-57	4.4321e-54	9.6925e-51	1.4486e-47	1.4878e-44	1.0507e-41	5.1073e-39	1.7035e-36	3.7892e-34	5.825e-32	5.9878e-30	3.994e-28	2.1752e-26
0	0	0	9.5464e-301	2.1325e-290	3.047e-280	2.7724e-270	1.5999e-260	5.7973e-251	1.3408e-241	3.964e-232	3.1813e-223	1.7612e-214	6.0411e-206	1.3025e-197	1.766e-189	1.9164e-181	9.787e-174	3.7879e-166	7.7198e-159	1.1552e-151	8.8919e-145	4.6055e-138	1.4099e-131	2.7838e-125	3.4729e-119	2.7465e-113	1.3817e-107	4.3402e-102	8.939e-97	1.1865e-91	1.0069e-86	4.8944e-82	1.7876e-77	4.2288e-73	6.7911e-69	6.9617e-65	5.5606e-61	2.5918e-57	8.1501e-54	1.7331e-50	2.5004e-47	2.4534e-44	1.6374e-41	7.4145e-39	2.2597e-36	4.505e-34	6.0325e-32	5.6513e-30	5.4947e-28
0	0	0	1.539e-313	1.544e-302	4.9714e-292	9.7622e-282	1.2378e-271	9.7941e-262	4.8202e-252	1.4713e-242	5.9406e-233	6.572e-224	4.7086e-215	2.0354e-206	4.8551e-198	7.8857e-190	7.9301e-182	4.9473e-174	2.4333e-166	5.2392e-159	7.6405e-152	8.7198e-145	5.6873e-138	1.9797e-131	4.175e-125	5.6366e-119	4.7773e-113	2.5521e-107	8.6273e-102	1.8139e-96	2.4899e-91	2.1708e-86	1.101e-81	3.9673e-77	9.4195e-73	1.5063e-68	1.566e-64	1.1976e-60	5.4708e-57	1.6612e-53	3.3913e-50	4.6538e-47	4.2941e-44	2.6564e-41	1.0932e-38	2.9475e-36	5.1229e-34	6.1706e-32	7.7187e-30
0	0	0	0	0	4.4507e-304	2.0324e-293	5.738e-283	9.9805e-273	1.066e-262	6.9693e-253	2.7822e-243	6.4773e-234	1.9493e-224	1.8069e-215	9.6301e-207	3.0224e-198	6.0365e-190	6.4301e-182	4.613e-174	2.0255e-166	5.4613e-159	1.1235e-151	1.0575e-144	8.245e-138	3.6315e-131	8.4935e-125	1.1962e-118	1.0721e-112	5.9998e-107	2.1069e-101	4.6623e-96	6.3991e-91	5.7137e-86	3.2305e-81	1.0404e-76	2.4812e-72	3.8538e-68	3.9174e-64	2.9075e-60	1.2803e-56	3.7113e-53	7.17e-50	9.2058e-47	7.832e-44	4.3793e-41	1.5847e-38	3.6402e-36	5.7323e-34	9.1555e-32
0	0	0	0	0	0	2.3787e-305	1.4681e-294	5.6756e-284	1.3295e-273	1.8813e-263	1.6022e-253	8.4474e-244	2.6039e-234	9.682e-225	1.0445e-215	6.6247e-207	2.5571e-198	6.2317e-190	8.3885e-182	7.0821e-174	3.1675e-166	9.5728e-159	1.7216e-151	2.3708e-144	1.5416e-137	7.6593e-131	2.207e-124	3.3655e-118	3.0736e-112	1.7796e-106	6.4057e-101	1.4415e-95	1.9956e-90	1.7841e-85	1.003e-80	3.1874e-76	7.4483e-72	1.1088e-67	1.1047e-63	6.9157e-60	3.2898e-56	8.9706e-53	1.6129e-49	1.8992e-46	1.4522e-43	7.096e-41	2.1706e-38	4.2736e-36	9.3194e-34
0	0	0	0	0	0	0	4.7375e-306	4.1436e-295	2.057e-284	6.3386e-274	6.0011e-264	6.5737e-254	4.121e-244	1.5792e-234	6.2722e-225	8.361e-216	7.5459e-207	3.4262e-198	9.0182e-190	1.504e-181	1.3751e-173	7.7985e-166	2.3168e-158	4.5506e-151	5.4224e-144	4.8336e-137	1.9535e-130	6.4576e-124	1.1481e-117	1.1175e-111	6.5961e-106	2.4017e-100	5.4247e-95	7.6399e-90	6.6079e-85	3.6506e-80	1.1578e-75	2.5565e-71	3.6539e-67	3.4725e-63	2.0559e-59	9.1628e-56	2.3092e-52	3.7866e-49	3.9844e-46	2.6456e-43	1.084e-40	2.8394e-38	7.4834e-36
0	0	0	0	0	0	0	0	8.7932e-307	9.8742e-296	6.7653e-285	2.5961e-274	6.0885e-264	8.3346e-254	6.6493e-244	1.6396e-234	9.1096e-225	1.1943e-215	1.0793e-206	5.8074e-198	2.0714e-189	3.7016e-181	3.7948e-173	2.446e-165	8.7335e-158	1.6655e-150	2.1114e-143	1.5702e-136	8.7801e-130	2.2211e-123	5.3064e-117	5.2056e-111	3.0242e-105	1.0994e-99	2.4601e-94	3.4075e-89	2.8744e-84	1.5553e-79	4.7052e-75	9.9238e-71	1.3451e-66	1.1996e-62	6.6292e-59	2.7209e-55	6.207e-52	9.042e-49	8.2078e-46	4.533e-43	1.5715e-40	5.4233e-38
0	0	0	0	0	0	0	0	0	1.2524e-307	1.9464e-296	1.7102e-285	7.7888e-275	5.3779e-264	9.1214e-254	8.8784e-244	7.9784e-234	2.5178e-224	3.2165e-215	3.2809e-206	1.669e-197	5.8767e-189	1.1709e-180	1.5506e-172	1.0088e-164	4.0897e-157	9.1284e-150	1.0809e-142	8.3425e-136	3.8635e-129	1.2383e-122	2.1102e-116	2.8457e-110	1.6976e-104	6.0802e-99	1.3304e-93	1.7889e-88	1.4564e-83	7.5303e-79	2.4089e-74	4.3051e-70	5.454e-66	4.5035e-62	2.2811e-58	8.4491e-55	1.6969e-51	2.1186e-48	1.5859e-45	7.3231e-43	3.3273e-40
0	0	0	0	0	0	0	0	0	0	5.6254e-308	1.1353e-296	1.6407e-285	1.0409e-274	3.7564e-264	7.6503e-254	7.9549e-244	2.0397e-233	7.4858e-224	1.5551e-214	1.8308e-205	8.6197e-197	3.2736e-188	6.0862e-180	7.5567e-172	6.161e-164	2.4558e-156	5.9027e-149	8.1804e-142	5.7963e-135	2.7146e-128	9.2819e-122	1.424e-115	2.0301e-109	1.1788e-103	4.0189e-98	8.4851e-93	1.0932e-87	8.4669e-83	4.1343e-78	1.2397e-73	2.0655e-69	2.4016e-65	1.804e-61	8.2084e-58	2.6714e-54	4.5485e-51	4.6462e-48	2.8718e-45	1.7274e-42
0	0	0	0	0	0	0	0	0	0	0	6.5983e-308	1.4909e-296	2.091e-285	1.6368e-274	9.2204e-264	2.2424e-253	3.0407e-243	5.7486e-233	3.546e-223	7.8973e-214	1.048e-204	7.6862e-196	2.2358e-187	4.3642e-179	5.8696e-171	5.0289e-163	2.1242e-155	5.26e-148	7.1181e-141	5.7355e-134	2.4312e-127	6.5716e-121	1.2744e-114	1.7101e-108	9.5956e-103	3.1369e-97	6.3087e-92	7.6855e-87	5.7047e-82	2.5413e-77	7.0393e-73	1.0746e-68	1.1287e-64	7.5827e-61	3.008e-57	8.3165e-54	1.1381e-50	9.478e-48	7.5874e-45
0	0	0	0	0	0	0	0	0	0	0	0	1.9238e-313	1.2501e-295	2.1289e-284	6.2306e-274	2.8646e-263	8.1756e-253	4.0196e-242	3.3911e-232	1.5758e-222	3.8629e-213	8.8024e-204	6.9673e-195	3.0615e-186	5.2936e-178	6.109e-170	4.8169e-162	2.3885e-154	5.71e-147	8.3079e-140	6.5456e-133	2.6732e-126	7.1235e-120	1.2899e-113	1.2192e-107	8.9447e-102	2.8583e-96	5.4017e-91	6.1383e-86	4.2175e-81	1.7249e-76	4.3439e-72	5.9707e-68	5.5427e-64	3.2321e-60	1.2055e-56	2.4387e-53	2.6313e-50	2.8188e-47
0	0	0	0	0	0	0	0	0	0	0	0	0	3.8476e-314	4.4889e-295	9.2051e-284	1.1096e-272	6.6446e-262	6.8665e-252	3.1058e-241	2.9233e-231	1.649e-221	4.5842e-212	1.1444e-202	8.9951e-194	4.1433e-185	1.0511e-176	1.0224e-168	6.8705e-161	3.0798e-153	8.5666e-146	1.2023e-138	9.2703e-132	3.697e-125	9.363e-119	1.7261e-112	1.4009e-106	1.0327e-100	3.002e-95	5.2583e-90	5.4955e-85	3.4438e-80	1.2726e-75	2.8612e-71	3.4449e-67	2.7636e-63	1.3488e-59	3.9948e-56	6.1417e-53	8.8545e-50
0	0	0	0	0	0	0	0	0	0	0	0	0	0	0	1.8661e-294	4.5616e-283	9.2551e-272	6.3447e-261	3.4106e-250	3.2733e-240	3.1941e-230	2.3145e-220	7.5875e-211	1.2124e-201	1.748e-192	8.1058e-184	2.0048e-175	2.0112e-167	1.3259e-159	5.8706e-152	1.6035e-144	2.0914e-137	1.6011e-130	6.834e-124	1.5084e-117	2.6308e-111	1.9615e-105	1.3398e-99	3.5862e-94	5.7411e-89	5.435e-84	3.0564e-79	1.002e-74	1.9674e-70	2.0272e-66	1.3463e-62	5.2368e-59	1.3397e-55	2.3515e-52
0	0	0	0	0	0	0	0	0	0	0	0	0	0	0	3.7729e-305	2.0509e-293	5.7996e-282	8.5934e-271	1.3535e-259	5.8376e-249	1.3073e-238	7.2276e-229	4.0082e-219	1.6302e-209	2.9854e-200	2.6396e-191	2.0699e-182	5.1261e-174	7.2055e-166	3.9101e-158	1.3913e-150	3.3207e-143	4.7177e-136	3.5115e-129	1.3902e-122	2.8146e-116	3.6415e-110	3.1691e-104	1.9764e-98	4.8042e-93	6.9222e-88	5.8405e-83	2.8937e-78	8.2334e-74	1.247e-69	1.163e-65	6.1259e-62	1.8471e-58	6.2294e-55
0	0	0	0	0	0	0	0	0	0	0	0	0	0	0	0	5.9739e-304	3.7168e-292	1.1928e-280	1.9755e-269	1.6914e-258	1.9697e-247	3.6499e-237	4.5468e-227	1.3879e-217	4.201e-208	9.2315e-199	9.095e-190	4.6299e-181	1.8217e-172	2.3804e-164	1.2522e-156	4.2853e-149	9.7054e-142	1.3306e-134	9.0592e-128	3.3382e-121	6.2249e-115	7.38e-109	5.8271e-103	3.2705e-97	7.1073e-92	9.0617e-87	6.692e-82	2.801e-77	6.8544e-73	8.3513e-69	6.1472e-65	2.4637e-61	9.9982e-58
0	0	0	0	0	0	0	0	0	0	0	0	0	0	0	0	0	1.5586e-302	1.0953e-290	3.9096e-279	7.0949e-268	6.5613e-257	5.0276e-246	1.1976e-235	1.9401e-225	1.2904e-215	2.0913e-206	4.3348e-197	4.2288e-188	1.957e-179	8.039e-171	1.0087e-162	7.1219e-155	1.8796e-147	3.4724e-140	4.4272e-133	2.7783e-126	9.3743e-120	1.5895e-113	1.6996e-107	1.2014e-101	5.973e-96	1.1415e-90	1.2643e-85	7.9869e-81	2.7993e-76	5.5024e-72	5.2925e-68	2.8451e-64	1.5385e-60
0	0	0	0	0	0	0	0	0	0	0	0	0	0	0	0	0	0	6.6518e-301	5.1724e-289	2.0122e-277	3.9221e-266	3.8415e-255	3.0916e-244	7.5856e-234	1.4898e-223	7.8877e-214	2.6973e-204	2.1145e-195	2.3525e-186	1.1618e-177	4.6718e-169	5.4045e-161	3.5775e-153	8.802e-146	1.5012e-138	1.7514e-131	9.5682e-125	3.0397e-118	4.6175e-112	4.387e-106	2.7336e-100	1.184e-94	1.9513e-89	1.8355e-84	9.6308e-80	2.7138e-75	4.0809e-71	3.0508e-67	1.925e-63
0	0	0	0	0	0	0	0	0	0	0	0	0	0	0	0	0	0	3.8476e-314	4.5739e-299	3.8545e-287	1.6013e-275	3.2861e-264	3.3425e-253	2.6957e-242	6.8723e-232	8.5372e-222	7.0535e-212	2.3539e-202	1.8907e-193	1.8972e-184	8.8824e-176	2.1111e-167	3.8068e-159	2.2046e-151	5.0825e-144	7.4812e-137	8.1184e-130	3.9715e-123	1.1211e-116	1.5025e-110	1.2485e-104	6.7443e-99	2.4931e-93	3.4663e-88	2.6879e-83	1.1238e-78	2.4013e-74	2.5318e-70	2.249e-66
0	0	0	0	0	0	0	0	0	0	0	0	0	0	0	0	0	0	0	6.1819e-309	7.72e-297	4.4616e-285	1.9392e-273	4.1063e-262	4.253e-251	3.7581e-240	7.644e-230	1.0671e-219	1.0461e-209	2.5792e-200	4.1566e-191	1.5204e-182	8.5931e-174	1.7378e-165	3.1229e-157	1.6409e-149	3.4169e-142	4.5049e-135	4.3426e-128	1.8738e-121	4.6287e-115	5.3855e-109	3.8905e-103	1.7684e-97	5.1801e-92	6.2117e-87	3.8013e-82	1.1915e-77	1.8603e-73	2.4539e-69
0	0	0	0	0	0	0	0	0	0	0	0	0	0	0	0	0	0	0	0	1.0988e-306	1.3078e-294	1.2325e-282	3.5153e-271	7.5278e-260	7.785e-249	6.7803e-238	1.5168e-227	1.8119e-217	1.0458e-207	3.933e-198	5.9118e-189	2.0039e-180	9.3285e-172	1.9047e-163	3.0923e-155	1.4527e-147	2.6908e-140	3.1295e-133	2.6387e-126	9.8865e-120	2.103e-113	2.0875e-107	1.571e-101	4.9984e-96	1.2064e-90	1.0715e-85	4.8655e-81	1.0829e-76	2.0473e-72
0	0	0	0	0	0	0	0	0	0	0	0	0	0	0	0	0	0	0	0	0	2.7751e-304	3.4002e-292	3.2624e-280	9.3768e-269	1.9904e-257	2.0152e-246	1.6958e-235	3.9109e-225	3.5968e-215	2.2197e-205	7.7298e-196	1.0657e-186	3.4828e-178	1.3796e-169	2.5202e-161	3.7291e-153	1.5054e-145	2.4427e-138	2.4677e-131	1.7911e-124	5.9765e-118	1.0319e-111	8.6636e-106	5.2902e-100	1.3623e-94	2.4982e-89	1.6614e-84	5.3467e-80	1.4137e-75
0	0	0	0	0	0	0	0	0	0	0	0	0	0	0	0	0	0	0	0	0	0	8.9443e-302	1.3321e-289	1.2755e-277	5.6957e-266	7.4589e-255	7.25e-244	5.7807e-233	1.2519e-222	1.1931e-212	6.0785e-203	1.4672e-193	2.2586e-184	7.0149e-176	2.4621e-167	3.9569e-159	5.1351e-151	1.7968e-143	2.5144e-136	2.1715e-129	1.3343e-122	3.738e-116	5.3385e-110	3.6301e-104	1.7088e-98	4.8742e-93	4.7386e-88	2.1994e-83	8.2477e-79
0	0	0	0	0	0	0	0	0	0	0	0	0	0	0	0	0	0	0	0	0	0	0	2.7381e-299	5.5508e-287	7.2273e-275	3.1147e-263	6.2104e-252	3.5616e-241	2.6387e-230	5.2677e-220	4.9756e-210	2.1112e-200	4.5518e-191	6.2237e-182	1.702e-173	5.2144e-165	7.2636e-157	8.1348e-149	2.4284e-141	2.8846e-134	2.1646e-127	1.0698e-120	2.4668e-114	2.8251e-108	1.5457e-102	5.6174e-97	1.104e-91	7.6964e-87	4.0653e-82
0	0	0	0	0	0	0	0	0	0	0	0	0	0	0	0	0	0	0	0	0	0	0	1.3351e-311	2.3962e-296	4.7139e-284	5.8286e-272	2.3749e-260	4.424e-249	2.3462e-238	1.5845e-227	2.8631e-217	2.4237e-207	9.1393e-198	1.7336e-188	2.0077e-179	4.8997e-171	1.2885e-162	1.5313e-154	1.4231e-146	3.6514e-139	3.6221e-132	2.24e-125	9.0308e-119	1.6353e-112	1.3724e-106	6.2374e-101	1.6702e-95	2.2274e-90	1.7295e-85
0	0	0	0	0	0	0	0	0	0	0	0	0	0	0	0	0	0	0	0	0	0	0	0	1.8565e-308	3.0558e-293	5.7031e-281	4.759e-269	2.4789e-257	4.2309e-246	3.5776e-235	1.2293e-224	1.9739e-214	1.4712e-204	4.8449e-195	7.9499e-186	8.1335e-177	1.6434e-168	3.651e-160	3.6433e-152	2.8266e-144	5.995e-137	4.7727e-130	2.4451e-123	7.6388e-117	1.1166e-110	6.9128e-105	2.8924e-99	4.7722e-94	5.929e-89
0	0	0	0	0	0	0	0	0	0	0	0	0	0	0	0	0	0	0	0	0	0	0	0	0	2.653e-302	5.5575e-290	9.6405e-278	7.3887e-266	3.4752e-254	5.3396e-243	5.4053e-232	1.2095e-221	1.6952e-211	1.093e-201	2.715e-192	4.3118e-183	3.7207e-174	6.3097e-166	1.1653e-157	9.613e-150	6.1397e-142	1.053e-134	6.7449e-128	2.7263e-121	6.5511e-115	7.1277e-109	3.0967e-103	9.1178e-98	1.6282e-92
0	0	0	0	0	0	0	0	0	0	0	0	0	0	0	0	0	0	0	0	0	0	0	0	0	0	8.5923e-299	1.4133e-286	2.2325e-274	1.5402e-262	6.4181e-251	8.6956e-240	7.6636e-229	1.5026e-218	1.7804e-208	9.7585e-199	2.0456e-189	2.7162e-180	1.888e-171	2.7229e-163	4.1123e-155	2.7549e-147	1.4217e-139	1.9339e-132	8.6429e-126	3.3576e-119	5.5423e-113	3.603e-107	1.1442e-101	4.0939e-96
0	0	0	0	0	0	0	0	0	0	0	0	0	0	0	0	0	0	0	0	0	0	0	0	0	0	3.7783e-311	1.8081e-295	4.9251e-283	6.9421e-271	4.2263e-259	1.1196e-247	1.7951e-236	1.352e-225	2.2482e-215	2.2441e-205	1.0277e-195	1.7874e-186	1.9509e-177	1.1374e-168	1.2992e-160	1.5738e-152	9.2537e-145	3.4019e-137	2.6293e-130	1.2194e-123	3.4668e-117	3.8449e-111	1.6521e-105	8.7183e-100
0	0	0	0	0	0	0	0	0	0	0	0	0	0	0	0	0	0	0	0	0	0	0	0	0	0	0	2.2863e-307	7.6884e-292	2.3043e-279	2.8401e-267	1.4951e-255	3.3958e-244	4.6065e-233	2.911e-222	4.0316e-212	3.3313e-202	1.2528e-192	2.018e-183	1.5676e-174	7.3279e-166	6.6921e-158	7.1021e-150	4.7158e-142	7.825e-135	4.8715e-128	1.6496e-121	3.0558e-115	2.2186e-109	1.0227e-103
[truncated: 151 more columns]
