# Supplementary material for: Control of quantum electrodynamical processes by shaping electron wavepackets
Source: Nat Commun. 2021 Mar 17;12:1700. doi: 10.1038/s41467-021-21367-1 (PMC7969958; doi:10.1038/s41467-021-21367-1)
Supplement: Supplementary file 3 — Source Data [file 41467_2021_21367_MOESM3_ESM.zip › Fig3/x_3cde.csv]

-1	-0.99	-0.98	-0.97	-0.96	-0.95	-0.94	-0.93	-0.92	-0.91	-0.9	-0.89	-0.88	-0.87	-0.86	-0.85	-0.84	-0.83	-0.82	-0.81	-0.8	-0.79	-0.78	-0.77	-0.76	-0.75	-0.74	-0.73	-0.72	-0.71	-0.7	-0.69	-0.68	-0.67	-0.66	-0.65	-0.64	-0.63	-0.62	-0.61	-0.6	-0.59	-0.58	-0.57	-0.56	-0.55	-0.54	-0.53	-0.52	-0.51
[truncated: 151 more columns]
