# Supplementary material for: Control of quantum electrodynamical processes by shaping electron wavepackets
Source: Nat Commun. 2021 Mar 17;12:1700. doi: 10.1038/s41467-021-21367-1 (PMC7969958; doi:10.1038/s41467-021-21367-1)
Supplement: Supplementary file 3 — Source Data [file 41467_2021_21367_MOESM3_ESM.zip › Fig3/x_3ghi.csv]

-0.5	-0.495	-0.49	-0.485	-0.48	-0.475	-0.47	-0.465	-0.46	-0.455	-0.45	-0.445	-0.44	-0.435	-0.43	-0.425	-0.42	-0.415	-0.41	-0.405	-0.4	-0.395	-0.39	-0.385	-0.38	-0.375	-0.37	-0.365	-0.36	-0.355	-0.35	-0.345	-0.34	-0.335	-0.33	-0.325	-0.32	-0.315	-0.31	-0.305	-0.3	-0.295	-0.29	-0.285	-0.28	-0.275	-0.27	-0.265	-0.26	-0.255
[truncated: 151 more columns]
