# Supplementary material for: Control of quantum electrodynamical processes by shaping electron wavepackets
Source: Nat Commun. 2021 Mar 17;12:1700. doi: 10.1038/s41467-021-21367-1 (PMC7969958; doi:10.1038/s41467-021-21367-1)
Supplement: Supplementary file 3 — Source Data [file 41467_2021_21367_MOESM3_ESM.zip › FigM1/bM1.csv]

-Inf	-85.829	-42.714	-28.343	-21.158	-16.848	-13.976	-11.924	-10.386	-9.19	-8.2335	-7.4512	-6.7996	-6.2484	-5.7762	-5.3672	-5.0095	-4.694	-4.4137	-4.1632	-3.9378	-3.734	-3.5488	-3.3799	-3.2252	-3.0829	-2.9517	-2.8303	-2.7177	-2.6129	-2.5152	-2.4239	-2.3384	-2.2581	-2.1826	-2.1115	-2.0444	-1.981	-1.921	-1.8641	-1.8102	-1.7589	-1.7101	-1.6636	-1.6193	-1.577	-1.5366	-1.4979	-1.4609	-1.4255
[truncated: 950 more columns]
