# Supplementary material for: Control of quantum electrodynamical processes by shaping electron wavepackets
Source: Nat Commun. 2021 Mar 17;12:1700. doi: 10.1038/s41467-021-21367-1 (PMC7969958; doi:10.1038/s41467-021-21367-1)
Supplement: Supplementary file 3 — Source Data [file 41467_2021_21367_MOESM3_ESM.zip › FigM1/rM1.csv]

-Inf	-86.235	-43.118	-28.745	-21.559	-17.247	-14.373	-12.319	-10.779	-9.5817	-8.6235	-7.8395	-7.1863	-6.6335	-6.1596	-5.749	-5.3897	-5.0726	-4.7908	-4.5387	-4.3118	-4.1064	-3.9198	-3.7493	-3.5931	-3.4494	-3.3167	-3.1939	-3.0798	-2.9736	-2.8745	-2.7818	-2.6948	-2.6132	-2.5363	-2.4639	-2.3954	-2.3307	-2.2693	-2.2112	-2.1559	-2.1033	-2.0532	-2.0055	-1.9599	-1.9163	-1.8747	-1.8348	-1.7966	-1.7599
[truncated: 950 more columns]
