# Supplementary material for: Control of quantum electrodynamical processes by shaping electron wavepackets
Source: Nat Commun. 2021 Mar 17;12:1700. doi: 10.1038/s41467-021-21367-1 (PMC7969958; doi:10.1038/s41467-021-21367-1)
Supplement: Supplementary file 3 — Source Data [file 41467_2021_21367_MOESM3_ESM.zip › FigM2/M2l.csv]

2.6957e-09	3.7725e-09	4.3353e-09	4.109e-09	2.9149e-09	7.3786e-10	-2.2232e-09	-5.5393e-09	-8.5824e-09	-1.061e-08	-1.0897e-08	-8.9026e-09	-4.4409e-09	2.1854e-09	1.0119e-08	1.7988e-08	2.4075e-08	2.6602e-08	2.41e-08	1.5815e-08	2.0507e-09	-1.563e-08	-3.443e-08	-5.0614e-08	-6.0093e-08	-5.9214e-08	-4.5659e-08	-1.9259e-08	1.7455e-08	5.9166e-08	9.825e-08	1.2588e-07	1.3364e-07	1.1538e-07	6.9082e-08	-1.8373e-09	-8.8024e-08	-1.7488e-07	-2.4451e-07	-2.7879e-07	-2.6311e-07	-1.9022e-07	-6.3258e-08	1.0276e-07	2.8166e-07	4.3933e-07	5.3922e-07	5.4948e-07	4.5048e-07	2.4128e-07
3.0798e-09	4.3082e-09	4.9493e-09	4.6892e-09	3.324e-09	8.3688e-10	-2.5446e-09	-6.3303e-09	-9.803e-09	-1.2114e-08	-1.2438e-08	-1.0157e-08	-5.0585e-09	2.5099e-09	1.1568e-08	2.055e-08	2.7495e-08	3.0371e-08	2.7504e-08	1.8034e-08	2.3101e-09	-1.7881e-08	-3.9343e-08	-5.7812e-08	-6.8618e-08	-6.7593e-08	-5.2092e-08	-2.1929e-08	2.0005e-08	6.763e-08	1.1224e-07	1.4376e-07	1.5258e-07	1.3168e-07	7.877e-08	-2.2412e-09	-1.0066e-07	-1.9983e-07	-2.7929e-07	-3.1835e-07	-3.0035e-07	-2.1703e-07	-7.1976e-08	1.1764e-07	3.2191e-07	5.0189e-07	6.1583e-07	6.2737e-07	5.1415e-07	2.751e-07
3.5155e-09	4.9157e-09	5.6453e-09	5.3466e-09	3.7872e-09	9.4835e-10	-2.9098e-09	-7.2279e-09	-1.1187e-08	-1.3821e-08	-1.4185e-08	-1.1577e-08	-5.7569e-09	2.8798e-09	1.3213e-08	2.3457e-08	3.1372e-08	3.4643e-08	3.136e-08	2.0546e-08	2.5998e-09	-2.0438e-08	-4.4918e-08	-6.5975e-08	-7.8283e-08	-7.7089e-08	-5.938e-08	-2.4947e-08	2.2904e-08	7.7235e-08	1.2811e-07	1.6404e-07	1.7404e-07	1.5015e-07	8.9738e-08	-2.719e-09	-1.1502e-07	-2.2812e-07	-3.1872e-07	-3.632e-07	-3.4256e-07	-2.4739e-07	-8.1825e-08	1.3454e-07	3.6759e-07	5.7284e-07	7.0269e-07	7.1567e-07	5.863e-07	3.1339e-07
4.0093e-09	5.6038e-09	6.4335e-09	6.0907e-09	4.3111e-09	1.0737e-09	-3.3244e-09	-8.2452e-09	-1.2756e-08	-1.5753e-08	-1.6163e-08	-1.3185e-08	-6.546e-09	3.3009e-09	1.5079e-08	2.675e-08	3.5764e-08	3.9481e-08	3.5726e-08	2.3387e-08	2.923e-09	-2.3338e-08	-5.1236e-08	-7.5223e-08	-8.923e-08	-8.7841e-08	-6.7627e-08	-2.8355e-08	2.62e-08	8.8126e-08	1.461e-07	1.87e-07	1.9836e-07	1.7106e-07	1.0214e-07	-3.2822e-09	-1.3129e-07	-2.6019e-07	-3.6339e-07	-4.1399e-07	-3.9035e-07	-2.8176e-07	-9.294e-08	1.5374e-07	4.1936e-07	6.5323e-07	8.0108e-07	8.1567e-07	6.6797e-07	3.5669e-07
4.5682e-09	6.3825e-09	7.3251e-09	6.9322e-09	4.9031e-09	1.2146e-09	-3.7946e-09	-9.3973e-09	-1.4531e-08	-1.7939e-08	-1.84e-08	-1.5003e-08	-7.4367e-09	3.78e-09	1.7192e-08	3.0479e-08	4.0734e-08	4.4954e-08	4.0664e-08	2.6598e-08	3.2833e-09	-2.6626e-08	-5.839e-08	-8.5691e-08	-1.0162e-07	-1e-07	-7.6951e-08	-3.2201e-08	2.9942e-08	1.0046e-07	1.6645e-07	2.13e-07	2.2586e-07	1.9471e-07	1.1616e-07	-3.9445e-09	-1.4974e-07	-2.9651e-07	-4.1396e-07	-4.7148e-07	-4.4442e-07	-3.2062e-07	-1.0547e-07	1.7551e-07	4.78e-07	7.4423e-07	9.1244e-07	9.2882e-07	7.6035e-07	4.0561e-07
5.2005e-09	7.263e-09	8.333e-09	7.883e-09	5.5716e-09	1.3728e-09	-4.3272e-09	-1.0701e-08	-1.6538e-08	-2.0411e-08	-2.0928e-08	-1.7056e-08	-8.4413e-09	4.3244e-09	1.9584e-08	3.4696e-08	4.6354e-08	5.114e-08	4.6243e-08	3.0223e-08	3.6844e-09	-3.035e-08	-6.6484e-08	-9.7529e-08	-1.1562e-07	-1.1375e-07	-8.7484e-08	-3.6537e-08	3.4186e-08	1.1442e-07	1.8948e-07	2.4238e-07	2.5695e-07	2.2143e-07	1.3199e-07	-4.7211e-09	-1.7062e-07	-3.3758e-07	-4.7115e-07	-5.3646e-07	-5.0553e-07	-3.6451e-07	-1.1959e-07	2.0018e-07	5.4434e-07	8.4716e-07	1.0383e-06	1.0567e-06	8.6474e-07	4.6084e-07
5.9149e-09	8.2575e-09	9.4711e-09	8.9563e-09	6.3255e-09	1.5502e-09	-4.9302e-09	-1.2174e-08	-1.8806e-08	-2.3202e-08	-2.3783e-08	-1.9373e-08	-9.5732e-09	4.9424e-09	2.2288e-08	3.9461e-08	5.2702e-08	5.8127e-08	5.254e-08	3.4312e-08	4.1306e-09	-3.4563e-08	-7.5631e-08	-1.109e-07	-1.3144e-07	-1.2927e-07	-9.937e-08	-4.142e-08	3.8996e-08	1.302e-07	2.155e-07	2.7558e-07	2.9206e-07	2.516e-07	1.4984e-07	-5.6295e-09	-1.9424e-07	-3.8401e-07	-5.3575e-07	-6.0986e-07	-5.7453e-07	-4.1404e-07	-1.3548e-07	2.2811e-07	6.1933e-07	9.6346e-07	1.1806e-06	1.2012e-06	9.8259e-07	5.2312e-07
6.7215e-09	9.3799e-09	1.0755e-08	1.0167e-08	7.1752e-09	1.7491e-09	-5.612e-09	-1.3838e-08	-2.1366e-08	-2.6352e-08	-2.7003e-08	-2.1985e-08	-1.0847e-08	5.6432e-09	2.5343e-08	4.484e-08	5.9866e-08	6.6008e-08	5.9643e-08	3.892e-08	4.6264e-09	-3.9325e-08	-8.596e-08	-1.26e-07	-1.4928e-07	-1.4678e-07	-1.1277e-07	-4.6915e-08	4.4441e-08	1.4802e-07	2.4486e-07	3.1304e-07	3.3168e-07	2.8562e-07	1.6995e-07	-6.6893e-09	-2.2093e-07	-4.3642e-07	-6.0867e-07	-6.9269e-07	-6.5236e-07	-4.6989e-07	-1.5335e-07	2.597e-07	7.0403e-07	1.0947e-06	1.3411e-06	1.3641e-06	1.1155e-06	5.9331e-07
7.6312e-09	1.0645e-08	1.2202e-08	1.153e-08	8.1319e-09	1.9717e-09	-6.3822e-09	-1.5715e-08	-2.4252e-08	-2.9903e-08	-3.0631e-08	-2.4928e-08	-1.228e-08	6.4372e-09	2.8791e-08	5.0907e-08	6.7942e-08	7.4892e-08	6.7645e-08	4.4108e-08	5.1768e-09	-4.4702e-08	-9.7612e-08	-1.4302e-07	-1.694e-07	-1.6651e-07	-1.2787e-07	-5.3093e-08	5.0598e-08	1.6813e-07	2.7799e-07	3.5528e-07	3.7633e-07	3.2395e-07	1.9259e-07	-7.9231e-09	-2.5106e-07	-4.9554e-07	-6.9089e-07	-7.8606e-07	-7.4008e-07	-5.3281e-07	-1.7342e-07	2.954e-07	7.9958e-07	1.2428e-06	1.5221e-06	1.5478e-06	1.2653e-06	6.7231e-07
8.6563e-09	1.2071e-08	1.3832e-08	1.3065e-08	9.208e-09	2.2206e-09	-7.2515e-09	-1.783e-08	-2.7504e-08	-3.3902e-08	-3.4717e-08	-2.8239e-08	-1.3891e-08	7.3358e-09	3.2679e-08	5.7744e-08	7.704e-08	8.4896e-08	7.6653e-08	4.9943e-08	5.787e-09	-5.0769e-08	-1.1074e-07	-1.6219e-07	-1.9206e-07	-1.8872e-07	-1.4486e-07	-6.0031e-08	5.7556e-08	1.9081e-07	3.1531e-07	4.0286e-07	4.2661e-07	3.6711e-07	2.1806e-07	-9.3562e-09	-2.8504e-07	-5.6217e-07	-7.8352e-07	-8.9122e-07	-8.3885e-07	-6.0361e-07	-1.9595e-07	3.3568e-07	9.0729e-07	1.4096e-06	1.7259e-06	1.7547e-06	1.4339e-06	7.6117e-07
9.8103e-09	1.3675e-08	1.5665e-08	1.4792e-08	1.0417e-08	2.4989e-09	-8.2317e-09	-2.0212e-08	-3.1164e-08	-3.8401e-08	-3.9312e-08	-3.1962e-08	-1.5698e-08	8.3518e-09	3.7057e-08	6.5439e-08	8.7278e-08	9.6151e-08	8.6784e-08	5.65e-08	6.4629e-09	-5.7606e-08	-1.2553e-07	-1.8377e-07	-2.1755e-07	-2.1371e-07	-1.6396e-07	-6.7817e-08	6.5408e-08	2.1634e-07	3.5732e-07	4.564e-07	4.8319e-07	4.1564e-07	2.4668e-07	-1.1017e-08	-3.2332e-07	-6.3719e-07	-8.8777e-07	-1.0095e-06	-9.4996e-07	-6.8321e-07	-2.2122e-07	3.8112e-07	1.0286e-06	1.5974e-06	1.9553e-06	1.9875e-06	1.6235e-06	8.6101e-07
1.1108e-08	1.5478e-08	1.7725e-08	1.6731e-08	1.1775e-08	2.8095e-09	-9.3358e-09	-2.2892e-08	-3.5279e-08	-4.3459e-08	-4.4477e-08	-3.6143e-08	-1.7725e-08	9.4994e-09	4.1985e-08	7.4094e-08	9.8789e-08	1.088e-07	9.8166e-08	6.3862e-08	7.2109e-09	-6.5305e-08	-1.4216e-07	-2.0804e-07	-2.4621e-07	-2.4179e-07	-1.8541e-07	-7.6545e-08	7.4263e-08	2.4507e-07	4.0457e-07	5.166e-07	5.4677e-07	4.7017e-07	2.7881e-07	-1.2938e-08	-3.6641e-07	-7.2157e-07	-1.005e-06	-1.1426e-06	-1.0748e-06	-7.7263e-07	-2.4952e-07	4.323e-07	1.165e-06	1.8086e-06	2.2133e-06	2.2491e-06	1.8366e-06	9.7309e-07
1.2566e-08	1.7503e-08	2.0039e-08	1.8908e-08	1.3298e-08	3.156e-09	-1.0578e-08	-2.5903e-08	-3.9902e-08	-4.9139e-08	-5.0275e-08	-4.0836e-08	-1.9997e-08	1.0794e-08	4.7524e-08	8.3819e-08	1.1172e-07	1.2301e-07	1.1094e-07	7.2119e-08	8.0376e-09	-7.3965e-08	-1.6085e-07	-2.353e-07	-2.784e-07	-2.7332e-07	-2.0949e-07	-8.6322e-08	8.4239e-08	2.7737e-07	4.5766e-07	5.8422e-07	6.1817e-07	5.3139e-07	3.1484e-07	-1.5156e-08	-4.1488e-07	-8.1639e-07	-1.1367e-06	-1.292e-06	-1.215e-06	-8.7298e-07	-2.812e-07	4.8991e-07	1.3184e-06	2.0458e-06	2.503e-06	2.5429e-06	2.0758e-06	1.0988e-06
1.4204e-08	1.9776e-08	2.2634e-08	2.135e-08	1.5005e-08	3.5421e-09	-1.1975e-08	-2.9285e-08	-4.5091e-08	-5.5512e-08	-5.6778e-08	-4.6097e-08	-2.2539e-08	1.2254e-08	5.3747e-08	9.4735e-08	1.2623e-07	1.3894e-07	1.2527e-07	8.1373e-08	8.9506e-09	-8.3697e-08	-1.8184e-07	-2.659e-07	-3.1451e-07	-3.0869e-07	-2.3648e-07	-9.7262e-08	9.5465e-08	3.1364e-07	5.1724e-07	6.6009e-07	6.9828e-07	6.0004e-07	3.5522e-07	-1.7712e-08	-4.6932e-07	-9.2284e-07	-1.2845e-06	-1.4596e-06	-1.3723e-06	-9.8549e-07	-3.1662e-07	5.5469e-07	1.4906e-06	2.3121e-06	2.8281e-06	2.8725e-06	2.3441e-06	1.2396e-06
1.6039e-08	2.2324e-08	2.5543e-08	2.4085e-08	1.6916e-08	3.972e-09	-1.3544e-08	-3.3078e-08	-5.0909e-08	-6.2656e-08	-6.4065e-08	-5.199e-08	-2.5383e-08	1.3898e-08	6.0729e-08	1.0698e-07	1.4249e-07	1.568e-07	1.4133e-07	9.1732e-08	9.9575e-09	-9.4624e-08	-2.0538e-07	-3.0021e-07	-3.5499e-07	-3.4832e-07	-2.6671e-07	-1.0949e-07	1.0809e-07	3.5433e-07	5.8407e-07	7.4516e-07	7.8807e-07	6.7696e-07	4.0043e-07	-2.0651e-08	-5.3043e-07	-1.0422e-06	-1.4502e-06	-1.6475e-06	-1.5486e-06	-1.1115e-06	-3.562e-07	6.2746e-07	1.6838e-06	2.6108e-06	3.1926e-06	3.242e-06	2.6447e-06	1.3973e-06
1.8096e-08	2.5178e-08	2.88e-08	2.7147e-08	1.9053e-08	4.4502e-09	-1.5305e-08	-3.7329e-08	-5.7426e-08	-7.0656e-08	-7.2224e-08	-5.8584e-08	-2.8561e-08	1.5747e-08	6.8556e-08	1.2069e-07	1.6071e-07	1.768e-07	1.593e-07	1.0332e-07	1.1067e-08	-1.0688e-07	-2.3176e-07	-3.3864e-07	-4.0033e-07	-3.9269e-07	-3.0055e-07	-1.2315e-07	1.2226e-07	3.9995e-07	6.5893e-07	8.4044e-07	8.886e-07	7.6306e-07	4.5099e-07	-2.4024e-08	-5.9895e-07	-1.176e-06	-1.6359e-06	-1.858e-06	-1.7459e-06	-1.2526e-06	-4.0037e-07	7.0913e-07	1.9004e-06	2.9454e-06	3.6008e-06	3.6557e-06	2.9812e-06	1.5737e-06
2.0399e-08	2.8372e-08	3.2444e-08	3.0571e-08	2.1442e-08	4.9816e-09	-1.7279e-08	-4.2088e-08	-6.472e-08	-7.9607e-08	-8.135e-08	-6.5956e-08	-3.2108e-08	1.7825e-08	7.7322e-08	1.3604e-07	1.8109e-07	1.9917e-07	1.7939e-07	1.1627e-07	1.2288e-08	-1.2062e-07	-2.6129e-07	-3.8164e-07	-4.5105e-07	-4.4232e-07	-3.3838e-07	-1.384e-07	1.3817e-07	4.5102e-07	7.4273e-07	9.4705e-07	1.0011e-06	8.5936e-07	5.0749e-07	-2.789e-08	-6.7572e-07	-1.3258e-06	-1.8436e-06	-2.0934e-06	-1.9666e-06	-1.4102e-06	-4.4963e-07	8.0069e-07	2.1428e-06	3.3199e-06	4.0577e-06	4.1185e-06	3.3575e-06	1.7707e-06
2.2974e-08	3.1942e-08	3.6515e-08	3.4396e-08	2.4109e-08	5.5716e-09	-1.9489e-08	-4.7412e-08	-7.2875e-08	-8.9612e-08	-9.1547e-08	-7.419e-08	-3.6065e-08	2.0157e-08	8.7131e-08	1.5321e-07	2.0388e-07	2.2417e-07	2.0184e-07	1.3073e-07	1.3631e-08	-1.3599e-07	-2.9432e-07	-4.2973e-07	-5.0775e-07	-4.9778e-07	-3.8063e-07	-1.554e-07	1.5601e-07	5.0817e-07	8.3643e-07	1.0662e-06	1.1268e-06	9.6694e-07	5.7057e-07	-3.2312e-08	-7.6163e-07	-1.4933e-06	-2.0759e-06	-2.3566e-06	-2.2133e-06	-1.5864e-06	-5.0452e-07	9.0325e-07	2.414e-06	3.7386e-06	4.5684e-06	4.6358e-06	3.778e-06	1.9906e-06
2.585e-08	3.5929e-08	4.1062e-08	3.8665e-08	2.7083e-08	6.226e-09	-2.1962e-08	-5.3361e-08	-8.1984e-08	-1.0078e-07	-1.0293e-07	-8.3379e-08	-4.0473e-08	2.2774e-08	9.8095e-08	1.7239e-07	2.2933e-07	2.5209e-07	2.269e-07	1.4685e-07	1.5106e-08	-1.5319e-07	-3.3122e-07	-4.8344e-07	-5.7107e-07	-5.597e-07	-4.2778e-07	-1.7433e-07	1.7598e-07	5.7204e-07	9.4111e-07	1.1993e-06	1.2671e-06	1.087e-06	6.4092e-07	-3.7363e-08	-8.5769e-07	-1.6805e-06	-2.3353e-06	-2.6505e-06	-2.4887e-06	-1.7829e-06	-5.6561e-07	1.018e-06	2.7171e-06	4.2064e-06	5.1388e-06	5.2135e-06	4.2474e-06	2.236e-06
2.9061e-08	4.0377e-08	4.6133e-08	4.3426e-08	3.0398e-08	6.9513e-09	-2.4726e-08	-6.0003e-08	-9.2149e-08	-1.1325e-07	-1.1563e-07	-9.3623e-08	-4.5381e-08	2.5706e-08	1.1034e-07	1.938e-07	2.5773e-07	2.8323e-07	2.5485e-07	1.6482e-07	1.6725e-08	-1.724e-07	-3.7242e-07	-5.4338e-07	-6.4171e-07	-6.2876e-07	-4.8034e-07	-1.9539e-07	1.9832e-07	6.4336e-07	1.0579e-06	1.3479e-06	1.4237e-06	1.221e-06	7.1931e-07	-4.3121e-08	-9.65e-07	-1.8894e-06	-2.6249e-06	-2.9785e-06	-2.7958e-06	-2.002e-06	-6.3354e-07	1.1463e-06	3.0555e-06	4.7285e-06	5.7753e-06	5.8579e-06	4.7709e-06	2.5093e-06
3.2642e-08	4.5336e-08	5.1785e-08	4.873e-08	3.4089e-08	7.7543e-09	-2.7813e-08	-6.7411e-08	-1.0348e-07	-1.2714e-07	-1.2977e-07	-1.0503e-07	-5.0839e-08	2.8987e-08	1.24e-07	2.1767e-07	2.8939e-07	3.1794e-07	2.8599e-07	1.8482e-07	1.8498e-08	-1.9385e-07	-4.1838e-07	-6.1021e-07	-7.2044e-07	-7.0571e-07	-5.3889e-07	-2.1882e-07	2.233e-07	7.2291e-07	1.1882e-06	1.5135e-06	1.5982e-06	1.3702e-06	8.0657e-07	-4.9676e-08	-1.0847e-06	-2.1224e-06	-2.9477e-06	-3.344e-06	-3.1381e-06	-2.2461e-06	-7.0901e-07	1.2896e-06	3.433e-06	5.3107e-06	6.4848e-06	6.5761e-06	5.3541e-06	2.8135e-06
3.6631e-08	5.0859e-08	5.8077e-08	5.4633e-08	3.8193e-08	8.6425e-09	-3.1257e-08	-7.5665e-08	-1.1611e-07	-1.4261e-07	-1.4552e-07	-1.1773e-07	-5.6904e-08	3.2656e-08	1.3923e-07	2.4426e-07	3.2464e-07	3.5658e-07	3.2064e-07	2.0707e-07	2.044e-08	-2.1777e-07	-4.6957e-07	-6.8464e-07	-8.0811e-07	-7.9138e-07	-6.0404e-07	-2.4483e-07	2.5118e-07	8.1158e-07	1.3333e-06	1.6979e-06	1.7925e-06	1.5362e-06	9.0363e-07	-5.7126e-08	-1.2182e-06	-2.382e-06	-3.3072e-06	-3.751e-06	-3.5192e-06	-2.5177e-06	-7.9279e-07	1.4494e-06	3.8537e-06	5.9592e-06	7.275e-06	7.3758e-06	6.0033e-06	3.1519e-06
4.107e-08	5.7004e-08	6.5076e-08	6.1197e-08	4.2755e-08	9.624e-09	-3.5095e-08	-8.4854e-08	-1.3015e-07	-1.5982e-07	-1.6304e-07	-1.3184e-07	-6.3637e-08	3.6754e-08	1.5618e-07	2.7385e-07	3.6387e-07	3.9957e-07	3.5917e-07	2.3179e-07	2.2564e-08	-2.4442e-07	-5.2657e-07	-7.6746e-07	-9.0565e-07	-8.8666e-07	-6.7646e-07	-2.737e-07	2.8229e-07	9.103e-07	1.4949e-06	1.903e-06	2.0087e-06	1.7209e-06	1.0115e-06	-6.558e-08	-1.3669e-06	-2.6709e-06	-3.7073e-06	-4.2038e-06	-3.9431e-06	-2.8196e-06	-8.8569e-07	1.6276e-06	4.3219e-06	6.6809e-06	8.1542e-06	8.2654e-06	6.7253e-06	3.5279e-06
4.6006e-08	6.3834e-08	7.2854e-08	6.8489e-08	4.7819e-08	1.0708e-08	-3.9368e-08	-9.5074e-08	-1.4577e-07	-1.7895e-07	-1.825e-07	-1.4752e-07	-7.1104e-08	4.1328e-08	1.7505e-07	3.0676e-07	4.0747e-07	4.4733e-07	4.0198e-07	2.5924e-07	2.4884e-08	-2.7408e-07	-5.8995e-07	-8.5954e-07	-1.0141e-06	-9.9253e-07	-7.569e-07	-3.057e-07	3.1696e-07	1.0201e-06	1.6744e-06	2.1311e-06	2.2488e-06	1.9261e-06	1.1312e-06	-7.5158e-08	-1.5324e-06	-2.9923e-06	-4.1521e-06	-4.7071e-06	-4.414e-06	-3.155e-06	-9.8862e-07	1.8261e-06	4.8428e-06	7.4833e-06	9.1315e-06	9.254e-06	7.5273e-06	3.9452e-06
5.149e-08	7.1418e-08	8.1488e-08	7.6582e-08	5.3435e-08	1.1903e-08	-4.4121e-08	-1.0643e-07	-1.6311e-07	-2.0018e-07	-2.041e-07	-1.6491e-07	-7.9378e-08	4.6427e-08	1.9601e-07	3.4331e-07	4.5589e-07	5.0036e-07	4.4949e-07	2.8968e-07	2.7417e-08	-3.0706e-07	-6.6036e-07	-9.6181e-07	-1.1344e-06	-1.11e-06	-8.4616e-07	-3.4116e-07	3.5555e-07	1.1421e-06	1.8739e-06	2.3843e-06	2.5155e-06	2.1538e-06	1.264e-06	-8.5995e-08	-1.7163e-06	-3.3492e-06	-4.6461e-06	-5.266e-06	-4.9368e-06	-3.5271e-06	-1.1025e-06	2.0468e-06	5.4215e-06	8.3746e-06	1.0217e-05	1.0352e-05	8.4176e-06	4.408e-06
5.7575e-08	7.9833e-08	9.1065e-08	8.5555e-08	5.9659e-08	1.322e-08	-4.9403e-08	-1.1903e-07	-1.8236e-07	-2.2374e-07	-2.2806e-07	-1.8419e-07	-8.8537e-08	5.2105e-08	2.1929e-07	3.8388e-07	5.096e-07	5.5918e-07	5.0217e-07	3.2341e-07	3.0177e-08	-3.4369e-07	-7.3852e-07	-1.0753e-06	-1.2679e-06	-1.2404e-06	-9.451e-07	-3.8038e-07	3.9848e-07	1.2776e-06	2.0953e-06	2.6653e-06	2.8113e-06	2.4063e-06	1.4111e-06	-9.8237e-08	-1.9206e-06	-3.7454e-06	-5.1942e-06	-5.8859e-06	-5.5167e-06	-3.9396e-06	-1.2285e-06	2.2922e-06	6.064e-06	9.3637e-06	1.1421e-05	1.1569e-05	9.4048e-06	4.9208e-06
6.4322e-08	8.9159e-08	1.0168e-07	9.5495e-08	6.6549e-08	1.4671e-08	-5.5267e-08	-1.3301e-07	-2.0369e-07	-2.4985e-07	-2.5461e-07	-2.0554e-07	-9.8666e-08	5.8422e-08	2.4511e-07	4.2885e-07	5.6914e-07	6.2436e-07	5.6053e-07	3.6075e-07	3.3183e-08	-3.8435e-07	-8.2518e-07	-1.2011e-06	-1.4159e-06	-1.3848e-06	-1.0547e-06	-4.2375e-07	4.4617e-07	1.4279e-06	2.3407e-06	2.9767e-06	3.1391e-06	2.686e-06	1.5739e-06	-1.1205e-07	-2.1473e-06	-4.1847e-06	-5.8018e-06	-6.573e-06	-6.1592e-06	-4.3965e-06	-1.3677e-06	2.5646e-06	6.7764e-06	1.046e-05	1.2756e-05	1.2919e-05	1.0498e-05	5.4884e-06
7.1795e-08	9.9487e-08	1.1342e-07	1.065e-07	7.417e-08	1.6266e-08	-6.1771e-08	-1.4849e-07	-2.2731e-07	-2.7875e-07	-2.8399e-07	-2.2917e-07	-1.0986e-07	6.5444e-08	2.7373e-07	4.7866e-07	6.3507e-07	6.9651e-07	6.2512e-07	4.0205e-07	3.6452e-08	-4.2943e-07	-9.2119e-07	-1.3404e-06	-1.5798e-06	-1.5446e-06	-1.1759e-06	-4.7166e-07	4.9912e-07	1.5944e-06	2.6125e-06	3.3216e-06	3.5019e-06	2.9956e-06	1.754e-06	-1.276e-07	-2.3985e-06	-4.6714e-06	-6.4746e-06	-7.3338e-06	-6.8704e-06	-4.902e-06	-1.5214e-06	2.8667e-06	7.5658e-06	1.1675e-05	1.4233e-05	1.4412e-05	1.1709e-05	6.116e-06
8.0065e-08	1.1091e-07	1.2642e-07	1.1866e-07	8.259e-08	1.8019e-08	-6.8978e-08	-1.6563e-07	-2.5345e-07	-3.1073e-07	-3.1648e-07	-2.5528e-07	-1.2221e-07	7.3239e-08	3.0541e-07	5.3378e-07	7.08e-07	7.7632e-07	6.9653e-07	4.4767e-07	4.0005e-08	-4.7937e-07	-1.0275e-06	-1.4945e-06	-1.761e-06	-1.7214e-06	-1.31e-06	-5.2452e-07	5.5783e-07	1.7787e-06	2.9133e-06	3.7031e-06	3.9033e-06	3.3379e-06	1.953e-06	-1.451e-07	-2.6767e-06	-5.2099e-06	-7.2191e-06	-8.1753e-06	-7.6569e-06	-5.4608e-06	-1.6908e-06	3.2015e-06	8.4396e-06	1.3018e-05	1.5868e-05	1.6065e-05	1.3047e-05	6.8095e-06
8.9208e-08	1.2354e-07	1.4077e-07	1.3209e-07	9.1885e-08	1.9944e-08	-7.6954e-08	-1.8458e-07	-2.8234e-07	-3.4606e-07	-3.5237e-07	-2.8412e-07	-1.3584e-07	8.1886e-08	3.4045e-07	5.9472e-07	7.8861e-07	8.6449e-07	7.7541e-07	4.9804e-07	4.386e-08	-5.3462e-07	-1.1449e-06	-1.6648e-06	-1.9613e-06	-1.9167e-06	-1.458e-06	-5.8279e-07	6.2287e-07	1.9825e-06	3.2458e-06	4.1247e-06	4.3467e-06	3.7161e-06	2.1727e-06	-1.6475e-07	-2.9845e-06	-5.8054e-06	-8.042e-06	-9.1052e-06	-8.5258e-06	-6.078e-06	-1.8775e-06	3.5722e-06	9.4058e-06	1.4504e-05	1.7675e-05	1.789e-05	1.4526e-05	7.5749e-06
9.9305e-08	1.3748e-07	1.5662e-07	1.4692e-07	1.0214e-07	2.2055e-08	-8.5776e-08	-2.0552e-07	-3.1425e-07	-3.8507e-07	-3.9199e-07	-3.1594e-07	-1.5085e-07	9.1468e-08	3.7916e-07	6.6202e-07	8.7761e-07	9.6183e-07	8.6245e-07	5.5359e-07	4.8041e-08	-5.957e-07	-1.2747e-06	-1.8529e-06	-2.1824e-06	-2.1323e-06	-1.6213e-06	-6.4697e-07	6.9485e-07	2.2077e-06	3.613e-06	4.5902e-06	4.8363e-06	4.1333e-06	2.4149e-06	-1.868e-07	-3.3246e-06	-6.4631e-06	-8.9506e-06	-1.0132e-05	-9.4849e-06	-6.7589e-06	-2.0829e-06	3.9822e-06	1.0473e-05	1.6145e-05	1.9671e-05	1.9906e-05	1.6158e-05	8.4189e-06
1.1045e-07	1.5286e-07	1.7409e-07	1.6326e-07	1.1343e-07	2.4369e-08	-9.5521e-08	-2.2862e-07	-3.4944e-07	-4.2809e-07	-4.3567e-07	-3.5101e-07	-1.6737e-07	1.0207e-07	4.2191e-07	7.3627e-07	9.7578e-07	1.0692e-06	9.5842e-07	6.1479e-07	5.2567e-08	-6.6316e-07	-1.4179e-06	-2.0605e-06	-2.4263e-06	-2.3699e-06	-1.8012e-06	-7.176e-07	7.7443e-07	2.4563e-06	4.0181e-06	5.1038e-06	5.3761e-06	4.5934e-06	2.6818e-06	-2.115e-07	-3.7002e-06	-7.1889e-06	-9.9531e-06	-1.1264e-05	-1.0543e-05	-7.5094e-06	-2.3089e-06	4.4351e-06	1.1651e-05	1.7955e-05	2.1871e-05	2.2128e-05	1.7957e-05	9.3488e-06
1.2273e-07	1.698e-07	1.9335e-07	1.8126e-07	1.2586e-07	2.6902e-08	-1.0628e-07	-2.541e-07	-3.8824e-07	-4.7549e-07	-4.8379e-07	-3.8962e-07	-1.8555e-07	1.138e-07	4.6904e-07	8.1812e-07	1.084e-06	1.1874e-06	1.0641e-06	6.8215e-07	5.7464e-08	-7.3759e-07	-1.5758e-06	-2.2892e-06	-2.695e-06	-2.6318e-06	-1.9995e-06	-7.9524e-07	8.6234e-07	2.7304e-06	4.4647e-06	5.6697e-06	5.971e-06	5.1002e-06	2.9755e-06	-2.3912e-07	-4.1145e-06	-7.989e-06	-1.1058e-05	-1.2512e-05	-1.1708e-05	-8.3359e-06	-2.5571e-06	4.9351e-06	1.295e-05	1.995e-05	2.4297e-05	2.4578e-05	1.9938e-05	1.0372e-05
1.3625e-07	1.8846e-07	2.1454e-07	2.0107e-07	1.3954e-07	2.9673e-08	-1.1814e-07	-2.8216e-07	-4.3095e-07	-5.2768e-07	-5.3675e-07	-4.3211e-07	-2.0551e-07	1.2676e-07	5.2098e-07	9.0826e-07	1.2031e-06	1.3176e-06	1.1804e-06	7.5623e-07	6.2755e-08	-8.1964e-07	-1.7498e-06	-2.541e-06	-2.9908e-06	-2.92e-06	-2.2175e-06	-8.8052e-07	9.5934e-07	3.0324e-06	4.9565e-06	6.2928e-06	6.6257e-06	5.6578e-06	3.2985e-06	-2.6999e-07	-4.571e-06	-8.8702e-06	-1.2274e-05	-1.3886e-05	-1.299e-05	-9.2451e-06	-2.8295e-06	5.4864e-06	1.4381e-05	2.2147e-05	2.6967e-05	2.7273e-05	2.2119e-05	1.1497e-05
1.5113e-07	2.0898e-07	2.3784e-07	2.2284e-07	1.5456e-07	3.27e-08	-1.312e-07	-3.1303e-07	-4.7794e-07	-5.8507e-07	-5.9498e-07	-4.788e-07	-2.2743e-07	1.4106e-07	5.7814e-07	1.0074e-06	1.3341e-06	1.4608e-06	1.3083e-06	8.3761e-07	6.8466e-08	-9.0998e-07	-1.9411e-06	-2.8181e-06	-3.3161e-06	-3.2368e-06	-2.4572e-06	-9.7408e-07	1.0663e-06	3.3648e-06	5.4976e-06	6.9781e-06	7.3458e-06	6.2708e-06	3.6533e-06	-3.0443e-07	-5.0737e-06	-9.8399e-06	-1.3613e-05	-1.5397e-05	-1.44e-05	-1.0244e-05	-3.1282e-06	6.0938e-06	1.5956e-05	2.4564e-05	2.9904e-05	3.0238e-05	2.4517e-05	1.2734e-05
1.6749e-07	2.3153e-07	2.6344e-07	2.4676e-07	1.7104e-07	3.6006e-08	-1.4557e-07	-3.4697e-07	-5.2957e-07	-6.4812e-07	-6.5894e-07	-5.3007e-07	-2.5146e-07	1.5682e-07	6.41e-07	1.1164e-06	1.478e-06	1.618e-06	1.4487e-06	9.2694e-07	7.4623e-08	-1.0094e-06	-2.1515e-06	-3.1225e-06	-3.6736e-06	-3.5849e-06	-2.7203e-06	-1.0767e-06	1.184e-06	3.7302e-06	6.0923e-06	7.7311e-06	8.1368e-06	6.9441e-06	4.0428e-06	-3.428e-07	-5.6265e-06	-1.0906e-05	-1.5083e-05	-1.7057e-05	-1.5949e-05	-1.1342e-05	-3.4555e-06	6.7622e-06	1.7687e-05	2.7221e-05	3.3132e-05	3.3495e-05	2.715e-05	1.409e-05
1.8545e-07	2.5628e-07	2.9154e-07	2.7299e-07	1.8912e-07	3.9611e-08	-1.6138e-07	-3.8425e-07	-5.8626e-07	-7.1733e-07	-7.2913e-07	-5.8631e-07	-2.7779e-07	1.7419e-07	7.1006e-07	1.2361e-06	1.6361e-06	1.7906e-06	1.6028e-06	1.0249e-06	8.1253e-08	-1.1186e-06	-2.3825e-06	-3.4568e-06	-4.0659e-06	-3.9669e-06	-3.009e-06	-1.189e-06	1.3136e-06	4.1316e-06	6.7452e-06	8.5577e-06	9.005e-06	7.6829e-06	4.4698e-06	-3.855e-07	-6.2339e-06	-1.2076e-05	-1.6698e-05	-1.8879e-05	-1.7649e-05	-1.2546e-05	-3.8137e-06	7.4971e-06	1.9589e-05	3.0138e-05	3.6675e-05	3.707e-05	3.004e-05	1.5578e-05
2.0515e-07	2.8342e-07	3.2234e-07	3.0175e-07	2.0893e-07	4.354e-08	-1.7873e-07	-4.2516e-07	-6.4844e-07	-7.9322e-07	-8.0608e-07	-6.4794e-07	-3.0661e-07	1.9329e-07	7.8584e-07	1.3674e-06	1.8094e-06	1.9799e-06	1.7717e-06	1.1322e-06	8.8384e-08	-1.2385e-06	-2.636e-06	-3.8234e-06	-4.4962e-06	-4.3856e-06	-3.3253e-06	-1.3119e-06	1.4559e-06	4.572e-06	7.4615e-06	9.4643e-06	9.9569e-06	8.4928e-06	4.9376e-06	-4.3295e-07	-6.9007e-06	-1.336e-05	-1.8469e-05	-2.0877e-05	-1.9513e-05	-1.3865e-05	-4.2054e-06	8.3044e-06	2.1675e-05	3.3337e-05	4.0561e-05	4.099e-05	3.3207e-05	1.7207e-05
2.2675e-07	3.1317e-07	3.5608e-07	3.3325e-07	2.3061e-07	4.7817e-08	-1.9778e-07	-4.6999e-07	-7.1658e-07	-8.7636e-07	-8.9036e-07	-7.1542e-07	-3.3812e-07	2.1429e-07	8.6893e-07	1.5113e-06	1.9992e-06	2.1872e-06	1.9567e-06	1.2496e-06	9.6047e-08	-1.3701e-06	-2.9138e-06	-4.2251e-06	-4.9676e-06	-4.8443e-06	-3.6717e-06	-1.4462e-06	1.6123e-06	5.0549e-06	8.2464e-06	1.0458e-05	1.1e-05	9.3797e-06	5.4495e-06	-4.8562e-07	-7.6318e-06	-1.4768e-05	-2.0409e-05	-2.3066e-05	-2.1554e-05	-1.5309e-05	-4.6332e-06	9.1901e-06	2.3962e-05	3.6844e-05	4.4818e-05	4.5284e-05	3.6676e-05	1.899e-05
2.5039e-07	3.4572e-07	3.9301e-07	3.677e-07	2.5431e-07	5.2468e-08	-2.1865e-07	-5.1909e-07	-7.9116e-07	-9.6736e-07	-9.8258e-07	-7.8923e-07	-3.7254e-07	2.3734e-07	9.5995e-07	1.6688e-06	2.2071e-06	2.414e-06	2.159e-06	1.378e-06	1.0427e-07	-1.5142e-06	-3.218e-06	-4.6649e-06	-5.4834e-06	-5.3461e-06	-4.0506e-06	-1.593e-06	1.7837e-06	5.5838e-06	9.1058e-06	1.1545e-05	1.2141e-05	1.035e-05	6.0092e-06	-5.4401e-07	-8.4329e-06	-1.6309e-05	-2.2533e-05	-2.5462e-05	-2.3788e-05	-1.6889e-05	-5.1002e-06	1.0161e-05	2.6467e-05	4.0682e-05	4.9478e-05	4.9984e-05	4.0471e-05	2.094e-05
2.7624e-07	3.8132e-07	4.3337e-07	4.0536e-07	2.802e-07	5.7523e-08	-2.415e-07	-5.728e-07	-8.7274e-07	-1.0669e-06	-1.0834e-06	-8.6988e-07	-4.1011e-07	2.6263e-07	1.0595e-06	1.8411e-06	2.4344e-06	2.662e-06	2.3802e-06	1.5183e-06	1.1308e-07	-1.672e-06	-3.5508e-06	-5.1458e-06	-6.0475e-06	-5.8948e-06	-4.4646e-06	-1.753e-06	1.9716e-06	6.1624e-06	1.0046e-05	1.2734e-05	1.3389e-05	1.1411e-05	6.6206e-06	-6.0865e-07	-9.3096e-06	-1.7994e-05	-2.4856e-05	-2.8081e-05	-2.623e-05	-1.8616e-05	-5.6093e-06	1.1224e-05	2.9207e-05	4.4881e-05	5.4574e-05	5.5122e-05	4.462e-05	2.3069e-05
3.045e-07	4.202e-07	4.7746e-07	4.4648e-07	3.0845e-07	6.301e-08	-2.6651e-07	-6.315e-07	-9.6186e-07	-1.1755e-06	-1.1935e-06	-9.5793e-07	-4.5107e-07	2.9035e-07	1.1684e-06	2.0294e-06	2.6826e-06	2.9329e-06	2.6217e-06	1.6713e-06	1.2252e-07	-1.8446e-06	-3.9145e-06	-5.6713e-06	-6.6637e-06	-6.4939e-06	-4.9165e-06	-1.9275e-06	2.1773e-06	6.795e-06	1.1073e-05	1.4033e-05	1.4751e-05	1.2569e-05	7.2877e-06	-6.8013e-07	-1.0268e-05	-1.9837e-05	-2.7394e-05	-3.0943e-05	-2.8897e-05	-2.0501e-05	-6.1639e-06	1.2388e-05	3.2202e-05	4.9469e-05	6.0142e-05	6.0734e-05	4.915e-05	2.5392e-05
3.3535e-07	4.6265e-07	5.2557e-07	4.9133e-07	3.3926e-07	6.8961e-08	-2.9383e-07	-6.956e-07	-1.0591e-06	-1.2941e-06	-1.3136e-06	-1.054e-06	-4.9569e-07	3.2068e-07	1.2873e-06	2.2349e-06	2.9536e-06	3.2285e-06	2.8851e-06	1.8382e-06	1.3262e-07	-2.0331e-06	-4.3115e-06	-6.2448e-06	-7.3361e-06	-7.1476e-06	-5.4095e-06	-2.1175e-06	2.4022e-06	7.4857e-06	1.2194e-05	1.545e-05	1.6238e-05	1.3832e-05	8.015e-06	-7.5907e-07	-1.1315e-05	-2.1848e-05	-3.0165e-05	-3.4066e-05	-3.1807e-05	-2.2557e-05	-6.7675e-06	1.3659e-05	3.5472e-05	5.4477e-05	6.6218e-05	6.6858e-05	5.4092e-05	2.7925e-05
3.6899e-07	5.0892e-07	5.7801e-07	5.4021e-07	3.7281e-07	7.5409e-08	-3.2366e-07	-7.6551e-07	-1.1652e-06	-1.4234e-06	-1.4445e-06	-1.1586e-06	-5.4425e-07	3.5386e-07	1.417e-06	2.459e-06	3.2491e-06	3.5507e-06	3.1722e-06	2.0199e-06	1.434e-07	-2.2389e-06	-4.7447e-06	-6.8702e-06	-8.0691e-06	-7.8602e-06	-5.9466e-06	-2.3242e-06	2.648e-06	8.2392e-06	1.3417e-05	1.6996e-05	1.7859e-05	1.5209e-05	8.8071e-06	-8.4614e-07	-1.2458e-05	-2.4041e-05	-3.3185e-05	-3.7471e-05	-3.4978e-05	-2.4797e-05	-7.4237e-06	1.5048e-05	3.904e-05	5.9938e-05	7.2843e-05	7.3534e-05	5.9478e-05	3.0683e-05
4.0564e-07	5.5932e-07	6.3512e-07	5.9343e-07	4.0932e-07	8.2389e-08	-3.562e-07	-8.417e-07	-1.2808e-06	-1.5642e-06	-1.587e-06	-1.2725e-06	-5.9704e-07	3.901e-07	1.5584e-06	2.7032e-06	3.5709e-06	3.9016e-06	3.4848e-06	2.2177e-06	1.549e-07	-2.4632e-06	-5.2166e-06	-7.5515e-06	-8.8675e-06	-8.636e-06	-6.5312e-06	-2.5488e-06	2.9162e-06	9.0604e-06	1.4749e-05	1.8679e-05	1.9625e-05	1.6708e-05	9.669e-06	-9.4205e-07	-1.3704e-05	-2.6432e-05	-3.6476e-05	-4.1179e-05	-3.8432e-05	-2.7235e-05	-8.1365e-06	1.6562e-05	4.2927e-05	6.5888e-05	8.0059e-05	8.0805e-05	6.5343e-05	3.3684e-05
4.4553e-07	6.1417e-07	6.9725e-07	6.5131e-07	4.4901e-07	8.9937e-08	-3.9165e-07	-9.2463e-07	-1.4065e-06	-1.7175e-06	-1.7421e-06	-1.3963e-06	-6.5438e-07	4.2965e-07	1.7124e-06	2.969e-06	3.9211e-06	4.2834e-06	3.8248e-06	2.4327e-06	1.6716e-07	-2.7077e-06	-5.7303e-06	-8.2929e-06	-9.7363e-06	-9.4801e-06	-7.167e-06	-2.7927e-06	3.2086e-06	9.9546e-06	1.6199e-05	2.0512e-05	2.1545e-05	1.8338e-05	1.0606e-05	-1.0476e-06	-1.506e-05	-2.9033e-05	-4.0057e-05	-4.5214e-05	-4.219e-05	-2.9887e-05	-8.91e-06	1.8212e-05	4.716e-05	7.2363e-05	8.7912e-05	8.8716e-05	7.1722e-05	3.6946e-05
4.8891e-07	6.738e-07	7.6478e-07	7.142e-07	4.9211e-07	9.8093e-08	-4.3024e-07	-1.0148e-06	-1.5432e-06	-1.884e-06	-1.9106e-06	-1.5309e-06	-7.166e-07	4.7277e-07	1.8799e-06	3.2581e-06	4.3018e-06	4.6983e-06	4.1943e-06	2.6661e-06	1.8021e-07	-2.9736e-06	-6.289e-06	-9.099e-06	-1.0681e-05	-1.0397e-05	-7.8577e-06	-3.0573e-06	3.5271e-06	1.0927e-05	1.7775e-05	2.2503e-05	2.3633e-05	2.011e-05	1.1623e-05	-1.1636e-06	-1.6536e-05	-3.1863e-05	-4.3951e-05	-4.96e-05	-4.6273e-05	-3.2768e-05	-9.7485e-06	2.0008e-05	5.1763e-05	7.9405e-05	9.6449e-05	9.7314e-05	7.8654e-05	4.0488e-05
5.3604e-07	7.3855e-07	8.381e-07	7.8247e-07	5.3888e-07	1.069e-07	-4.722e-07	-1.1128e-06	-1.6917e-06	-2.0649e-06	-2.0936e-06	-1.6769e-06	-7.8405e-07	5.1973e-07	2.0619e-06	3.572e-06	4.7152e-06	5.1488e-06	4.5953e-06	2.9194e-06	1.9409e-07	-3.2628e-06	-6.896e-06	-9.9745e-06	-1.1706e-05	-1.1393e-05	-8.6073e-06	-3.3441e-06	3.8736e-06	1.1984e-05	1.9487e-05	2.4666e-05	2.59e-05	2.2034e-05	1.2727e-05	-1.2908e-06	-1.814e-05	-3.4936e-05	-4.818e-05	-5.4364e-05	-5.0707e-05	-3.5895e-05	-1.0657e-05	2.1962e-05	5.6765e-05	8.7053e-05	0.00010572	0.00010665	8.618e-05	4.4331e-05
5.8718e-07	8.0881e-07	9.1764e-07	8.5651e-07	5.8957e-07	1.1639e-07	-5.1779e-07	-1.2192e-06	-1.8529e-06	-2.2611e-06	-2.292e-06	-1.8352e-06	-8.571e-07	5.7082e-07	2.2595e-06	3.9127e-06	5.1638e-06	5.6376e-06	5.0302e-06	3.1939e-06	2.0882e-07	-3.5768e-06	-7.5548e-06	-1.0925e-05	-1.2819e-05	-1.2474e-05	-9.4202e-06	-3.6545e-06	4.2503e-06	1.3131e-05	2.1346e-05	2.7013e-05	2.8359e-05	2.412e-05	1.3923e-05	-1.4304e-06	-1.9882e-05	-3.8272e-05	-5.2769e-05	-5.9531e-05	-5.5516e-05	-3.9285e-05	-1.1639e-05	2.4084e-05	6.2194e-05	9.5353e-05	0.00011578	0.00011678	9.4342e-05	4.8496e-05
6.4263e-07	8.8496e-07	1.0038e-06	9.3673e-07	6.4446e-07	1.2662e-07	-5.6726e-07	-1.3346e-06	-2.0276e-06	-2.4737e-06	-2.507e-06	-2.0067e-06	-9.3614e-07	6.2635e-07	2.4738e-06	4.2821e-06	5.65e-06	6.1672e-06	5.5015e-06	3.4912e-06	2.2445e-07	-3.9175e-06	-8.2691e-06	-1.1954e-05	-1.4024e-05	-1.3644e-05	-1.0301e-05	-3.9903e-06	4.6594e-06	1.4375e-05	2.336e-05	2.9557e-05	3.1024e-05	2.638e-05	1.5219e-05	-1.5832e-06	-2.1772e-05	-4.189e-05	-5.7743e-05	-6.5132e-05	-6.0727e-05	-4.2957e-05	-1.2702e-05	2.6388e-05	6.8081e-05	0.00010435	0.00012668	0.00012776	0.00010319	5.3005e-05
7.0268e-07	9.6742e-07	1.0971e-06	1.0235e-06	7.0384e-07	1.3763e-07	-6.2089e-07	-1.4595e-06	-2.2167e-06	-2.7039e-06	-2.7398e-06	-2.1923e-06	-1.0216e-06	6.8665e-07	2.706e-06	4.6821e-06	6.1765e-06	6.7406e-06	6.0115e-06	3.8128e-06	2.41e-07	-4.2868e-06	-9.0429e-06	-1.307e-05	-1.533e-05	-1.4911e-05	-1.1253e-05	-4.3531e-06	5.1031e-06	1.5723e-05	2.5542e-05	3.2311e-05	3.3909e-05	2.8826e-05	1.662e-05	-1.7503e-06	-2.382e-05	-4.5807e-05	-6.313e-05	-7.1196e-05	-6.6369e-05	-4.6932e-05	-1.3849e-05	2.8885e-05	7.4458e-05	0.0001141	0.00013849	0.00013964	0.00011276	5.7883e-05
7.6766e-07	1.0566e-06	1.1981e-06	1.1174e-06	7.6802e-07	1.4946e-07	-6.7897e-07	-1.5947e-06	-2.4214e-06	-2.953e-06	-2.9915e-06	-2.393e-06	-1.1138e-06	7.5204e-07	2.9574e-06	5.115e-06	6.746e-06	7.3608e-06	6.563e-06	4.1603e-06	2.5851e-07	-4.6866e-06	-9.8802e-06	-1.4276e-05	-1.6742e-05	-1.6282e-05	-1.2284e-05	-4.7448e-06	5.584e-06	1.7182e-05	2.7903e-05	3.5291e-05	3.703e-05	3.1471e-05	1.8135e-05	-1.9328e-06	-2.6037e-05	-5.0047e-05	-6.8958e-05	-7.7756e-05	-7.247e-05	-5.1229e-05	-1.5086e-05	3.159e-05	8.1361e-05	0.00012464	0.00015126	0.0001525	0.00012311	6.3154e-05
8.3789e-07	1.153e-06	1.3071e-06	1.2188e-06	8.3731e-07	1.6218e-07	-7.4182e-07	-1.7409e-06	-2.6426e-06	-3.2221e-06	-3.2635e-06	-2.6096e-06	-1.2133e-06	8.229e-07	3.2291e-06	5.5829e-06	7.3615e-06	8.0308e-06	7.1587e-06	4.5356e-06	2.7702e-07	-5.1192e-06	-1.0785e-05	-1.558e-05	-1.8268e-05	-1.7762e-05	-1.3396e-05	-5.1672e-06	6.1046e-06	1.8759e-05	3.0455e-05	3.8511e-05	4.0402e-05	3.4329e-05	1.9769e-05	-2.1319e-06	-2.8434e-05	-5.463e-05	-7.5257e-05	-8.4844e-05	-7.9062e-05	-5.5869e-05	-1.642e-05	3.4517e-05	8.8823e-05	0.00013604	0.00016507	0.00016639	0.00013429	6.8844e-05
9.1374e-07	1.2571e-06	1.4248e-06	1.3283e-06	9.1204e-07	1.7583e-07	-8.0975e-07	-1.8988e-06	-2.8814e-06	-3.5126e-06	-3.557e-06	-2.8434e-06	-1.3206e-06	8.996e-07	3.5227e-06	6.0881e-06	8.026e-06	8.7541e-06	7.8016e-06	4.9403e-06	2.9655e-07	-5.5866e-06	-1.1763e-05	-1.6988e-05	-1.9915e-05	-1.936e-05	-1.4596e-05	-5.6224e-06	6.6676e-06	2.0463e-05	3.321e-05	4.1987e-05	4.4041e-05	3.7413e-05	2.1533e-05	-2.3489e-06	-3.1024e-05	-5.9579e-05	-8.2057e-05	-9.2496e-05	-8.6177e-05	-6.0876e-05	-1.7857e-05	3.7681e-05	9.6882e-05	0.00014834	0.00017997	0.00018138	0.00014636	7.4982e-05
9.9555e-07	1.3693e-06	1.5517e-06	1.4462e-06	9.9257e-07	1.9046e-07	-8.831e-07	-2.0691e-06	-3.139e-06	-3.8258e-06	-3.8734e-06	-3.0954e-06	-1.4361e-06	9.8253e-07	3.8396e-06	6.6331e-06	8.7426e-06	9.5341e-06	8.4947e-06	5.3763e-06	3.1714e-07	-6.0911e-06	-1.2818e-05	-1.8507e-05	-2.1692e-05	-2.1083e-05	-1.589e-05	-6.1123e-06	7.2759e-06	2.2301e-05	3.6183e-05	4.5737e-05	4.7966e-05	4.0738e-05	2.3433e-05	-2.5851e-06	-3.382e-05	-6.4918e-05	-8.9393e-05	-0.00010075	-9.3848e-05	-6.6273e-05	-1.9402e-05	4.1098e-05	0.00010558	0.00016162	0.00019604	0.00019755	0.00015937	8.1594e-05
1.0837e-06	1.4902e-06	1.6884e-06	1.5733e-06	1.0793e-06	2.0613e-07	-9.6222e-07	-2.2527e-06	-3.4165e-06	-4.1634e-06	-4.2143e-06	-3.3668e-06	-1.5603e-06	1.0721e-06	4.1811e-06	7.2204e-06	9.5148e-06	1.0374e-05	9.2411e-06	5.8457e-06	3.3882e-07	-6.6353e-06	-1.3954e-05	-2.0143e-05	-2.3606e-05	-2.2939e-05	-1.7283e-05	-6.6391e-06	7.9324e-06	2.4283e-05	3.9386e-05	4.9777e-05	5.2194e-05	4.4318e-05	2.5478e-05	-2.8418e-06	-3.6835e-05	-7.0673e-05	-9.7297e-05	-0.00010964	-0.00010211	-7.2085e-05	-2.1063e-05	4.4784e-05	0.00011495	0.00017592	0.00021336	0.00021497	0.00017338	8.8711e-05
1.1787e-06	1.6204e-06	1.8355e-06	1.71e-06	1.1725e-06	2.229e-07	-1.0475e-06	-2.4504e-06	-3.7153e-06	-4.5266e-06	-4.5811e-06	-3.6587e-06	-1.6938e-06	1.1688e-06	4.549e-06	7.8528e-06	1.0346e-05	1.1278e-05	1.0044e-05	6.3505e-06	3.6161e-07	-7.2215e-06	-1.5178e-05	-2.1905e-05	-2.5665e-05	-2.4936e-05	-1.8782e-05	-7.205e-06	8.6402e-06	2.6417e-05	4.2834e-05	5.4125e-05	5.6744e-05	4.8171e-05	2.7677e-05	-3.1206e-06	-4.0082e-05	-7.6869e-05	-0.00010581	-0.00011921	-0.000111	-7.8338e-05	-2.2846e-05	4.8756e-05	0.00012505	0.00019132	0.000232	0.00023371	0.00018846	9.6364e-05
1.2808e-06	1.7604e-06	1.9937e-06	1.8569e-06	1.2726e-06	2.4083e-07	-1.1393e-06	-2.6631e-06	-4.0366e-06	-4.9172e-06	-4.9754e-06	-3.9724e-06	-1.8371e-06	1.273e-06	4.9447e-06	8.5328e-06	1.124e-05	1.2251e-05	1.0908e-05	6.8929e-06	3.8554e-07	-7.8524e-06	-1.6495e-05	-2.3799e-05	-2.788e-05	-2.7083e-05	-2.0393e-05	-7.8123e-06	9.4026e-06	2.8713e-05	4.6543e-05	5.8801e-05	6.1637e-05	5.2312e-05	3.0039e-05	-3.4229e-06	-4.3576e-05	-8.3533e-05	-0.00011496	-0.0001295	-0.00012056	-8.5057e-05	-2.4759e-05	5.3033e-05	0.0001359	0.00020788	0.00025205	0.00025387	0.00020467	0.00010459
1.3905e-06	1.9107e-06	2.1636e-06	2.0147e-06	1.3801e-06	2.5999e-07	-1.238e-06	-2.8916e-06	-4.3819e-06	-5.3367e-06	-5.3988e-06	-4.3092e-06	-1.9908e-06	1.3851e-06	5.3701e-06	9.2635e-06	1.22e-05	1.3295e-05	1.1834e-05	7.4749e-06	4.1064e-07	-8.5307e-06	-1.791e-05	-2.5834e-05	-3.0259e-05	-2.9388e-05	-2.2122e-05	-8.4634e-06	1.0223e-05	3.1181e-05	5.0528e-05	6.3824e-05	6.6891e-05	5.6759e-05	3.2575e-05	-3.7504e-06	-4.7332e-05	-9.0694e-05	-0.00012479	-0.00014055	-0.00013083	-9.2271e-05	-2.6808e-05	5.7632e-05	0.00014757	0.00022568	0.00027358	0.00027551	0.00022207	0.00011341
1.5082e-06	2.0721e-06	2.3459e-06	2.1839e-06	1.4954e-06	2.8042e-07	-1.344e-06	-3.1369e-06	-4.7523e-06	-5.7868e-06	-5.8531e-06	-4.6704e-06	-2.1554e-06	1.5058e-06	5.8269e-06	1.0048e-05	1.323e-05	1.4415e-05	1.2829e-05	8.0989e-06	4.3693e-07	-9.2592e-06	-1.9428e-05	-2.8019e-05	-3.2812e-05	-3.1862e-05	-2.3977e-05	-9.1608e-06	1.1105e-05	3.383e-05	5.4805e-05	6.9215e-05	7.2529e-05	6.153e-05	3.5293e-05	-4.1048e-06	-5.1366e-05	-9.8381e-05	-0.00013534	-0.00015241	-0.00014185	-0.00010001	-2.9002e-05	6.2573e-05	0.0001601	0.00024478	0.00029669	0.00029874	0.00024074	0.00012287
1.6345e-06	2.2451e-06	2.5412e-06	2.3653e-06	1.6188e-06	3.022e-07	-1.4578e-06	-3.4e-06	-5.1495e-06	-6.2693e-06	-6.34e-06	-5.0574e-06	-2.3317e-06	1.6355e-06	6.3168e-06	1.0889e-05	1.4334e-05	1.5616e-05	1.3894e-05	8.7674e-06	4.6442e-07	-1.0041e-05	-2.1057e-05	-3.036e-05	-3.5549e-05	-3.4513e-05	-2.5964e-05	-9.9071e-06	1.2051e-05	3.6671e-05	5.9391e-05	7.4993e-05	7.8572e-05	6.6642e-05	3.8205e-05	-4.4877e-06	-5.5693e-05	-0.00010662	-0.00014665	-0.00016512	-0.00015365	-0.0001083	-3.1348e-05	6.7876e-05	0.00017353	0.00026525	0.00032146	0.00032364	0.00026075	0.000133
1.7697e-06	2.4303e-06	2.7504e-06	2.5594e-06	1.7509e-06	3.254e-07	-1.5798e-06	-3.6818e-06	-5.575e-06	-6.7861e-06	-6.8613e-06	-5.4717e-06	-2.5201e-06	1.7747e-06	6.8417e-06	1.1789e-05	1.5517e-05	1.6901e-05	1.5035e-05	9.4826e-06	4.9315e-07	-1.0879e-05	-2.2801e-05	-3.2868e-05	-3.8479e-05	-3.7351e-05	-2.8091e-05	-1.0705e-05	1.3067e-05	3.9716e-05	6.4303e-05	8.1182e-05	8.5043e-05	7.2115e-05	4.1321e-05	-4.9011e-06	-6.033e-05	-0.00011545	-0.00015876	-0.00017874	-0.00016629	-0.00011717	-3.3855e-05	7.3562e-05	0.00018793	0.00028719	0.000348	0.0003503	0.00028217	0.00014384
1.9144e-06	2.6285e-06	2.9742e-06	2.767e-06	1.8922e-06	3.5008e-07	-1.7104e-06	-3.9835e-06	-6.0301e-06	-7.3388e-06	-7.4188e-06	-5.9146e-06	-2.7214e-06	1.924e-06	7.4036e-06	1.2753e-05	1.6783e-05	1.8277e-05	1.6255e-05	1.0247e-05	5.2312e-07	-1.1776e-05	-2.4668e-05	-3.5552e-05	-4.1614e-05	-4.0387e-05	-3.0365e-05	-1.1557e-05	1.4155e-05	4.2974e-05	6.9559e-05	8.7803e-05	9.1965e-05	7.7968e-05	4.4651e-05	-5.3468e-06	-6.5294e-05	-0.0001249	-0.00017172	-0.0001933	-0.00017981	-0.00012666	-3.653e-05	7.9652e-05	0.00020333	0.00031066	0.00037638	0.00037882	0.00030508	0.00015542
2.0691e-06	2.8403e-06	3.2133e-06	2.9888e-06	2.043e-06	3.7631e-07	-1.8502e-06	-4.306e-06	-6.5167e-06	-7.9296e-06	-8.0146e-06	-6.3877e-06	-2.9362e-06	2.0838e-06	8.0045e-06	1.3784e-05	1.8135e-05	1.9746e-05	1.7559e-05	1.1064e-05	5.5434e-07	-1.2736e-05	-2.6664e-05	-3.842e-05	-4.4964e-05	-4.3631e-05	-3.2794e-05	-1.2465e-05	1.532e-05	4.6458e-05	7.5178e-05	9.488e-05	9.9361e-05	8.4222e-05	4.8207e-05	-5.8267e-06	-7.0604e-05	-0.000135	-0.00018558	-0.00020887	-0.00019426	-0.0001368	-3.9383e-05	8.6167e-05	0.0002198	0.00033575	0.00040672	0.0004093	0.00032956	0.00016779
2.2344e-06	3.0664e-06	3.4685e-06	3.2256e-06	2.2038e-06	4.0416e-07	-1.9996e-06	-4.6504e-06	-7.0362e-06	-8.5602e-06	-8.6505e-06	-6.8926e-06	-3.1652e-06	2.2549e-06	8.6464e-06	1.4884e-05	1.9579e-05	2.1315e-05	1.895e-05	1.1934e-05	5.8682e-07	-1.3761e-05	-2.8796e-05	-4.1483e-05	-4.8541e-05	-4.7094e-05	-3.5387e-05	-1.3434e-05	1.6565e-05	5.018e-05	8.1177e-05	0.00010244	0.00010726	9.0897e-05	5.2e-05	-6.3429e-06	-7.6276e-05	-0.00014579	-0.00020037	-0.00022549	-0.00020968	-0.00014761	-4.2421e-05	9.3132e-05	0.0002374	0.00036254	0.00043911	0.00044184	0.00035569	0.00018099
2.4106e-06	3.3076e-06	3.7407e-06	3.478e-06	2.3753e-06	4.3371e-07	-2.1591e-06	-5.0179e-06	-7.5903e-06	-9.2329e-06	-9.3285e-06	-7.4308e-06	-3.409e-06	2.4378e-06	9.3313e-06	1.6058e-05	2.1119e-05	2.2988e-05	2.0433e-05	1.2863e-05	6.2058e-07	-1.4856e-05	-3.1071e-05	-4.475e-05	-5.2356e-05	-5.0786e-05	-3.8151e-05	-1.4465e-05	1.7895e-05	5.4151e-05	8.7578e-05	0.00011049	0.00011568	9.8013e-05	5.6043e-05	-6.8976e-06	-8.233e-05	-0.0001573	-0.00021615	-0.00024321	-0.00022613	-0.00015914	-4.5655e-05	0.00010057	0.00025617	0.00039112	0.00047366	0.00047653	0.00038355	0.00019505
2.5984e-06	3.5646e-06	4.0307e-06	3.7468e-06	2.5578e-06	4.6502e-07	-2.3292e-06	-5.4096e-06	-8.1808e-06	-9.9494e-06	-1.0051e-05	-8.004e-06	-3.6685e-06	2.633e-06	1.0061e-05	1.7309e-05	2.276e-05	2.4771e-05	2.2013e-05	1.3851e-05	6.556e-07	-1.6023e-05	-3.3495e-05	-4.8231e-05	-5.642e-05	-5.472e-05	-4.1094e-05	-1.5562e-05	1.9315e-05	5.8384e-05	9.4398e-05	0.00011908	0.00012465	0.00010559	6.0346e-05	-7.4927e-06	-8.8785e-05	-0.00016957	-0.00023296	-0.00026209	-0.00024365	-0.00017142	-4.9092e-05	0.0001085	0.00027617	0.00042157	0.00051047	0.0005135	0.00041322	0.00021002
2.7984e-06	3.8382e-06	4.3393e-06	4.0329e-06	2.7519e-06	4.9816e-07	-2.5104e-06	-5.8266e-06	-8.8094e-06	-1.0712e-05	-1.0819e-05	-8.6137e-06	-3.9442e-06	2.8413e-06	1.0839e-05	1.864e-05	2.4507e-05	2.6668e-05	2.3694e-05	1.4902e-05	6.9189e-07	-1.7266e-05	-3.6075e-05	-5.1937e-05	-6.0745e-05	-5.8905e-05	-4.4225e-05	-1.6727e-05	2.0828e-05	6.2891e-05	0.00010166	0.00012822	0.0001342	0.00011366	6.4923e-05	-8.1306e-06	-9.5659e-05	-0.00018263	-0.00025086	-0.00028219	-0.00026229	-0.00018448	-5.2742e-05	0.00011695	0.00029748	0.000454	0.00054965	0.00055284	0.00044479	0.00022594
3.011e-06	4.129e-06	4.6673e-06	4.3369e-06	2.9582e-06	5.3322e-07	-2.7033e-06	-6.2702e-06	-9.4777e-06	-1.1523e-05	-1.1636e-05	-9.2617e-06	-4.237e-06	3.0632e-06	1.1666e-05	2.0056e-05	2.6364e-05	2.8684e-05	2.548e-05	1.6018e-05	7.2944e-07	-1.8589e-05	-3.882e-05	-5.5877e-05	-6.5344e-05	-6.3355e-05	-4.7552e-05	-1.7964e-05	2.2439e-05	6.7686e-05	0.00010938	0.00013794	0.00014435	0.00012223	6.9786e-05	-8.8136e-06	-0.00010297	-0.00019652	-0.00026989	-0.00030356	-0.00028211	-0.00019837	-5.6615e-05	0.00012594	0.00032013	0.00048847	0.00059132	0.00059467	0.00047835	0.00024286
3.237e-06	4.4379e-06	5.0157e-06	4.6597e-06	3.1771e-06	5.7025e-07	-2.9084e-06	-6.7415e-06	-1.0188e-05	-1.2384e-05	-1.2504e-05	-9.9497e-06	-4.5475e-06	3.2994e-06	1.2545e-05	2.1561e-05	2.8337e-05	3.0826e-05	2.7377e-05	1.7203e-05	7.6823e-07	-1.9995e-05	-4.1737e-05	-6.0063e-05	-7.0229e-05	-6.808e-05	-5.1085e-05	-1.9276e-05	2.4152e-05	7.278e-05	0.00011758	0.00014826	0.00015513	0.00013134	7.4947e-05	-9.5439e-06	-0.00011075	-0.00021127	-0.00029011	-0.00032625	-0.00030316	-0.00021311	-6.072e-05	0.00013551	0.00034421	0.0005251	0.00063557	0.00063909	0.00051399	0.00026081
3.4767e-06	4.7657e-06	5.3853e-06	5.0021e-06	3.4092e-06	6.0935e-07	-3.1262e-06	-7.2417e-06	-1.0941e-05	-1.3298e-05	-1.3424e-05	-1.0679e-05	-4.8765e-06	3.5505e-06	1.3478e-05	2.3157e-05	3.043e-05	3.3098e-05	2.939e-05	1.846e-05	8.0826e-07	-2.1488e-05	-4.4832e-05	-6.4504e-05	-7.5412e-05	-7.3092e-05	-5.4831e-05	-2.0665e-05	2.5973e-05	7.8188e-05	0.00012629	0.00015921	0.00016657	0.00014099	8.0418e-05	-1.0324e-05	-0.000119	-0.00022694	-0.00031156	-0.00035034	-0.00032548	-0.00022874	-6.5065e-05	0.00014566	0.00036976	0.00056397	0.00068253	0.00068622	0.00055179	0.00027984
3.7309e-06	5.1132e-06	5.7771e-06	5.3649e-06	3.6551e-06	6.5057e-07	-3.3572e-06	-7.7721e-06	-1.174e-05	-1.4266e-05	-1.44e-05	-1.1452e-05	-5.2248e-06	3.8172e-06	1.4468e-05	2.485e-05	3.2649e-05	3.5506e-05	3.1522e-05	1.979e-05	8.495e-07	-2.3072e-05	-4.8114e-05	-6.9213e-05	-8.0904e-05	-7.8404e-05	-5.8801e-05	-2.2136e-05	2.7906e-05	8.3923e-05	0.00013552	0.00017082	0.00017869	0.00015122	8.6213e-05	-1.1156e-05	-0.00012775	-0.00024354	-0.0003343	-0.00037586	-0.00034914	-0.0002453	-6.9661e-05	0.00015644	0.00039686	0.00060518	0.0007323	0.00073618	0.00059185	0.00029999
4.0001e-06	5.4811e-06	6.1918e-06	5.7489e-06	3.9152e-06	6.9399e-07	-3.6021e-06	-8.3339e-06	-1.2586e-05	-1.5292e-05	-1.5432e-05	-1.227e-05	-5.593e-06	4.1001e-06	1.5516e-05	2.6643e-05	3.4998e-05	3.8055e-05	3.3779e-05	2.1198e-05	8.9192e-07	-2.4751e-05	-5.159e-05	-7.4198e-05	-8.672e-05	-8.4027e-05	-6.3001e-05	-2.369e-05	2.9954e-05	8.9997e-05	0.00014529	0.00018311	0.00019152	0.00016205	9.2344e-05	-1.2043e-05	-0.00013703	-0.00026113	-0.00035838	-0.00040288	-0.00037419	-0.00026283	-7.4518e-05	0.00016786	0.00042556	0.00064881	0.00078501	0.00078906	0.00063425	0.00032131
4.2849e-06	5.8702e-06	6.6303e-06	6.155e-06	4.1901e-06	7.3968e-07	-3.8614e-06	-8.9282e-06	-1.348e-05	-1.6376e-05	-1.6524e-05	-1.3135e-05	-5.9819e-06	4.3999e-06	1.6626e-05	2.8539e-05	3.7483e-05	4.0751e-05	3.6165e-05	2.2687e-05	9.3549e-07	-2.6527e-05	-5.5267e-05	-7.9472e-05	-9.2872e-05	-8.9974e-05	-6.7443e-05	-2.5331e-05	3.2125e-05	9.6425e-05	0.00015563	0.00019612	0.00020509	0.00017351	9.8824e-05	-1.2986e-05	-0.00014684	-0.00027973	-0.00038386	-0.00043146	-0.00040068	-0.00028136	-7.9644e-05	0.00017996	0.00045593	0.00069497	0.00084075	0.00084499	0.00067909	0.00034385
4.5858e-06	6.2814e-06	7.0937e-06	6.5839e-06	4.4804e-06	7.8772e-07	-4.1356e-06	-9.5564e-06	-1.4426e-05	-1.7522e-05	-1.7677e-05	-1.4048e-05	-6.3923e-06	4.7174e-06	1.7798e-05	3.0543e-05	4.0109e-05	4.36e-05	3.8686e-05	2.4258e-05	9.8018e-07	-2.8405e-05	-5.9154e-05	-8.5045e-05	-9.9371e-05	-9.6256e-05	-7.2133e-05	-2.7062e-05	3.442e-05	0.00010322	0.00016656	0.00020986	0.00021943	0.0001856	0.00010567	-1.3989e-05	-0.00015722	-0.00029939	-0.00041078	-0.00046166	-0.00042867	-0.00030093	-8.5049e-05	0.00019275	0.00048803	0.00074376	0.00089966	0.00090408	0.00072645	0.00036764
4.9035e-06	6.7153e-06	7.5826e-06	7.0364e-06	4.7866e-06	8.3816e-07	-4.4252e-06	-1.022e-05	-1.5423e-05	-1.8731e-05	-1.8895e-05	-1.5012e-05	-6.8249e-06	5.053e-06	1.9036e-05	3.2658e-05	4.288e-05	4.6606e-05	4.1346e-05	2.5915e-05	1.0259e-06	-3.0389e-05	-6.3257e-05	-9.0928e-05	-0.00010623	-0.00010288	-7.7082e-05	-2.8887e-05	3.6847e-05	0.00011039	0.00017809	0.00022436	0.00023456	0.00019837	0.00011288	-1.5054e-05	-0.00016818	-0.00032015	-0.00043919	-0.00049354	-0.0004582	-0.00032158	-9.0742e-05	0.00020626	0.00052191	0.00079525	0.00096183	0.00096645	0.00077643	0.00039273
5.2385e-06	7.1729e-06	8.0981e-06	7.5134e-06	5.1092e-06	8.9109e-07	-4.7308e-06	-1.0919e-05	-1.6476e-05	-2.0006e-05	-2.0178e-05	-1.6028e-05	-7.2804e-06	5.4075e-06	2.0342e-05	3.4889e-05	4.5802e-05	4.9775e-05	4.4149e-05	2.7661e-05	1.0727e-06	-3.2483e-05	-6.7584e-05	-9.7131e-05	-0.00011346	-0.00010987	-8.2297e-05	-3.0808e-05	3.9408e-05	0.00011796	0.00019025	0.00023965	0.00025051	0.00021182	0.00012048	-1.6184e-05	-0.00017974	-0.00034205	-0.00046915	-0.00052714	-0.00048933	-0.00034334	-9.6732e-05	0.00022052	0.00055766	0.00084955	0.0010274	0.0010322	0.0008291	0.00041917
5.5915e-06	7.6548e-06	8.6409e-06	8.0157e-06	5.4487e-06	9.4655e-07	-5.053e-06	-1.1656e-05	-1.7584e-05	-2.1349e-05	-2.1528e-05	-1.7097e-05	-7.7596e-06	5.7816e-06	2.1719e-05	3.7239e-05	4.8879e-05	5.3112e-05	4.7101e-05	2.9499e-05	1.1205e-06	-3.4689e-05	-7.2143e-05	-0.00010366	-0.00012108	-0.00011723	-8.7787e-05	-3.2828e-05	4.2109e-05	0.00012593	0.00020307	0.00025575	0.00026731	0.00022599	0.00012849	-1.738e-05	-0.00019192	-0.00036511	-0.0005007	-0.00056253	-0.00052211	-0.00036625	-0.00010303	0.00023555	0.00059531	0.00090675	0.0010964	0.0011014	0.00088457	0.00044699
5.9628e-06	8.1618e-06	9.212e-06	8.5439e-06	5.8057e-06	1.0046e-06	-5.3922e-06	-1.2432e-05	-1.875e-05	-2.2761e-05	-2.295e-05	-1.8221e-05	-8.263e-06	6.1758e-06	2.3167e-05	3.9712e-05	5.2117e-05	5.6622e-05	5.0205e-05	3.1431e-05	1.1692e-06	-3.7011e-05	-7.6941e-05	-0.00011054	-0.00012909	-0.00012497	-9.3561e-05	-3.4949e-05	4.4955e-05	0.00013432	0.00021655	0.00027269	0.00028499	0.00024089	0.0001369	-1.8646e-05	-0.00020474	-0.00038938	-0.00053391	-0.00059976	-0.00055659	-0.00039035	-0.00010964	0.00025138	0.00063494	0.00096694	0.0011691	0.0011743	0.00094291	0.00047624
6.3532e-06	8.6947e-06	9.812e-06	9.0988e-06	6.1806e-06	1.0654e-06	-5.749e-06	-1.3247e-05	-1.9975e-05	-2.4246e-05	-2.4443e-05	-1.9402e-05	-8.7914e-06	6.5909e-06	2.469e-05	4.2311e-05	5.552e-05	6.0311e-05	5.3467e-05	3.346e-05	1.2187e-06	-3.9454e-05	-8.1984e-05	-0.00011776	-0.00013751	-0.0001331	-9.9626e-05	-3.7176e-05	4.7949e-05	0.00014314	0.00023072	0.0002905	0.00030356	0.00025654	0.00014573	-1.9984e-05	-0.00021822	-0.00041489	-0.0005688	-0.00063889	-0.00059282	-0.00041566	-0.00011657	0.00026803	0.0006766	0.0010302	0.0012454	0.0012508	0.0010042	0.00050695
6.763e-06	9.2541e-06	1.0442e-05	9.6812e-06	6.5739e-06	1.1288e-06	-6.1239e-06	-1.4103e-05	-2.1262e-05	-2.5804e-05	-2.601e-05	-2.0641e-05	-9.3455e-06	7.0274e-06	2.6289e-05	4.504e-05	5.9092e-05	6.4183e-05	5.689e-05	3.5589e-05	1.2691e-06	-4.202e-05	-8.7279e-05	-0.00012535	-0.00014635	-0.00014164	-0.00010599	-3.951e-05	5.1095e-05	0.00015241	0.00024559	0.00030919	0.00032305	0.00027297	0.000155	-2.1396e-05	-0.00023239	-0.00044167	-0.00060544	-0.00067997	-0.00063086	-0.00044221	-0.00012384	0.00028552	0.00072035	0.0010966	0.0013256	0.0013312	0.0010685	0.00053917
7.1929e-06	9.8406e-06	1.1102e-05	1.0292e-05	6.9862e-06	1.195e-06	-6.5173e-06	-1.5001e-05	-2.2612e-05	-2.7438e-05	-2.7653e-05	-2.194e-05	-9.9258e-06	7.4859e-06	2.7967e-05	4.7902e-05	6.2838e-05	6.8244e-05	6.0479e-05	3.782e-05	1.3201e-06	-4.4712e-05	-9.2834e-05	-0.0001333	-0.00015562	-0.00015059	-0.00011266	-4.1954e-05	5.4399e-05	0.00016212	0.0002612	0.00032879	0.00034349	0.0002902	0.00016471	-2.2884e-05	-0.00024725	-0.00046977	-0.00064386	-0.00072304	-0.00067073	-0.00047006	-0.00013145	0.00030388	0.00076625	0.0011663	0.0014096	0.0014154	0.001136	0.00057294
7.6433e-06	1.0455e-05	1.1794e-05	1.0931e-05	7.4177e-06	1.2641e-06	-6.9298e-06	-1.5942e-05	-2.4025e-05	-2.9149e-05	-2.9374e-05	-2.33e-05	-1.0533e-05	7.9669e-06	2.9726e-05	5.0901e-05	6.6762e-05	7.2496e-05	6.4237e-05	4.0155e-05	1.3718e-06	-4.7534e-05	-9.8654e-05	-0.00014164	-0.00016533	-0.00015996	-0.00011965	-4.451e-05	5.7863e-05	0.00017231	0.00027754	0.00034932	0.0003649	0.00030823	0.00017488	-2.4451e-05	-0.00026282	-0.00049921	-0.00068411	-0.00076815	-0.00071249	-0.00049921	-0.0001394	0.00032313	0.00081433	0.0012393	0.0014976	0.0015037	0.0012066	0.00060828
8.1146e-06	1.1098e-05	1.2517e-05	1.16e-05	7.8689e-06	1.336e-06	-7.3616e-06	-1.6927e-05	-2.5504e-05	-3.094e-05	-3.1174e-05	-2.4723e-05	-1.1167e-05	8.4711e-06	3.1566e-05	5.4039e-05	7.0868e-05	7.6945e-05	6.8168e-05	4.2597e-05	1.424e-06	-5.0488e-05	-0.00010474	-0.00015036	-0.00017548	-0.00016977	-0.00012695	-4.7182e-05	6.1492e-05	0.00018296	0.00029465	0.00037081	0.0003873	0.0003271	0.00018551	-2.6099e-05	-0.00027912	-0.00053001	-0.00072623	-0.00081536	-0.00075618	-0.0005297	-0.0001477	0.00034329	0.00086466	0.0013156	0.0015898	0.001596	0.0012805	0.00064524
8.6073e-06	1.177e-05	1.3274e-05	1.2299e-05	8.3402e-06	1.4108e-06	-7.8134e-06	-1.7956e-05	-2.7051e-05	-3.2812e-05	-3.3055e-05	-2.6209e-05	-1.183e-05	8.9989e-06	3.3491e-05	5.7319e-05	7.5159e-05	8.1594e-05	7.2276e-05	4.5148e-05	1.4767e-06	-5.3578e-05	-0.00011111	-0.00015947	-0.0001861	-0.00018002	-0.00013459	-4.9969e-05	6.5289e-05	0.00019411	0.00031253	0.00039327	0.00041071	0.00034682	0.00019661	-2.783e-05	-0.00029617	-0.00056222	-0.00077025	-0.00086469	-0.00080184	-0.00056155	-0.00015637	0.00036437	0.00091728	0.0013955	0.001686	0.0016925	0.0013577	0.00068384
9.1217e-06	1.2472e-05	1.4063e-05	1.3028e-05	8.832e-06	1.4886e-06	-8.2853e-06	-1.9031e-05	-2.8665e-05	-3.4765e-05	-3.5019e-05	-2.776e-05	-1.252e-05	9.5507e-06	3.55e-05	6.0744e-05	7.9639e-05	8.6448e-05	7.6563e-05	4.7809e-05	1.5297e-06	-5.6806e-05	-0.00011776	-0.00016899	-0.00019718	-0.00019071	-0.00014255	-5.2876e-05	6.9258e-05	0.00020574	0.0003312	0.00041671	0.00043515	0.0003674	0.0002082	-2.9645e-05	-0.00031398	-0.00059585	-0.00081621	-0.00091619	-0.0008495	-0.0005948	-0.00016539	0.0003864	0.00097223	0.0014788	0.0017866	0.0017932	0.0014383	0.00072411
9.6583e-06	1.3203e-05	1.4886e-05	1.3789e-05	9.3445e-06	1.5693e-06	-8.7778e-06	-2.0153e-05	-3.0348e-05	-3.6802e-05	-3.7066e-05	-2.9377e-05	-1.324e-05	1.0127e-05	3.7597e-05	6.4316e-05	8.4311e-05	9.1509e-05	8.1033e-05	5.0582e-05	1.5831e-06	-6.0174e-05	-0.0001247	-0.00017891	-0.00020874	-0.00020187	-0.00015086	-5.5903e-05	7.3401e-05	0.00021788	0.00035068	0.00044116	0.00046063	0.00038885	0.00022027	-3.1548e-05	-0.00033255	-0.00063092	-0.00086415	-0.0009699	-0.00089919	-0.00062945	-0.00017479	0.00040939	0.0010295	0.0015657	0.0018914	0.0018982	0.0015223	0.00076607
1.0217e-05	1.3965e-05	1.5743e-05	1.458e-05	9.878e-06	1.653e-06	-9.2912e-06	-2.1321e-05	-3.2102e-05	-3.8924e-05	-3.9198e-05	-3.1061e-05	-1.3989e-05	1.0728e-05	3.9782e-05	6.8037e-05	8.9178e-05	9.678e-05	8.5688e-05	5.3469e-05	1.6365e-06	-6.3684e-05	-0.00013192	-0.00018925	-0.00022078	-0.00021348	-0.0001595	-5.9052e-05	7.772e-05	0.00023053	0.00037096	0.00046663	0.00048717	0.00041119	0.00023284	-3.3539e-05	-0.00035191	-0.00066747	-0.00091408	-0.0010258	-0.00095094	-0.00066554	-0.00018457	0.00043336	0.0010893	0.0016563	0.0020006	0.0020076	0.0016098	0.00080976
1.0799e-05	1.4758e-05	1.6635e-05	1.5404e-05	1.0433e-05	1.7398e-06	-9.8258e-06	-2.2537e-05	-3.3927e-05	-4.1132e-05	-4.1416e-05	-3.2812e-05	-1.4767e-05	1.1355e-05	4.2056e-05	7.191e-05	9.4242e-05	0.00010226	9.053e-05	5.6472e-05	1.6901e-06	-6.7338e-05	-0.00013944	-0.00020001	-0.0002333	-0.00022556	-0.0001685	-6.2323e-05	8.222e-05	0.0002437	0.00039207	0.00049312	0.00051478	0.00043444	0.00024591	-3.562e-05	-0.00037207	-0.0007055	-0.00096604	-0.001084	-0.0010048	-0.00070307	-0.00019472	0.00045831	0.0011514	0.0017505	0.0021142	0.0021214	0.0017009	0.00085519
1.1404e-05	1.5582e-05	1.7562e-05	1.626e-05	1.1009e-05	1.8295e-06	-1.0382e-05	-2.3801e-05	-3.5824e-05	-4.3426e-05	-4.3721e-05	-3.4631e-05	-1.5574e-05	1.2007e-05	4.442e-05	7.5935e-05	9.9504e-05	0.00010796	9.556e-05	5.959e-05	1.7436e-06	-7.1138e-05	-0.00014726	-0.00021119	-0.00024631	-0.00023812	-0.00017784	-6.5719e-05	8.69e-05	0.00025738	0.00041402	0.00052066	0.00054347	0.00045858	0.00025948	-3.7792e-05	-0.00039302	-0.00074503	-0.00102	-0.0011445	-0.0010607	-0.00074206	-0.00020525	0.00048426	0.001216	0.0018485	0.0022323	0.0022397	0.0017954	0.00090236
1.2031e-05	1.6438e-05	1.8524e-05	1.7148e-05	1.1607e-05	1.9223e-06	-1.0959e-05	-2.5113e-05	-3.7792e-05	-4.5808e-05	-4.6113e-05	-3.6519e-05	-1.6412e-05	1.2685e-05	4.6875e-05	8.0114e-05	0.00010497	0.00011388	0.00010078	6.2825e-05	1.797e-06	-7.5084e-05	-0.00015537	-0.0002228	-0.00025982	-0.00025115	-0.00018754	-6.924e-05	9.1764e-05	0.0002716	0.00043679	0.00054925	0.00057325	0.00048364	0.00027356	-4.0057e-05	-0.00041478	-0.00078607	-0.0010761	-0.0012073	-0.0011188	-0.00078252	-0.00021616	0.00051123	0.0012831	0.0019502	0.0023549	0.0023625	0.0018936	0.00095131
1.2682e-05	1.7324e-05	1.9521e-05	1.8069e-05	1.2227e-05	2.0181e-06	-1.1558e-05	-2.6474e-05	-3.9834e-05	-4.8277e-05	-4.8592e-05	-3.8475e-05	-1.7279e-05	1.3389e-05	4.9422e-05	8.4447e-05	0.00011063	0.00012001	0.00010619	6.6178e-05	1.8501e-06	-7.9179e-05	-0.00016379	-0.00023483	-0.00027383	-0.00026466	-0.00019758	-7.2886e-05	9.6812e-05	0.00028633	0.00046042	0.00057889	0.00060412	0.00050962	0.00028815	-4.2415e-05	-0.00043735	-0.00082863	-0.0011342	-0.0012724	-0.001179	-0.00082446	-0.00022746	0.0005392	0.0013527	0.0020556	0.002482	0.0024897	0.0019953	0.001002
1.3356e-05	1.8243e-05	2.0554e-05	1.9022e-05	1.2868e-05	2.1168e-06	-1.2179e-05	-2.7884e-05	-4.1948e-05	-5.0834e-05	-5.116e-05	-4.0501e-05	-1.8177e-05	1.4119e-05	5.2059e-05	8.8935e-05	0.0001165	0.00012636	0.0001118	6.9648e-05	1.9029e-06	-8.3421e-05	-0.00017251	-0.0002473	-0.00028834	-0.00027865	-0.00020799	-7.6657e-05	0.00010204	0.0003016	0.00048488	0.00060958	0.00063609	0.00053652	0.00030326	-4.4867e-05	-0.00046074	-0.00087271	-0.0011944	-0.0013398	-0.0012413	-0.00086788	-0.00023914	0.00056819	0.0014248	0.0021648	0.0026136	0.0026215	0.0021007	0.0010545
1.4054e-05	1.9193e-05	2.1622e-05	2.0007e-05	1.3531e-05	2.2186e-06	-1.2822e-05	-2.9343e-05	-4.4136e-05	-5.3478e-05	-5.3815e-05	-4.2595e-05	-1.9104e-05	1.4875e-05	5.4789e-05	9.3578e-05	0.00012256	0.00013292	0.00011759	7.3235e-05	1.9551e-06	-8.7811e-05	-0.00018153	-0.00026019	-0.00030334	-0.00029312	-0.00021874	-8.0553e-05	0.00010746	0.0003174	0.00051019	0.00064134	0.00066916	0.00056434	0.00031887	-4.7414e-05	-0.00048494	-0.00091832	-0.0012567	-0.0014096	-0.0013058	-0.00091277	-0.00025121	0.0005982	0.0014993	0.0022778	0.0027497	0.0027579	0.0022096	0.0011088
1.4774e-05	2.0175e-05	2.2725e-05	2.1025e-05	1.4215e-05	2.3233e-06	-1.3486e-05	-3.085e-05	-4.6396e-05	-5.621e-05	-5.6558e-05	-4.4758e-05	-2.0061e-05	1.5657e-05	5.761e-05	9.8376e-05	0.00012883	0.00013971	0.00012358	7.6939e-05	2.0068e-06	-9.2349e-05	-0.00019085	-0.00027351	-0.00031884	-0.00030806	-0.00022985	-8.4573e-05	0.00011306	0.00033373	0.00053634	0.00067414	0.00070332	0.00059307	0.00033499	-5.0056e-05	-0.00050995	-0.00096545	-0.0013211	-0.0014816	-0.0013724	-0.00095914	-0.00026365	0.00062922	0.0015764	0.0023946	0.0028904	0.0028987	0.0023222	0.0011648
1.5518e-05	2.1188e-05	2.3864e-05	2.2076e-05	1.4921e-05	2.4309e-06	-1.4172e-05	-3.2406e-05	-4.8728e-05	-5.903e-05	-5.9389e-05	-4.6989e-05	-2.1048e-05	1.6465e-05	6.0522e-05	0.00010333	0.0001353	0.00014671	0.00012975	8.076e-05	2.0578e-06	-9.7035e-05	-0.00020047	-0.00028726	-0.00033483	-0.00032348	-0.00024132	-8.8717e-05	0.00011885	0.00035058	0.00056333	0.00070799	0.00073857	0.00062271	0.00035162	-5.2793e-05	-0.00053577	-0.0010141	-0.0013875	-0.0015559	-0.0014411	-0.001007	-0.00027648	0.00066125	0.0016559	0.002515	0.0030355	0.003044	0.0024383	0.0012226
1.6285e-05	2.2232e-05	2.5037e-05	2.3158e-05	1.5649e-05	2.5414e-06	-1.4879e-05	-3.4009e-05	-5.1132e-05	-6.1935e-05	-6.2305e-05	-4.9288e-05	-2.2064e-05	1.7299e-05	6.3524e-05	0.00010843	0.00014197	0.00015392	0.00013611	8.4695e-05	2.1079e-06	-0.00010187	-0.00021038	-0.00030143	-0.00035132	-0.00033937	-0.00025312	-9.2983e-05	0.00012482	0.00036795	0.00059115	0.00074288	0.0007749	0.00065326	0.00036875	-5.5625e-05	-0.00056239	-0.0010642	-0.0014559	-0.0016325	-0.0015119	-0.0010563	-0.00028967	0.00069429	0.0017379	0.0026392	0.0031852	0.0031938	0.0025579	0.0012821
1.7074e-05	2.3306e-05	2.6244e-05	2.4272e-05	1.6397e-05	2.6547e-06	-1.5608e-05	-3.566e-05	-5.3606e-05	-6.4926e-05	-6.5306e-05	-5.1654e-05	-2.3109e-05	1.8159e-05	6.6615e-05	0.00011369	0.00014883	0.00016135	0.00014266	8.8744e-05	2.157e-06	-0.00010684	-0.00022059	-0.00031602	-0.00036828	-0.00035572	-0.00026527	-9.7369e-05	0.00013097	0.00038584	0.00061979	0.0007788	0.00081229	0.00068469	0.00038637	-5.855e-05	-0.00058981	-0.0011159	-0.0015263	-0.0017114	-0.0015848	-0.001107	-0.00030323	0.00072832	0.0018223	0.002767	0.0033392	0.0033479	0.002681	0.0013433
1.7886e-05	2.4411e-05	2.7486e-05	2.5417e-05	1.7166e-05	2.7708e-06	-1.6358e-05	-3.7358e-05	-5.615e-05	-6.8e-05	-6.8392e-05	-5.4085e-05	-2.4182e-05	1.9043e-05	6.9794e-05	0.00011909	0.00015589	0.00016898	0.00014939	9.2905e-05	2.2052e-06	-0.00011196	-0.00023109	-0.00033102	-0.00038573	-0.00037253	-0.00027776	-0.00010187	0.0001373	0.00040423	0.00064924	0.00081572	0.00085073	0.00071701	0.00040448	-6.1569e-05	-0.00061801	-0.0011689	-0.0015988	-0.0017925	-0.0016597	-0.0011591	-0.00031716	0.00076333	0.0019091	0.0028985	0.0034975	0.0035064	0.0028076	0.0014063
1.8719e-05	2.5545e-05	2.876e-05	2.6592e-05	1.7955e-05	2.8895e-06	-1.7128e-05	-3.9102e-05	-5.8763e-05	-7.1157e-05	-7.156e-05	-5.6581e-05	-2.5283e-05	1.9953e-05	7.3059e-05	0.00012464	0.00016313	0.00017682	0.0001563	9.7175e-05	2.2521e-06	-0.00011722	-0.00024187	-0.00034642	-0.00040364	-0.00038979	-0.00029058	-0.00010649	0.0001438	0.00042313	0.00067947	0.00085363	0.00089019	0.00075018	0.00042306	-6.4679e-05	-0.00064697	-0.0012234	-0.0016732	-0.0018757	-0.0017366	-0.0012126	-0.00033143	0.00079929	0.0019983	0.0030335	0.0036601	0.0036691	0.0029375	0.0014708
1.9574e-05	2.6709e-05	3.0067e-05	2.7797e-05	1.8764e-05	3.0108e-06	-1.7918e-05	-4.089e-05	-6.1442e-05	-7.4394e-05	-7.4808e-05	-5.914e-05	-2.6411e-05	2.0887e-05	7.6408e-05	0.00013032	0.00017056	0.00018485	0.00016339	0.00010155	2.2978e-06	-0.00012261	-0.00025293	-0.00036221	-0.000422	-0.00040749	-0.00030372	-0.00011123	0.00015047	0.00044251	0.00071049	0.00089251	0.00093066	0.00078419	0.00044211	-6.788e-05	-0.00067668	-0.0012793	-0.0017494	-0.0019611	-0.0018155	-0.0012675	-0.00034605	0.0008362	0.0020897	0.0031719	0.0038268	0.0038359	0.0030707	0.001537
2.0449e-05	2.79e-05	3.1405e-05	2.9031e-05	1.9592e-05	3.1345e-06	-1.8727e-05	-4.2722e-05	-6.4186e-05	-7.771e-05	-7.8133e-05	-6.1759e-05	-2.7565e-05	2.1844e-05	7.984e-05	0.00013615	0.00017817	0.00019308	0.00017064	0.00010603	2.3422e-06	-0.00012814	-0.00026425	-0.00037839	-0.00044081	-0.00042561	-0.00031718	-0.00011607	0.00015731	0.00046236	0.00074225	0.00093233	0.0009721	0.00081901	0.00046161	-7.1169e-05	-0.00070712	-0.0013366	-0.0018276	-0.0020485	-0.0018962	-0.0013236	-0.00036101	0.00087402	0.0021834	0.0033137	0.0039975	0.0040067	0.0032072	0.0016048
2.1345e-05	2.9119e-05	3.2774e-05	3.0293e-05	2.0439e-05	3.2607e-06	-1.9556e-05	-4.4597e-05	-6.6993e-05	-8.11e-05	-8.1535e-05	-6.4438e-05	-2.8745e-05	2.2825e-05	8.335e-05	0.00014211	0.00018595	0.0002015	0.00017806	0.00011061	2.3851e-06	-0.00013379	-0.00027584	-0.00039493	-0.00046005	-0.00044414	-0.00033094	-0.00012102	0.00016431	0.00048267	0.00077474	0.00097306	0.0010145	0.00085463	0.00048154	-7.4544e-05	-0.00073827	-0.0013952	-0.0019075	-0.0021379	-0.0019788	-0.001381	-0.00037628	0.00091272	0.0022792	0.0034587	0.0041722	0.0041815	0.0033467	0.001674
2.226e-05	3.0364e-05	3.4172e-05	3.1581e-05	2.1304e-05	3.3891e-06	-2.0403e-05	-4.6511e-05	-6.986e-05	-8.4564e-05	-8.5009e-05	-6.7173e-05	-2.9948e-05	2.3827e-05	8.6937e-05	0.0001482	0.0001939	0.0002101	0.00018563	0.00011529	2.4264e-06	-0.00013957	-0.00028768	-0.00041183	-0.0004797	-0.00046307	-0.00034499	-0.00012606	0.00017147	0.00050342	0.00080794	0.0010147	0.0010578	0.000891	0.00050189	-7.8003e-05	-0.00077009	-0.001455	-0.0019891	-0.0022292	-0.0020632	-0.0014397	-0.00039186	0.00095228	0.0023772	0.0036069	0.0043506	0.00436	0.0034892	0.0017447
2.3193e-05	3.1633e-05	3.5598e-05	3.2895e-05	2.2185e-05	3.5197e-06	-2.1267e-05	-4.8465e-05	-7.2785e-05	-8.8097e-05	-8.8552e-05	-6.9963e-05	-3.1176e-05	2.4851e-05	9.0597e-05	0.00015442	0.00020201	0.00021887	0.00019336	0.00012006	2.4661e-06	-0.00014547	-0.00029976	-0.00042908	-0.00049974	-0.00048238	-0.00035932	-0.00013121	0.00017878	0.00052459	0.0008418	0.0010571	0.0011019	0.0009281	0.00052265	-8.1543e-05	-0.00080257	-0.0015161	-0.0020724	-0.0023224	-0.0021492	-0.0014995	-0.00040773	0.00099265	0.0024771	0.003758	0.0045326	0.004542	0.0036345	0.0018168
2.4144e-05	3.2927e-05	3.705e-05	3.4234e-05	2.3083e-05	3.6522e-06	-2.2148e-05	-5.0455e-05	-7.5765e-05	-9.1695e-05	-9.2161e-05	-7.2804e-05	-3.2425e-05	2.5895e-05	9.4326e-05	0.00016075	0.00021027	0.0002278	0.00020123	0.00012491	2.5041e-06	-0.00015148	-0.00031206	-0.00044664	-0.00052016	-0.00050204	-0.00037391	-0.00013645	0.00018623	0.00054617	0.0008763	0.0011003	0.0011469	0.00096588	0.00054378	-8.516e-05	-0.00083566	-0.0015783	-0.0021572	-0.0024173	-0.0022369	-0.0015604	-0.00042388	0.0010338	0.0025788	0.003912	0.004718	0.0047275	0.0037825	0.0018903
2.5112e-05	3.4243e-05	3.8528e-05	3.5595e-05	2.3995e-05	3.7866e-06	-2.3045e-05	-5.2481e-05	-7.8797e-05	-9.5356e-05	-9.5832e-05	-7.5693e-05	-3.3694e-05	2.6959e-05	9.8121e-05	0.00016719	0.00021868	0.00023689	0.00020924	0.00012985	2.5403e-06	-0.00015759	-0.00032458	-0.00046451	-0.00054093	-0.00052205	-0.00038875	-0.00014177	0.00019381	0.00056812	0.0009114	0.0011443	0.0011927	0.0010043	0.00056526	-8.885e-05	-0.00086934	-0.0016416	-0.0022436	-0.0025139	-0.002326	-0.0016224	-0.00044029	0.0010757	0.0026824	0.0040687	0.0049066	0.0049162	0.003933	0.0019649
2.6095e-05	3.558e-05	4.0028e-05	3.6978e-05	2.4922e-05	3.9227e-06	-2.3956e-05	-5.4538e-05	-8.1877e-05	-9.9075e-05	-9.9561e-05	-7.8628e-05	-3.4983e-05	2.804e-05	0.00010198	0.00017373	0.00022722	0.00024611	0.00021737	0.00013487	2.5746e-06	-0.00016381	-0.0003373	-0.00048267	-0.00056203	-0.00054236	-0.00040383	-0.00014717	0.00020152	0.00059042	0.00094706	0.001189	0.0012392	0.0010434	0.00058708	-9.261e-05	-0.00090357	-0.0017059	-0.0023312	-0.0026119	-0.0024166	-0.0016853	-0.00045694	0.0011183	0.0027876	0.0042279	0.0050982	0.0051078	0.004086	0.0020407
2.7092e-05	3.6936e-05	4.1551e-05	3.8381e-05	2.5862e-05	4.0603e-06	-2.4881e-05	-5.6626e-05	-8.5001e-05	-0.00010285	-0.00010334	-8.1604e-05	-3.6289e-05	2.9138e-05	0.00010589	0.00018037	0.00023588	0.00025548	0.00022561	0.00013995	2.6071e-06	-0.00017012	-0.00035021	-0.00050109	-0.00058343	-0.00056297	-0.00041912	-0.00015264	0.00020935	0.00061305	0.00098324	0.0012343	0.0012863	0.0010829	0.00060921	-9.6435e-05	-0.00093829	-0.0017712	-0.0024202	-0.0027114	-0.0025084	-0.0017491	-0.00047381	0.0011615	0.0028944	0.0043893	0.0052926	0.0053022	0.0042411	0.0021176
2.8102e-05	3.831e-05	4.3093e-05	3.9801e-05	2.6814e-05	4.1993e-06	-2.5818e-05	-5.8741e-05	-8.8166e-05	-0.00010667	-0.00010717	-8.4617e-05	-3.7612e-05	3.0251e-05	0.00010985	0.00018709	0.00024465	0.00026496	0.00023396	0.0001451	2.6376e-06	-0.00017651	-0.00036328	-0.00051974	-0.00060511	-0.00058385	-0.0004346	-0.00015818	0.00021728	0.00063598	0.0010199	0.0012802	0.0013341	0.001123	0.00063161	-0.00010032	-0.00097348	-0.0018373	-0.0025103	-0.0028122	-0.0026015	-0.0018137	-0.00049088	0.0012053	0.0030026	0.0045529	0.0054894	0.0054991	0.0043981	0.0021954
2.9124e-05	3.9699e-05	4.4652e-05	4.1237e-05	2.7776e-05	4.3394e-06	-2.6766e-05	-6.0881e-05	-9.1367e-05	-0.00011053	-0.00011105	-8.7665e-05	-3.8948e-05	3.1378e-05	0.00011386	0.00019389	0.00025352	0.00027455	0.00024241	0.00015031	2.6661e-06	-0.00018298	-0.00037651	-0.00053862	-0.00062704	-0.00060496	-0.00045025	-0.00016378	0.00022531	0.00065918	0.001057	0.0013267	0.0013824	0.0011636	0.00065426	-0.00010426	-0.0010091	-0.0019041	-0.0026014	-0.0029141	-0.0026956	-0.001879	-0.00050812	0.0012496	0.003112	0.0047184	0.0056886	0.0056982	0.004557	0.0022741
3.0156e-05	4.1102e-05	4.6227e-05	4.2688e-05	2.8747e-05	4.4805e-06	-2.7724e-05	-6.3042e-05	-9.4601e-05	-0.00011444	-0.00011496	-9.0742e-05	-4.0297e-05	3.2517e-05	0.00011791	0.00020076	0.00026249	0.00028423	0.00025094	0.00015556	2.6926e-06	-0.00018951	-0.00038986	-0.00055767	-0.00064918	-0.00062628	-0.00046606	-0.00016943	0.00023342	0.00068261	0.0010944	0.0013736	0.0014311	0.0012045	0.00067712	-0.00010825	-0.001045	-0.0019716	-0.0026935	-0.003017	-0.0027906	-0.001945	-0.00052552	0.0012943	0.0032225	0.0048855	0.0058897	0.0058993	0.0047174	0.0023535
3.1197e-05	4.2517e-05	4.7815e-05	4.415e-05	2.9726e-05	4.6224e-06	-2.8691e-05	-6.5222e-05	-9.7861e-05	-0.00011837	-0.0001189	-9.3844e-05	-4.1656e-05	3.3666e-05	0.000122	0.00020769	0.00027152	0.000294	0.00025953	0.00016086	2.717e-06	-0.0001961	-0.00040334	-0.00057689	-0.00067151	-0.00064777	-0.00048199	-0.00017512	0.0002416	0.00070624	0.0011322	0.0014209	0.0014803	0.0012458	0.00070017	-0.00011228	-0.0010813	-0.0020397	-0.0027863	-0.0031208	-0.0028864	-0.0020115	-0.00054304	0.0013395	0.003334	0.005054	0.0060925	0.0061021	0.0048791	0.0024336
3.2245e-05	4.3942e-05	4.9413e-05	4.5622e-05	3.0712e-05	4.7648e-06	-2.9664e-05	-6.7416e-05	-0.00010114	-0.00012233	-0.00012288	-9.6966e-05	-4.3023e-05	3.4825e-05	0.00012611	0.00021467	0.00028062	0.00030383	0.00026819	0.00016619	2.7394e-06	-0.00020274	-0.0004169	-0.00059624	-0.00069399	-0.0006694	-0.00049803	-0.00018085	0.00024985	0.00073003	0.0011702	0.0014685	0.0015298	0.0012874	0.00072336	-0.00011635	-0.0011178	-0.0021083	-0.0028798	-0.0032253	-0.0029828	-0.0020785	-0.00056066	0.001385	0.0034462	0.0052237	0.0062967	0.0063062	0.0050419	0.0025141
3.3298e-05	4.5373e-05	5.102e-05	4.7101e-05	3.1702e-05	4.9076e-06	-3.0643e-05	-6.9622e-05	-0.00010444	-0.00012632	-0.00012687	-0.0001001	-4.4396e-05	3.599e-05	0.00013025	0.00022168	0.00028976	0.00031371	0.00027689	0.00017154	2.7597e-06	-0.00020941	-0.00043054	-0.00061569	-0.00071658	-0.00069115	-0.00051415	-0.0001866	0.00025814	0.00075395	0.0012084	0.0015163	0.0015796	0.0013291	0.00074667	-0.00012045	-0.0011546	-0.0021772	-0.0029737	-0.0033303	-0.0030797	-0.0021458	-0.00057835	0.0014307	0.003559	0.0053942	0.0065019	0.0065114	0.0052055	0.0025951
3.4355e-05	4.681e-05	5.2631e-05	4.8585e-05	3.2695e-05	5.0505e-06	-3.1626e-05	-7.1836e-05	-0.00010775	-0.00013031	-0.00013087	-0.00010325	-4.5774e-05	3.716e-05	0.0001344	0.00022871	0.00029894	0.00032362	0.00028561	0.00017692	2.778e-06	-0.00021611	-0.00044422	-0.00063521	-0.00073925	-0.00071297	-0.00053031	-0.00019237	0.00026647	0.00077796	0.0012467	0.0015644	0.0016295	0.001371	0.00077004	-0.00012458	-0.0011914	-0.0022464	-0.003068	-0.0034357	-0.003177	-0.0022132	-0.00059609	0.0014766	0.0036723	0.0055654	0.0067078	0.0067173	0.0053697	0.0026763
3.5414e-05	4.8249e-05	5.4246e-05	5.0071e-05	3.369e-05	5.1932e-06	-3.261e-05	-7.4054e-05	-0.00011107	-0.00013431	-0.00013488	-0.0001064	-4.7153e-05	3.8333e-05	0.00013856	0.00023576	0.00030813	0.00033355	0.00029435	0.0001823	2.7943e-06	-0.00022282	-0.00045793	-0.00065476	-0.00076196	-0.00073482	-0.00054651	-0.00019814	0.00027481	0.00080201	0.0012851	0.0016125	0.0016795	0.001413	0.00079345	-0.00012872	-0.0012284	-0.0023157	-0.0031624	-0.0035413	-0.0032744	-0.0022808	-0.00061384	0.0015227	0.0037857	0.0057368	0.0069141	0.0069235	0.0055341	0.0027576
3.6473e-05	4.9688e-05	5.586e-05	5.1558e-05	3.4684e-05	5.3356e-06	-3.3595e-05	-7.6272e-05	-0.00011439	-0.00013831	-0.00013889	-0.00010956	-4.8531e-05	3.9507e-05	0.00014272	0.00024281	0.00031732	0.00034348	0.00030309	0.00018767	2.8085e-06	-0.00022953	-0.00047164	-0.00067431	-0.00078467	-0.00075667	-0.0005627	-0.00020391	0.00028316	0.00082606	0.0013236	0.0016606	0.0017295	0.001455	0.00081685	-0.00013287	-0.0012653	-0.002385	-0.0032568	-0.0036468	-0.0033718	-0.0023484	-0.00063157	0.0015687	0.0038992	0.0059083	0.0071203	0.0071297	0.0056985	0.0028389
3.753e-05	5.1125e-05	5.7472e-05	5.3041e-05	3.5676e-05	5.4774e-06	-3.4579e-05	-7.8487e-05	-0.0001177	-0.00014231	-0.00014289	-0.0001127	-4.9905e-05	4.068e-05	0.00014687	0.00024985	0.0003265	0.00035339	0.00031181	0.00019304	2.8208e-06	-0.00023624	-0.00048533	-0.00069383	-0.00080733	-0.00077848	-0.00057886	-0.00020966	0.0002915	0.00085008	0.0013619	0.0017086	0.0017794	0.0014968	0.0008402	-0.00013702	-0.0013022	-0.0024542	-0.0033511	-0.0037522	-0.003469	-0.0024159	-0.00064926	0.0016146	0.0040124	0.0060794	0.0073262	0.0073355	0.0058626	0.00292
3.8584e-05	5.2556e-05	5.9077e-05	5.4518e-05	3.6664e-05	5.6183e-06	-3.5559e-05	-8.0693e-05	-0.000121	-0.00014629	-0.00014688	-0.00011583	-5.1274e-05	4.1849e-05	0.00015101	0.00025686	0.00033564	0.00036327	0.0003205	0.00019839	2.8312e-06	-0.00024292	-0.00049896	-0.00071327	-0.00082991	-0.00080021	-0.00059495	-0.00021539	0.00029981	0.00087401	0.0014001	0.0017564	0.0018292	0.0015386	0.00086346	-0.00014116	-0.0013389	-0.0025231	-0.003445	-0.0038571	-0.0035658	-0.0024831	-0.00066686	0.0016605	0.0041253	0.00625	0.0075314	0.0075405	0.006026	0.0030008
3.9631e-05	5.3979e-05	6.0673e-05	5.5987e-05	3.7647e-05	5.7581e-06	-3.6534e-05	-8.2888e-05	-0.00012428	-0.00015025	-0.00015084	-0.00011895	-5.2634e-05	4.3012e-05	0.00015513	0.00026383	0.00034473	0.00037308	0.00032914	0.0002037	2.8398e-06	-0.00024956	-0.00051253	-0.00073261	-0.00085237	-0.00082181	-0.00061095	-0.00022108	0.00030808	0.0008978	0.0014381	0.001804	0.0018786	0.00158	0.00088658	-0.00014529	-0.0013755	-0.0025917	-0.0035384	-0.0039615	-0.0036621	-0.0025499	-0.00068435	0.001706	0.0042375	0.0064195	0.0077354	0.0077444	0.0061886	0.0030811
4.0671e-05	5.5391e-05	6.2257e-05	5.7445e-05	3.8621e-05	5.8965e-06	-3.7502e-05	-8.5065e-05	-0.00012753	-0.00015417	-0.00015478	-0.00012204	-5.3984e-05	4.4168e-05	0.00015921	0.00027075	0.00035375	0.00038282	0.00033771	0.00020897	2.8465e-06	-0.00025616	-0.00052599	-0.0007518	-0.00087465	-0.00084325	-0.00062683	-0.00022673	0.00031629	0.00092143	0.0014758	0.0018512	0.0019277	0.0016212	0.00090951	-0.00014939	-0.0014118	-0.0026597	-0.0036311	-0.0040651	-0.0037577	-0.0026161	-0.0007017	0.0017513	0.0043489	0.0065879	0.0079378	0.0079467	0.0063498	0.0031607
4.1701e-05	5.679e-05	6.3826e-05	5.8889e-05	3.9586e-05	6.0333e-06	-3.8461e-05	-8.7223e-05	-0.00013076	-0.00015806	-0.00015867	-0.0001251	-5.5319e-05	4.5312e-05	0.00016326	0.0002776	0.00036268	0.00039247	0.0003462	0.00021419	2.8516e-06	-0.00026269	-0.00053932	-0.0007708	-0.00089672	-0.00086448	-0.00064255	-0.00023231	0.00032442	0.00094482	0.0015132	0.0018979	0.0019763	0.001662	0.00093222	-0.00015347	-0.0014477	-0.0027271	-0.0037228	-0.0041677	-0.0038523	-0.0026818	-0.00071886	0.0017961	0.0044593	0.0067545	0.0081383	0.0081471	0.0065095	0.0032396
4.2718e-05	5.8172e-05	6.5376e-05	6.0315e-05	4.054e-05	6.1682e-06	-3.9409e-05	-8.9354e-05	-0.00013394	-0.00016191	-0.00016252	-0.00012812	-5.6639e-05	4.6444e-05	0.00016726	0.00028437	0.00037151	0.00040201	0.00035459	0.00021935	2.855e-06	-0.00026915	-0.00055249	-0.00078958	-0.00091852	-0.00088545	-0.00065808	-0.00023783	0.00033246	0.00096794	0.0015501	0.0019441	0.0020243	0.0017022	0.00095466	-0.0001575	-0.0014832	-0.0027937	-0.0038135	-0.004269	-0.0039458	-0.0027466	-0.0007358	0.0018404	0.0045683	0.0069193	0.0083364	0.0083451	0.0066673	0.0033175
4.3722e-05	5.9535e-05	6.6904e-05	6.1721e-05	4.1479e-05	6.3009e-06	-4.0343e-05	-9.1457e-05	-0.00013708	-0.00016569	-0.00016632	-0.0001311	-5.7939e-05	4.7561e-05	0.0001712	0.00029105	0.00038021	0.0004114	0.00036285	0.00022443	2.8568e-06	-0.00027552	-0.00056549	-0.0008081	-0.00094002	-0.00090613	-0.0006734	-0.00024327	0.00034039	0.00099075	0.0015865	0.0019897	0.0020716	0.0017419	0.00097677	-0.00016148	-0.0015183	-0.0028594	-0.003903	-0.004369	-0.004038	-0.0028105	-0.0007525	0.0018841	0.0046758	0.0070817	0.0085318	0.0085403	0.0068229	0.0033943
4.4708e-05	6.0875e-05	6.8407e-05	6.3104e-05	4.2404e-05	6.4312e-06	-4.1263e-05	-9.3524e-05	-0.00014017	-0.00016942	-0.00017005	-0.00013404	-5.9217e-05	4.866e-05	0.00017508	0.00029762	0.00038877	0.00042065	0.00037099	0.00022943	2.8573e-06	-0.00028178	-0.00057827	-0.00082631	-0.00096117	-0.00092647	-0.00068846	-0.00024862	0.0003482	0.0010132	0.0016223	0.0020345	0.0021182	0.001781	0.00099852	-0.0001654	-0.0015527	-0.002924	-0.003991	-0.0044673	-0.0041287	-0.0028734	-0.00076891	0.0019271	0.0047816	0.0072414	0.0087239	0.0087323	0.0069759	0.0034699
4.5677e-05	6.2191e-05	6.9882e-05	6.446e-05	4.331e-05	6.5588e-06	-4.2166e-05	-9.5554e-05	-0.0001432	-0.00017308	-0.00017371	-0.00013691	-6.047e-05	4.9739e-05	0.00017889	0.00030406	0.00039717	0.00042972	0.00037896	0.00023433	2.8563e-06	-0.00028793	-0.00059081	-0.00084418	-0.00098191	-0.00094643	-0.00070323	-0.00025386	0.00035586	0.0010352	0.0016574	0.0020785	0.0021639	0.0018193	0.0010199	-0.00016926	-0.0015865	-0.0029873	-0.0040773	-0.0045637	-0.0042176	-0.0029351	-0.000785	0.0019692	0.0048854	0.0073982	0.0089124	0.0089207	0.007126	0.003544
4.6625e-05	6.3478e-05	7.1325e-05	6.5788e-05	4.4197e-05	6.6835e-06	-4.3049e-05	-9.754e-05	-0.00014617	-0.00017666	-0.00017729	-0.00013973	-6.1697e-05	5.0796e-05	0.00018261	0.00031037	0.00040539	0.00043859	0.00038677	0.00023913	2.8542e-06	-0.00029395	-0.00060308	-0.00086167	-0.0010022	-0.00096596	-0.00071768	-0.00025899	0.00036336	0.0010567	0.0016918	0.0021215	0.0022086	0.0018568	0.0010407	-0.00017303	-0.0016197	-0.0030494	-0.0041617	-0.0046581	-0.0043047	-0.0029954	-0.00080073	0.0020105	0.004987	0.0075516	0.0090969	0.009105	0.0072728	0.0036164
4.755e-05	6.4734e-05	7.2733e-05	6.7083e-05	4.5062e-05	6.8049e-06	-4.3912e-05	-9.9478e-05	-0.00014907	-0.00018015	-0.00018079	-0.00014247	-6.2893e-05	5.1828e-05	0.00018625	0.00031653	0.00041341	0.00044726	0.00039439	0.00024381	2.851e-06	-0.00029983	-0.00061506	-0.00087874	-0.001022	-0.00098501	-0.00073179	-0.00026399	0.00037068	0.0010778	0.0017253	0.0021635	0.0022522	0.0018934	0.0010611	-0.00017672	-0.001652	-0.0031099	-0.0042442	-0.0047502	-0.0043896	-0.0030543	-0.00081608	0.0020509	0.0050861	0.0077013	0.009277	0.0092849	0.0074162	0.0036872
4.845e-05	6.5956e-05	7.4104e-05	6.8344e-05	4.5904e-05	6.9228e-06	-4.4751e-05	-0.00010136	-0.00015188	-0.00018355	-0.00018419	-0.00014514	-6.4056e-05	5.2832e-05	0.00018979	0.00032252	0.00042122	0.00045568	0.0004018	0.00024837	2.8467e-06	-0.00030554	-0.00062671	-0.00089535	-0.0010413	-0.0010036	-0.00074551	-0.00026885	0.0003778	0.0010982	0.001758	0.0022043	0.0022946	0.0019289	0.0010809	-0.00018032	-0.0016834	-0.0031688	-0.0043244	-0.0048398	-0.0044723	-0.0031116	-0.000831	0.0020901	0.0051826	0.007847	0.0094521	0.00946	0.0075556	0.003756
4.9323e-05	6.7141e-05	7.5432e-05	6.9566e-05	4.672e-05	7.0371e-06	-4.5565e-05	-0.00010319	-0.00015462	-0.00018684	-0.00018749	-0.00014773	-6.5184e-05	5.3806e-05	0.00019322	0.00032833	0.00042879	0.00046386	0.00040899	0.00025278	2.8416e-06	-0.00031109	-0.00063802	-0.00091146	-0.00106	-0.0010215	-0.00075882	-0.00027357	0.00038472	0.0011181	0.0017896	0.0022439	0.0023358	0.0019635	0.0011001	-0.00018382	-0.0017139	-0.0032259	-0.0044022	-0.0049267	-0.0045524	-0.0031671	-0.00084547	0.0021282	0.0052762	0.0079883	0.0096221	0.0096297	0.0076908	0.0038227
5.0166e-05	6.8287e-05	7.6717e-05	7.0747e-05	4.7509e-05	7.1473e-06	-4.6353e-05	-0.00010496	-0.00015726	-0.00019003	-0.00019068	-0.00015024	-6.6274e-05	5.4748e-05	0.00019654	0.00033394	0.00043611	0.00047176	0.00041593	0.00025705	2.8357e-06	-0.00031645	-0.00064895	-0.00092703	-0.0010781	-0.0010389	-0.00077168	-0.00027813	0.0003914	0.0011372	0.0018202	0.0022822	0.0023756	0.0019968	0.0011187	-0.0001872	-0.0017434	-0.0032812	-0.0044774	-0.0050108	-0.0046299	-0.0032208	-0.00085944	0.002165	0.0053667	0.0081249	0.0097863	0.0097938	0.0078216	0.0038871
5.0979e-05	6.939e-05	7.7954e-05	7.1885e-05	4.8269e-05	7.2533e-06	-4.7111e-05	-0.00010666	-0.0001598	-0.00019309	-0.00019375	-0.00015265	-6.7324e-05	5.5656e-05	0.00019974	0.00033935	0.00044315	0.00047937	0.00042262	0.00026116	2.8292e-06	-0.00032162	-0.00065947	-0.00094203	-0.0010955	-0.0010557	-0.00078407	-0.00028251	0.00039784	0.0011557	0.0018497	0.0023191	0.0024139	0.002029	0.0011365	-0.00019046	-0.0017718	-0.0033344	-0.0045498	-0.0050917	-0.0047045	-0.0032725	-0.0008729	0.0022004	0.0054538	0.0082565	0.0099445	0.0099518	0.0079475	0.0039492
5.1759e-05	7.0449e-05	7.9141e-05	7.2976e-05	4.8998e-05	7.3549e-06	-4.7839e-05	-0.0001083	-0.00016224	-0.00019604	-0.0001967	-0.00015496	-6.833e-05	5.6528e-05	0.0002028	0.00034454	0.00044991	0.00048666	0.00042904	0.0002651	2.8222e-06	-0.00032657	-0.00066957	-0.00095642	-0.0011122	-0.0010717	-0.00079595	-0.00028672	0.00040402	0.0011734	0.001878	0.0023545	0.0024507	0.0020598	0.0011537	-0.00019359	-0.001799	-0.0033854	-0.0046193	-0.0051693	-0.0047761	-0.0033221	-0.0008858	0.0022344	0.0055374	0.0083827	0.010096	0.010103	0.0080682	0.0040088
5.2504e-05	7.146e-05	8.0274e-05	7.4019e-05	4.9694e-05	7.4518e-06	-4.8534e-05	-0.00010986	-0.00016458	-0.00019885	-0.00019951	-0.00015717	-6.9291e-05	5.736e-05	0.00020573	0.0003495	0.00045637	0.00049364	0.00043517	0.00026886	2.8148e-06	-0.00033131	-0.00067922	-0.00097016	-0.0011281	-0.001087	-0.0008073	-0.00029074	0.00040993	0.0011904	0.001905	0.0023883	0.0024858	0.0020892	0.0011701	-0.00019658	-0.0018251	-0.0034342	-0.0046857	-0.0052435	-0.0048445	-0.0033695	-0.00089811	0.0022669	0.0056172	0.0085033	0.010241	0.010248	0.0081835	0.0040656
5.3212e-05	7.2421e-05	8.1351e-05	7.5009e-05	5.0355e-05	7.5438e-06	-4.9194e-05	-0.00011134	-0.00016679	-0.00020152	-0.00020219	-0.00015927	-7.0204e-05	5.8152e-05	0.00020852	0.00035421	0.00046251	0.00050026	0.000441	0.00027244	2.8072e-06	-0.00033581	-0.00068838	-0.00098322	-0.0011433	-0.0011016	-0.00081808	-0.00029455	0.00041554	0.0012065	0.0019307	0.0024204	0.0025192	0.0021172	0.0011856	-0.00019943	-0.0018498	-0.0034805	-0.0047488	-0.0053139	-0.0049094	-0.0034145	-0.00090981	0.0022978	0.0056931	0.0086178	0.010379	0.010386	0.0082932	0.0041197
5.3881e-05	7.333e-05	8.237e-05	7.5946e-05	5.098e-05	7.6306e-06	-4.9819e-05	-0.00011275	-0.00016889	-0.00020405	-0.00020471	-0.00016125	-7.1067e-05	5.89e-05	0.00021115	0.00035866	0.00046831	0.00050653	0.0004465	0.00027582	2.7995e-06	-0.00034006	-0.00069705	-0.00099557	-0.0011576	-0.0011154	-0.00082828	-0.00029816	0.00042085	0.0012217	0.0019549	0.0024508	0.0025507	0.0021436	0.0012003	-0.00020212	-0.0018732	-0.0035243	-0.0048084	-0.0053805	-0.0049709	-0.0034571	-0.00092087	0.002327	0.0057649	0.0087262	0.010509	0.010516	0.0083968	0.0041708
5.451e-05	7.4184e-05	8.3327e-05	7.6826e-05	5.1568e-05	7.7122e-06	-5.0407e-05	-0.00011406	-0.00017086	-0.00020642	-0.00020709	-0.00016312	-7.1878e-05	5.9604e-05	0.00021363	0.00036285	0.00047377	0.00051241	0.00045168	0.000279	2.7917e-06	-0.00034406	-0.0007052	-0.0010072	-0.0011711	-0.0011283	-0.00083786	-0.00030155	0.00042584	0.001236	0.0019778	0.0024793	0.0025804	0.0021685	0.0012142	-0.00020466	-0.0018952	-0.0035655	-0.0048645	-0.0054432	-0.0050286	-0.0034971	-0.00093125	0.0023545	0.0058323	0.008828	0.010632	0.010638	0.0084942	0.0042188
5.5097e-05	7.4981e-05	8.422e-05	7.7647e-05	5.2116e-05	7.7882e-06	-5.0955e-05	-0.0001153	-0.00017269	-0.00020863	-0.00020931	-0.00016486	-7.2635e-05	6.0261e-05	0.00021594	0.00036676	0.00047886	0.00051791	0.00045651	0.00028197	2.7841e-06	-0.00034779	-0.00071281	-0.001018	-0.0011837	-0.0011404	-0.0008468	-0.00030471	0.0004305	0.0012494	0.001999	0.002506	0.002608	0.0021917	0.0012271	-0.00020703	-0.0019157	-0.0036039	-0.0049168	-0.0055016	-0.0050825	-0.0035344	-0.00094095	0.0023801	0.0058953	0.008923	0.010746	0.010752	0.0085851	0.0042636
5.5641e-05	7.5719e-05	8.5048e-05	7.8408e-05	5.2624e-05	7.8586e-06	-5.1463e-05	-0.00011644	-0.0001744	-0.00021069	-0.00021136	-0.00016647	-7.3336e-05	6.087e-05	0.00021808	0.00037038	0.00048357	0.000523	0.00046098	0.00028471	2.7767e-06	-0.00035125	-0.00071985	-0.001028	-0.0011953	-0.0011516	-0.00085508	-0.00030764	0.00043481	0.0012617	0.0020188	0.0025307	0.0026337	0.0022132	0.001239	-0.00020922	-0.0019347	-0.0036395	-0.0049652	-0.0055557	-0.0051324	-0.003569	-0.00094992	0.0024039	0.0059536	0.0090111	0.010852	0.010858	0.0086693	0.0043051
5.614e-05	7.6396e-05	8.5807e-05	7.9106e-05	5.309e-05	7.9231e-06	-5.1929e-05	-0.00011748	-0.00017596	-0.00021257	-0.00021325	-0.00016795	-7.3979e-05	6.1429e-05	0.00022004	0.0003737	0.0004879	0.00052767	0.00046509	0.00028723	2.7695e-06	-0.00035443	-0.00072631	-0.0010372	-0.001206	-0.0011619	-0.00086268	-0.00031033	0.00043877	0.0012731	0.0020369	0.0025533	0.0026572	0.0022329	0.00125	-0.00021124	-0.0019522	-0.0036722	-0.0050097	-0.0056054	-0.0051782	-0.0036007	-0.00095815	0.0024256	0.0060071	0.0090918	0.010949	0.010955	0.0087465	0.0043431
5.6593e-05	7.7011e-05	8.6496e-05	7.974e-05	5.3512e-05	7.9816e-06	-5.2352e-05	-0.00011843	-0.00017737	-0.00021428	-0.00021496	-0.00016929	-7.4562e-05	6.1936e-05	0.00022182	0.00037671	0.00049183	0.0005319	0.00046881	0.00028952	2.7628e-06	-0.00035731	-0.00073218	-0.0010456	-0.0012157	-0.0011712	-0.00086958	-0.00031276	0.00044237	0.0012834	0.0020533	0.0025738	0.0026785	0.0022508	0.0012599	-0.00021307	-0.001968	-0.0037018	-0.0050501	-0.0056505	-0.0052197	-0.0036295	-0.00096562	0.0024454	0.0060557	0.0091651	0.011037	0.011043	0.0088166	0.0043777
5.6999e-05	7.7562e-05	8.7113e-05	8.0307e-05	5.3891e-05	8.034e-06	-5.2731e-05	-0.00011928	-0.00017864	-0.00021581	-0.00021649	-0.00017049	-7.5085e-05	6.239e-05	0.00022342	0.00037941	0.00049534	0.0005357	0.00047215	0.00029157	2.7567e-06	-0.00035989	-0.00073743	-0.0010531	-0.0012244	-0.0011796	-0.00087575	-0.00031495	0.00044559	0.0012926	0.002068	0.0025923	0.0026977	0.0022668	0.0012688	-0.00021471	-0.0019822	-0.0037284	-0.0050862	-0.0056909	-0.0052569	-0.0036553	-0.00097231	0.0024631	0.0060992	0.0092308	0.011116	0.011122	0.0088794	0.0044086
5.7356e-05	7.8047e-05	8.7656e-05	8.0807e-05	5.4225e-05	8.0801e-06	-5.3065e-05	-0.00012003	-0.00017976	-0.00021716	-0.00021784	-0.00017155	-7.5545e-05	6.279e-05	0.00022482	0.00038179	0.00049844	0.00053904	0.00047509	0.00029337	2.7511e-06	-0.00036216	-0.00074206	-0.0010597	-0.001232	-0.0011869	-0.00088119	-0.00031687	0.00044842	0.0013007	0.002081	0.0026085	0.0027145	0.0022809	0.0012767	-0.00021615	-0.0019947	-0.0037518	-0.0051181	-0.0057264	-0.0052897	-0.003678	-0.0009782	0.0024787	0.0061375	0.0092886	0.011185	0.011191	0.0089347	0.0044359
5.7664e-05	7.8465e-05	8.8125e-05	8.1238e-05	5.4512e-05	8.1198e-06	-5.3353e-05	-0.00012068	-0.00018073	-0.00021832	-0.000219	-0.00017247	-7.5942e-05	6.3135e-05	0.00022604	0.00038384	0.00050111	0.00054193	0.00047762	0.00029493	2.7461e-06	-0.00036412	-0.00074605	-0.0010654	-0.0012386	-0.0011933	-0.00088588	-0.00031853	0.00045087	0.0013077	0.0020921	0.0026224	0.002729	0.0022931	0.0012834	-0.0002174	-0.0020055	-0.003772	-0.0051455	-0.0057571	-0.005318	-0.0036975	-0.00098328	0.0024922	0.0061705	0.0093385	0.011245	0.011251	0.0089824	0.0044593
5.7922e-05	7.8815e-05	8.8518e-05	8.1599e-05	5.4753e-05	8.1531e-06	-5.3594e-05	-0.00012122	-0.00018153	-0.00021929	-0.00021998	-0.00017323	-7.6274e-05	6.3425e-05	0.00022705	0.00038556	0.00050335	0.00054434	0.00047975	0.00029623	2.7419e-06	-0.00036576	-0.0007494	-0.0010701	-0.0012441	-0.0011986	-0.00088981	-0.00031991	0.00045292	0.0013136	0.0021015	0.0026342	0.0027412	0.0023033	0.0012891	-0.00021844	-0.0020145	-0.0037889	-0.0051685	-0.0057828	-0.0053417	-0.0037139	-0.00098753	0.0025035	0.0061982	0.0093803	0.011296	0.011301	0.0090223	0.004479
5.8129e-05	7.9096e-05	8.8833e-05	8.1888e-05	5.4946e-05	8.1798e-06	-5.3787e-05	-0.00012165	-0.00018218	-0.00022007	-0.00022076	-0.00017384	-7.654e-05	6.3657e-05	0.00022787	0.00038694	0.00050514	0.00054628	0.00048145	0.00029727	2.7385e-06	-0.00036708	-0.00075208	-0.0010739	-0.0012486	-0.0012028	-0.00089296	-0.00032103	0.00045456	0.0013183	0.002109	0.0026436	0.0027509	0.0023115	0.0012936	-0.00021928	-0.0020217	-0.0038024	-0.005187	-0.0058034	-0.0053607	-0.0037271	-0.00099094	0.0025125	0.0062204	0.0094138	0.011336	0.011342	0.0090544	0.0044948
5.8285e-05	7.9308e-05	8.907e-05	8.2107e-05	5.5092e-05	8.1999e-06	-5.3933e-05	-0.00012198	-0.00018267	-0.00022066	-0.00022135	-0.00017431	-7.6741e-05	6.3831e-05	0.00022848	0.00038798	0.0005065	0.00054774	0.00048273	0.00029806	2.7359e-06	-0.00036807	-0.0007541	-0.0010768	-0.0012519	-0.0012061	-0.00089534	-0.00032187	0.0004558	0.0013219	0.0021147	0.0026506	0.0027583	0.0023176	0.0012971	-0.00021991	-0.0020272	-0.0038126	-0.0052009	-0.0058189	-0.005375	-0.003737	-0.00099351	0.0025193	0.0062372	0.0094391	0.011366	0.011372	0.0090785	0.0045067
5.8389e-05	7.9449e-05	8.9228e-05	8.2252e-05	5.5189e-05	8.2133e-06	-5.403e-05	-0.0001222	-0.000183	-0.00022106	-0.00022174	-0.00017461	-7.6875e-05	6.3948e-05	0.00022889	0.00038867	0.0005074	0.00054871	0.00048359	0.00029859	2.7341e-06	-0.00036873	-0.00075545	-0.0010787	-0.0012542	-0.0012082	-0.00089692	-0.00032243	0.00045663	0.0013242	0.0021185	0.0026554	0.0027632	0.0023217	0.0012994	-0.00022033	-0.0020308	-0.0038194	-0.0052101	-0.0058293	-0.0053845	-0.0037436	-0.00099522	0.0025239	0.0062483	0.0094559	0.011386	0.011392	0.0090946	0.0045146
5.8442e-05	7.952e-05	8.9308e-05	8.2325e-05	5.5238e-05	8.22e-06	-5.4079e-05	-0.00012231	-0.00018316	-0.00022125	-0.00022194	-0.00017477	-7.6942e-05	6.4007e-05	0.00022909	0.00038902	0.00050785	0.0005492	0.00048402	0.00029885	2.7332e-06	-0.00036906	-0.00075612	-0.0010797	-0.0012553	-0.0012093	-0.00089772	-0.00032271	0.00045704	0.0013254	0.0021203	0.0026577	0.0027657	0.0023238	0.0013005	-0.00022055	-0.0020327	-0.0038229	-0.0052148	-0.0058345	-0.0053893	-0.003747	-0.00099608	0.0025262	0.0062539	0.0094644	0.011397	0.011402	0.0091027	0.0045186
5.8442e-05	7.952e-05	8.9308e-05	8.2325e-05	5.5238e-05	8.22e-06	-5.4079e-05	-0.00012231	-0.00018316	-0.00022125	-0.00022194	-0.00017477	-7.6942e-05	6.4007e-05	0.00022909	0.00038902	0.00050785	0.0005492	0.00048402	0.00029885	2.7332e-06	-0.00036906	-0.00075612	-0.0010797	-0.0012553	-0.0012093	-0.00089772	-0.00032271	0.00045704	0.0013254	0.0021203	0.0026577	0.0027657	0.0023238	0.0013005	-0.00022055	-0.0020327	-0.0038229	-0.0052148	-0.0058345	-0.0053893	-0.003747	-0.00099608	0.0025262	0.0062539	0.0094644	0.011397	0.011402	0.0091027	0.0045186
5.8389e-05	7.9449e-05	8.9228e-05	8.2252e-05	5.5189e-05	8.2133e-06	-5.403e-05	-0.0001222	-0.000183	-0.00022106	-0.00022174	-0.00017461	-7.6875e-05	6.3948e-05	0.00022889	0.00038867	0.0005074	0.00054871	0.00048359	0.00029859	2.7341e-06	-0.00036873	-0.00075545	-0.0010787	-0.0012542	-0.0012082	-0.00089692	-0.00032243	0.00045663	0.0013242	0.0021185	0.0026554	0.0027632	0.0023217	0.0012994	-0.00022033	-0.0020308	-0.0038194	-0.0052101	-0.0058293	-0.0053845	-0.0037436	-0.00099522	0.0025239	0.0062483	0.0094559	0.011386	0.011392	0.0090946	0.0045146
5.8285e-05	7.9308e-05	8.907e-05	8.2107e-05	5.5092e-05	8.1999e-06	-5.3933e-05	-0.00012198	-0.00018267	-0.00022066	-0.00022135	-0.00017431	-7.6741e-05	6.3831e-05	0.00022848	0.00038798	0.0005065	0.00054774	0.00048273	0.00029806	2.7359e-06	-0.00036807	-0.0007541	-0.0010768	-0.0012519	-0.0012061	-0.00089534	-0.00032187	0.0004558	0.0013219	0.0021147	0.0026506	0.0027583	0.0023176	0.0012971	-0.00021991	-0.0020272	-0.0038126	-0.0052009	-0.0058189	-0.005375	-0.003737	-0.00099351	0.0025193	0.0062372	0.0094391	0.011366	0.011372	0.0090785	0.0045067
5.8129e-05	7.9096e-05	8.8833e-05	8.1888e-05	5.4946e-05	8.1798e-06	-5.3787e-05	-0.00012165	-0.00018218	-0.00022007	-0.00022076	-0.00017384	-7.654e-05	6.3657e-05	0.00022787	0.00038694	0.00050514	0.00054628	0.00048145	0.00029727	2.7385e-06	-0.00036708	-0.00075208	-0.0010739	-0.0012486	-0.0012028	-0.00089296	-0.00032103	0.00045456	0.0013183	0.002109	0.0026436	0.0027509	0.0023115	0.0012936	-0.00021928	-0.0020217	-0.0038024	-0.005187	-0.0058034	-0.0053607	-0.0037271	-0.00099094	0.0025125	0.0062204	0.0094138	0.011336	0.011342	0.0090544	0.0044948
5.7922e-05	7.8815e-05	8.8518e-05	8.1599e-05	5.4753e-05	8.1531e-06	-5.3594e-05	-0.00012122	-0.00018153	-0.00021929	-0.00021998	-0.00017323	-7.6274e-05	6.3425e-05	0.00022705	0.00038556	0.00050335	0.00054434	0.00047975	0.00029623	2.7419e-06	-0.00036576	-0.0007494	-0.0010701	-0.0012441	-0.0011986	-0.00088981	-0.00031991	0.00045292	0.0013136	0.0021015	0.0026342	0.0027412	0.0023033	0.0012891	-0.00021844	-0.0020145	-0.0037889	-0.0051685	-0.0057828	-0.0053417	-0.0037139	-0.00098753	0.0025035	0.0061982	0.0093803	0.011296	0.011301	0.0090223	0.004479
5.7664e-05	7.8465e-05	8.8125e-05	8.1238e-05	5.4512e-05	8.1198e-06	-5.3353e-05	-0.00012068	-0.00018073	-0.00021832	-0.000219	-0.00017247	-7.5942e-05	6.3135e-05	0.00022604	0.00038384	0.00050111	0.00054193	0.00047762	0.00029493	2.7461e-06	-0.00036412	-0.00074605	-0.0010654	-0.0012386	-0.0011933	-0.00088588	-0.00031853	0.00045087	0.0013077	0.0020921	0.0026224	0.002729	0.0022931	0.0012834	-0.0002174	-0.0020055	-0.003772	-0.0051455	-0.0057571	-0.005318	-0.0036975	-0.00098328	0.0024922	0.0061705	0.0093385	0.011245	0.011251	0.0089824	0.0044593
5.7356e-05	7.8047e-05	8.7656e-05	8.0807e-05	5.4225e-05	8.0801e-06	-5.3065e-05	-0.00012003	-0.00017976	-0.00021716	-0.00021784	-0.00017155	-7.5545e-05	6.279e-05	0.00022482	0.00038179	0.00049844	0.00053904	0.00047509	0.00029337	2.7511e-06	-0.00036216	-0.00074206	-0.0010597	-0.001232	-0.0011869	-0.00088119	-0.00031687	0.00044842	0.0013007	0.002081	0.0026085	0.0027145	0.0022809	0.0012767	-0.00021615	-0.0019947	-0.0037518	-0.0051181	-0.0057264	-0.0052897	-0.003678	-0.0009782	0.0024787	0.0061375	0.0092886	0.011185	0.011191	0.0089347	0.0044359
5.6999e-05	7.7562e-05	8.7113e-05	8.0307e-05	5.3891e-05	8.034e-06	-5.2731e-05	-0.00011928	-0.00017864	-0.00021581	-0.00021649	-0.00017049	-7.5085e-05	6.239e-05	0.00022342	0.00037941	0.00049534	0.0005357	0.00047215	0.00029157	2.7567e-06	-0.00035989	-0.00073743	-0.0010531	-0.0012244	-0.0011796	-0.00087575	-0.00031495	0.00044559	0.0012926	0.002068	0.0025923	0.0026977	0.0022668	0.0012688	-0.00021471	-0.0019822	-0.0037284	-0.0050862	-0.0056909	-0.0052569	-0.0036553	-0.00097231	0.0024631	0.0060992	0.0092308	0.011116	0.011122	0.0088794	0.0044086
5.6593e-05	7.7011e-05	8.6496e-05	7.974e-05	5.3512e-05	7.9816e-06	-5.2352e-05	-0.00011843	-0.00017737	-0.00021428	-0.00021496	-0.00016929	-7.4562e-05	6.1936e-05	0.00022182	0.00037671	0.00049183	0.0005319	0.00046881	0.00028952	2.7628e-06	-0.00035731	-0.00073218	-0.0010456	-0.0012157	-0.0011712	-0.00086958	-0.00031276	0.00044237	0.0012834	0.0020533	0.0025738	0.0026785	0.0022508	0.0012599	-0.00021307	-0.001968	-0.0037018	-0.0050501	-0.0056505	-0.0052197	-0.0036295	-0.00096562	0.0024454	0.0060557	0.0091651	0.011037	0.011043	0.0088166	0.0043777
5.614e-05	7.6396e-05	8.5807e-05	7.9106e-05	5.309e-05	7.9231e-06	-5.1929e-05	-0.00011748	-0.00017596	-0.00021257	-0.00021325	-0.00016795	-7.3979e-05	6.1429e-05	0.00022004	0.0003737	0.0004879	0.00052767	0.00046509	0.00028723	2.7695e-06	-0.00035443	-0.00072631	-0.0010372	-0.001206	-0.0011619	-0.00086268	-0.00031033	0.00043877	0.0012731	0.0020369	0.0025533	0.0026572	0.0022329	0.00125	-0.00021124	-0.0019522	-0.0036722	-0.0050097	-0.0056054	-0.0051782	-0.0036007	-0.00095815	0.0024256	0.0060071	0.0090918	0.010949	0.010955	0.0087465	0.0043431
5.5641e-05	7.5719e-05	8.5048e-05	7.8408e-05	5.2624e-05	7.8586e-06	-5.1463e-05	-0.00011644	-0.0001744	-0.00021069	-0.00021136	-0.00016647	-7.3336e-05	6.087e-05	0.00021808	0.00037038	0.00048357	0.000523	0.00046098	0.00028471	2.7767e-06	-0.00035125	-0.00071985	-0.001028	-0.0011953	-0.0011516	-0.00085508	-0.00030764	0.00043481	0.0012617	0.0020188	0.0025307	0.0026337	0.0022132	0.001239	-0.00020922	-0.0019347	-0.0036395	-0.0049652	-0.0055557	-0.0051324	-0.003569	-0.00094992	0.0024039	0.0059536	0.0090111	0.010852	0.010858	0.0086693	0.0043051
5.5097e-05	7.4981e-05	8.422e-05	7.7647e-05	5.2116e-05	7.7882e-06	-5.0955e-05	-0.0001153	-0.00017269	-0.00020863	-0.00020931	-0.00016486	-7.2635e-05	6.0261e-05	0.00021594	0.00036676	0.00047886	0.00051791	0.00045651	0.00028197	2.7841e-06	-0.00034779	-0.00071281	-0.001018	-0.0011837	-0.0011404	-0.0008468	-0.00030471	0.0004305	0.0012494	0.001999	0.002506	0.002608	0.0021917	0.0012271	-0.00020703	-0.0019157	-0.0036039	-0.0049168	-0.0055016	-0.0050825	-0.0035344	-0.00094095	0.0023801	0.0058953	0.008923	0.010746	0.010752	0.0085851	0.0042636
5.451e-05	7.4184e-05	8.3327e-05	7.6826e-05	5.1568e-05	7.7122e-06	-5.0407e-05	-0.00011406	-0.00017086	-0.00020642	-0.00020709	-0.00016312	-7.1878e-05	5.9604e-05	0.00021363	0.00036285	0.00047377	0.00051241	0.00045168	0.000279	2.7917e-06	-0.00034406	-0.0007052	-0.0010072	-0.0011711	-0.0011283	-0.00083786	-0.00030155	0.00042584	0.001236	0.0019778	0.0024793	0.0025804	0.0021685	0.0012142	-0.00020466	-0.0018952	-0.0035655	-0.0048645	-0.0054432	-0.0050286	-0.0034971	-0.00093125	0.0023545	0.0058323	0.008828	0.010632	0.010638	0.0084942	0.0042188
5.3881e-05	7.333e-05	8.237e-05	7.5946e-05	5.098e-05	7.6306e-06	-4.9819e-05	-0.00011275	-0.00016889	-0.00020405	-0.00020471	-0.00016125	-7.1067e-05	5.89e-05	0.00021115	0.00035866	0.00046831	0.00050653	0.0004465	0.00027582	2.7995e-06	-0.00034006	-0.00069705	-0.00099557	-0.0011576	-0.0011154	-0.00082828	-0.00029816	0.00042085	0.0012217	0.0019549	0.0024508	0.0025507	0.0021436	0.0012003	-0.00020212	-0.0018732	-0.0035243	-0.0048084	-0.0053805	-0.0049709	-0.0034571	-0.00092087	0.002327	0.0057649	0.0087262	0.010509	0.010516	0.0083968	0.0041708
5.3212e-05	7.2421e-05	8.1351e-05	7.5009e-05	5.0355e-05	7.5438e-06	-4.9194e-05	-0.00011134	-0.00016679	-0.00020152	-0.00020219	-0.00015927	-7.0204e-05	5.8152e-05	0.00020852	0.00035421	0.00046251	0.00050026	0.000441	0.00027244	2.8072e-06	-0.00033581	-0.00068838	-0.00098322	-0.0011433	-0.0011016	-0.00081808	-0.00029455	0.00041554	0.0012065	0.0019307	0.0024204	0.0025192	0.0021172	0.0011856	-0.00019943	-0.0018498	-0.0034805	-0.0047488	-0.0053139	-0.0049094	-0.0034145	-0.00090981	0.0022978	0.0056931	0.0086178	0.010379	0.010386	0.0082932	0.0041197
5.2504e-05	7.146e-05	8.0274e-05	7.4019e-05	4.9694e-05	7.4518e-06	-4.8534e-05	-0.00010986	-0.00016458	-0.00019885	-0.00019951	-0.00015717	-6.9291e-05	5.736e-05	0.00020573	0.0003495	0.00045637	0.00049364	0.00043517	0.00026886	2.8148e-06	-0.00033131	-0.00067922	-0.00097016	-0.0011281	-0.001087	-0.0008073	-0.00029074	0.00040993	0.0011904	0.001905	0.0023883	0.0024858	0.0020892	0.0011701	-0.00019658	-0.0018251	-0.0034342	-0.0046857	-0.0052435	-0.0048445	-0.0033695	-0.00089811	0.0022669	0.0056172	0.0085033	0.010241	0.010248	0.0081835	0.0040656
5.1759e-05	7.0449e-05	7.9141e-05	7.2976e-05	4.8998e-05	7.3549e-06	-4.7839e-05	-0.0001083	-0.00016224	-0.00019604	-0.0001967	-0.00015496	-6.833e-05	5.6528e-05	0.0002028	0.00034454	0.00044991	0.00048666	0.00042904	0.0002651	2.8222e-06	-0.00032657	-0.00066957	-0.00095642	-0.0011122	-0.0010717	-0.00079595	-0.00028672	0.00040402	0.0011734	0.001878	0.0023545	0.0024507	0.0020598	0.0011537	-0.00019359	-0.001799	-0.0033854	-0.0046193	-0.0051693	-0.0047761	-0.0033221	-0.0008858	0.0022344	0.0055374	0.0083827	0.010096	0.010103	0.0080682	0.0040088
5.0979e-05	6.939e-05	7.7954e-05	7.1885e-05	4.8269e-05	7.2533e-06	-4.7111e-05	-0.00010666	-0.0001598	-0.00019309	-0.00019375	-0.00015265	-6.7324e-05	5.5656e-05	0.00019974	0.00033935	0.00044315	0.00047937	0.00042262	0.00026116	2.8292e-06	-0.00032162	-0.00065947	-0.00094203	-0.0010955	-0.0010557	-0.00078407	-0.00028251	0.00039784	0.0011557	0.0018497	0.0023191	0.0024139	0.002029	0.0011365	-0.00019046	-0.0017718	-0.0033344	-0.0045498	-0.0050917	-0.0047045	-0.0032725	-0.0008729	0.0022004	0.0054538	0.0082565	0.0099445	0.0099518	0.0079475	0.0039492
5.0166e-05	6.8287e-05	7.6717e-05	7.0747e-05	4.7509e-05	7.1473e-06	-4.6353e-05	-0.00010496	-0.00015726	-0.00019003	-0.00019068	-0.00015024	-6.6274e-05	5.4748e-05	0.00019654	0.00033394	0.00043611	0.00047176	0.00041593	0.00025705	2.8357e-06	-0.00031645	-0.00064895	-0.00092703	-0.0010781	-0.0010389	-0.00077168	-0.00027813	0.0003914	0.0011372	0.0018202	0.0022822	0.0023756	0.0019968	0.0011187	-0.0001872	-0.0017434	-0.0032812	-0.0044774	-0.0050108	-0.0046299	-0.0032208	-0.00085944	0.002165	0.0053667	0.0081249	0.0097863	0.0097938	0.0078216	0.0038871
4.9323e-05	6.7141e-05	7.5432e-05	6.9566e-05	4.672e-05	7.0371e-06	-4.5565e-05	-0.00010319	-0.00015462	-0.00018684	-0.00018749	-0.00014773	-6.5184e-05	5.3806e-05	0.00019322	0.00032833	0.00042879	0.00046386	0.00040899	0.00025278	2.8416e-06	-0.00031109	-0.00063802	-0.00091146	-0.00106	-0.0010215	-0.00075882	-0.00027357	0.00038472	0.0011181	0.0017896	0.0022439	0.0023358	0.0019635	0.0011001	-0.00018382	-0.0017139	-0.0032259	-0.0044022	-0.0049267	-0.0045524	-0.0031671	-0.00084547	0.0021282	0.0052762	0.0079883	0.0096221	0.0096297	0.0076908	0.0038227
4.845e-05	6.5956e-05	7.4104e-05	6.8344e-05	4.5904e-05	6.9228e-06	-4.4751e-05	-0.00010136	-0.00015188	-0.00018355	-0.00018419	-0.00014514	-6.4056e-05	5.2832e-05	0.00018979	0.00032252	0.00042122	0.00045568	0.0004018	0.00024837	2.8467e-06	-0.00030554	-0.00062671	-0.00089535	-0.0010413	-0.0010036	-0.00074551	-0.00026885	0.0003778	0.0010982	0.001758	0.0022043	0.0022946	0.0019289	0.0010809	-0.00018032	-0.0016834	-0.0031688	-0.0043244	-0.0048398	-0.0044723	-0.0031116	-0.000831	0.0020901	0.0051826	0.007847	0.0094521	0.00946	0.0075556	0.003756
4.755e-05	6.4734e-05	7.2733e-05	6.7083e-05	4.5062e-05	6.8049e-06	-4.3912e-05	-9.9478e-05	-0.00014907	-0.00018015	-0.00018079	-0.00014247	-6.2893e-05	5.1828e-05	0.00018625	0.00031653	0.00041341	0.00044726	0.00039439	0.00024381	2.851e-06	-0.00029983	-0.00061506	-0.00087874	-0.001022	-0.00098501	-0.00073179	-0.00026399	0.00037068	0.0010778	0.0017253	0.0021635	0.0022522	0.0018934	0.0010611	-0.00017672	-0.001652	-0.0031099	-0.0042442	-0.0047502	-0.0043896	-0.0030543	-0.00081608	0.0020509	0.0050861	0.0077013	0.009277	0.0092849	0.0074162	0.0036872
4.6625e-05	6.3478e-05	7.1325e-05	6.5788e-05	4.4197e-05	6.6835e-06	-4.3049e-05	-9.754e-05	-0.00014617	-0.00017666	-0.00017729	-0.00013973	-6.1697e-05	5.0796e-05	0.00018261	0.00031037	0.00040539	0.00043859	0.00038677	0.00023913	2.8542e-06	-0.00029395	-0.00060308	-0.00086167	-0.0010022	-0.00096596	-0.00071768	-0.00025899	0.00036336	0.0010567	0.0016918	0.0021215	0.0022086	0.0018568	0.0010407	-0.00017303	-0.0016197	-0.0030494	-0.0041617	-0.0046581	-0.0043047	-0.0029954	-0.00080073	0.0020105	0.004987	0.0075516	0.0090969	0.009105	0.0072728	0.0036164
4.5677e-05	6.2191e-05	6.9882e-05	6.446e-05	4.331e-05	6.5588e-06	-4.2166e-05	-9.5554e-05	-0.0001432	-0.00017308	-0.00017371	-0.00013691	-6.047e-05	4.9739e-05	0.00017889	0.00030406	0.00039717	0.00042972	0.00037896	0.00023433	2.8563e-06	-0.00028793	-0.00059081	-0.00084418	-0.00098191	-0.00094643	-0.00070323	-0.00025386	0.00035586	0.0010352	0.0016574	0.0020785	0.0021639	0.0018193	0.0010199	-0.00016926	-0.0015865	-0.0029873	-0.0040773	-0.0045637	-0.0042176	-0.0029351	-0.000785	0.0019692	0.0048854	0.0073982	0.0089124	0.0089207	0.007126	0.003544
4.4708e-05	6.0875e-05	6.8407e-05	6.3104e-05	4.2404e-05	6.4312e-06	-4.1263e-05	-9.3524e-05	-0.00014017	-0.00016942	-0.00017005	-0.00013404	-5.9217e-05	4.866e-05	0.00017508	0.00029762	0.00038877	0.00042065	0.00037099	0.00022943	2.8573e-06	-0.00028178	-0.00057827	-0.00082631	-0.00096117	-0.00092647	-0.00068846	-0.00024862	0.0003482	0.0010132	0.0016223	0.0020345	0.0021182	0.001781	0.00099852	-0.0001654	-0.0015527	-0.002924	-0.003991	-0.0044673	-0.0041287	-0.0028734	-0.00076891	0.0019271	0.0047816	0.0072414	0.0087239	0.0087323	0.0069759	0.0034699
4.3722e-05	5.9535e-05	6.6904e-05	6.1721e-05	4.1479e-05	6.3009e-06	-4.0343e-05	-9.1457e-05	-0.00013708	-0.00016569	-0.00016632	-0.0001311	-5.7939e-05	4.7561e-05	0.0001712	0.00029105	0.00038021	0.0004114	0.00036285	0.00022443	2.8568e-06	-0.00027552	-0.00056549	-0.0008081	-0.00094002	-0.00090613	-0.0006734	-0.00024327	0.00034039	0.00099075	0.0015865	0.0019897	0.0020716	0.0017419	0.00097677	-0.00016148	-0.0015183	-0.0028594	-0.003903	-0.004369	-0.004038	-0.0028105	-0.0007525	0.0018841	0.0046758	0.0070817	0.0085318	0.0085403	0.0068229	0.0033943
4.2718e-05	5.8172e-05	6.5376e-05	6.0315e-05	4.054e-05	6.1682e-06	-3.9409e-05	-8.9354e-05	-0.00013394	-0.00016191	-0.00016252	-0.00012812	-5.6639e-05	4.6444e-05	0.00016726	0.00028437	0.00037151	0.00040201	0.00035459	0.00021935	2.855e-06	-0.00026915	-0.00055249	-0.00078958	-0.00091852	-0.00088545	-0.00065808	-0.00023783	0.00033246	0.00096794	0.0015501	0.0019441	0.0020243	0.0017022	0.00095466	-0.0001575	-0.0014832	-0.0027937	-0.0038135	-0.004269	-0.0039458	-0.0027466	-0.0007358	0.0018404	0.0045683	0.0069193	0.0083364	0.0083451	0.0066673	0.0033175
4.1701e-05	5.679e-05	6.3826e-05	5.8889e-05	3.9586e-05	6.0333e-06	-3.8461e-05	-8.7223e-05	-0.00013076	-0.00015806	-0.00015867	-0.0001251	-5.5319e-05	4.5312e-05	0.00016326	0.0002776	0.00036268	0.00039247	0.0003462	0.00021419	2.8516e-06	-0.00026269	-0.00053932	-0.0007708	-0.00089672	-0.00086448	-0.00064255	-0.00023231	0.00032442	0.00094482	0.0015132	0.0018979	0.0019763	0.001662	0.00093222	-0.00015347	-0.0014477	-0.0027271	-0.0037228	-0.0041677	-0.0038523	-0.0026818	-0.00071886	0.0017961	0.0044593	0.0067545	0.0081383	0.0081471	0.0065095	0.0032396
4.0671e-05	5.5391e-05	6.2257e-05	5.7445e-05	3.8621e-05	5.8965e-06	-3.7502e-05	-8.5065e-05	-0.00012753	-0.00015417	-0.00015478	-0.00012204	-5.3984e-05	4.4168e-05	0.00015921	0.00027075	0.00035375	0.00038282	0.00033771	0.00020897	2.8465e-06	-0.00025616	-0.00052599	-0.0007518	-0.00087465	-0.00084325	-0.00062683	-0.00022673	0.00031629	0.00092143	0.0014758	0.0018512	0.0019277	0.0016212	0.00090951	-0.00014939	-0.0014118	-0.0026597	-0.0036311	-0.0040651	-0.0037577	-0.0026161	-0.0007017	0.0017513	0.0043489	0.0065879	0.0079378	0.0079467	0.0063498	0.0031607
3.9631e-05	5.3979e-05	6.0673e-05	5.5987e-05	3.7647e-05	5.7581e-06	-3.6534e-05	-8.2888e-05	-0.00012428	-0.00015025	-0.00015084	-0.00011895	-5.2634e-05	4.3012e-05	0.00015513	0.00026383	0.00034473	0.00037308	0.00032914	0.0002037	2.8398e-06	-0.00024956	-0.00051253	-0.00073261	-0.00085237	-0.00082181	-0.00061095	-0.00022108	0.00030808	0.0008978	0.0014381	0.001804	0.0018786	0.00158	0.00088658	-0.00014529	-0.0013755	-0.0025917	-0.0035384	-0.0039615	-0.0036621	-0.0025499	-0.00068435	0.001706	0.0042375	0.0064195	0.0077354	0.0077444	0.0061886	0.0030811
3.8584e-05	5.2556e-05	5.9077e-05	5.4518e-05	3.6664e-05	5.6183e-06	-3.5559e-05	-8.0693e-05	-0.000121	-0.00014629	-0.00014688	-0.00011583	-5.1274e-05	4.1849e-05	0.00015101	0.00025686	0.00033564	0.00036327	0.0003205	0.00019839	2.8312e-06	-0.00024292	-0.00049896	-0.00071327	-0.00082991	-0.00080021	-0.00059495	-0.00021539	0.00029981	0.00087401	0.0014001	0.0017564	0.0018292	0.0015386	0.00086346	-0.00014116	-0.0013389	-0.0025231	-0.003445	-0.0038571	-0.0035658	-0.0024831	-0.00066686	0.0016605	0.0041253	0.00625	0.0075314	0.0075405	0.006026	0.0030008
3.753e-05	5.1125e-05	5.7472e-05	5.3041e-05	3.5676e-05	5.4774e-06	-3.4579e-05	-7.8487e-05	-0.0001177	-0.00014231	-0.00014289	-0.0001127	-4.9905e-05	4.068e-05	0.00014687	0.00024985	0.0003265	0.00035339	0.00031181	0.00019304	2.8208e-06	-0.00023624	-0.00048533	-0.00069383	-0.00080733	-0.00077848	-0.00057886	-0.00020966	0.0002915	0.00085008	0.0013619	0.0017086	0.0017794	0.0014968	0.0008402	-0.00013702	-0.0013022	-0.0024542	-0.0033511	-0.0037522	-0.003469	-0.0024159	-0.00064926	0.0016146	0.0040124	0.0060794	0.0073262	0.0073355	0.0058626	0.00292
3.6473e-05	4.9688e-05	5.586e-05	5.1558e-05	3.4684e-05	5.3356e-06	-3.3595e-05	-7.6272e-05	-0.00011439	-0.00013831	-0.00013889	-0.00010956	-4.8531e-05	3.9507e-05	0.00014272	0.00024281	0.00031732	0.00034348	0.00030309	0.00018767	2.8085e-06	-0.00022953	-0.00047164	-0.00067431	-0.00078467	-0.00075667	-0.0005627	-0.00020391	0.00028316	0.00082606	0.0013236	0.0016606	0.0017295	0.001455	0.00081685	-0.00013287	-0.0012653	-0.002385	-0.0032568	-0.0036468	-0.0033718	-0.0023484	-0.00063157	0.0015687	0.0038992	0.0059083	0.0071203	0.0071297	0.0056985	0.0028389
3.5414e-05	4.8249e-05	5.4246e-05	5.0071e-05	3.369e-05	5.1932e-06	-3.261e-05	-7.4054e-05	-0.00011107	-0.00013431	-0.00013488	-0.0001064	-4.7153e-05	3.8333e-05	0.00013856	0.00023576	0.00030813	0.00033355	0.00029435	0.0001823	2.7943e-06	-0.00022282	-0.00045793	-0.00065476	-0.00076196	-0.00073482	-0.00054651	-0.00019814	0.00027481	0.00080201	0.0012851	0.0016125	0.0016795	0.001413	0.00079345	-0.00012872	-0.0012284	-0.0023157	-0.0031624	-0.0035413	-0.0032744	-0.0022808	-0.00061384	0.0015227	0.0037857	0.0057368	0.0069141	0.0069235	0.0055341	0.0027576
3.4355e-05	4.681e-05	5.2631e-05	4.8585e-05	3.2695e-05	5.0505e-06	-3.1626e-05	-7.1836e-05	-0.00010775	-0.00013031	-0.00013087	-0.00010325	-4.5774e-05	3.716e-05	0.0001344	0.00022871	0.00029894	0.00032362	0.00028561	0.00017692	2.778e-06	-0.00021611	-0.00044422	-0.00063521	-0.00073925	-0.00071297	-0.00053031	-0.00019237	0.00026647	0.00077796	0.0012467	0.0015644	0.0016295	0.001371	0.00077004	-0.00012458	-0.0011914	-0.0022464	-0.003068	-0.0034357	-0.003177	-0.0022132	-0.00059609	0.0014766	0.0036723	0.0055654	0.0067078	0.0067173	0.0053697	0.0026763
3.3298e-05	4.5373e-05	5.102e-05	4.7101e-05	3.1702e-05	4.9076e-06	-3.0643e-05	-6.9622e-05	-0.00010444	-0.00012632	-0.00012687	-0.0001001	-4.4396e-05	3.599e-05	0.00013025	0.00022168	0.00028976	0.00031371	0.00027689	0.00017154	2.7597e-06	-0.00020941	-0.00043054	-0.00061569	-0.00071658	-0.00069115	-0.00051415	-0.0001866	0.00025814	0.00075395	0.0012084	0.0015163	0.0015796	0.0013291	0.00074667	-0.00012045	-0.0011546	-0.0021772	-0.0029737	-0.0033303	-0.0030797	-0.0021458	-0.00057835	0.0014307	0.003559	0.0053942	0.0065019	0.0065114	0.0052055	0.0025951
3.2245e-05	4.3942e-05	4.9413e-05	4.5622e-05	3.0712e-05	4.7648e-06	-2.9664e-05	-6.7416e-05	-0.00010114	-0.00012233	-0.00012288	-9.6966e-05	-4.3023e-05	3.4825e-05	0.00012611	0.00021467	0.00028062	0.00030383	0.00026819	0.00016619	2.7394e-06	-0.00020274	-0.0004169	-0.00059624	-0.00069399	-0.0006694	-0.00049803	-0.00018085	0.00024985	0.00073003	0.0011702	0.0014685	0.0015298	0.0012874	0.00072336	-0.00011635	-0.0011178	-0.0021083	-0.0028798	-0.0032253	-0.0029828	-0.0020785	-0.00056066	0.001385	0.0034462	0.0052237	0.0062967	0.0063062	0.0050419	0.0025141
3.1197e-05	4.2517e-05	4.7815e-05	4.415e-05	2.9726e-05	4.6224e-06	-2.8691e-05	-6.5222e-05	-9.7861e-05	-0.00011837	-0.0001189	-9.3844e-05	-4.1656e-05	3.3666e-05	0.000122	0.00020769	0.00027152	0.000294	0.00025953	0.00016086	2.717e-06	-0.0001961	-0.00040334	-0.00057689	-0.00067151	-0.00064777	-0.00048199	-0.00017512	0.0002416	0.00070624	0.0011322	0.0014209	0.0014803	0.0012458	0.00070017	-0.00011228	-0.0010813	-0.0020397	-0.0027863	-0.0031208	-0.0028864	-0.0020115	-0.00054304	0.0013395	0.003334	0.005054	0.0060925	0.0061021	0.0048791	0.0024336
3.0156e-05	4.1102e-05	4.6227e-05	4.2688e-05	2.8747e-05	4.4805e-06	-2.7724e-05	-6.3042e-05	-9.4601e-05	-0.00011444	-0.00011496	-9.0742e-05	-4.0297e-05	3.2517e-05	0.00011791	0.00020076	0.00026249	0.00028423	0.00025094	0.00015556	2.6926e-06	-0.00018951	-0.00038986	-0.00055767	-0.00064918	-0.00062628	-0.00046606	-0.00016943	0.00023342	0.00068261	0.0010944	0.0013736	0.0014311	0.0012045	0.00067712	-0.00010825	-0.001045	-0.0019716	-0.0026935	-0.003017	-0.0027906	-0.001945	-0.00052552	0.0012943	0.0032225	0.0048855	0.0058897	0.0058993	0.0047174	0.0023535
2.9124e-05	3.9699e-05	4.4652e-05	4.1237e-05	2.7776e-05	4.3394e-06	-2.6766e-05	-6.0881e-05	-9.1367e-05	-0.00011053	-0.00011105	-8.7665e-05	-3.8948e-05	3.1378e-05	0.00011386	0.00019389	0.00025352	0.00027455	0.00024241	0.00015031	2.6661e-06	-0.00018298	-0.00037651	-0.00053862	-0.00062704	-0.00060496	-0.00045025	-0.00016378	0.00022531	0.00065918	0.001057	0.0013267	0.0013824	0.0011636	0.00065426	-0.00010426	-0.0010091	-0.0019041	-0.0026014	-0.0029141	-0.0026956	-0.001879	-0.00050812	0.0012496	0.003112	0.0047184	0.0056886	0.0056982	0.004557	0.0022741
2.8102e-05	3.831e-05	4.3093e-05	3.9801e-05	2.6814e-05	4.1993e-06	-2.5818e-05	-5.8741e-05	-8.8166e-05	-0.00010667	-0.00010717	-8.4617e-05	-3.7612e-05	3.0251e-05	0.00010985	0.00018709	0.00024465	0.00026496	0.00023396	0.0001451	2.6376e-06	-0.00017651	-0.00036328	-0.00051974	-0.00060511	-0.00058385	-0.0004346	-0.00015818	0.00021728	0.00063598	0.0010199	0.0012802	0.0013341	0.001123	0.00063161	-0.00010032	-0.00097348	-0.0018373	-0.0025103	-0.0028122	-0.0026015	-0.0018137	-0.00049088	0.0012053	0.0030026	0.0045529	0.0054894	0.0054991	0.0043981	0.0021954
2.7092e-05	3.6936e-05	4.1551e-05	3.8381e-05	2.5862e-05	4.0603e-06	-2.4881e-05	-5.6626e-05	-8.5001e-05	-0.00010285	-0.00010334	-8.1604e-05	-3.6289e-05	2.9138e-05	0.00010589	0.00018037	0.00023588	0.00025548	0.00022561	0.00013995	2.6071e-06	-0.00017012	-0.00035021	-0.00050109	-0.00058343	-0.00056297	-0.00041912	-0.00015264	0.00020935	0.00061305	0.00098324	0.0012343	0.0012863	0.0010829	0.00060921	-9.6435e-05	-0.00093829	-0.0017712	-0.0024202	-0.0027114	-0.0025084	-0.0017491	-0.00047381	0.0011615	0.0028944	0.0043893	0.0052926	0.0053022	0.0042411	0.0021176
2.6095e-05	3.558e-05	4.0028e-05	3.6978e-05	2.4922e-05	3.9227e-06	-2.3956e-05	-5.4538e-05	-8.1877e-05	-9.9075e-05	-9.9561e-05	-7.8628e-05	-3.4983e-05	2.804e-05	0.00010198	0.00017373	0.00022722	0.00024611	0.00021737	0.00013487	2.5746e-06	-0.00016381	-0.0003373	-0.00048267	-0.00056203	-0.00054236	-0.00040383	-0.00014717	0.00020152	0.00059042	0.00094706	0.001189	0.0012392	0.0010434	0.00058708	-9.261e-05	-0.00090357	-0.0017059	-0.0023312	-0.0026119	-0.0024166	-0.0016853	-0.00045694	0.0011183	0.0027876	0.0042279	0.0050982	0.0051078	0.004086	0.0020407
2.5112e-05	3.4243e-05	3.8528e-05	3.5595e-05	2.3995e-05	3.7866e-06	-2.3045e-05	-5.2481e-05	-7.8797e-05	-9.5356e-05	-9.5832e-05	-7.5693e-05	-3.3694e-05	2.6959e-05	9.8121e-05	0.00016719	0.00021868	0.00023689	0.00020924	0.00012985	2.5403e-06	-0.00015759	-0.00032458	-0.00046451	-0.00054093	-0.00052205	-0.00038875	-0.00014177	0.00019381	0.00056812	0.0009114	0.0011443	0.0011927	0.0010043	0.00056526	-8.885e-05	-0.00086934	-0.0016416	-0.0022436	-0.0025139	-0.002326	-0.0016224	-0.00044029	0.0010757	0.0026824	0.0040687	0.0049066	0.0049162	0.003933	0.0019649
2.4144e-05	3.2927e-05	3.705e-05	3.4234e-05	2.3083e-05	3.6522e-06	-2.2148e-05	-5.0455e-05	-7.5765e-05	-9.1695e-05	-9.2161e-05	-7.2804e-05	-3.2425e-05	2.5895e-05	9.4326e-05	0.00016075	0.00021027	0.0002278	0.00020123	0.00012491	2.5041e-06	-0.00015148	-0.00031206	-0.00044664	-0.00052016	-0.00050204	-0.00037391	-0.00013645	0.00018623	0.00054617	0.0008763	0.0011003	0.0011469	0.00096588	0.00054378	-8.516e-05	-0.00083566	-0.0015783	-0.0021572	-0.0024173	-0.0022369	-0.0015604	-0.00042388	0.0010338	0.0025788	0.003912	0.004718	0.0047275	0.0037825	0.0018903
2.3193e-05	3.1633e-05	3.5598e-05	3.2895e-05	2.2185e-05	3.5197e-06	-2.1267e-05	-4.8465e-05	-7.2785e-05	-8.8097e-05	-8.8552e-05	-6.9963e-05	-3.1176e-05	2.4851e-05	9.0597e-05	0.00015442	0.00020201	0.00021887	0.00019336	0.00012006	2.4661e-06	-0.00014547	-0.00029976	-0.00042908	-0.00049974	-0.00048238	-0.00035932	-0.00013121	0.00017878	0.00052459	0.0008418	0.0010571	0.0011019	0.0009281	0.00052265	-8.1543e-05	-0.00080257	-0.0015161	-0.0020724	-0.0023224	-0.0021492	-0.0014995	-0.00040773	0.00099265	0.0024771	0.003758	0.0045326	0.004542	0.0036345	0.0018168
2.226e-05	3.0364e-05	3.4172e-05	3.1581e-05	2.1304e-05	3.3891e-06	-2.0403e-05	-4.6511e-05	-6.986e-05	-8.4564e-05	-8.5009e-05	-6.7173e-05	-2.9948e-05	2.3827e-05	8.6937e-05	0.0001482	0.0001939	0.0002101	0.00018563	0.00011529	2.4264e-06	-0.00013957	-0.00028768	-0.00041183	-0.0004797	-0.00046307	-0.00034499	-0.00012606	0.00017147	0.00050342	0.00080794	0.0010147	0.0010578	0.000891	0.00050189	-7.8003e-05	-0.00077009	-0.001455	-0.0019891	-0.0022292	-0.0020632	-0.0014397	-0.00039186	0.00095228	0.0023772	0.0036069	0.0043506	0.00436	0.0034892	0.0017447
2.1345e-05	2.9119e-05	3.2774e-05	3.0293e-05	2.0439e-05	3.2607e-06	-1.9556e-05	-4.4597e-05	-6.6993e-05	-8.11e-05	-8.1535e-05	-6.4438e-05	-2.8745e-05	2.2825e-05	8.335e-05	0.00014211	0.00018595	0.0002015	0.00017806	0.00011061	2.3851e-06	-0.00013379	-0.00027584	-0.00039493	-0.00046005	-0.00044414	-0.00033094	-0.00012102	0.00016431	0.00048267	0.00077474	0.00097306	0.0010145	0.00085463	0.00048154	-7.4544e-05	-0.00073827	-0.0013952	-0.0019075	-0.0021379	-0.0019788	-0.001381	-0.00037628	0.00091272	0.0022792	0.0034587	0.0041722	0.0041815	0.0033467	0.001674
2.0449e-05	2.79e-05	3.1405e-05	2.9031e-05	1.9592e-05	3.1345e-06	-1.8727e-05	-4.2722e-05	-6.4186e-05	-7.771e-05	-7.8133e-05	-6.1759e-05	-2.7565e-05	2.1844e-05	7.984e-05	0.00013615	0.00017817	0.00019308	0.00017064	0.00010603	2.3422e-06	-0.00012814	-0.00026425	-0.00037839	-0.00044081	-0.00042561	-0.00031718	-0.00011607	0.00015731	0.00046236	0.00074225	0.00093233	0.0009721	0.00081901	0.00046161	-7.1169e-05	-0.00070712	-0.0013366	-0.0018276	-0.0020485	-0.0018962	-0.0013236	-0.00036101	0.00087402	0.0021834	0.0033137	0.0039975	0.0040067	0.0032072	0.0016048
1.9574e-05	2.6709e-05	3.0067e-05	2.7797e-05	1.8764e-05	3.0108e-06	-1.7918e-05	-4.089e-05	-6.1442e-05	-7.4394e-05	-7.4808e-05	-5.914e-05	-2.6411e-05	2.0887e-05	7.6408e-05	0.00013032	0.00017056	0.00018485	0.00016339	0.00010155	2.2978e-06	-0.00012261	-0.00025293	-0.00036221	-0.000422	-0.00040749	-0.00030372	-0.00011123	0.00015047	0.00044251	0.00071049	0.00089251	0.00093066	0.00078419	0.00044211	-6.788e-05	-0.00067668	-0.0012793	-0.0017494	-0.0019611	-0.0018155	-0.0012675	-0.00034605	0.0008362	0.0020897	0.0031719	0.0038268	0.0038359	0.0030707	0.001537
1.8719e-05	2.5545e-05	2.876e-05	2.6592e-05	1.7955e-05	2.8895e-06	-1.7128e-05	-3.9102e-05	-5.8763e-05	-7.1157e-05	-7.156e-05	-5.6581e-05	-2.5283e-05	1.9953e-05	7.3059e-05	0.00012464	0.00016313	0.00017682	0.0001563	9.7175e-05	2.2521e-06	-0.00011722	-0.00024187	-0.00034642	-0.00040364	-0.00038979	-0.00029058	-0.00010649	0.0001438	0.00042313	0.00067947	0.00085363	0.00089019	0.00075018	0.00042306	-6.4679e-05	-0.00064697	-0.0012234	-0.0016732	-0.0018757	-0.0017366	-0.0012126	-0.00033143	0.00079929	0.0019983	0.0030335	0.0036601	0.0036691	0.0029375	0.0014708
1.7886e-05	2.4411e-05	2.7486e-05	2.5417e-05	1.7166e-05	2.7708e-06	-1.6358e-05	-3.7358e-05	-5.615e-05	-6.8e-05	-6.8392e-05	-5.4085e-05	-2.4182e-05	1.9043e-05	6.9794e-05	0.00011909	0.00015589	0.00016898	0.00014939	9.2905e-05	2.2052e-06	-0.00011196	-0.00023109	-0.00033102	-0.00038573	-0.00037253	-0.00027776	-0.00010187	0.0001373	0.00040423	0.00064924	0.00081572	0.00085073	0.00071701	0.00040448	-6.1569e-05	-0.00061801	-0.0011689	-0.0015988	-0.0017925	-0.0016597	-0.0011591	-0.00031716	0.00076333	0.0019091	0.0028985	0.0034975	0.0035064	0.0028076	0.0014063
1.7074e-05	2.3306e-05	2.6244e-05	2.4272e-05	1.6397e-05	2.6547e-06	-1.5608e-05	-3.566e-05	-5.3606e-05	-6.4926e-05	-6.5306e-05	-5.1654e-05	-2.3109e-05	1.8159e-05	6.6615e-05	0.00011369	0.00014883	0.00016135	0.00014266	8.8744e-05	2.157e-06	-0.00010684	-0.00022059	-0.00031602	-0.00036828	-0.00035572	-0.00026527	-9.7369e-05	0.00013097	0.00038584	0.00061979	0.0007788	0.00081229	0.00068469	0.00038637	-5.855e-05	-0.00058981	-0.0011159	-0.0015263	-0.0017114	-0.0015848	-0.001107	-0.00030323	0.00072832	0.0018223	0.002767	0.0033392	0.0033479	0.002681	0.0013433
1.6285e-05	2.2232e-05	2.5037e-05	2.3158e-05	1.5649e-05	2.5414e-06	-1.4879e-05	-3.4009e-05	-5.1132e-05	-6.1935e-05	-6.2305e-05	-4.9288e-05	-2.2064e-05	1.7299e-05	6.3524e-05	0.00010843	0.00014197	0.00015392	0.00013611	8.4695e-05	2.1079e-06	-0.00010187	-0.00021038	-0.00030143	-0.00035132	-0.00033937	-0.00025312	-9.2983e-05	0.00012482	0.00036795	0.00059115	0.00074288	0.0007749	0.00065326	0.00036875	-5.5625e-05	-0.00056239	-0.0010642	-0.0014559	-0.0016325	-0.0015119	-0.0010563	-0.00028967	0.00069429	0.0017379	0.0026392	0.0031852	0.0031938	0.0025579	0.0012821
1.5518e-05	2.1188e-05	2.3864e-05	2.2076e-05	1.4921e-05	2.4309e-06	-1.4172e-05	-3.2406e-05	-4.8728e-05	-5.903e-05	-5.9389e-05	-4.6989e-05	-2.1048e-05	1.6465e-05	6.0522e-05	0.00010333	0.0001353	0.00014671	0.00012975	8.076e-05	2.0578e-06	-9.7035e-05	-0.00020047	-0.00028726	-0.00033483	-0.00032348	-0.00024132	-8.8717e-05	0.00011885	0.00035058	0.00056333	0.00070799	0.00073857	0.00062271	0.00035162	-5.2793e-05	-0.00053577	-0.0010141	-0.0013875	-0.0015559	-0.0014411	-0.001007	-0.00027648	0.00066125	0.0016559	0.002515	0.0030355	0.003044	0.0024383	0.0012226
1.4774e-05	2.0175e-05	2.2725e-05	2.1025e-05	1.4215e-05	2.3233e-06	-1.3486e-05	-3.085e-05	-4.6396e-05	-5.621e-05	-5.6558e-05	-4.4758e-05	-2.0061e-05	1.5657e-05	5.761e-05	9.8376e-05	0.00012883	0.00013971	0.00012358	7.6939e-05	2.0068e-06	-9.2349e-05	-0.00019085	-0.00027351	-0.00031884	-0.00030806	-0.00022985	-8.4573e-05	0.00011306	0.00033373	0.00053634	0.00067414	0.00070332	0.00059307	0.00033499	-5.0056e-05	-0.00050995	-0.00096545	-0.0013211	-0.0014816	-0.0013724	-0.00095914	-0.00026365	0.00062922	0.0015764	0.0023946	0.0028904	0.0028987	0.0023222	0.0011648
1.4054e-05	1.9193e-05	2.1622e-05	2.0007e-05	1.3531e-05	2.2186e-06	-1.2822e-05	-2.9343e-05	-4.4136e-05	-5.3478e-05	-5.3815e-05	-4.2595e-05	-1.9104e-05	1.4875e-05	5.4789e-05	9.3578e-05	0.00012256	0.00013292	0.00011759	7.3235e-05	1.9551e-06	-8.7811e-05	-0.00018153	-0.00026019	-0.00030334	-0.00029312	-0.00021874	-8.0553e-05	0.00010746	0.0003174	0.00051019	0.00064134	0.00066916	0.00056434	0.00031887	-4.7414e-05	-0.00048494	-0.00091832	-0.0012567	-0.0014096	-0.0013058	-0.00091277	-0.00025121	0.0005982	0.0014993	0.0022778	0.0027497	0.0027579	0.0022096	0.0011088
1.3356e-05	1.8243e-05	2.0554e-05	1.9022e-05	1.2868e-05	2.1168e-06	-1.2179e-05	-2.7884e-05	-4.1948e-05	-5.0834e-05	-5.116e-05	-4.0501e-05	-1.8177e-05	1.4119e-05	5.2059e-05	8.8935e-05	0.0001165	0.00012636	0.0001118	6.9648e-05	1.9029e-06	-8.3421e-05	-0.00017251	-0.0002473	-0.00028834	-0.00027865	-0.00020799	-7.6657e-05	0.00010204	0.0003016	0.00048488	0.00060958	0.00063609	0.00053652	0.00030326	-4.4867e-05	-0.00046074	-0.00087271	-0.0011944	-0.0013398	-0.0012413	-0.00086788	-0.00023914	0.00056819	0.0014248	0.0021648	0.0026136	0.0026215	0.0021007	0.0010545
1.2682e-05	1.7324e-05	1.9521e-05	1.8069e-05	1.2227e-05	2.0181e-06	-1.1558e-05	-2.6474e-05	-3.9834e-05	-4.8277e-05	-4.8592e-05	-3.8475e-05	-1.7279e-05	1.3389e-05	4.9422e-05	8.4447e-05	0.00011063	0.00012001	0.00010619	6.6178e-05	1.8501e-06	-7.9179e-05	-0.00016379	-0.00023483	-0.00027383	-0.00026466	-0.00019758	-7.2886e-05	9.6812e-05	0.00028633	0.00046042	0.00057889	0.00060412	0.00050962	0.00028815	-4.2415e-05	-0.00043735	-0.00082863	-0.0011342	-0.0012724	-0.001179	-0.00082446	-0.00022746	0.0005392	0.0013527	0.0020556	0.002482	0.0024897	0.0019953	0.001002
1.2031e-05	1.6438e-05	1.8524e-05	1.7148e-05	1.1607e-05	1.9223e-06	-1.0959e-05	-2.5113e-05	-3.7792e-05	-4.5808e-05	-4.6113e-05	-3.6519e-05	-1.6412e-05	1.2685e-05	4.6875e-05	8.0114e-05	0.00010497	0.00011388	0.00010078	6.2825e-05	1.797e-06	-7.5084e-05	-0.00015537	-0.0002228	-0.00025982	-0.00025115	-0.00018754	-6.924e-05	9.1764e-05	0.0002716	0.00043679	0.00054925	0.00057325	0.00048364	0.00027356	-4.0057e-05	-0.00041478	-0.00078607	-0.0010761	-0.0012073	-0.0011188	-0.00078252	-0.00021616	0.00051123	0.0012831	0.0019502	0.0023549	0.0023625	0.0018936	0.00095131
1.1404e-05	1.5582e-05	1.7562e-05	1.626e-05	1.1009e-05	1.8295e-06	-1.0382e-05	-2.3801e-05	-3.5824e-05	-4.3426e-05	-4.3721e-05	-3.4631e-05	-1.5574e-05	1.2007e-05	4.442e-05	7.5935e-05	9.9504e-05	0.00010796	9.556e-05	5.959e-05	1.7436e-06	-7.1138e-05	-0.00014726	-0.00021119	-0.00024631	-0.00023812	-0.00017784	-6.5719e-05	8.69e-05	0.00025738	0.00041402	0.00052066	0.00054347	0.00045858	0.00025948	-3.7792e-05	-0.00039302	-0.00074503	-0.00102	-0.0011445	-0.0010607	-0.00074206	-0.00020525	0.00048426	0.001216	0.0018485	0.0022323	0.0022397	0.0017954	0.00090236
1.0799e-05	1.4758e-05	1.6635e-05	1.5404e-05	1.0433e-05	1.7398e-06	-9.8258e-06	-2.2537e-05	-3.3927e-05	-4.1132e-05	-4.1416e-05	-3.2812e-05	-1.4767e-05	1.1355e-05	4.2056e-05	7.191e-05	9.4242e-05	0.00010226	9.053e-05	5.6472e-05	1.6901e-06	-6.7338e-05	-0.00013944	-0.00020001	-0.0002333	-0.00022556	-0.0001685	-6.2323e-05	8.222e-05	0.0002437	0.00039207	0.00049312	0.00051478	0.00043444	0.00024591	-3.562e-05	-0.00037207	-0.0007055	-0.00096604	-0.001084	-0.0010048	-0.00070307	-0.00019472	0.00045831	0.0011514	0.0017505	0.0021142	0.0021214	0.0017009	0.00085519
1.0217e-05	1.3965e-05	1.5743e-05	1.458e-05	9.878e-06	1.653e-06	-9.2912e-06	-2.1321e-05	-3.2102e-05	-3.8924e-05	-3.9198e-05	-3.1061e-05	-1.3989e-05	1.0728e-05	3.9782e-05	6.8037e-05	8.9178e-05	9.678e-05	8.5688e-05	5.3469e-05	1.6365e-06	-6.3684e-05	-0.00013192	-0.00018925	-0.00022078	-0.00021348	-0.0001595	-5.9052e-05	7.772e-05	0.00023053	0.00037096	0.00046663	0.00048717	0.00041119	0.00023284	-3.3539e-05	-0.00035191	-0.00066747	-0.00091408	-0.0010258	-0.00095094	-0.00066554	-0.00018457	0.00043336	0.0010893	0.0016563	0.0020006	0.0020076	0.0016098	0.00080976
9.6583e-06	1.3203e-05	1.4886e-05	1.3789e-05	9.3445e-06	1.5693e-06	-8.7778e-06	-2.0153e-05	-3.0348e-05	-3.6802e-05	-3.7066e-05	-2.9377e-05	-1.324e-05	1.0127e-05	3.7597e-05	6.4316e-05	8.4311e-05	9.1509e-05	8.1033e-05	5.0582e-05	1.5831e-06	-6.0174e-05	-0.0001247	-0.00017891	-0.00020874	-0.00020187	-0.00015086	-5.5903e-05	7.3401e-05	0.00021788	0.00035068	0.00044116	0.00046063	0.00038885	0.00022027	-3.1548e-05	-0.00033255	-0.00063092	-0.00086415	-0.0009699	-0.00089919	-0.00062945	-0.00017479	0.00040939	0.0010295	0.0015657	0.0018914	0.0018982	0.0015223	0.00076607
9.1217e-06	1.2472e-05	1.4063e-05	1.3028e-05	8.832e-06	1.4886e-06	-8.2853e-06	-1.9031e-05	-2.8665e-05	-3.4765e-05	-3.5019e-05	-2.776e-05	-1.252e-05	9.5507e-06	3.55e-05	6.0744e-05	7.9639e-05	8.6448e-05	7.6563e-05	4.7809e-05	1.5297e-06	-5.6806e-05	-0.00011776	-0.00016899	-0.00019718	-0.00019071	-0.00014255	-5.2876e-05	6.9258e-05	0.00020574	0.0003312	0.00041671	0.00043515	0.0003674	0.0002082	-2.9645e-05	-0.00031398	-0.00059585	-0.00081621	-0.00091619	-0.0008495	-0.0005948	-0.00016539	0.0003864	0.00097223	0.0014788	0.0017866	0.0017932	0.0014383	0.00072411
8.6073e-06	1.177e-05	1.3274e-05	1.2299e-05	8.3402e-06	1.4108e-06	-7.8134e-06	-1.7956e-05	-2.7051e-05	-3.2812e-05	-3.3055e-05	-2.6209e-05	-1.183e-05	8.9989e-06	3.3491e-05	5.7319e-05	7.5159e-05	8.1594e-05	7.2276e-05	4.5148e-05	1.4767e-06	-5.3578e-05	-0.00011111	-0.00015947	-0.0001861	-0.00018002	-0.00013459	-4.9969e-05	6.5289e-05	0.00019411	0.00031253	0.00039327	0.00041071	0.00034682	0.00019661	-2.783e-05	-0.00029617	-0.00056222	-0.00077025	-0.00086469	-0.00080184	-0.00056155	-0.00015637	0.00036437	0.00091728	0.0013955	0.001686	0.0016925	0.0013577	0.00068384
8.1146e-06	1.1098e-05	1.2517e-05	1.16e-05	7.8689e-06	1.336e-06	-7.3616e-06	-1.6927e-05	-2.5504e-05	-3.094e-05	-3.1174e-05	-2.4723e-05	-1.1167e-05	8.4711e-06	3.1566e-05	5.4039e-05	7.0868e-05	7.6945e-05	6.8168e-05	4.2597e-05	1.424e-06	-5.0488e-05	-0.00010474	-0.00015036	-0.00017548	-0.00016977	-0.00012695	-4.7182e-05	6.1492e-05	0.00018296	0.00029465	0.00037081	0.0003873	0.0003271	0.00018551	-2.6099e-05	-0.00027912	-0.00053001	-0.00072623	-0.00081536	-0.00075618	-0.0005297	-0.0001477	0.00034329	0.00086466	0.0013156	0.0015898	0.001596	0.0012805	0.00064524
7.6433e-06	1.0455e-05	1.1794e-05	1.0931e-05	7.4177e-06	1.2641e-06	-6.9298e-06	-1.5942e-05	-2.4025e-05	-2.9149e-05	-2.9374e-05	-2.33e-05	-1.0533e-05	7.9669e-06	2.9726e-05	5.0901e-05	6.6762e-05	7.2496e-05	6.4237e-05	4.0155e-05	1.3718e-06	-4.7534e-05	-9.8654e-05	-0.00014164	-0.00016533	-0.00015996	-0.00011965	-4.451e-05	5.7863e-05	0.00017231	0.00027754	0.00034932	0.0003649	0.00030823	0.00017488	-2.4451e-05	-0.00026282	-0.00049921	-0.00068411	-0.00076815	-0.00071249	-0.00049921	-0.0001394	0.00032313	0.00081433	0.0012393	0.0014976	0.0015037	0.0012066	0.00060828
7.1929e-06	9.8406e-06	1.1102e-05	1.0292e-05	6.9862e-06	1.195e-06	-6.5173e-06	-1.5001e-05	-2.2612e-05	-2.7438e-05	-2.7653e-05	-2.194e-05	-9.9258e-06	7.4859e-06	2.7967e-05	4.7902e-05	6.2838e-05	6.8244e-05	6.0479e-05	3.782e-05	1.3201e-06	-4.4712e-05	-9.2834e-05	-0.0001333	-0.00015562	-0.00015059	-0.00011266	-4.1954e-05	5.4399e-05	0.00016212	0.0002612	0.00032879	0.00034349	0.0002902	0.00016471	-2.2884e-05	-0.00024725	-0.00046977	-0.00064386	-0.00072304	-0.00067073	-0.00047006	-0.00013145	0.00030388	0.00076625	0.0011663	0.0014096	0.0014154	0.001136	0.00057294
6.763e-06	9.2541e-06	1.0442e-05	9.6812e-06	6.5739e-06	1.1288e-06	-6.1239e-06	-1.4103e-05	-2.1262e-05	-2.5804e-05	-2.601e-05	-2.0641e-05	-9.3455e-06	7.0274e-06	2.6289e-05	4.504e-05	5.9092e-05	6.4183e-05	5.689e-05	3.5589e-05	1.2691e-06	-4.202e-05	-8.7279e-05	-0.00012535	-0.00014635	-0.00014164	-0.00010599	-3.951e-05	5.1095e-05	0.00015241	0.00024559	0.00030919	0.00032305	0.00027297	0.000155	-2.1396e-05	-0.00023239	-0.00044167	-0.00060544	-0.00067997	-0.00063086	-0.00044221	-0.00012384	0.00028552	0.00072035	0.0010966	0.0013256	0.0013312	0.0010685	0.00053917
6.3532e-06	8.6947e-06	9.812e-06	9.0988e-06	6.1806e-06	1.0654e-06	-5.749e-06	-1.3247e-05	-1.9975e-05	-2.4246e-05	-2.4443e-05	-1.9402e-05	-8.7914e-06	6.5909e-06	2.469e-05	4.2311e-05	5.552e-05	6.0311e-05	5.3467e-05	3.346e-05	1.2187e-06	-3.9454e-05	-8.1984e-05	-0.00011776	-0.00013751	-0.0001331	-9.9626e-05	-3.7176e-05	4.7949e-05	0.00014314	0.00023072	0.0002905	0.00030356	0.00025654	0.00014573	-1.9984e-05	-0.00021822	-0.00041489	-0.0005688	-0.00063889	-0.00059282	-0.00041566	-0.00011657	0.00026803	0.0006766	0.0010302	0.0012454	0.0012508	0.0010042	0.00050695
5.9628e-06	8.1618e-06	9.212e-06	8.5439e-06	5.8057e-06	1.0046e-06	-5.3922e-06	-1.2432e-05	-1.875e-05	-2.2761e-05	-2.295e-05	-1.8221e-05	-8.263e-06	6.1758e-06	2.3167e-05	3.9712e-05	5.2117e-05	5.6622e-05	5.0205e-05	3.1431e-05	1.1692e-06	-3.7011e-05	-7.6941e-05	-0.00011054	-0.00012909	-0.00012497	-9.3561e-05	-3.4949e-05	4.4955e-05	0.00013432	0.00021655	0.00027269	0.00028499	0.00024089	0.0001369	-1.8646e-05	-0.00020474	-0.00038938	-0.00053391	-0.00059976	-0.00055659	-0.00039035	-0.00010964	0.00025138	0.00063494	0.00096694	0.0011691	0.0011743	0.00094291	0.00047624
5.5915e-06	7.6548e-06	8.6409e-06	8.0157e-06	5.4487e-06	9.4655e-07	-5.053e-06	-1.1656e-05	-1.7584e-05	-2.1349e-05	-2.1528e-05	-1.7097e-05	-7.7596e-06	5.7816e-06	2.1719e-05	3.7239e-05	4.8879e-05	5.3112e-05	4.7101e-05	2.9499e-05	1.1205e-06	-3.4689e-05	-7.2143e-05	-0.00010366	-0.00012108	-0.00011723	-8.7787e-05	-3.2828e-05	4.2109e-05	0.00012593	0.00020307	0.00025575	0.00026731	0.00022599	0.00012849	-1.738e-05	-0.00019192	-0.00036511	-0.0005007	-0.00056253	-0.00052211	-0.00036625	-0.00010303	0.00023555	0.00059531	0.00090675	0.0010964	0.0011014	0.00088457	0.00044699
5.2385e-06	7.1729e-06	8.0981e-06	7.5134e-06	5.1092e-06	8.9109e-07	-4.7308e-06	-1.0919e-05	-1.6476e-05	-2.0006e-05	-2.0178e-05	-1.6028e-05	-7.2804e-06	5.4075e-06	2.0342e-05	3.4889e-05	4.5802e-05	4.9775e-05	4.4149e-05	2.7661e-05	1.0727e-06	-3.2483e-05	-6.7584e-05	-9.7131e-05	-0.00011346	-0.00010987	-8.2297e-05	-3.0808e-05	3.9408e-05	0.00011796	0.00019025	0.00023965	0.00025051	0.00021182	0.00012048	-1.6184e-05	-0.00017974	-0.00034205	-0.00046915	-0.00052714	-0.00048933	-0.00034334	-9.6732e-05	0.00022052	0.00055766	0.00084955	0.0010274	0.0010322	0.0008291	0.00041917
4.9035e-06	6.7153e-06	7.5826e-06	7.0364e-06	4.7866e-06	8.3816e-07	-4.4252e-06	-1.022e-05	-1.5423e-05	-1.8731e-05	-1.8895e-05	-1.5012e-05	-6.8249e-06	5.053e-06	1.9036e-05	3.2658e-05	4.288e-05	4.6606e-05	4.1346e-05	2.5915e-05	1.0259e-06	-3.0389e-05	-6.3257e-05	-9.0928e-05	-0.00010623	-0.00010288	-7.7082e-05	-2.8887e-05	3.6847e-05	0.00011039	0.00017809	0.00022436	0.00023456	0.00019837	0.00011288	-1.5054e-05	-0.00016818	-0.00032015	-0.00043919	-0.00049354	-0.0004582	-0.00032158	-9.0742e-05	0.00020626	0.00052191	0.00079525	0.00096183	0.00096645	0.00077643	0.00039273
4.5858e-06	6.2814e-06	7.0937e-06	6.5839e-06	4.4804e-06	7.8772e-07	-4.1356e-06	-9.5564e-06	-1.4426e-05	-1.7522e-05	-1.7677e-05	-1.4048e-05	-6.3923e-06	4.7174e-06	1.7798e-05	3.0543e-05	4.0109e-05	4.36e-05	3.8686e-05	2.4258e-05	9.8018e-07	-2.8405e-05	-5.9154e-05	-8.5045e-05	-9.9371e-05	-9.6256e-05	-7.2133e-05	-2.7062e-05	3.442e-05	0.00010322	0.00016656	0.00020986	0.00021943	0.0001856	0.00010567	-1.3989e-05	-0.00015722	-0.00029939	-0.00041078	-0.00046166	-0.00042867	-0.00030093	-8.5049e-05	0.00019275	0.00048803	0.00074376	0.00089966	0.00090408	0.00072645	0.00036764
4.2849e-06	5.8702e-06	6.6303e-06	6.155e-06	4.1901e-06	7.3968e-07	-3.8614e-06	-8.9282e-06	-1.348e-05	-1.6376e-05	-1.6524e-05	-1.3135e-05	-5.9819e-06	4.3999e-06	1.6626e-05	2.8539e-05	3.7483e-05	4.0751e-05	3.6165e-05	2.2687e-05	9.3549e-07	-2.6527e-05	-5.5267e-05	-7.9472e-05	-9.2872e-05	-8.9974e-05	-6.7443e-05	-2.5331e-05	3.2125e-05	9.6425e-05	0.00015563	0.00019612	0.00020509	0.00017351	9.8824e-05	-1.2986e-05	-0.00014684	-0.00027973	-0.00038386	-0.00043146	-0.00040068	-0.00028136	-7.9644e-05	0.00017996	0.00045593	0.00069497	0.00084075	0.00084499	0.00067909	0.00034385
4.0001e-06	5.4811e-06	6.1918e-06	5.7489e-06	3.9152e-06	6.9399e-07	-3.6021e-06	-8.3339e-06	-1.2586e-05	-1.5292e-05	-1.5432e-05	-1.227e-05	-5.593e-06	4.1001e-06	1.5516e-05	2.6643e-05	3.4998e-05	3.8055e-05	3.3779e-05	2.1198e-05	8.9192e-07	-2.4751e-05	-5.159e-05	-7.4198e-05	-8.672e-05	-8.4027e-05	-6.3001e-05	-2.369e-05	2.9954e-05	8.9997e-05	0.00014529	0.00018311	0.00019152	0.00016205	9.2344e-05	-1.2043e-05	-0.00013703	-0.00026113	-0.00035838	-0.00040288	-0.00037419	-0.00026283	-7.4518e-05	0.00016786	0.00042556	0.00064881	0.00078501	0.00078906	0.00063425	0.00032131
3.7309e-06	5.1132e-06	5.7771e-06	5.3649e-06	3.6551e-06	6.5057e-07	-3.3572e-06	-7.7721e-06	-1.174e-05	-1.4266e-05	-1.44e-05	-1.1452e-05	-5.2248e-06	3.8172e-06	1.4468e-05	2.485e-05	3.2649e-05	3.5506e-05	3.1522e-05	1.979e-05	8.495e-07	-2.3072e-05	-4.8114e-05	-6.9213e-05	-8.0904e-05	-7.8404e-05	-5.8801e-05	-2.2136e-05	2.7906e-05	8.3923e-05	0.00013552	0.00017082	0.00017869	0.00015122	8.6213e-05	-1.1156e-05	-0.00012775	-0.00024354	-0.0003343	-0.00037586	-0.00034914	-0.0002453	-6.9661e-05	0.00015644	0.00039686	0.00060518	0.0007323	0.00073618	0.00059185	0.00029999
3.4767e-06	4.7657e-06	5.3853e-06	5.0021e-06	3.4092e-06	6.0935e-07	-3.1262e-06	-7.2417e-06	-1.0941e-05	-1.3298e-05	-1.3424e-05	-1.0679e-05	-4.8765e-06	3.5505e-06	1.3478e-05	2.3157e-05	3.043e-05	3.3098e-05	2.939e-05	1.846e-05	8.0826e-07	-2.1488e-05	-4.4832e-05	-6.4504e-05	-7.5412e-05	-7.3092e-05	-5.4831e-05	-2.0665e-05	2.5973e-05	7.8188e-05	0.00012629	0.00015921	0.00016657	0.00014099	8.0418e-05	-1.0324e-05	-0.000119	-0.00022694	-0.00031156	-0.00035034	-0.00032548	-0.00022874	-6.5065e-05	0.00014566	0.00036976	0.00056397	0.00068253	0.00068622	0.00055179	0.00027984
3.237e-06	4.4379e-06	5.0157e-06	4.6597e-06	3.1771e-06	5.7025e-07	-2.9084e-06	-6.7415e-06	-1.0188e-05	-1.2384e-05	-1.2504e-05	-9.9497e-06	-4.5475e-06	3.2994e-06	1.2545e-05	2.1561e-05	2.8337e-05	3.0826e-05	2.7377e-05	1.7203e-05	7.6823e-07	-1.9995e-05	-4.1737e-05	-6.0063e-05	-7.0229e-05	-6.808e-05	-5.1085e-05	-1.9276e-05	2.4152e-05	7.278e-05	0.00011758	0.00014826	0.00015513	0.00013134	7.4947e-05	-9.5439e-06	-0.00011075	-0.00021127	-0.00029011	-0.00032625	-0.00030316	-0.00021311	-6.072e-05	0.00013551	0.00034421	0.0005251	0.00063557	0.00063909	0.00051399	0.00026081
3.011e-06	4.129e-06	4.6673e-06	4.3369e-06	2.9582e-06	5.3322e-07	-2.7033e-06	-6.2702e-06	-9.4777e-06	-1.1523e-05	-1.1636e-05	-9.2617e-06	-4.237e-06	3.0632e-06	1.1666e-05	2.0056e-05	2.6364e-05	2.8684e-05	2.548e-05	1.6018e-05	7.2944e-07	-1.8589e-05	-3.882e-05	-5.5877e-05	-6.5344e-05	-6.3355e-05	-4.7552e-05	-1.7964e-05	2.2439e-05	6.7686e-05	0.00010938	0.00013794	0.00014435	0.00012223	6.9786e-05	-8.8136e-06	-0.00010297	-0.00019652	-0.00026989	-0.00030356	-0.00028211	-0.00019837	-5.6615e-05	0.00012594	0.00032013	0.00048847	0.00059132	0.00059467	0.00047835	0.00024286
2.7984e-06	3.8382e-06	4.3393e-06	4.0329e-06	2.7519e-06	4.9816e-07	-2.5104e-06	-5.8266e-06	-8.8094e-06	-1.0712e-05	-1.0819e-05	-8.6137e-06	-3.9442e-06	2.8413e-06	1.0839e-05	1.864e-05	2.4507e-05	2.6668e-05	2.3694e-05	1.4902e-05	6.9189e-07	-1.7266e-05	-3.6075e-05	-5.1937e-05	-6.0745e-05	-5.8905e-05	-4.4225e-05	-1.6727e-05	2.0828e-05	6.2891e-05	0.00010166	0.00012822	0.0001342	0.00011366	6.4923e-05	-8.1306e-06	-9.5659e-05	-0.00018263	-0.00025086	-0.00028219	-0.00026229	-0.00018448	-5.2742e-05	0.00011695	0.00029748	0.000454	0.00054965	0.00055284	0.00044479	0.00022594
2.5984e-06	3.5646e-06	4.0307e-06	3.7468e-06	2.5578e-06	4.6502e-07	-2.3292e-06	-5.4096e-06	-8.1808e-06	-9.9494e-06	-1.0051e-05	-8.004e-06	-3.6685e-06	2.633e-06	1.0061e-05	1.7309e-05	2.276e-05	2.4771e-05	2.2013e-05	1.3851e-05	6.556e-07	-1.6023e-05	-3.3495e-05	-4.8231e-05	-5.642e-05	-5.472e-05	-4.1094e-05	-1.5562e-05	1.9315e-05	5.8384e-05	9.4398e-05	0.00011908	0.00012465	0.00010559	6.0346e-05	-7.4927e-06	-8.8785e-05	-0.00016957	-0.00023296	-0.00026209	-0.00024365	-0.00017142	-4.9092e-05	0.0001085	0.00027617	0.00042157	0.00051047	0.0005135	0.00041322	0.00021002
2.4106e-06	3.3076e-06	3.7407e-06	3.478e-06	2.3753e-06	4.3371e-07	-2.1591e-06	-5.0179e-06	-7.5903e-06	-9.2329e-06	-9.3285e-06	-7.4308e-06	-3.409e-06	2.4378e-06	9.3313e-06	1.6058e-05	2.1119e-05	2.2988e-05	2.0433e-05	1.2863e-05	6.2058e-07	-1.4856e-05	-3.1071e-05	-4.475e-05	-5.2356e-05	-5.0786e-05	-3.8151e-05	-1.4465e-05	1.7895e-05	5.4151e-05	8.7578e-05	0.00011049	0.00011568	9.8013e-05	5.6043e-05	-6.8976e-06	-8.233e-05	-0.0001573	-0.00021615	-0.00024321	-0.00022613	-0.00015914	-4.5655e-05	0.00010057	0.00025617	0.00039112	0.00047366	0.00047653	0.00038355	0.00019505
2.2344e-06	3.0664e-06	3.4685e-06	3.2256e-06	2.2038e-06	4.0416e-07	-1.9996e-06	-4.6504e-06	-7.0362e-06	-8.5602e-06	-8.6505e-06	-6.8926e-06	-3.1652e-06	2.2549e-06	8.6464e-06	1.4884e-05	1.9579e-05	2.1315e-05	1.895e-05	1.1934e-05	5.8682e-07	-1.3761e-05	-2.8796e-05	-4.1483e-05	-4.8541e-05	-4.7094e-05	-3.5387e-05	-1.3434e-05	1.6565e-05	5.018e-05	8.1177e-05	0.00010244	0.00010726	9.0897e-05	5.2e-05	-6.3429e-06	-7.6276e-05	-0.00014579	-0.00020037	-0.00022549	-0.00020968	-0.00014761	-4.2421e-05	9.3132e-05	0.0002374	0.00036254	0.00043911	0.00044184	0.00035569	0.00018099
2.0691e-06	2.8403e-06	3.2133e-06	2.9888e-06	2.043e-06	3.7631e-07	-1.8502e-06	-4.306e-06	-6.5167e-06	-7.9296e-06	-8.0146e-06	-6.3877e-06	-2.9362e-06	2.0838e-06	8.0045e-06	1.3784e-05	1.8135e-05	1.9746e-05	1.7559e-05	1.1064e-05	5.5434e-07	-1.2736e-05	-2.6664e-05	-3.842e-05	-4.4964e-05	-4.3631e-05	-3.2794e-05	-1.2465e-05	1.532e-05	4.6458e-05	7.5178e-05	9.488e-05	9.9361e-05	8.4222e-05	4.8207e-05	-5.8267e-06	-7.0604e-05	-0.000135	-0.00018558	-0.00020887	-0.00019426	-0.0001368	-3.9383e-05	8.6167e-05	0.0002198	0.00033575	0.00040672	0.0004093	0.00032956	0.00016779
1.9144e-06	2.6285e-06	2.9742e-06	2.767e-06	1.8922e-06	3.5008e-07	-1.7104e-06	-3.9835e-06	-6.0301e-06	-7.3388e-06	-7.4188e-06	-5.9146e-06	-2.7214e-06	1.924e-06	7.4036e-06	1.2753e-05	1.6783e-05	1.8277e-05	1.6255e-05	1.0247e-05	5.2312e-07	-1.1776e-05	-2.4668e-05	-3.5552e-05	-4.1614e-05	-4.0387e-05	-3.0365e-05	-1.1557e-05	1.4155e-05	4.2974e-05	6.9559e-05	8.7803e-05	9.1965e-05	7.7968e-05	4.4651e-05	-5.3468e-06	-6.5294e-05	-0.0001249	-0.00017172	-0.0001933	-0.00017981	-0.00012666	-3.653e-05	7.9652e-05	0.00020333	0.00031066	0.00037638	0.00037882	0.00030508	0.00015542
1.7697e-06	2.4303e-06	2.7504e-06	2.5594e-06	1.7509e-06	3.254e-07	-1.5798e-06	-3.6818e-06	-5.575e-06	-6.7861e-06	-6.8613e-06	-5.4717e-06	-2.5201e-06	1.7747e-06	6.8417e-06	1.1789e-05	1.5517e-05	1.6901e-05	1.5035e-05	9.4826e-06	4.9315e-07	-1.0879e-05	-2.2801e-05	-3.2868e-05	-3.8479e-05	-3.7351e-05	-2.8091e-05	-1.0705e-05	1.3067e-05	3.9716e-05	6.4303e-05	8.1182e-05	8.5043e-05	7.2115e-05	4.1321e-05	-4.9011e-06	-6.033e-05	-0.00011545	-0.00015876	-0.00017874	-0.00016629	-0.00011717	-3.3855e-05	7.3562e-05	0.00018793	0.00028719	0.000348	0.0003503	0.00028217	0.00014384
1.6345e-06	2.2451e-06	2.5412e-06	2.3653e-06	1.6188e-06	3.022e-07	-1.4578e-06	-3.4e-06	-5.1495e-06	-6.2693e-06	-6.34e-06	-5.0574e-06	-2.3317e-06	1.6355e-06	6.3168e-06	1.0889e-05	1.4334e-05	1.5616e-05	1.3894e-05	8.7674e-06	4.6442e-07	-1.0041e-05	-2.1057e-05	-3.036e-05	-3.5549e-05	-3.4513e-05	-2.5964e-05	-9.9071e-06	1.2051e-05	3.6671e-05	5.9391e-05	7.4993e-05	7.8572e-05	6.6642e-05	3.8205e-05	-4.4877e-06	-5.5693e-05	-0.00010662	-0.00014665	-0.00016512	-0.00015365	-0.0001083	-3.1348e-05	6.7876e-05	0.00017353	0.00026525	0.00032146	0.00032364	0.00026075	0.000133
1.5082e-06	2.0721e-06	2.3459e-06	2.1839e-06	1.4954e-06	2.8042e-07	-1.344e-06	-3.1369e-06	-4.7523e-06	-5.7868e-06	-5.8531e-06	-4.6704e-06	-2.1554e-06	1.5058e-06	5.8269e-06	1.0048e-05	1.323e-05	1.4415e-05	1.2829e-05	8.0989e-06	4.3693e-07	-9.2592e-06	-1.9428e-05	-2.8019e-05	-3.2812e-05	-3.1862e-05	-2.3977e-05	-9.1608e-06	1.1105e-05	3.383e-05	5.4805e-05	6.9215e-05	7.2529e-05	6.153e-05	3.5293e-05	-4.1048e-06	-5.1366e-05	-9.8381e-05	-0.00013534	-0.00015241	-0.00014185	-0.00010001	-2.9002e-05	6.2573e-05	0.0001601	0.00024478	0.00029669	0.00029874	0.00024074	0.00012287
1.3905e-06	1.9107e-06	2.1636e-06	2.0147e-06	1.3801e-06	2.5999e-07	-1.238e-06	-2.8916e-06	-4.3819e-06	-5.3367e-06	-5.3988e-06	-4.3092e-06	-1.9908e-06	1.3851e-06	5.3701e-06	9.2635e-06	1.22e-05	1.3295e-05	1.1834e-05	7.4749e-06	4.1064e-07	-8.5307e-06	-1.791e-05	-2.5834e-05	-3.0259e-05	-2.9388e-05	-2.2122e-05	-8.4634e-06	1.0223e-05	3.1181e-05	5.0528e-05	6.3824e-05	6.6891e-05	5.6759e-05	3.2575e-05	-3.7504e-06	-4.7332e-05	-9.0694e-05	-0.00012479	-0.00014055	-0.00013083	-9.2271e-05	-2.6808e-05	5.7632e-05	0.00014757	0.00022568	0.00027358	0.00027551	0.00022207	0.00011341
1.2808e-06	1.7604e-06	1.9937e-06	1.8569e-06	1.2726e-06	2.4083e-07	-1.1393e-06	-2.6631e-06	-4.0366e-06	-4.9172e-06	-4.9754e-06	-3.9724e-06	-1.8371e-06	1.273e-06	4.9447e-06	8.5328e-06	1.124e-05	1.2251e-05	1.0908e-05	6.8929e-06	3.8554e-07	-7.8524e-06	-1.6495e-05	-2.3799e-05	-2.788e-05	-2.7083e-05	-2.0393e-05	-7.8123e-06	9.4026e-06	2.8713e-05	4.6543e-05	5.8801e-05	6.1637e-05	5.2312e-05	3.0039e-05	-3.4229e-06	-4.3576e-05	-8.3533e-05	-0.00011496	-0.0001295	-0.00012056	-8.5057e-05	-2.4759e-05	5.3033e-05	0.0001359	0.00020788	0.00025205	0.00025387	0.00020467	0.00010459
1.1787e-06	1.6204e-06	1.8355e-06	1.71e-06	1.1725e-06	2.229e-07	-1.0475e-06	-2.4504e-06	-3.7153e-06	-4.5266e-06	-4.5811e-06	-3.6587e-06	-1.6938e-06	1.1688e-06	4.549e-06	7.8528e-06	1.0346e-05	1.1278e-05	1.0044e-05	6.3505e-06	3.6161e-07	-7.2215e-06	-1.5178e-05	-2.1905e-05	-2.5665e-05	-2.4936e-05	-1.8782e-05	-7.205e-06	8.6402e-06	2.6417e-05	4.2834e-05	5.4125e-05	5.6744e-05	4.8171e-05	2.7677e-05	-3.1206e-06	-4.0082e-05	-7.6869e-05	-0.00010581	-0.00011921	-0.000111	-7.8338e-05	-2.2846e-05	4.8756e-05	0.00012505	0.00019132	0.000232	0.00023371	0.00018846	9.6364e-05
1.0837e-06	1.4902e-06	1.6884e-06	1.5733e-06	1.0793e-06	2.0613e-07	-9.6222e-07	-2.2527e-06	-3.4165e-06	-4.1634e-06	-4.2143e-06	-3.3668e-06	-1.5603e-06	1.0721e-06	4.1811e-06	7.2204e-06	9.5148e-06	1.0374e-05	9.2411e-06	5.8457e-06	3.3882e-07	-6.6353e-06	-1.3954e-05	-2.0143e-05	-2.3606e-05	-2.2939e-05	-1.7283e-05	-6.6391e-06	7.9324e-06	2.4283e-05	3.9386e-05	4.9777e-05	5.2194e-05	4.4318e-05	2.5478e-05	-2.8418e-06	-3.6835e-05	-7.0673e-05	-9.7297e-05	-0.00010964	-0.00010211	-7.2085e-05	-2.1063e-05	4.4784e-05	0.00011495	0.00017592	0.00021336	0.00021497	0.00017338	8.8711e-05
9.9555e-07	1.3693e-06	1.5517e-06	1.4462e-06	9.9257e-07	1.9046e-07	-8.831e-07	-2.0691e-06	-3.139e-06	-3.8258e-06	-3.8734e-06	-3.0954e-06	-1.4361e-06	9.8253e-07	3.8396e-06	6.6331e-06	8.7426e-06	9.5341e-06	8.4947e-06	5.3763e-06	3.1714e-07	-6.0911e-06	-1.2818e-05	-1.8507e-05	-2.1692e-05	-2.1083e-05	-1.589e-05	-6.1123e-06	7.2759e-06	2.2301e-05	3.6183e-05	4.5737e-05	4.7966e-05	4.0738e-05	2.3433e-05	-2.5851e-06	-3.382e-05	-6.4918e-05	-8.9393e-05	-0.00010075	-9.3848e-05	-6.6273e-05	-1.9402e-05	4.1098e-05	0.00010558	0.00016162	0.00019604	0.00019755	0.00015937	8.1594e-05
9.1374e-07	1.2571e-06	1.4248e-06	1.3283e-06	9.1204e-07	1.7583e-07	-8.0975e-07	-1.8988e-06	-2.8814e-06	-3.5126e-06	-3.557e-06	-2.8434e-06	-1.3206e-06	8.996e-07	3.5227e-06	6.0881e-06	8.026e-06	8.7541e-06	7.8016e-06	4.9403e-06	2.9655e-07	-5.5866e-06	-1.1763e-05	-1.6988e-05	-1.9915e-05	-1.936e-05	-1.4596e-05	-5.6224e-06	6.6676e-06	2.0463e-05	3.321e-05	4.1987e-05	4.4041e-05	3.7413e-05	2.1533e-05	-2.3489e-06	-3.1024e-05	-5.9579e-05	-8.2057e-05	-9.2496e-05	-8.6177e-05	-6.0876e-05	-1.7857e-05	3.7681e-05	9.6882e-05	0.00014834	0.00017997	0.00018138	0.00014636	7.4982e-05
8.3789e-07	1.153e-06	1.3071e-06	1.2188e-06	8.3731e-07	1.6218e-07	-7.4182e-07	-1.7409e-06	-2.6426e-06	-3.2221e-06	-3.2635e-06	-2.6096e-06	-1.2133e-06	8.229e-07	3.2291e-06	5.5829e-06	7.3615e-06	8.0308e-06	7.1587e-06	4.5356e-06	2.7702e-07	-5.1192e-06	-1.0785e-05	-1.558e-05	-1.8268e-05	-1.7762e-05	-1.3396e-05	-5.1672e-06	6.1046e-06	1.8759e-05	3.0455e-05	3.8511e-05	4.0402e-05	3.4329e-05	1.9769e-05	-2.1319e-06	-2.8434e-05	-5.463e-05	-7.5257e-05	-8.4844e-05	-7.9062e-05	-5.5869e-05	-1.642e-05	3.4517e-05	8.8823e-05	0.00013604	0.00016507	0.00016639	0.00013429	6.8844e-05
7.6766e-07	1.0566e-06	1.1981e-06	1.1174e-06	7.6802e-07	1.4946e-07	-6.7897e-07	-1.5947e-06	-2.4214e-06	-2.953e-06	-2.9915e-06	-2.393e-06	-1.1138e-06	7.5204e-07	2.9574e-06	5.115e-06	6.746e-06	7.3608e-06	6.563e-06	4.1603e-06	2.5851e-07	-4.6866e-06	-9.8802e-06	-1.4276e-05	-1.6742e-05	-1.6282e-05	-1.2284e-05	-4.7448e-06	5.584e-06	1.7182e-05	2.7903e-05	3.5291e-05	3.703e-05	3.1471e-05	1.8135e-05	-1.9328e-06	-2.6037e-05	-5.0047e-05	-6.8958e-05	-7.7756e-05	-7.247e-05	-5.1229e-05	-1.5086e-05	3.159e-05	8.1361e-05	0.00012464	0.00015126	0.0001525	0.00012311	6.3154e-05
7.0268e-07	9.6742e-07	1.0971e-06	1.0235e-06	7.0384e-07	1.3763e-07	-6.2089e-07	-1.4595e-06	-2.2167e-06	-2.7039e-06	-2.7398e-06	-2.1923e-06	-1.0216e-06	6.8665e-07	2.706e-06	4.6821e-06	6.1765e-06	6.7406e-06	6.0115e-06	3.8128e-06	2.41e-07	-4.2868e-06	-9.0429e-06	-1.307e-05	-1.533e-05	-1.4911e-05	-1.1253e-05	-4.3531e-06	5.1031e-06	1.5723e-05	2.5542e-05	3.2311e-05	3.3909e-05	2.8826e-05	1.662e-05	-1.7503e-06	-2.382e-05	-4.5807e-05	-6.313e-05	-7.1196e-05	-6.6369e-05	-4.6932e-05	-1.3849e-05	2.8885e-05	7.4458e-05	0.0001141	0.00013849	0.00013964	0.00011276	5.7883e-05
6.4263e-07	8.8496e-07	1.0038e-06	9.3673e-07	6.4446e-07	1.2662e-07	-5.6726e-07	-1.3346e-06	-2.0276e-06	-2.4737e-06	-2.507e-06	-2.0067e-06	-9.3614e-07	6.2635e-07	2.4738e-06	4.2821e-06	5.65e-06	6.1672e-06	5.5015e-06	3.4912e-06	2.2445e-07	-3.9175e-06	-8.2691e-06	-1.1954e-05	-1.4024e-05	-1.3644e-05	-1.0301e-05	-3.9903e-06	4.6594e-06	1.4375e-05	2.336e-05	2.9557e-05	3.1024e-05	2.638e-05	1.5219e-05	-1.5832e-06	-2.1772e-05	-4.189e-05	-5.7743e-05	-6.5132e-05	-6.0727e-05	-4.2957e-05	-1.2702e-05	2.6388e-05	6.8081e-05	0.00010435	0.00012668	0.00012776	0.00010319	5.3005e-05
5.8718e-07	8.0881e-07	9.1764e-07	8.5651e-07	5.8957e-07	1.1639e-07	-5.1779e-07	-1.2192e-06	-1.8529e-06	-2.2611e-06	-2.292e-06	-1.8352e-06	-8.571e-07	5.7082e-07	2.2595e-06	3.9127e-06	5.1638e-06	5.6376e-06	5.0302e-06	3.1939e-06	2.0882e-07	-3.5768e-06	-7.5548e-06	-1.0925e-05	-1.2819e-05	-1.2474e-05	-9.4202e-06	-3.6545e-06	4.2503e-06	1.3131e-05	2.1346e-05	2.7013e-05	2.8359e-05	2.412e-05	1.3923e-05	-1.4304e-06	-1.9882e-05	-3.8272e-05	-5.2769e-05	-5.9531e-05	-5.5516e-05	-3.9285e-05	-1.1639e-05	2.4084e-05	6.2194e-05	9.5353e-05	0.00011578	0.00011678	9.4342e-05	4.8496e-05
5.3604e-07	7.3855e-07	8.381e-07	7.8247e-07	5.3888e-07	1.069e-07	-4.722e-07	-1.1128e-06	-1.6917e-06	-2.0649e-06	-2.0936e-06	-1.6769e-06	-7.8405e-07	5.1973e-07	2.0619e-06	3.572e-06	4.7152e-06	5.1488e-06	4.5953e-06	2.9194e-06	1.9409e-07	-3.2628e-06	-6.896e-06	-9.9745e-06	-1.1706e-05	-1.1393e-05	-8.6073e-06	-3.3441e-06	3.8736e-06	1.1984e-05	1.9487e-05	2.4666e-05	2.59e-05	2.2034e-05	1.2727e-05	-1.2908e-06	-1.814e-05	-3.4936e-05	-4.818e-05	-5.4364e-05	-5.0707e-05	-3.5895e-05	-1.0657e-05	2.1962e-05	5.6765e-05	8.7053e-05	0.00010572	0.00010665	8.618e-05	4.4331e-05
4.8891e-07	6.738e-07	7.6478e-07	7.142e-07	4.9211e-07	9.8093e-08	-4.3024e-07	-1.0148e-06	-1.5432e-06	-1.884e-06	-1.9106e-06	-1.5309e-06	-7.166e-07	4.7277e-07	1.8799e-06	3.2581e-06	4.3018e-06	4.6983e-06	4.1943e-06	2.6661e-06	1.8021e-07	-2.9736e-06	-6.289e-06	-9.099e-06	-1.0681e-05	-1.0397e-05	-7.8577e-06	-3.0573e-06	3.5271e-06	1.0927e-05	1.7775e-05	2.2503e-05	2.3633e-05	2.011e-05	1.1623e-05	-1.1636e-06	-1.6536e-05	-3.1863e-05	-4.3951e-05	-4.96e-05	-4.6273e-05	-3.2768e-05	-9.7485e-06	2.0008e-05	5.1763e-05	7.9405e-05	9.6449e-05	9.7314e-05	7.8654e-05	4.0488e-05
4.4553e-07	6.1417e-07	6.9725e-07	6.5131e-07	4.4901e-07	8.9937e-08	-3.9165e-07	-9.2463e-07	-1.4065e-06	-1.7175e-06	-1.7421e-06	-1.3963e-06	-6.5438e-07	4.2965e-07	1.7124e-06	2.969e-06	3.9211e-06	4.2834e-06	3.8248e-06	2.4327e-06	1.6716e-07	-2.7077e-06	-5.7303e-06	-8.2929e-06	-9.7363e-06	-9.4801e-06	-7.167e-06	-2.7927e-06	3.2086e-06	9.9546e-06	1.6199e-05	2.0512e-05	2.1545e-05	1.8338e-05	1.0606e-05	-1.0476e-06	-1.506e-05	-2.9033e-05	-4.0057e-05	-4.5214e-05	-4.219e-05	-2.9887e-05	-8.91e-06	1.8212e-05	4.716e-05	7.2363e-05	8.7912e-05	8.8716e-05	7.1722e-05	3.6946e-05
4.0564e-07	5.5932e-07	6.3512e-07	5.9343e-07	4.0932e-07	8.2389e-08	-3.562e-07	-8.417e-07	-1.2808e-06	-1.5642e-06	-1.587e-06	-1.2725e-06	-5.9704e-07	3.901e-07	1.5584e-06	2.7032e-06	3.5709e-06	3.9016e-06	3.4848e-06	2.2177e-06	1.549e-07	-2.4632e-06	-5.2166e-06	-7.5515e-06	-8.8675e-06	-8.636e-06	-6.5312e-06	-2.5488e-06	2.9162e-06	9.0604e-06	1.4749e-05	1.8679e-05	1.9625e-05	1.6708e-05	9.669e-06	-9.4205e-07	-1.3704e-05	-2.6432e-05	-3.6476e-05	-4.1179e-05	-3.8432e-05	-2.7235e-05	-8.1365e-06	1.6562e-05	4.2927e-05	6.5888e-05	8.0059e-05	8.0805e-05	6.5343e-05	3.3684e-05
3.6899e-07	5.0892e-07	5.7801e-07	5.4021e-07	3.7281e-07	7.5409e-08	-3.2366e-07	-7.6551e-07	-1.1652e-06	-1.4234e-06	-1.4445e-06	-1.1586e-06	-5.4425e-07	3.5386e-07	1.417e-06	2.459e-06	3.2491e-06	3.5507e-06	3.1722e-06	2.0199e-06	1.434e-07	-2.2389e-06	-4.7447e-06	-6.8702e-06	-8.0691e-06	-7.8602e-06	-5.9466e-06	-2.3242e-06	2.648e-06	8.2392e-06	1.3417e-05	1.6996e-05	1.7859e-05	1.5209e-05	8.8071e-06	-8.4614e-07	-1.2458e-05	-2.4041e-05	-3.3185e-05	-3.7471e-05	-3.4978e-05	-2.4797e-05	-7.4237e-06	1.5048e-05	3.904e-05	5.9938e-05	7.2843e-05	7.3534e-05	5.9478e-05	3.0683e-05
3.3535e-07	4.6265e-07	5.2557e-07	4.9133e-07	3.3926e-07	6.8961e-08	-2.9383e-07	-6.956e-07	-1.0591e-06	-1.2941e-06	-1.3136e-06	-1.054e-06	-4.9569e-07	3.2068e-07	1.2873e-06	2.2349e-06	2.9536e-06	3.2285e-06	2.8851e-06	1.8382e-06	1.3262e-07	-2.0331e-06	-4.3115e-06	-6.2448e-06	-7.3361e-06	-7.1476e-06	-5.4095e-06	-2.1175e-06	2.4022e-06	7.4857e-06	1.2194e-05	1.545e-05	1.6238e-05	1.3832e-05	8.015e-06	-7.5907e-07	-1.1315e-05	-2.1848e-05	-3.0165e-05	-3.4066e-05	-3.1807e-05	-2.2557e-05	-6.7675e-06	1.3659e-05	3.5472e-05	5.4477e-05	6.6218e-05	6.6858e-05	5.4092e-05	2.7925e-05
3.045e-07	4.202e-07	4.7746e-07	4.4648e-07	3.0845e-07	6.301e-08	-2.6651e-07	-6.315e-07	-9.6186e-07	-1.1755e-06	-1.1935e-06	-9.5793e-07	-4.5107e-07	2.9035e-07	1.1684e-06	2.0294e-06	2.6826e-06	2.9329e-06	2.6217e-06	1.6713e-06	1.2252e-07	-1.8446e-06	-3.9145e-06	-5.6713e-06	-6.6637e-06	-6.4939e-06	-4.9165e-06	-1.9275e-06	2.1773e-06	6.795e-06	1.1073e-05	1.4033e-05	1.4751e-05	1.2569e-05	7.2877e-06	-6.8013e-07	-1.0268e-05	-1.9837e-05	-2.7394e-05	-3.0943e-05	-2.8897e-05	-2.0501e-05	-6.1639e-06	1.2388e-05	3.2202e-05	4.9469e-05	6.0142e-05	6.0734e-05	4.915e-05	2.5392e-05
2.7624e-07	3.8132e-07	4.3337e-07	4.0536e-07	2.802e-07	5.7523e-08	-2.415e-07	-5.728e-07	-8.7274e-07	-1.0669e-06	-1.0834e-06	-8.6988e-07	-4.1011e-07	2.6263e-07	1.0595e-06	1.8411e-06	2.4344e-06	2.662e-06	2.3802e-06	1.5183e-06	1.1308e-07	-1.672e-06	-3.5508e-06	-5.1458e-06	-6.0475e-06	-5.8948e-06	-4.4646e-06	-1.753e-06	1.9716e-06	6.1624e-06	1.0046e-05	1.2734e-05	1.3389e-05	1.1411e-05	6.6206e-06	-6.0865e-07	-9.3096e-06	-1.7994e-05	-2.4856e-05	-2.8081e-05	-2.623e-05	-1.8616e-05	-5.6093e-06	1.1224e-05	2.9207e-05	4.4881e-05	5.4574e-05	5.5122e-05	4.462e-05	2.3069e-05
2.5039e-07	3.4572e-07	3.9301e-07	3.677e-07	2.5431e-07	5.2468e-08	-2.1865e-07	-5.1909e-07	-7.9116e-07	-9.6736e-07	-9.8258e-07	-7.8923e-07	-3.7254e-07	2.3734e-07	9.5995e-07	1.6688e-06	2.2071e-06	2.414e-06	2.159e-06	1.378e-06	1.0427e-07	-1.5142e-06	-3.218e-06	-4.6649e-06	-5.4834e-06	-5.3461e-06	-4.0506e-06	-1.593e-06	1.7837e-06	5.5838e-06	9.1058e-06	1.1545e-05	1.2141e-05	1.035e-05	6.0092e-06	-5.4401e-07	-8.4329e-06	-1.6309e-05	-2.2533e-05	-2.5462e-05	-2.3788e-05	-1.6889e-05	-5.1002e-06	1.0161e-05	2.6467e-05	4.0682e-05	4.9478e-05	4.9984e-05	4.0471e-05	2.094e-05
2.2675e-07	3.1317e-07	3.5608e-07	3.3325e-07	2.3061e-07	4.7817e-08	-1.9778e-07	-4.6999e-07	-7.1658e-07	-8.7636e-07	-8.9036e-07	-7.1542e-07	-3.3812e-07	2.1429e-07	8.6893e-07	1.5113e-06	1.9992e-06	2.1872e-06	1.9567e-06	1.2496e-06	9.6047e-08	-1.3701e-06	-2.9138e-06	-4.2251e-06	-4.9676e-06	-4.8443e-06	-3.6717e-06	-1.4462e-06	1.6123e-06	5.0549e-06	8.2464e-06	1.0458e-05	1.1e-05	9.3797e-06	5.4495e-06	-4.8562e-07	-7.6318e-06	-1.4768e-05	-2.0409e-05	-2.3066e-05	-2.1554e-05	-1.5309e-05	-4.6332e-06	9.1901e-06	2.3962e-05	3.6844e-05	4.4818e-05	4.5284e-05	3.6676e-05	1.899e-05
2.0515e-07	2.8342e-07	3.2234e-07	3.0175e-07	2.0893e-07	4.354e-08	-1.7873e-07	-4.2516e-07	-6.4844e-07	-7.9322e-07	-8.0608e-07	-6.4794e-07	-3.0661e-07	1.9329e-07	7.8584e-07	1.3674e-06	1.8094e-06	1.9799e-06	1.7717e-06	1.1322e-06	8.8384e-08	-1.2385e-06	-2.636e-06	-3.8234e-06	-4.4962e-06	-4.3856e-06	-3.3253e-06	-1.3119e-06	1.4559e-06	4.572e-06	7.4615e-06	9.4643e-06	9.9569e-06	8.4928e-06	4.9376e-06	-4.3295e-07	-6.9007e-06	-1.336e-05	-1.8469e-05	-2.0877e-05	-1.9513e-05	-1.3865e-05	-4.2054e-06	8.3044e-06	2.1675e-05	3.3337e-05	4.0561e-05	4.099e-05	3.3207e-05	1.7207e-05
1.8545e-07	2.5628e-07	2.9154e-07	2.7299e-07	1.8912e-07	3.9611e-08	-1.6138e-07	-3.8425e-07	-5.8626e-07	-7.1733e-07	-7.2913e-07	-5.8631e-07	-2.7779e-07	1.7419e-07	7.1006e-07	1.2361e-06	1.6361e-06	1.7906e-06	1.6028e-06	1.0249e-06	8.1253e-08	-1.1186e-06	-2.3825e-06	-3.4568e-06	-4.0659e-06	-3.9669e-06	-3.009e-06	-1.189e-06	1.3136e-06	4.1316e-06	6.7452e-06	8.5577e-06	9.005e-06	7.6829e-06	4.4698e-06	-3.855e-07	-6.2339e-06	-1.2076e-05	-1.6698e-05	-1.8879e-05	-1.7649e-05	-1.2546e-05	-3.8137e-06	7.4971e-06	1.9589e-05	3.0138e-05	3.6675e-05	3.707e-05	3.004e-05	1.5578e-05
1.6749e-07	2.3153e-07	2.6344e-07	2.4676e-07	1.7104e-07	3.6006e-08	-1.4557e-07	-3.4697e-07	-5.2957e-07	-6.4812e-07	-6.5894e-07	-5.3007e-07	-2.5146e-07	1.5682e-07	6.41e-07	1.1164e-06	1.478e-06	1.618e-06	1.4487e-06	9.2694e-07	7.4623e-08	-1.0094e-06	-2.1515e-06	-3.1225e-06	-3.6736e-06	-3.5849e-06	-2.7203e-06	-1.0767e-06	1.184e-06	3.7302e-06	6.0923e-06	7.7311e-06	8.1368e-06	6.9441e-06	4.0428e-06	-3.428e-07	-5.6265e-06	-1.0906e-05	-1.5083e-05	-1.7057e-05	-1.5949e-05	-1.1342e-05	-3.4555e-06	6.7622e-06	1.7687e-05	2.7221e-05	3.3132e-05	3.3495e-05	2.715e-05	1.409e-05
1.5113e-07	2.0898e-07	2.3784e-07	2.2284e-07	1.5456e-07	3.27e-08	-1.312e-07	-3.1303e-07	-4.7794e-07	-5.8507e-07	-5.9498e-07	-4.788e-07	-2.2743e-07	1.4106e-07	5.7814e-07	1.0074e-06	1.3341e-06	1.4608e-06	1.3083e-06	8.3761e-07	6.8466e-08	-9.0998e-07	-1.9411e-06	-2.8181e-06	-3.3161e-06	-3.2368e-06	-2.4572e-06	-9.7408e-07	1.0663e-06	3.3648e-06	5.4976e-06	6.9781e-06	7.3458e-06	6.2708e-06	3.6533e-06	-3.0443e-07	-5.0737e-06	-9.8399e-06	-1.3613e-05	-1.5397e-05	-1.44e-05	-1.0244e-05	-3.1282e-06	6.0938e-06	1.5956e-05	2.4564e-05	2.9904e-05	3.0238e-05	2.4517e-05	1.2734e-05
1.3625e-07	1.8846e-07	2.1454e-07	2.0107e-07	1.3954e-07	2.9673e-08	-1.1814e-07	-2.8216e-07	-4.3095e-07	-5.2768e-07	-5.3675e-07	-4.3211e-07	-2.0551e-07	1.2676e-07	5.2098e-07	9.0826e-07	1.2031e-06	1.3176e-06	1.1804e-06	7.5623e-07	6.2755e-08	-8.1964e-07	-1.7498e-06	-2.541e-06	-2.9908e-06	-2.92e-06	-2.2175e-06	-8.8052e-07	9.5934e-07	3.0324e-06	4.9565e-06	6.2928e-06	6.6257e-06	5.6578e-06	3.2985e-06	-2.6999e-07	-4.571e-06	-8.8702e-06	-1.2274e-05	-1.3886e-05	-1.299e-05	-9.2451e-06	-2.8295e-06	5.4864e-06	1.4381e-05	2.2147e-05	2.6967e-05	2.7273e-05	2.2119e-05	1.1497e-05
1.2273e-07	1.698e-07	1.9335e-07	1.8126e-07	1.2586e-07	2.6902e-08	-1.0628e-07	-2.541e-07	-3.8824e-07	-4.7549e-07	-4.8379e-07	-3.8962e-07	-1.8555e-07	1.138e-07	4.6904e-07	8.1812e-07	1.084e-06	1.1874e-06	1.0641e-06	6.8215e-07	5.7464e-08	-7.3759e-07	-1.5758e-06	-2.2892e-06	-2.695e-06	-2.6318e-06	-1.9995e-06	-7.9524e-07	8.6234e-07	2.7304e-06	4.4647e-06	5.6697e-06	5.971e-06	5.1002e-06	2.9755e-06	-2.3912e-07	-4.1145e-06	-7.989e-06	-1.1058e-05	-1.2512e-05	-1.1708e-05	-8.3359e-06	-2.5571e-06	4.9351e-06	1.295e-05	1.995e-05	2.4297e-05	2.4578e-05	1.9938e-05	1.0372e-05
1.1045e-07	1.5286e-07	1.7409e-07	1.6326e-07	1.1343e-07	2.4369e-08	-9.5521e-08	-2.2862e-07	-3.4944e-07	-4.2809e-07	-4.3567e-07	-3.5101e-07	-1.6737e-07	1.0207e-07	4.2191e-07	7.3627e-07	9.7578e-07	1.0692e-06	9.5842e-07	6.1479e-07	5.2567e-08	-6.6316e-07	-1.4179e-06	-2.0605e-06	-2.4263e-06	-2.3699e-06	-1.8012e-06	-7.176e-07	7.7443e-07	2.4563e-06	4.0181e-06	5.1038e-06	5.3761e-06	4.5934e-06	2.6818e-06	-2.115e-07	-3.7002e-06	-7.1889e-06	-9.9531e-06	-1.1264e-05	-1.0543e-05	-7.5094e-06	-2.3089e-06	4.4351e-06	1.1651e-05	1.7955e-05	2.1871e-05	2.2128e-05	1.7957e-05	9.3488e-06
9.9305e-08	1.3748e-07	1.5662e-07	1.4692e-07	1.0214e-07	2.2055e-08	-8.5776e-08	-2.0552e-07	-3.1425e-07	-3.8507e-07	-3.9199e-07	-3.1594e-07	-1.5085e-07	9.1468e-08	3.7916e-07	6.6202e-07	8.7761e-07	9.6183e-07	8.6245e-07	5.5359e-07	4.8041e-08	-5.957e-07	-1.2747e-06	-1.8529e-06	-2.1824e-06	-2.1323e-06	-1.6213e-06	-6.4697e-07	6.9485e-07	2.2077e-06	3.613e-06	4.5902e-06	4.8363e-06	4.1333e-06	2.4149e-06	-1.868e-07	-3.3246e-06	-6.4631e-06	-8.9506e-06	-1.0132e-05	-9.4849e-06	-6.7589e-06	-2.0829e-06	3.9822e-06	1.0473e-05	1.6145e-05	1.9671e-05	1.9906e-05	1.6158e-05	8.4189e-06
8.9208e-08	1.2354e-07	1.4077e-07	1.3209e-07	9.1885e-08	1.9944e-08	-7.6954e-08	-1.8458e-07	-2.8234e-07	-3.4606e-07	-3.5237e-07	-2.8412e-07	-1.3584e-07	8.1886e-08	3.4045e-07	5.9472e-07	7.8861e-07	8.6449e-07	7.7541e-07	4.9804e-07	4.386e-08	-5.3462e-07	-1.1449e-06	-1.6648e-06	-1.9613e-06	-1.9167e-06	-1.458e-06	-5.8279e-07	6.2287e-07	1.9825e-06	3.2458e-06	4.1247e-06	4.3467e-06	3.7161e-06	2.1727e-06	-1.6475e-07	-2.9845e-06	-5.8054e-06	-8.042e-06	-9.1052e-06	-8.5258e-06	-6.078e-06	-1.8775e-06	3.5722e-06	9.4058e-06	1.4504e-05	1.7675e-05	1.789e-05	1.4526e-05	7.5749e-06
8.0065e-08	1.1091e-07	1.2642e-07	1.1866e-07	8.259e-08	1.8019e-08	-6.8978e-08	-1.6563e-07	-2.5345e-07	-3.1073e-07	-3.1648e-07	-2.5528e-07	-1.2221e-07	7.3239e-08	3.0541e-07	5.3378e-07	7.08e-07	7.7632e-07	6.9653e-07	4.4767e-07	4.0005e-08	-4.7937e-07	-1.0275e-06	-1.4945e-06	-1.761e-06	-1.7214e-06	-1.31e-06	-5.2452e-07	5.5783e-07	1.7787e-06	2.9133e-06	3.7031e-06	3.9033e-06	3.3379e-06	1.953e-06	-1.451e-07	-2.6767e-06	-5.2099e-06	-7.2191e-06	-8.1753e-06	-7.6569e-06	-5.4608e-06	-1.6908e-06	3.2015e-06	8.4396e-06	1.3018e-05	1.5868e-05	1.6065e-05	1.3047e-05	6.8095e-06
7.1795e-08	9.9487e-08	1.1342e-07	1.065e-07	7.417e-08	1.6266e-08	-6.1771e-08	-1.4849e-07	-2.2731e-07	-2.7875e-07	-2.8399e-07	-2.2917e-07	-1.0986e-07	6.5444e-08	2.7373e-07	4.7866e-07	6.3507e-07	6.9651e-07	6.2512e-07	4.0205e-07	3.6452e-08	-4.2943e-07	-9.2119e-07	-1.3404e-06	-1.5798e-06	-1.5446e-06	-1.1759e-06	-4.7166e-07	4.9912e-07	1.5944e-06	2.6125e-06	3.3216e-06	3.5019e-06	2.9956e-06	1.754e-06	-1.276e-07	-2.3985e-06	-4.6714e-06	-6.4746e-06	-7.3338e-06	-6.8704e-06	-4.902e-06	-1.5214e-06	2.8667e-06	7.5658e-06	1.1675e-05	1.4233e-05	1.4412e-05	1.1709e-05	6.116e-06
6.4322e-08	8.9159e-08	1.0168e-07	9.5495e-08	6.6549e-08	1.4671e-08	-5.5267e-08	-1.3301e-07	-2.0369e-07	-2.4985e-07	-2.5461e-07	-2.0554e-07	-9.8666e-08	5.8422e-08	2.4511e-07	4.2885e-07	5.6914e-07	6.2436e-07	5.6053e-07	3.6075e-07	3.3183e-08	-3.8435e-07	-8.2518e-07	-1.2011e-06	-1.4159e-06	-1.3848e-06	-1.0547e-06	-4.2375e-07	4.4617e-07	1.4279e-06	2.3407e-06	2.9767e-06	3.1391e-06	2.686e-06	1.5739e-06	-1.1205e-07	-2.1473e-06	-4.1847e-06	-5.8018e-06	-6.573e-06	-6.1592e-06	-4.3965e-06	-1.3677e-06	2.5646e-06	6.7764e-06	1.046e-05	1.2756e-05	1.2919e-05	1.0498e-05	5.4884e-06
5.7575e-08	7.9833e-08	9.1065e-08	8.5555e-08	5.9659e-08	1.322e-08	-4.9403e-08	-1.1903e-07	-1.8236e-07	-2.2374e-07	-2.2806e-07	-1.8419e-07	-8.8537e-08	5.2105e-08	2.1929e-07	3.8388e-07	5.096e-07	5.5918e-07	5.0217e-07	3.2341e-07	3.0177e-08	-3.4369e-07	-7.3852e-07	-1.0753e-06	-1.2679e-06	-1.2404e-06	-9.451e-07	-3.8038e-07	3.9848e-07	1.2776e-06	2.0953e-06	2.6653e-06	2.8113e-06	2.4063e-06	1.4111e-06	-9.8237e-08	-1.9206e-06	-3.7454e-06	-5.1942e-06	-5.8859e-06	-5.5167e-06	-3.9396e-06	-1.2285e-06	2.2922e-06	6.064e-06	9.3637e-06	1.1421e-05	1.1569e-05	9.4048e-06	4.9208e-06
5.149e-08	7.1418e-08	8.1488e-08	7.6582e-08	5.3435e-08	1.1903e-08	-4.4121e-08	-1.0643e-07	-1.6311e-07	-2.0018e-07	-2.041e-07	-1.6491e-07	-7.9378e-08	4.6427e-08	1.9601e-07	3.4331e-07	4.5589e-07	5.0036e-07	4.4949e-07	2.8968e-07	2.7417e-08	-3.0706e-07	-6.6036e-07	-9.6181e-07	-1.1344e-06	-1.11e-06	-8.4616e-07	-3.4116e-07	3.5555e-07	1.1421e-06	1.8739e-06	2.3843e-06	2.5155e-06	2.1538e-06	1.264e-06	-8.5995e-08	-1.7163e-06	-3.3492e-06	-4.6461e-06	-5.266e-06	-4.9368e-06	-3.5271e-06	-1.1025e-06	2.0468e-06	5.4215e-06	8.3746e-06	1.0217e-05	1.0352e-05	8.4176e-06	4.408e-06
4.6006e-08	6.3834e-08	7.2854e-08	6.8489e-08	4.7819e-08	1.0708e-08	-3.9368e-08	-9.5074e-08	-1.4577e-07	-1.7895e-07	-1.825e-07	-1.4752e-07	-7.1104e-08	4.1328e-08	1.7505e-07	3.0676e-07	4.0747e-07	4.4733e-07	4.0198e-07	2.5924e-07	2.4884e-08	-2.7408e-07	-5.8995e-07	-8.5954e-07	-1.0141e-06	-9.9253e-07	-7.569e-07	-3.057e-07	3.1696e-07	1.0201e-06	1.6744e-06	2.1311e-06	2.2488e-06	1.9261e-06	1.1312e-06	-7.5158e-08	-1.5324e-06	-2.9923e-06	-4.1521e-06	-4.7071e-06	-4.414e-06	-3.155e-06	-9.8862e-07	1.8261e-06	4.8428e-06	7.4833e-06	9.1315e-06	9.254e-06	7.5273e-06	3.9452e-06
4.107e-08	5.7004e-08	6.5076e-08	6.1197e-08	4.2755e-08	9.624e-09	-3.5095e-08	-8.4854e-08	-1.3015e-07	-1.5982e-07	-1.6304e-07	-1.3184e-07	-6.3637e-08	3.6754e-08	1.5618e-07	2.7385e-07	3.6387e-07	3.9957e-07	3.5917e-07	2.3179e-07	2.2564e-08	-2.4442e-07	-5.2657e-07	-7.6746e-07	-9.0565e-07	-8.8666e-07	-6.7646e-07	-2.737e-07	2.8229e-07	9.103e-07	1.4949e-06	1.903e-06	2.0087e-06	1.7209e-06	1.0115e-06	-6.558e-08	-1.3669e-06	-2.6709e-06	-3.7073e-06	-4.2038e-06	-3.9431e-06	-2.8196e-06	-8.8569e-07	1.6276e-06	4.3219e-06	6.6809e-06	8.1542e-06	8.2654e-06	6.7253e-06	3.5279e-06
3.6631e-08	5.0859e-08	5.8077e-08	5.4633e-08	3.8193e-08	8.6425e-09	-3.1257e-08	-7.5665e-08	-1.1611e-07	-1.4261e-07	-1.4552e-07	-1.1773e-07	-5.6904e-08	3.2656e-08	1.3923e-07	2.4426e-07	3.2464e-07	3.5658e-07	3.2064e-07	2.0707e-07	2.044e-08	-2.1777e-07	-4.6957e-07	-6.8464e-07	-8.0811e-07	-7.9138e-07	-6.0404e-07	-2.4483e-07	2.5118e-07	8.1158e-07	1.3333e-06	1.6979e-06	1.7925e-06	1.5362e-06	9.0363e-07	-5.7126e-08	-1.2182e-06	-2.382e-06	-3.3072e-06	-3.751e-06	-3.5192e-06	-2.5177e-06	-7.9279e-07	1.4494e-06	3.8537e-06	5.9592e-06	7.275e-06	7.3758e-06	6.0033e-06	3.1519e-06
3.2642e-08	4.5336e-08	5.1785e-08	4.873e-08	3.4089e-08	7.7543e-09	-2.7813e-08	-6.7411e-08	-1.0348e-07	-1.2714e-07	-1.2977e-07	-1.0503e-07	-5.0839e-08	2.8987e-08	1.24e-07	2.1767e-07	2.8939e-07	3.1794e-07	2.8599e-07	1.8482e-07	1.8498e-08	-1.9385e-07	-4.1838e-07	-6.1021e-07	-7.2044e-07	-7.0571e-07	-5.3889e-07	-2.1882e-07	2.233e-07	7.2291e-07	1.1882e-06	1.5135e-06	1.5982e-06	1.3702e-06	8.0657e-07	-4.9676e-08	-1.0847e-06	-2.1224e-06	-2.9477e-06	-3.344e-06	-3.1381e-06	-2.2461e-06	-7.0901e-07	1.2896e-06	3.433e-06	5.3107e-06	6.4848e-06	6.5761e-06	5.3541e-06	2.8135e-06
2.9061e-08	4.0377e-08	4.6133e-08	4.3426e-08	3.0398e-08	6.9513e-09	-2.4726e-08	-6.0003e-08	-9.2149e-08	-1.1325e-07	-1.1563e-07	-9.3623e-08	-4.5381e-08	2.5706e-08	1.1034e-07	1.938e-07	2.5773e-07	2.8323e-07	2.5485e-07	1.6482e-07	1.6725e-08	-1.724e-07	-3.7242e-07	-5.4338e-07	-6.4171e-07	-6.2876e-07	-4.8034e-07	-1.9539e-07	1.9832e-07	6.4336e-07	1.0579e-06	1.3479e-06	1.4237e-06	1.221e-06	7.1931e-07	-4.3121e-08	-9.65e-07	-1.8894e-06	-2.6249e-06	-2.9785e-06	-2.7958e-06	-2.002e-06	-6.3354e-07	1.1463e-06	3.0555e-06	4.7285e-06	5.7753e-06	5.8579e-06	4.7709e-06	2.5093e-06
2.585e-08	3.5929e-08	4.1062e-08	3.8665e-08	2.7083e-08	6.226e-09	-2.1962e-08	-5.3361e-08	-8.1984e-08	-1.0078e-07	-1.0293e-07	-8.3379e-08	-4.0473e-08	2.2774e-08	9.8095e-08	1.7239e-07	2.2933e-07	2.5209e-07	2.269e-07	1.4685e-07	1.5106e-08	-1.5319e-07	-3.3122e-07	-4.8344e-07	-5.7107e-07	-5.597e-07	-4.2778e-07	-1.7433e-07	1.7598e-07	5.7204e-07	9.4111e-07	1.1993e-06	1.2671e-06	1.087e-06	6.4092e-07	-3.7363e-08	-8.5769e-07	-1.6805e-06	-2.3353e-06	-2.6505e-06	-2.4887e-06	-1.7829e-06	-5.6561e-07	1.018e-06	2.7171e-06	4.2064e-06	5.1388e-06	5.2135e-06	4.2474e-06	2.236e-06
2.2974e-08	3.1942e-08	3.6515e-08	3.4396e-08	2.4109e-08	5.5716e-09	-1.9489e-08	-4.7412e-08	-7.2875e-08	-8.9612e-08	-9.1547e-08	-7.419e-08	-3.6065e-08	2.0157e-08	8.7131e-08	1.5321e-07	2.0388e-07	2.2417e-07	2.0184e-07	1.3073e-07	1.3631e-08	-1.3599e-07	-2.9432e-07	-4.2973e-07	-5.0775e-07	-4.9778e-07	-3.8063e-07	-1.554e-07	1.5601e-07	5.0817e-07	8.3643e-07	1.0662e-06	1.1268e-06	9.6694e-07	5.7057e-07	-3.2312e-08	-7.6163e-07	-1.4933e-06	-2.0759e-06	-2.3566e-06	-2.2133e-06	-1.5864e-06	-5.0452e-07	9.0325e-07	2.414e-06	3.7386e-06	4.5684e-06	4.6358e-06	3.778e-06	1.9906e-06
2.0399e-08	2.8372e-08	3.2444e-08	3.0571e-08	2.1442e-08	4.9816e-09	-1.7279e-08	-4.2088e-08	-6.472e-08	-7.9607e-08	-8.135e-08	-6.5956e-08	-3.2108e-08	1.7825e-08	7.7322e-08	1.3604e-07	1.8109e-07	1.9917e-07	1.7939e-07	1.1627e-07	1.2288e-08	-1.2062e-07	-2.6129e-07	-3.8164e-07	-4.5105e-07	-4.4232e-07	-3.3838e-07	-1.384e-07	1.3817e-07	4.5102e-07	7.4273e-07	9.4705e-07	1.0011e-06	8.5936e-07	5.0749e-07	-2.789e-08	-6.7572e-07	-1.3258e-06	-1.8436e-06	-2.0934e-06	-1.9666e-06	-1.4102e-06	-4.4963e-07	8.0069e-07	2.1428e-06	3.3199e-06	4.0577e-06	4.1185e-06	3.3575e-06	1.7707e-06
1.8096e-08	2.5178e-08	2.88e-08	2.7147e-08	1.9053e-08	4.4502e-09	-1.5305e-08	-3.7329e-08	-5.7426e-08	-7.0656e-08	-7.2224e-08	-5.8584e-08	-2.8561e-08	1.5747e-08	6.8556e-08	1.2069e-07	1.6071e-07	1.768e-07	1.593e-07	1.0332e-07	1.1067e-08	-1.0688e-07	-2.3176e-07	-3.3864e-07	-4.0033e-07	-3.9269e-07	-3.0055e-07	-1.2315e-07	1.2226e-07	3.9995e-07	6.5893e-07	8.4044e-07	8.886e-07	7.6306e-07	4.5099e-07	-2.4024e-08	-5.9895e-07	-1.176e-06	-1.6359e-06	-1.858e-06	-1.7459e-06	-1.2526e-06	-4.0037e-07	7.0913e-07	1.9004e-06	2.9454e-06	3.6008e-06	3.6557e-06	2.9812e-06	1.5737e-06
1.6039e-08	2.2324e-08	2.5543e-08	2.4085e-08	1.6916e-08	3.972e-09	-1.3544e-08	-3.3078e-08	-5.0909e-08	-6.2656e-08	-6.4065e-08	-5.199e-08	-2.5383e-08	1.3898e-08	6.0729e-08	1.0698e-07	1.4249e-07	1.568e-07	1.4133e-07	9.1732e-08	9.9575e-09	-9.4624e-08	-2.0538e-07	-3.0021e-07	-3.5499e-07	-3.4832e-07	-2.6671e-07	-1.0949e-07	1.0809e-07	3.5433e-07	5.8407e-07	7.4516e-07	7.8807e-07	6.7696e-07	4.0043e-07	-2.0651e-08	-5.3043e-07	-1.0422e-06	-1.4502e-06	-1.6475e-06	-1.5486e-06	-1.1115e-06	-3.562e-07	6.2746e-07	1.6838e-06	2.6108e-06	3.1926e-06	3.242e-06	2.6447e-06	1.3973e-06
1.4204e-08	1.9776e-08	2.2634e-08	2.135e-08	1.5005e-08	3.5421e-09	-1.1975e-08	-2.9285e-08	-4.5091e-08	-5.5512e-08	-5.6778e-08	-4.6097e-08	-2.2539e-08	1.2254e-08	5.3747e-08	9.4735e-08	1.2623e-07	1.3894e-07	1.2527e-07	8.1373e-08	8.9506e-09	-8.3697e-08	-1.8184e-07	-2.659e-07	-3.1451e-07	-3.0869e-07	-2.3648e-07	-9.7262e-08	9.5465e-08	3.1364e-07	5.1724e-07	6.6009e-07	6.9828e-07	6.0004e-07	3.5522e-07	-1.7712e-08	-4.6932e-07	-9.2284e-07	-1.2845e-06	-1.4596e-06	-1.3723e-06	-9.8549e-07	-3.1662e-07	5.5469e-07	1.4906e-06	2.3121e-06	2.8281e-06	2.8725e-06	2.3441e-06	1.2396e-06
1.2566e-08	1.7503e-08	2.0039e-08	1.8908e-08	1.3298e-08	3.156e-09	-1.0578e-08	-2.5903e-08	-3.9902e-08	-4.9139e-08	-5.0275e-08	-4.0836e-08	-1.9997e-08	1.0794e-08	4.7524e-08	8.3819e-08	1.1172e-07	1.2301e-07	1.1094e-07	7.2119e-08	8.0376e-09	-7.3965e-08	-1.6085e-07	-2.353e-07	-2.784e-07	-2.7332e-07	-2.0949e-07	-8.6322e-08	8.4239e-08	2.7737e-07	4.5766e-07	5.8422e-07	6.1817e-07	5.3139e-07	3.1484e-07	-1.5156e-08	-4.1488e-07	-8.1639e-07	-1.1367e-06	-1.292e-06	-1.215e-06	-8.7298e-07	-2.812e-07	4.8991e-07	1.3184e-06	2.0458e-06	2.503e-06	2.5429e-06	2.0758e-06	1.0988e-06
1.1108e-08	1.5478e-08	1.7725e-08	1.6731e-08	1.1775e-08	2.8095e-09	-9.3358e-09	-2.2892e-08	-3.5279e-08	-4.3459e-08	-4.4477e-08	-3.6143e-08	-1.7725e-08	9.4994e-09	4.1985e-08	7.4094e-08	9.8789e-08	1.088e-07	9.8166e-08	6.3862e-08	7.2109e-09	-6.5305e-08	-1.4216e-07	-2.0804e-07	-2.4621e-07	-2.4179e-07	-1.8541e-07	-7.6545e-08	7.4263e-08	2.4507e-07	4.0457e-07	5.166e-07	5.4677e-07	4.7017e-07	2.7881e-07	-1.2938e-08	-3.6641e-07	-7.2157e-07	-1.005e-06	-1.1426e-06	-1.0748e-06	-7.7263e-07	-2.4952e-07	4.323e-07	1.165e-06	1.8086e-06	2.2133e-06	2.2491e-06	1.8366e-06	9.7309e-07
9.8103e-09	1.3675e-08	1.5665e-08	1.4792e-08	1.0417e-08	2.4989e-09	-8.2317e-09	-2.0212e-08	-3.1164e-08	-3.8401e-08	-3.9312e-08	-3.1962e-08	-1.5698e-08	8.3518e-09	3.7057e-08	6.5439e-08	8.7278e-08	9.6151e-08	8.6784e-08	5.65e-08	6.4629e-09	-5.7606e-08	-1.2553e-07	-1.8377e-07	-2.1755e-07	-2.1371e-07	-1.6396e-07	-6.7817e-08	6.5408e-08	2.1634e-07	3.5732e-07	4.564e-07	4.8319e-07	4.1564e-07	2.4668e-07	-1.1017e-08	-3.2332e-07	-6.3719e-07	-8.8777e-07	-1.0095e-06	-9.4996e-07	-6.8321e-07	-2.2122e-07	3.8112e-07	1.0286e-06	1.5974e-06	1.9553e-06	1.9875e-06	1.6235e-06	8.6101e-07
8.6563e-09	1.2071e-08	1.3832e-08	1.3065e-08	9.208e-09	2.2206e-09	-7.2515e-09	-1.783e-08	-2.7504e-08	-3.3902e-08	-3.4717e-08	-2.8239e-08	-1.3891e-08	7.3358e-09	3.2679e-08	5.7744e-08	7.704e-08	8.4896e-08	7.6653e-08	4.9943e-08	5.787e-09	-5.0769e-08	-1.1074e-07	-1.6219e-07	-1.9206e-07	-1.8872e-07	-1.4486e-07	-6.0031e-08	5.7556e-08	1.9081e-07	3.1531e-07	4.0286e-07	4.2661e-07	3.6711e-07	2.1806e-07	-9.3562e-09	-2.8504e-07	-5.6217e-07	-7.8352e-07	-8.9122e-07	-8.3885e-07	-6.0361e-07	-1.9595e-07	3.3568e-07	9.0729e-07	1.4096e-06	1.7259e-06	1.7547e-06	1.4339e-06	7.6117e-07
7.6312e-09	1.0645e-08	1.2202e-08	1.153e-08	8.1319e-09	1.9717e-09	-6.3822e-09	-1.5715e-08	-2.4252e-08	-2.9903e-08	-3.0631e-08	-2.4928e-08	-1.228e-08	6.4372e-09	2.8791e-08	5.0907e-08	6.7942e-08	7.4892e-08	6.7645e-08	4.4108e-08	5.1768e-09	-4.4702e-08	-9.7612e-08	-1.4302e-07	-1.694e-07	-1.6651e-07	-1.2787e-07	-5.3093e-08	5.0598e-08	1.6813e-07	2.7799e-07	3.5528e-07	3.7633e-07	3.2395e-07	1.9259e-07	-7.9231e-09	-2.5106e-07	-4.9554e-07	-6.9089e-07	-7.8606e-07	-7.4008e-07	-5.3281e-07	-1.7342e-07	2.954e-07	7.9958e-07	1.2428e-06	1.5221e-06	1.5478e-06	1.2653e-06	6.7231e-07
6.7215e-09	9.3799e-09	1.0755e-08	1.0167e-08	7.1752e-09	1.7491e-09	-5.612e-09	-1.3838e-08	-2.1366e-08	-2.6352e-08	-2.7003e-08	-2.1985e-08	-1.0847e-08	5.6432e-09	2.5343e-08	4.484e-08	5.9866e-08	6.6008e-08	5.9643e-08	3.892e-08	4.6264e-09	-3.9325e-08	-8.596e-08	-1.26e-07	-1.4928e-07	-1.4678e-07	-1.1277e-07	-4.6915e-08	4.4441e-08	1.4802e-07	2.4486e-07	3.1304e-07	3.3168e-07	2.8562e-07	1.6995e-07	-6.6893e-09	-2.2093e-07	-4.3642e-07	-6.0867e-07	-6.9269e-07	-6.5236e-07	-4.6989e-07	-1.5335e-07	2.597e-07	7.0403e-07	1.0947e-06	1.3411e-06	1.3641e-06	1.1155e-06	5.9331e-07
5.9149e-09	8.2575e-09	9.4711e-09	8.9563e-09	6.3255e-09	1.5502e-09	-4.9302e-09	-1.2174e-08	-1.8806e-08	-2.3202e-08	-2.3783e-08	-1.9373e-08	-9.5732e-09	4.9424e-09	2.2288e-08	3.9461e-08	5.2702e-08	5.8127e-08	5.254e-08	3.4312e-08	4.1306e-09	-3.4563e-08	-7.5631e-08	-1.109e-07	-1.3144e-07	-1.2927e-07	-9.937e-08	-4.142e-08	3.8996e-08	1.302e-07	2.155e-07	2.7558e-07	2.9206e-07	2.516e-07	1.4984e-07	-5.6295e-09	-1.9424e-07	-3.8401e-07	-5.3575e-07	-6.0986e-07	-5.7453e-07	-4.1404e-07	-1.3548e-07	2.2811e-07	6.1933e-07	9.6346e-07	1.1806e-06	1.2012e-06	9.8259e-07	5.2312e-07
5.2005e-09	7.263e-09	8.333e-09	7.883e-09	5.5716e-09	1.3728e-09	-4.3272e-09	-1.0701e-08	-1.6538e-08	-2.0411e-08	-2.0928e-08	-1.7056e-08	-8.4413e-09	4.3244e-09	1.9584e-08	3.4696e-08	4.6354e-08	5.114e-08	4.6243e-08	3.0223e-08	3.6844e-09	-3.035e-08	-6.6484e-08	-9.7529e-08	-1.1562e-07	-1.1375e-07	-8.7484e-08	-3.6537e-08	3.4186e-08	1.1442e-07	1.8948e-07	2.4238e-07	2.5695e-07	2.2143e-07	1.3199e-07	-4.7211e-09	-1.7062e-07	-3.3758e-07	-4.7115e-07	-5.3646e-07	-5.0553e-07	-3.6451e-07	-1.1959e-07	2.0018e-07	5.4434e-07	8.4716e-07	1.0383e-06	1.0567e-06	8.6474e-07	4.6084e-07
4.5682e-09	6.3825e-09	7.3251e-09	6.9322e-09	4.9031e-09	1.2146e-09	-3.7946e-09	-9.3973e-09	-1.4531e-08	-1.7939e-08	-1.84e-08	-1.5003e-08	-7.4367e-09	3.78e-09	1.7192e-08	3.0479e-08	4.0734e-08	4.4954e-08	4.0664e-08	2.6598e-08	3.2833e-09	-2.6626e-08	-5.839e-08	-8.5691e-08	-1.0162e-07	-1e-07	-7.6951e-08	-3.2201e-08	2.9942e-08	1.0046e-07	1.6645e-07	2.13e-07	2.2586e-07	1.9471e-07	1.1616e-07	-3.9445e-09	-1.4974e-07	-2.9651e-07	-4.1396e-07	-4.7148e-07	-4.4442e-07	-3.2062e-07	-1.0547e-07	1.7551e-07	4.78e-07	7.4423e-07	9.1244e-07	9.2882e-07	7.6035e-07	4.0561e-07
4.0093e-09	5.6038e-09	6.4335e-09	6.0907e-09	4.3111e-09	1.0737e-09	-3.3244e-09	-8.2452e-09	-1.2756e-08	-1.5753e-08	-1.6163e-08	-1.3185e-08	-6.546e-09	3.3009e-09	1.5079e-08	2.675e-08	3.5764e-08	3.9481e-08	3.5726e-08	2.3387e-08	2.923e-09	-2.3338e-08	-5.1236e-08	-7.5223e-08	-8.923e-08	-8.7841e-08	-6.7627e-08	-2.8355e-08	2.62e-08	8.8126e-08	1.461e-07	1.87e-07	1.9836e-07	1.7106e-07	1.0214e-07	-3.2822e-09	-1.3129e-07	-2.6019e-07	-3.6339e-07	-4.1399e-07	-3.9035e-07	-2.8176e-07	-9.294e-08	1.5374e-07	4.1936e-07	6.5323e-07	8.0108e-07	8.1567e-07	6.6797e-07	3.5669e-07
3.5155e-09	4.9157e-09	5.6453e-09	5.3466e-09	3.7872e-09	9.4835e-10	-2.9098e-09	-7.2279e-09	-1.1187e-08	-1.3821e-08	-1.4185e-08	-1.1577e-08	-5.7569e-09	2.8798e-09	1.3213e-08	2.3457e-08	3.1372e-08	3.4643e-08	3.136e-08	2.0546e-08	2.5998e-09	-2.0438e-08	-4.4918e-08	-6.5975e-08	-7.8283e-08	-7.7089e-08	-5.938e-08	-2.4947e-08	2.2904e-08	7.7235e-08	1.2811e-07	1.6404e-07	1.7404e-07	1.5015e-07	8.9738e-08	-2.719e-09	-1.1502e-07	-2.2812e-07	-3.1872e-07	-3.632e-07	-3.4256e-07	-2.4739e-07	-8.1825e-08	1.3454e-07	3.6759e-07	5.7284e-07	7.0269e-07	7.1567e-07	5.863e-07	3.1339e-07
3.0798e-09	4.3082e-09	4.9493e-09	4.6892e-09	3.324e-09	8.3688e-10	-2.5446e-09	-6.3303e-09	-9.803e-09	-1.2114e-08	-1.2438e-08	-1.0157e-08	-5.0585e-09	2.5099e-09	1.1568e-08	2.055e-08	2.7495e-08	3.0371e-08	2.7504e-08	1.8034e-08	2.3101e-09	-1.7881e-08	-3.9343e-08	-5.7812e-08	-6.8618e-08	-6.7593e-08	-5.2092e-08	-2.1929e-08	2.0005e-08	6.763e-08	1.1224e-07	1.4376e-07	1.5258e-07	1.3168e-07	7.877e-08	-2.2412e-09	-1.0066e-07	-1.9983e-07	-2.7929e-07	-3.1835e-07	-3.0035e-07	-2.1703e-07	-7.1976e-08	1.1764e-07	3.2191e-07	5.0189e-07	6.1583e-07	6.2737e-07	5.1415e-07	2.751e-07
2.6957e-09	3.7725e-09	4.3353e-09	4.109e-09	2.9149e-09	7.3786e-10	-2.2232e-09	-5.5393e-09	-8.5824e-09	-1.061e-08	-1.0897e-08	-8.9026e-09	-4.4409e-09	2.1854e-09	1.0119e-08	1.7988e-08	2.4075e-08	2.6602e-08	2.41e-08	1.5815e-08	2.0507e-09	-1.563e-08	-3.443e-08	-5.0614e-08	-6.0093e-08	-5.9214e-08	-4.5659e-08	-1.9259e-08	1.7455e-08	5.9166e-08	9.825e-08	1.2588e-07	1.3364e-07	1.1538e-07	6.9082e-08	-1.8373e-09	-8.8024e-08	-1.7488e-07	-2.4451e-07	-2.7879e-07	-2.6311e-07	-1.9022e-07	-6.3258e-08	1.0276e-07	2.8166e-07	4.3933e-07	5.3922e-07	5.4948e-07	4.5048e-07	2.4128e-07
[truncated: 251 more columns]
