# Supplementary material for: Control of quantum electrodynamical processes by shaping electron wavepackets
Source: Nat Commun. 2021 Mar 17;12:1700. doi: 10.1038/s41467-021-21367-1 (PMC7969958; doi:10.1038/s41467-021-21367-1)
Supplement: Supplementary file 3 — Source Data [file 41467_2021_21367_MOESM3_ESM.zip › FigM2/M2m.csv]

6.7753e-05	9.219e-05	0.00010354	9.5441e-05	6.4038e-05	9.5296e-06	-6.2695e-05	-0.00014179	-0.00021234	-0.0002565	-0.0002573	-0.00020261	-8.9201e-05	7.4205e-05	0.0002656	0.000451	0.00058876	0.0006367	0.00056113	0.00034646	3.1682e-06	-0.00042787	-0.00087659	-0.0012517	-0.0014553	-0.0014019	-0.0010407	-0.00037412	0.00052986	0.0015366	0.0024582	0.0030812	0.0032063	0.002694	0.0015077	-0.00025569	-0.0023565	-0.0044319	-0.0060456	-0.006764	-0.006248	-0.0043439	-0.0011548	0.0029286	0.0072503	0.010972	0.013212	0.013219	0.010553	0.0052385
6.6349e-05	9.028e-05	0.00010139	9.3464e-05	6.2712e-05	9.3322e-06	-6.1396e-05	-0.00013885	-0.00020794	-0.00025119	-0.00025197	-0.00019842	-8.7353e-05	7.2667e-05	0.00026009	0.00044165	0.00057657	0.00062351	0.00054951	0.00033928	3.1026e-06	-0.000419	-0.00085843	-0.0012258	-0.0014251	-0.0013729	-0.0010192	-0.00036637	0.00051888	0.0015048	0.0024072	0.0030173	0.0031399	0.0026382	0.0014765	-0.00025039	-0.0023077	-0.0043401	-0.0059204	-0.0066239	-0.0061185	-0.0042539	-0.0011309	0.002868	0.0071001	0.010745	0.012939	0.012945	0.010334	0.00513
6.4975e-05	8.841e-05	9.9292e-05	9.1528e-05	6.1413e-05	9.1389e-06	-6.0125e-05	-0.00013598	-0.00020364	-0.00024599	-0.00024675	-0.00019431	-8.5544e-05	7.1162e-05	0.00025471	0.0004325	0.00056462	0.00061059	0.00053813	0.00033226	3.0383e-06	-0.00041032	-0.00084065	-0.0012004	-0.0013956	-0.0013445	-0.00099807	-0.00035878	0.00050814	0.0014736	0.0023574	0.0029548	0.0030748	0.0025836	0.0014459	-0.0002452	-0.0022599	-0.0042502	-0.0057978	-0.0064867	-0.0059918	-0.0041658	-0.0011074	0.0028086	0.0069531	0.010522	0.012671	0.012677	0.01012	0.0050238
6.3629e-05	8.6579e-05	9.7235e-05	8.9633e-05	6.0141e-05	8.9496e-06	-5.888e-05	-0.00013316	-0.00019942	-0.00024089	-0.00024164	-0.00019028	-8.3772e-05	6.9689e-05	0.00024943	0.00042355	0.00055293	0.00059795	0.00052698	0.00032538	2.9754e-06	-0.00040183	-0.00082324	-0.0011756	-0.0013667	-0.0013166	-0.0009774	-0.00035135	0.00049761	0.0014431	0.0023086	0.0028936	0.0030111	0.0025301	0.0014159	-0.00024012	-0.0022131	-0.0041622	-0.0056777	-0.0063524	-0.0058677	-0.0040796	-0.0010845	0.0027504	0.0068091	0.010304	0.012408	0.012415	0.0099107	0.0049197
6.2312e-05	8.4786e-05	9.5222e-05	8.7777e-05	5.8896e-05	8.7643e-06	-5.766e-05	-0.00013041	-0.00019529	-0.0002359	-0.00023664	-0.00018634	-8.2038e-05	6.8246e-05	0.00024427	0.00041478	0.00054148	0.00058557	0.00051607	0.00031864	2.9138e-06	-0.0003935	-0.0008062	-0.0011512	-0.0013384	-0.0012893	-0.00095716	-0.00034408	0.00048731	0.0014132	0.0022608	0.0028337	0.0029488	0.0024777	0.0013866	-0.00023515	-0.0021673	-0.004076	-0.0055601	-0.0062208	-0.0057462	-0.0039951	-0.001062	0.0026934	0.0066681	0.010091	0.012151	0.012157	0.0097055	0.0048178
6.1022e-05	8.3031e-05	9.3251e-05	8.596e-05	5.7676e-05	8.5829e-06	-5.6467e-05	-0.00012771	-0.00019125	-0.00023102	-0.00023174	-0.00018249	-8.0339e-05	6.6833e-05	0.00023921	0.00040619	0.00053027	0.00057345	0.00050539	0.00031204	2.8534e-06	-0.00038536	-0.00078951	-0.0011274	-0.0013107	-0.0012627	-0.00093735	-0.00033695	0.00047722	0.0013839	0.002214	0.0027751	0.0028878	0.0024264	0.0013579	-0.00023028	-0.0021224	-0.0039916	-0.005445	-0.006092	-0.0056273	-0.0039124	-0.0010401	0.0026377	0.00653	0.0098822	0.0119	0.011906	0.0095046	0.0047181
5.9759e-05	8.1312e-05	9.1321e-05	8.4181e-05	5.6482e-05	8.4052e-06	-5.5298e-05	-0.00012506	-0.00018729	-0.00022624	-0.00022694	-0.00017871	-7.8676e-05	6.5449e-05	0.00023426	0.00039778	0.0005193	0.00056158	0.00049493	0.00030558	2.7944e-06	-0.00037738	-0.00077317	-0.001104	-0.0012836	-0.0012365	-0.00091795	-0.00032998	0.00046734	0.0013553	0.0021681	0.0027176	0.002828	0.0023762	0.0013298	-0.00022552	-0.0020785	-0.003909	-0.0053323	-0.005966	-0.0055108	-0.0038314	-0.0010185	0.0025831	0.0063949	0.0096777	0.011653	0.011659	0.0093078	0.0046205
5.8522e-05	7.963e-05	8.9431e-05	8.2438e-05	5.5314e-05	8.2313e-06	-5.4154e-05	-0.00012247	-0.00018341	-0.00022156	-0.00022224	-0.00017501	-7.7048e-05	6.4095e-05	0.00022941	0.00038955	0.00050855	0.00054996	0.00048468	0.00029926	2.7366e-06	-0.00036957	-0.00075717	-0.0010812	-0.001257	-0.0012109	-0.00089895	-0.00032315	0.00045767	0.0013272	0.0021233	0.0026614	0.0027695	0.002327	0.0013023	-0.00022085	-0.0020355	-0.0038281	-0.005222	-0.0058425	-0.0053968	-0.0037521	-0.00099745	0.0025296	0.0062625	0.0094774	0.011412	0.011418	0.0091152	0.0045248
5.7311e-05	7.7982e-05	8.758e-05	8.0733e-05	5.4169e-05	8.061e-06	-5.3033e-05	-0.00011994	-0.00017962	-0.00021697	-0.00021765	-0.00017139	-7.5454e-05	6.2769e-05	0.00022466	0.00038149	0.00049803	0.00053858	0.00047466	0.00029307	2.6799e-06	-0.00036193	-0.0007415	-0.0010588	-0.001231	-0.0011859	-0.00088035	-0.00031646	0.0004482	0.0012998	0.0020793	0.0026063	0.0027122	0.0022788	0.0012753	-0.00021628	-0.0019934	-0.0037489	-0.0051139	-0.0057216	-0.0052851	-0.0036745	-0.00097682	0.0024773	0.006133	0.0092813	0.011176	0.011182	0.0089266	0.0044312
5.6126e-05	7.6369e-05	8.5769e-05	7.9063e-05	5.3049e-05	7.8942e-06	-5.1936e-05	-0.00011746	-0.0001759	-0.00021249	-0.00021314	-0.00016784	-7.3893e-05	6.1471e-05	0.00022002	0.0003736	0.00048773	0.00052744	0.00046484	0.00028701	2.6245e-06	-0.00035444	-0.00072616	-0.0010369	-0.0012055	-0.0011614	-0.00086214	-0.00030992	0.00043893	0.0012729	0.0020363	0.0025524	0.0026561	0.0022317	0.001249	-0.00021181	-0.0019521	-0.0036714	-0.0050082	-0.0056033	-0.0051758	-0.0035985	-0.00095661	0.0024261	0.0060061	0.0090893	0.010945	0.010951	0.008742	0.0043396
5.4965e-05	7.479e-05	8.3995e-05	7.7428e-05	5.1952e-05	7.731e-06	-5.0862e-05	-0.00011503	-0.00017226	-0.00020809	-0.00020874	-0.00016437	-7.2365e-05	6.0199e-05	0.00021547	0.00036587	0.00047764	0.00051653	0.00045522	0.00028107	2.5702e-06	-0.00034711	-0.00071115	-0.0010155	-0.0011806	-0.0011373	-0.00084431	-0.00030351	0.00042985	0.0012466	0.0019942	0.0024996	0.0026011	0.0021855	0.0012231	-0.00020743	-0.0019118	-0.0035955	-0.0049046	-0.0054874	-0.0050687	-0.0035241	-0.00093683	0.0023759	0.0058819	0.0089014	0.010719	0.010724	0.0085612	0.0042498
5.3829e-05	7.3243e-05	8.2258e-05	7.5827e-05	5.0878e-05	7.5711e-06	-4.981e-05	-0.00011265	-0.0001687	-0.00020379	-0.00020442	-0.00016097	-7.0869e-05	5.8955e-05	0.00021101	0.00035831	0.00046776	0.00050585	0.00044581	0.00027526	2.5171e-06	-0.00033993	-0.00069644	-0.00099449	-0.0011562	-0.0011138	-0.00082686	-0.00029723	0.00042097	0.0012208	0.001953	0.0024479	0.0025474	0.0021404	0.0011978	-0.00020314	-0.0018722	-0.0035211	-0.0048032	-0.0053739	-0.0049639	-0.0034512	-0.00091746	0.0023268	0.0057603	0.0087173	0.010497	0.010502	0.0083842	0.0041619
5.2716e-05	7.1729e-05	8.0558e-05	7.426e-05	4.9826e-05	7.4146e-06	-4.8781e-05	-0.00011032	-0.00016522	-0.00019958	-0.0002002	-0.00015765	-6.9404e-05	5.7736e-05	0.00020665	0.0003509	0.0004581	0.00049539	0.0004366	0.00026957	2.4651e-06	-0.00033291	-0.00068205	-0.00097393	-0.0011323	-0.0010908	-0.00080976	-0.00029109	0.00041227	0.0011956	0.0019126	0.0023973	0.0024947	0.0020961	0.0011731	-0.00019894	-0.0018335	-0.0034483	-0.0047039	-0.0052628	-0.0048613	-0.0033799	-0.00089849	0.0022787	0.0056412	0.0085371	0.01028	0.010285	0.0082109	0.0040759
5.1627e-05	7.0247e-05	7.8893e-05	7.2725e-05	4.8796e-05	7.2614e-06	-4.7773e-05	-0.00010804	-0.0001618	-0.00019545	-0.00019606	-0.00015439	-6.797e-05	5.6543e-05	0.00020238	0.00034365	0.00044863	0.00048516	0.00042758	0.000264	2.4141e-06	-0.00032603	-0.00066795	-0.0009538	-0.0011089	-0.0010683	-0.00079303	-0.00028507	0.00040375	0.0011709	0.0018731	0.0023478	0.0024431	0.0020528	0.0011488	-0.00019483	-0.0017956	-0.0033771	-0.0046067	-0.0051541	-0.0047609	-0.00331	-0.00087993	0.0022316	0.0055246	0.0083607	0.010068	0.010073	0.0080412	0.0039917
5.056e-05	6.8796e-05	7.7263e-05	7.1223e-05	4.7788e-05	7.1114e-06	-4.6786e-05	-0.00010581	-0.00015846	-0.00019141	-0.00019201	-0.0001512	-6.6566e-05	5.5375e-05	0.0001982	0.00033655	0.00043936	0.00047513	0.00041874	0.00025855	2.3642e-06	-0.00031929	-0.00065415	-0.0009341	-0.001086	-0.0010462	-0.00077665	-0.00027919	0.0003954	0.0011467	0.0018344	0.0022993	0.0023927	0.0020104	0.0011251	-0.0001908	-0.0017585	-0.0033073	-0.0045115	-0.0050476	-0.0046625	-0.0032416	-0.00086175	0.0021855	0.0054105	0.008188	0.0098596	0.0098646	0.0078751	0.0039092
4.9516e-05	6.7375e-05	7.5668e-05	6.9752e-05	4.6801e-05	6.9645e-06	-4.582e-05	-0.00010363	-0.00015519	-0.00018746	-0.00018804	-0.00014808	-6.5191e-05	5.4231e-05	0.0001941	0.0003296	0.00043029	0.00046532	0.00041009	0.00025321	2.3154e-06	-0.0003127	-0.00064064	-0.0009148	-0.0010635	-0.0010246	-0.00076061	-0.00027342	0.00038724	0.001123	0.0017965	0.0022518	0.0023433	0.0019689	0.0011019	-0.00018686	-0.0017222	-0.003239	-0.0044183	-0.0049434	-0.0045662	-0.0031747	-0.00084395	0.0021403	0.0052988	0.0080189	0.009656	0.0096609	0.0077124	0.0038285
4.8493e-05	6.5984e-05	7.4105e-05	6.8311e-05	4.5835e-05	6.8207e-06	-4.4873e-05	-0.00010149	-0.00015198	-0.00018359	-0.00018416	-0.00014502	-6.3845e-05	5.3111e-05	0.0001901	0.0003228	0.0004214	0.00045571	0.00040163	0.00024798	2.2676e-06	-0.00030624	-0.00062741	-0.00089592	-0.0010416	-0.0010034	-0.0007449	-0.00026777	0.00037924	0.0010998	0.0017594	0.0022053	0.0022949	0.0019282	0.0010791	-0.000183	-0.0016867	-0.0031721	-0.0043271	-0.0048413	-0.0044719	-0.0031091	-0.00082652	0.0020961	0.0051894	0.0078533	0.0094566	0.0094614	0.0075532	0.0037494
4.7492e-05	6.4622e-05	7.2576e-05	6.6901e-05	4.4889e-05	6.6799e-06	-4.3947e-05	-9.9391e-05	-0.00014884	-0.0001798	-0.00018036	-0.00014203	-6.2527e-05	5.2015e-05	0.00018617	0.00031613	0.0004127	0.00044631	0.00039334	0.00024286	2.2208e-06	-0.00029992	-0.00061446	-0.00087742	-0.0010201	-0.00098271	-0.00072953	-0.00026225	0.00037141	0.0010771	0.0017231	0.0021598	0.0022475	0.0018884	0.0010568	-0.00017923	-0.0016518	-0.0031066	-0.0042378	-0.0047414	-0.0043796	-0.0030449	-0.00080946	0.0020529	0.0050822	0.0076912	0.0092614	0.0092661	0.0073973	0.003672
4.6512e-05	6.3288e-05	7.1078e-05	6.5521e-05	4.3962e-05	6.5421e-06	-4.304e-05	-9.734e-05	-0.00014577	-0.00017609	-0.00017664	-0.00013909	-6.1237e-05	5.0942e-05	0.00018233	0.00030961	0.00040419	0.0004371	0.00038522	0.00023785	2.175e-06	-0.00029373	-0.00060178	-0.00085932	-0.00099904	-0.00096243	-0.00071447	-0.00025683	0.00036375	0.0010549	0.0016875	0.0021152	0.0022011	0.0018494	0.001035	-0.00017553	-0.0016178	-0.0030425	-0.0041503	-0.0046435	-0.0042892	-0.0029821	-0.00079276	0.0020105	0.0049774	0.0075325	0.0090703	0.0090749	0.0072446	0.0035963
4.5553e-05	6.1983e-05	6.9612e-05	6.4169e-05	4.3055e-05	6.4071e-06	-4.2153e-05	-9.5332e-05	-0.00014277	-0.00017246	-0.00017299	-0.00013623	-5.9973e-05	4.9891e-05	0.00017857	0.00030322	0.00039585	0.00042808	0.00037727	0.00023294	2.1301e-06	-0.00028767	-0.00058937	-0.00084159	-0.00097843	-0.00094258	-0.00069973	-0.00025154	0.00035625	0.0010331	0.0016527	0.0020716	0.0021557	0.0018113	0.0010137	-0.00017191	-0.0015844	-0.0029798	-0.0040647	-0.0045477	-0.0042008	-0.0029206	-0.00077641	0.001969	0.0048747	0.0073771	0.0088832	0.0088877	0.0070952	0.0035221
4.4614e-05	6.0705e-05	6.8176e-05	6.2846e-05	4.2168e-05	6.275e-06	-4.1283e-05	-9.3367e-05	-0.00013982	-0.0001689	-0.00016943	-0.00013342	-5.8737e-05	4.8862e-05	0.00017489	0.00029697	0.00038769	0.00041925	0.00036949	0.00022814	2.0862e-06	-0.00028174	-0.00057722	-0.00082424	-0.00095826	-0.00092314	-0.0006853	-0.00024635	0.0003489	0.0010118	0.0016186	0.0020289	0.0021113	0.0017739	0.00099278	-0.00016836	-0.0015517	-0.0029183	-0.0039809	-0.0044539	-0.0041141	-0.0028604	-0.0007604	0.0019284	0.0047742	0.007225	0.0087	0.0087044	0.0069489	0.0034495
4.3694e-05	5.9453e-05	6.6771e-05	6.155e-05	4.1298e-05	6.1456e-06	-4.0432e-05	-9.1442e-05	-0.00013694	-0.00016542	-0.00016593	-0.00013067	-5.7526e-05	4.7855e-05	0.00017128	0.00029085	0.0003797	0.00041061	0.00036188	0.00022343	2.0432e-06	-0.00027593	-0.00056532	-0.00080725	-0.0009385	-0.00090411	-0.00067118	-0.00024127	0.00034171	0.00099095	0.0015853	0.001987	0.0020677	0.0017374	0.00097232	-0.00016489	-0.0015197	-0.0028582	-0.0038988	-0.0043621	-0.0040293	-0.0028014	-0.00074472	0.0018887	0.0046758	0.007076	0.0085207	0.008525	0.0068056	0.0033783
4.2794e-05	5.8228e-05	6.5395e-05	6.0282e-05	4.0447e-05	6.019e-06	-3.9599e-05	-8.9558e-05	-0.00013412	-0.00016201	-0.00016251	-0.00012797	-5.6341e-05	4.6869e-05	0.00016775	0.00028486	0.00037187	0.00040215	0.00035442	0.00021883	2.0011e-06	-0.00027025	-0.00055367	-0.00079061	-0.00091916	-0.00088548	-0.00065735	-0.0002363	0.00033467	0.00097053	0.0015526	0.0019461	0.0020251	0.0017016	0.00095228	-0.00016149	-0.0014884	-0.0027993	-0.0038185	-0.0042723	-0.0039463	-0.0027437	-0.00072938	0.0018498	0.0045794	0.0069302	0.0083451	0.0083493	0.0066654	0.0033087
4.1912e-05	5.7029e-05	6.4048e-05	5.904e-05	3.9614e-05	5.895e-06	-3.8783e-05	-8.7713e-05	-0.00013136	-0.00015867	-0.00015917	-0.00012534	-5.518e-05	4.5903e-05	0.0001643	0.00027899	0.00036421	0.00039387	0.00034712	0.00021432	1.9599e-06	-0.00026468	-0.00054226	-0.00077433	-0.00090023	-0.00086724	-0.00064381	-0.00023143	0.00032777	0.00095054	0.0015206	0.001906	0.0019834	0.0016665	0.00093267	-0.00015817	-0.0014578	-0.0027416	-0.0037399	-0.0041843	-0.003865	-0.0026872	-0.00071435	0.0018117	0.0044851	0.0067875	0.0081732	0.0081773	0.0065281	0.0032406
4.1049e-05	5.5855e-05	6.2729e-05	5.7825e-05	3.8799e-05	5.7737e-06	-3.7985e-05	-8.5907e-05	-0.00012865	-0.00015541	-0.00015589	-0.00012276	-5.4044e-05	4.4958e-05	0.00016092	0.00027324	0.00035671	0.00038576	0.00033997	0.00020991	1.9195e-06	-0.00025923	-0.0005311	-0.00075838	-0.0008817	-0.00084939	-0.00063055	-0.00022667	0.00032103	0.00093097	0.0014893	0.0018668	0.0019426	0.0016322	0.00091347	-0.00015491	-0.0014277	-0.0026852	-0.0036629	-0.0040981	-0.0037854	-0.0026318	-0.00069964	0.0017744	0.0043927	0.0066477	0.0080049	0.008009	0.0063937	0.0031739
4.0204e-05	5.4705e-05	6.1438e-05	5.6635e-05	3.8e-05	5.6548e-06	-3.7203e-05	-8.4139e-05	-0.000126	-0.00015221	-0.00015268	-0.00012023	-5.2932e-05	4.4033e-05	0.0001576	0.00026762	0.00034937	0.00037782	0.00033298	0.00020559	1.88e-06	-0.00025389	-0.00052017	-0.00074278	-0.00086355	-0.00083191	-0.00061758	-0.000222	0.00031442	0.00091181	0.0014587	0.0018284	0.0019026	0.0015986	0.00089467	-0.00015172	-0.0013984	-0.0026299	-0.0035875	-0.0040138	-0.0037075	-0.0025777	-0.00068524	0.0017378	0.0043023	0.0065109	0.0078402	0.0078442	0.0062621	0.0031085
3.9377e-05	5.358e-05	6.0175e-05	5.547e-05	3.7218e-05	5.5385e-06	-3.6438e-05	-8.2408e-05	-0.00012341	-0.00014908	-0.00014954	-0.00011776	-5.1843e-05	4.3127e-05	0.00015436	0.00026211	0.00034218	0.00037004	0.00032613	0.00020136	1.8413e-06	-0.00024867	-0.00050947	-0.0007275	-0.00084579	-0.00081479	-0.00060487	-0.00021744	0.00030795	0.00089305	0.0014287	0.0017907	0.0018635	0.0015657	0.00087626	-0.0001486	-0.0013696	-0.0025758	-0.0035137	-0.0039312	-0.0036313	-0.0025247	-0.00067115	0.0017021	0.0042138	0.006377	0.0076789	0.0076828	0.0061333	0.0030446
3.8568e-05	5.2478e-05	5.8937e-05	5.4329e-05	3.6453e-05	5.4246e-06	-3.5689e-05	-8.0714e-05	-0.00012087	-0.00014601	-0.00014647	-0.00011534	-5.0777e-05	4.224e-05	0.00015119	0.00025673	0.00033515	0.00036244	0.00031942	0.00019722	1.8035e-06	-0.00024356	-0.00049899	-0.00071254	-0.00082839	-0.00079804	-0.00059243	-0.00021296	0.00030162	0.00087469	0.0013993	0.0017539	0.0018251	0.0015335	0.00085824	-0.00014555	-0.0013414	-0.0025228	-0.0034414	-0.0038504	-0.0035566	-0.0024727	-0.00065735	0.0016671	0.0041272	0.0062459	0.007521	0.0075248	0.0060072	0.002982
3.7775e-05	5.14e-05	5.7726e-05	5.3213e-05	3.5704e-05	5.3131e-06	-3.4955e-05	-7.9055e-05	-0.00011839	-0.00014301	-0.00014345	-0.00011297	-4.9733e-05	4.1372e-05	0.00014808	0.00025145	0.00032826	0.00035499	0.00031286	0.00019317	1.7664e-06	-0.00023855	-0.00048874	-0.00069789	-0.00081137	-0.00078164	-0.00058026	-0.00020859	0.00029542	0.00085671	0.0013705	0.0017179	0.0017876	0.001502	0.00084061	-0.00014256	-0.0013139	-0.002471	-0.0033707	-0.0037712	-0.0034835	-0.0024219	-0.00064384	0.0016328	0.0040424	0.0061175	0.0073664	0.0073702	0.0058837	0.0029207
3.6999e-05	5.0344e-05	5.654e-05	5.212e-05	3.4971e-05	5.204e-06	-3.4237e-05	-7.7431e-05	-0.00011596	-0.00014007	-0.00014051	-0.00011065	-4.8712e-05	4.0522e-05	0.00014504	0.00024628	0.00032152	0.00034769	0.00030643	0.0001892	1.7301e-06	-0.00023365	-0.0004787	-0.00068356	-0.0007947	-0.00076558	-0.00056834	-0.0002043	0.00028935	0.00083912	0.0013424	0.0016826	0.0017509	0.0014712	0.00082334	-0.00013963	-0.0012869	-0.0024202	-0.0033015	-0.0036938	-0.003412	-0.0023722	-0.00063061	0.0015993	0.0039593	0.0059918	0.0072151	0.0072188	0.0057629	0.0028607
3.6239e-05	4.931e-05	5.5379e-05	5.1049e-05	3.4253e-05	5.0972e-06	-3.3534e-05	-7.5841e-05	-0.00011358	-0.0001372	-0.00013762	-0.00010837	-4.7712e-05	3.969e-05	0.00014206	0.00024123	0.00031492	0.00034056	0.00030014	0.00018531	1.6946e-06	-0.00022886	-0.00046887	-0.00066952	-0.00077839	-0.00074986	-0.00055667	-0.00020011	0.00028341	0.00082189	0.0013148	0.001648	0.001715	0.001441	0.00080643	-0.00013676	-0.0012604	-0.0023705	-0.0032337	-0.0036179	-0.0033419	-0.0023235	-0.00061767	0.0015665	0.003878	0.0058688	0.007067	0.0070706	0.0056445	0.002802
3.5496e-05	4.8298e-05	5.4243e-05	5.0002e-05	3.355e-05	4.9926e-06	-3.2846e-05	-7.4285e-05	-0.00011125	-0.00013438	-0.0001348	-0.00010615	-4.6733e-05	3.8876e-05	0.00013915	0.00023628	0.00030845	0.00033357	0.00029398	0.00018151	1.6598e-06	-0.00022416	-0.00045925	-0.00065579	-0.00076241	-0.00073448	-0.00054525	-0.000196	0.00027759	0.00080502	0.0012878	0.0016142	0.0016798	0.0014114	0.00078989	-0.00013395	-0.0012346	-0.0023219	-0.0031673	-0.0035437	-0.0032733	-0.0022758	-0.00060499	0.0015343	0.0037985	0.0057484	0.006922	0.0069255	0.0055287	0.0027445
3.4768e-05	4.7308e-05	5.3131e-05	4.8977e-05	3.2862e-05	4.8902e-06	-3.2173e-05	-7.2762e-05	-0.00010896	-0.00013163	-0.00013203	-0.00010397	-4.5774e-05	3.8079e-05	0.00013629	0.00023143	0.00030213	0.00032673	0.00028795	0.00017779	1.6258e-06	-0.00021956	-0.00044983	-0.00064234	-0.00074678	-0.00071941	-0.00053407	-0.00019198	0.0002719	0.00078851	0.0012614	0.0015811	0.0016453	0.0013825	0.00077369	-0.00013121	-0.0012093	-0.0022743	-0.0031024	-0.003471	-0.0032062	-0.0022291	-0.00059258	0.0015029	0.0037206	0.0056305	0.00678	0.0067834	0.0054153	0.0026882
3.4055e-05	4.6338e-05	5.2042e-05	4.7973e-05	3.2188e-05	4.7899e-06	-3.1513e-05	-7.127e-05	-0.00010673	-0.00012893	-0.00012933	-0.00010184	-4.4836e-05	3.7298e-05	0.0001335	0.00022669	0.00029594	0.00032003	0.00028205	0.00017415	1.5925e-06	-0.00021506	-0.00044061	-0.00062917	-0.00073147	-0.00070467	-0.00052312	-0.00018805	0.00026633	0.00077235	0.0012356	0.0015487	0.0016116	0.0013541	0.00075783	-0.00012852	-0.0011845	-0.0022277	-0.0030388	-0.0033999	-0.0031405	-0.0021834	-0.00058044	0.0014721	0.0036443	0.0055151	0.0066411	0.0066444	0.0053043	0.0026331
3.3358e-05	4.5389e-05	5.0976e-05	4.699e-05	3.1529e-05	4.6918e-06	-3.0868e-05	-6.981e-05	-0.00010455	-0.00012629	-0.00012668	-9.9756e-05	-4.3918e-05	3.6534e-05	0.00013076	0.00022205	0.00028987	0.00031348	0.00027627	0.00017058	1.5598e-06	-0.00021066	-0.00043159	-0.00061628	-0.00071649	-0.00069023	-0.0005124	-0.0001842	0.00026087	0.00075653	0.0012103	0.001517	0.0015786	0.0013264	0.00074231	-0.00012589	-0.0011602	-0.002182	-0.0029765	-0.0033302	-0.0030762	-0.0021387	-0.00056855	0.0014419	0.0035697	0.0054021	0.006505	0.0065083	0.0051957	0.0025792
3.2675e-05	4.446e-05	4.9932e-05	4.6028e-05	3.0883e-05	4.5958e-06	-3.0236e-05	-6.8381e-05	-0.00010241	-0.0001237	-0.00012409	-9.7714e-05	-4.3019e-05	3.5786e-05	0.00012809	0.0002175	0.00028394	0.00030706	0.00027062	0.00016709	1.5279e-06	-0.00020635	-0.00042275	-0.00060367	-0.00070182	-0.00067611	-0.00050192	-0.00018043	0.00025553	0.00074105	0.0011855	0.0014859	0.0015463	0.0012992	0.00072711	-0.00012331	-0.0011365	-0.0021374	-0.0029156	-0.0032621	-0.0030132	-0.0020949	-0.00055691	0.0014124	0.0034966	0.0052916	0.0063719	0.0063751	0.0050893	0.0025264
3.2006e-05	4.355e-05	4.8911e-05	4.5087e-05	3.0252e-05	4.5018e-06	-2.9617e-05	-6.6983e-05	-0.00010031	-0.00012117	-0.00012155	-9.5715e-05	-4.2139e-05	3.5054e-05	0.00012547	0.00021305	0.00027813	0.00030078	0.00026508	0.00016367	1.4967e-06	-0.00020212	-0.0004141	-0.00059132	-0.00068747	-0.00066228	-0.00049165	-0.00017674	0.00025031	0.00072589	0.0011612	0.0014555	0.0015147	0.0012727	0.00071224	-0.00012079	-0.0011132	-0.0020937	-0.002856	-0.0031953	-0.0029516	-0.0020521	-0.00054552	0.0013835	0.0034251	0.0051833	0.0062415	0.0062447	0.0049852	0.0024747
3.1352e-05	4.266e-05	4.7911e-05	4.4165e-05	2.9633e-05	4.4098e-06	-2.9012e-05	-6.5613e-05	-9.826e-05	-0.0001187	-0.00011906	-9.3759e-05	-4.1277e-05	3.4338e-05	0.0001229	0.0002087	0.00027245	0.00029463	0.00025966	0.00016032	1.4661e-06	-0.00019799	-0.00040564	-0.00057923	-0.00067341	-0.00064874	-0.0004816	-0.00017312	0.00024519	0.00071105	0.0011375	0.0014258	0.0014837	0.0012466	0.00069768	-0.00011832	-0.0010905	-0.0020509	-0.0027976	-0.00313	-0.0028912	-0.0020101	-0.00053437	0.0013552	0.0033551	0.0050774	0.0061139	0.006117	0.0048833	0.0024241
3.0712e-05	4.1789e-05	4.6932e-05	4.3263e-05	2.9028e-05	4.3197e-06	-2.8419e-05	-6.4273e-05	-9.6253e-05	-0.00011627	-0.00011663	-9.1843e-05	-4.0434e-05	3.3636e-05	0.00012039	0.00020443	0.00026688	0.00028861	0.00025436	0.00015705	1.4361e-06	-0.00019395	-0.00039735	-0.0005674	-0.00065966	-0.00063549	-0.00047176	-0.00016959	0.00024018	0.00069653	0.0011143	0.0013967	0.0014534	0.0012212	0.00068343	-0.0001159	-0.0010682	-0.002009	-0.0027404	-0.0030661	-0.0028322	-0.0019691	-0.00052345	0.0013275	0.0032865	0.0049736	0.0059891	0.0059921	0.0047836	0.0023746
3.0085e-05	4.0936e-05	4.5974e-05	4.238e-05	2.8436e-05	4.2315e-06	-2.7839e-05	-6.2961e-05	-9.4289e-05	-0.0001139	-0.00011425	-8.9969e-05	-3.9609e-05	3.295e-05	0.00011793	0.00020026	0.00026143	0.00028272	0.00024917	0.00015384	1.4068e-06	-0.00018999	-0.00038924	-0.00055582	-0.0006462	-0.00062252	-0.00046213	-0.00016612	0.00023528	0.00068231	0.0010915	0.0013682	0.0014237	0.0011963	0.00066948	-0.00011353	-0.0010464	-0.001968	-0.0026845	-0.0030035	-0.0027744	-0.0019289	-0.00051277	0.0013004	0.0032194	0.0048721	0.0058668	0.0058698	0.0046859	0.0023261
2.9471e-05	4.0101e-05	4.5037e-05	4.1516e-05	2.7856e-05	4.1452e-06	-2.7271e-05	-6.1677e-05	-9.2366e-05	-0.00011158	-0.00011192	-8.8134e-05	-3.8801e-05	3.2278e-05	0.00011553	0.00019618	0.0002561	0.00027695	0.00024408	0.00015071	1.3781e-06	-0.00018611	-0.0003813	-0.00054448	-0.00063302	-0.00060982	-0.00045271	-0.00016274	0.00023048	0.00066839	0.0010693	0.0013403	0.0013947	0.0011719	0.00065583	-0.00011122	-0.0010251	-0.0019278	-0.0026298	-0.0029422	-0.0027178	-0.0018895	-0.00050231	0.0012739	0.0031538	0.0047728	0.0057472	0.0057501	0.0045904	0.0022787
2.8871e-05	3.9284e-05	4.4119e-05	4.067e-05	2.7288e-05	4.0608e-06	-2.6716e-05	-6.0421e-05	-9.0483e-05	-0.0001093	-0.00010964	-8.6338e-05	-3.801e-05	3.162e-05	0.00011318	0.00019218	0.00025088	0.00027131	0.00023911	0.00014763	1.35e-06	-0.00018232	-0.00037353	-0.00053339	-0.00062012	-0.00059739	-0.00044348	-0.00015942	0.00022578	0.00065477	0.0010475	0.0013129	0.0013663	0.001148	0.00064246	-0.00010895	-0.0010042	-0.0018885	-0.0025762	-0.0028823	-0.0026624	-0.001851	-0.00049208	0.001248	0.0030895	0.0046755	0.0056301	0.0056329	0.0044968	0.0022322
2.8283e-05	3.8484e-05	4.3221e-05	3.9842e-05	2.6732e-05	3.9781e-06	-2.6172e-05	-5.919e-05	-8.8641e-05	-0.00010708	-0.00010741	-8.458e-05	-3.7237e-05	3.0976e-05	0.00011087	0.00018827	0.00024578	0.00026579	0.00023424	0.00014463	1.3225e-06	-0.00017861	-0.00036593	-0.00052253	-0.00060749	-0.00058523	-0.00043445	-0.00015618	0.00022119	0.00064144	0.0010261	0.0012862	0.0013384	0.0011246	0.00062938	-0.00010673	-0.00098372	-0.0018501	-0.0025237	-0.0028236	-0.0026082	-0.0018134	-0.00048206	0.0012225	0.0030266	0.0045803	0.0055154	0.0055182	0.0044053	0.0021868
2.7708e-05	3.7701e-05	4.2342e-05	3.9031e-05	2.6189e-05	3.8972e-06	-2.5639e-05	-5.7986e-05	-8.6838e-05	-0.0001049	-0.00010522	-8.286e-05	-3.6479e-05	3.0346e-05	0.00010862	0.00018444	0.00024078	0.00026038	0.00022948	0.00014169	1.2956e-06	-0.00017498	-0.00035849	-0.0005119	-0.00059514	-0.00057333	-0.00042562	-0.000153	0.00021669	0.0006284	0.0010053	0.0012601	0.0013112	0.0011017	0.00061658	-0.00010456	-0.00096371	-0.0018125	-0.0024724	-0.0027662	-0.0025551	-0.0017765	-0.00047225	0.0011977	0.0029651	0.0044871	0.0054032	0.005406	0.0043157	0.0021423
2.7145e-05	3.6935e-05	4.1481e-05	3.8238e-05	2.5656e-05	3.818e-06	-2.5118e-05	-5.6808e-05	-8.5073e-05	-0.00010277	-0.00010309	-8.1176e-05	-3.5738e-05	2.973e-05	0.00010641	0.00018069	0.00023588	0.00025509	0.00022481	0.00013881	1.2693e-06	-0.00017142	-0.0003512	-0.0005015	-0.00058304	-0.00056168	-0.00041697	-0.00014989	0.00021228	0.00061562	0.00098485	0.0012344	0.0012846	0.0010793	0.00060405	-0.00010244	-0.00094412	-0.0017756	-0.0024221	-0.00271	-0.0025032	-0.0017404	-0.00046265	0.0011733	0.0029048	0.004396	0.0052934	0.0052961	0.004228	0.0020988
2.6594e-05	3.6185e-05	4.0639e-05	3.7462e-05	2.5136e-05	3.7404e-06	-2.4608e-05	-5.5655e-05	-8.3346e-05	-0.00010068	-0.00010099	-7.9528e-05	-3.5012e-05	2.9126e-05	0.00010425	0.00017702	0.0002311	0.00024991	0.00022025	0.00013599	1.2435e-06	-0.00016794	-0.00034407	-0.00049132	-0.0005712	-0.00055027	-0.0004085	-0.00014685	0.00020798	0.00060313	0.00096485	0.0012094	0.0012585	0.0010574	0.00059179	-0.00010036	-0.00092496	-0.0017396	-0.002373	-0.0026549	-0.0024524	-0.001705	-0.00045326	0.0011495	0.0028458	0.0043067	0.005186	0.0051886	0.0041421	0.0020562
2.6054e-05	3.5451e-05	3.9815e-05	3.6702e-05	2.4626e-05	3.6646e-06	-2.4109e-05	-5.4526e-05	-8.1656e-05	-9.8638e-05	-9.8944e-05	-7.7915e-05	-3.4302e-05	2.8535e-05	0.00010213	0.00017343	0.00022641	0.00024484	0.00021578	0.00013323	1.2183e-06	-0.00016454	-0.00033709	-0.00048135	-0.00055962	-0.00053911	-0.00040022	-0.00014387	0.00020376	0.00059089	0.00094528	0.0011849	0.001233	0.001036	0.00057978	-9.8324e-05	-0.0009062	-0.0017043	-0.0023248	-0.0026011	-0.0024027	-0.0016705	-0.00044407	0.0011262	0.0027881	0.0042194	0.0050808	0.0050834	0.0040581	0.0020145
2.5526e-05	3.4733e-05	3.9008e-05	3.5958e-05	2.4127e-05	3.5903e-06	-2.3621e-05	-5.3421e-05	-8.0002e-05	-9.664e-05	-9.694e-05	-7.6336e-05	-3.3607e-05	2.7957e-05	0.00010007	0.00016992	0.00022182	0.00023988	0.00021141	0.00013053	1.1936e-06	-0.0001612	-0.00033026	-0.0004716	-0.00054828	-0.00052819	-0.00039211	-0.00014095	0.00019963	0.00057892	0.00092613	0.0011609	0.001208	0.001015	0.00056804	-9.6332e-05	-0.00088784	-0.0016698	-0.0022777	-0.0025484	-0.002354	-0.0016366	-0.00043507	0.0011034	0.0027316	0.0041339	0.0049779	0.0049804	0.0039759	0.0019737
2.501e-05	3.403e-05	3.8219e-05	3.5231e-05	2.3639e-05	3.5177e-06	-2.3143e-05	-5.234e-05	-7.8383e-05	-9.4684e-05	-9.4978e-05	-7.4792e-05	-3.2927e-05	2.7391e-05	9.804e-05	0.00016648	0.00021733	0.00023503	0.00020713	0.00012789	1.1695e-06	-0.00015794	-0.00032358	-0.00046206	-0.00053719	-0.0005175	-0.00038417	-0.0001381	0.00019559	0.00056721	0.00090739	0.0011374	0.0011835	0.00099445	0.00055654	-9.4382e-05	-0.00086987	-0.001636	-0.0022316	-0.0024968	-0.0023063	-0.0016035	-0.00042627	0.0010811	0.0026763	0.0040502	0.0048771	0.0048796	0.0038955	0.0019337
2.4504e-05	3.3342e-05	3.7446e-05	3.4519e-05	2.3161e-05	3.4466e-06	-2.2675e-05	-5.1282e-05	-7.6798e-05	-9.277e-05	-9.3058e-05	-7.328e-05	-3.2262e-05	2.6838e-05	9.6059e-05	0.00016311	0.00021294	0.00023028	0.00020295	0.00012531	1.1458e-06	-0.00015475	-0.00031704	-0.00045272	-0.00052633	-0.00050704	-0.00037641	-0.00013531	0.00019164	0.00055574	0.00088905	0.0011144	0.0011596	0.00097435	0.00054529	-9.2475e-05	-0.00085229	-0.0016029	-0.0021865	-0.0024464	-0.0022597	-0.0015711	-0.00041765	0.0010592	0.0026222	0.0039684	0.0047785	0.004781	0.0038167	0.0018946
2.401e-05	3.2669e-05	3.669e-05	3.3822e-05	2.2693e-05	3.377e-06	-2.2217e-05	-5.0247e-05	-7.5248e-05	-9.0898e-05	-9.1179e-05	-7.1801e-05	-3.161e-05	2.6296e-05	9.4119e-05	0.00015982	0.00020864	0.00022563	0.00019885	0.00012278	1.1227e-06	-0.00015162	-0.00031064	-0.00044358	-0.0005157	-0.00049681	-0.00036881	-0.00013258	0.00018777	0.00054452	0.0008711	0.0010919	0.0011362	0.00095468	0.00053429	-9.0608e-05	-0.00083508	-0.0015706	-0.0021424	-0.002397	-0.0022141	-0.0015394	-0.00040922	0.0010378	0.0025693	0.0038883	0.0046821	0.0046844	0.0037397	0.0018564
2.3526e-05	3.2011e-05	3.5951e-05	3.314e-05	2.2236e-05	3.3089e-06	-2.1769e-05	-4.9234e-05	-7.3731e-05	-8.9065e-05	-8.9341e-05	-7.0353e-05	-3.0973e-05	2.5766e-05	9.2222e-05	0.0001566	0.00020443	0.00022108	0.00019484	0.0001203	1.1001e-06	-0.00014857	-0.00030438	-0.00043463	-0.00050531	-0.00048679	-0.00036137	-0.0001299	0.00018398	0.00053354	0.00085354	0.0010699	0.0011133	0.00093543	0.00052351	-8.8781e-05	-0.00081825	-0.0015389	-0.0020992	-0.0023486	-0.0021695	-0.0015083	-0.00040097	0.0010169	0.0025175	0.0038099	0.0045877	0.00459	0.0036643	0.001819
2.3052e-05	3.1366e-05	3.5227e-05	3.2472e-05	2.1788e-05	3.2423e-06	-2.1331e-05	-4.8243e-05	-7.2246e-05	-8.7271e-05	-8.7542e-05	-6.8936e-05	-3.0349e-05	2.5247e-05	9.0365e-05	0.00015344	0.00020032	0.00021663	0.00019092	0.00011788	1.0779e-06	-0.00014557	-0.00029825	-0.00042588	-0.00049513	-0.00047699	-0.0003541	-0.00012729	0.00018028	0.0005228	0.00083635	0.0010483	0.0010909	0.0009166	0.00051297	-8.6993e-05	-0.00080177	-0.0015079	-0.0020569	-0.0023014	-0.0021258	-0.001478	-0.0003929	0.00099642	0.0024668	0.0037331	0.0044953	0.0044976	0.0035905	0.0017823
2.2588e-05	3.0735e-05	3.4518e-05	3.182e-05	2.135e-05	3.1771e-06	-2.0902e-05	-4.7272e-05	-7.0793e-05	-8.5517e-05	-8.5782e-05	-6.755e-05	-2.9739e-05	2.4739e-05	8.8548e-05	0.00015036	0.00019629	0.00021227	0.00018708	0.00011551	1.0563e-06	-0.00014265	-0.00029225	-0.00041732	-0.00048517	-0.0004674	-0.00034698	-0.00012473	0.00017665	0.00051229	0.00081954	0.0010272	0.001069	0.00089817	0.00050266	-8.5244e-05	-0.00078565	-0.0014776	-0.0020156	-0.0022551	-0.002083	-0.0014482	-0.000385	0.00097639	0.0024172	0.0036581	0.0044049	0.0044071	0.0035183	0.0017465
2.2135e-05	3.0118e-05	3.3825e-05	3.1181e-05	2.0921e-05	3.1133e-06	-2.0482e-05	-4.6323e-05	-6.9372e-05	-8.3799e-05	-8.4059e-05	-6.6194e-05	-2.9142e-05	2.4243e-05	8.677e-05	0.00014734	0.00019235	0.00020801	0.00018332	0.00011319	1.035e-06	-0.00013978	-0.00028638	-0.00040894	-0.00047543	-0.00045801	-0.00034001	-0.00012222	0.0001731	0.000502	0.00080308	0.0010066	0.0010475	0.00088013	0.00049256	-8.3532e-05	-0.00076987	-0.0014479	-0.0019751	-0.0022098	-0.0020412	-0.0014192	-0.00037727	0.00095678	0.0023687	0.0035846	0.0043165	0.0043186	0.0034476	0.0017114
2.1691e-05	2.9514e-05	3.3147e-05	3.0555e-05	2.0502e-05	3.0509e-06	-2.0072e-05	-4.5395e-05	-6.7981e-05	-8.2119e-05	-8.2374e-05	-6.4867e-05	-2.8558e-05	2.3757e-05	8.503e-05	0.00014439	0.00018849	0.00020384	0.00017965	0.00011092	1.0143e-06	-0.00013698	-0.00028064	-0.00040074	-0.0004659	-0.00044883	-0.00033319	-0.00011977	0.00016963	0.00049194	0.00078698	0.00098643	0.0010265	0.00086249	0.00048269	-8.1858e-05	-0.00075444	-0.0014189	-0.0019355	-0.0021655	-0.0020003	-0.0013907	-0.0003697	0.0009376	0.0023212	0.0035128	0.0042299	0.0042321	0.0033785	0.0016771
2.1257e-05	2.8924e-05	3.2484e-05	2.9944e-05	2.0091e-05	2.9898e-06	-1.967e-05	-4.4486e-05	-6.662e-05	-8.0476e-05	-8.0725e-05	-6.3568e-05	-2.7986e-05	2.3281e-05	8.3328e-05	0.0001415	0.00018472	0.00019976	0.00017605	0.0001087	9.9399e-07	-0.00013424	-0.00027502	-0.00039272	-0.00045657	-0.00043984	-0.00032652	-0.00011738	0.00016624	0.00048209	0.00077123	0.00096668	0.0010059	0.00084522	0.00047303	-8.0219e-05	-0.00073934	-0.0013905	-0.0018968	-0.0021221	-0.0019602	-0.0013629	-0.0003623	0.00091883	0.0022747	0.0034424	0.0041452	0.0041473	0.0033109	0.0016435
2.0832e-05	2.8346e-05	3.1834e-05	2.9345e-05	1.969e-05	2.9301e-06	-1.9277e-05	-4.3597e-05	-6.5289e-05	-7.8867e-05	-7.9112e-05	-6.2298e-05	-2.7427e-05	2.2816e-05	8.1663e-05	0.00013867	0.00018103	0.00019577	0.00017253	0.00010653	9.7412e-07	-0.00013156	-0.00026953	-0.00038487	-0.00044745	-0.00043105	-0.00032	-0.00011503	0.00016292	0.00047246	0.00075581	0.00094737	0.00098584	0.00082833	0.00046357	-7.8616e-05	-0.00072456	-0.0013627	-0.0018589	-0.0020797	-0.0019211	-0.0013356	-0.00035506	0.00090047	0.0022293	0.0033736	0.0040624	0.0040645	0.0032447	0.0016107
2.0416e-05	2.778e-05	3.1199e-05	2.876e-05	1.9297e-05	2.8716e-06	-1.8892e-05	-4.2727e-05	-6.3986e-05	-7.7294e-05	-7.7534e-05	-6.1055e-05	-2.6879e-05	2.2361e-05	8.0033e-05	0.0001359	0.00017742	0.00019186	0.00016909	0.0001044	9.5469e-07	-0.00012893	-0.00026415	-0.00037719	-0.00043852	-0.00042245	-0.00031361	-0.00011274	0.00015967	0.00046303	0.00074073	0.00092847	0.00096617	0.0008118	0.00045432	-7.7047e-05	-0.00071011	-0.0013355	-0.0018218	-0.0020382	-0.0018827	-0.001309	-0.00034798	0.0008825	0.0021848	0.0033063	0.0039814	0.0039834	0.00318	0.0015786
2.001e-05	2.7227e-05	3.0578e-05	2.8187e-05	1.8913e-05	2.8144e-06	-1.8516e-05	-4.1876e-05	-6.2712e-05	-7.5755e-05	-7.5989e-05	-5.9839e-05	-2.6344e-05	2.1915e-05	7.844e-05	0.00013319	0.00017388	0.00018804	0.00016572	0.00010232	9.3568e-07	-0.00012636	-0.00025889	-0.00036968	-0.00042979	-0.00041404	-0.00030737	-0.00011049	0.00015649	0.00045381	0.00072598	0.00090997	0.00094693	0.00079564	0.00044528	-7.5513e-05	-0.00069596	-0.0013089	-0.0017855	-0.0019977	-0.0018452	-0.0012829	-0.00034105	0.00086493	0.0021413	0.0032405	0.0039021	0.003904	0.0031167	0.0015471
1.9612e-05	2.6686e-05	2.997e-05	2.7627e-05	1.8537e-05	2.7585e-06	-1.8148e-05	-4.1044e-05	-6.1465e-05	-7.4249e-05	-7.4479e-05	-5.865e-05	-2.5821e-05	2.148e-05	7.688e-05	0.00013055	0.00017043	0.0001843	0.00016243	0.00010029	9.1708e-07	-0.00012385	-0.00025374	-0.00036233	-0.00042125	-0.00040581	-0.00030126	-0.00010829	0.00015338	0.00044479	0.00071155	0.00089189	0.00092811	0.00077982	0.00043643	-7.4012e-05	-0.00068213	-0.0012829	-0.00175	-0.0019579	-0.0018086	-0.0012574	-0.00033427	0.00084774	0.0020987	0.0031761	0.0038245	0.0038264	0.0030547	0.0015164
1.9223e-05	2.6156e-05	2.9376e-05	2.7079e-05	1.8169e-05	2.7037e-06	-1.7788e-05	-4.0229e-05	-6.0246e-05	-7.2776e-05	-7.3001e-05	-5.7486e-05	-2.5308e-05	2.1053e-05	7.5355e-05	0.00012796	0.00016704	0.00018065	0.00015921	9.8299e-05	8.9888e-07	-0.00012139	-0.00024871	-0.00035514	-0.00041289	-0.00039776	-0.00029528	-0.00010615	0.00015033	0.00043596	0.00069743	0.00087419	0.00090969	0.00076435	0.00042777	-7.2544e-05	-0.0006686	-0.0012574	-0.0017153	-0.0019191	-0.0017727	-0.0012325	-0.00032764	0.00083092	0.0020571	0.0031131	0.0037486	0.0037505	0.0029941	0.0014863
1.8842e-05	2.5638e-05	2.8794e-05	2.6543e-05	1.7809e-05	2.6502e-06	-1.7436e-05	-3.9433e-05	-5.9053e-05	-7.1335e-05	-7.1556e-05	-5.6348e-05	-2.4807e-05	2.0637e-05	7.3863e-05	0.00012542	0.00016374	0.00017707	0.00015605	9.6353e-05	8.8108e-07	-0.00011899	-0.00024378	-0.00034811	-0.00040471	-0.00038988	-0.00028943	-0.00010404	0.00014736	0.00042733	0.00068363	0.00085688	0.00089168	0.00074922	0.0004193	-7.1107e-05	-0.00065536	-0.0012325	-0.0016813	-0.0018811	-0.0017376	-0.0012081	-0.00032115	0.00081447	0.0020163	0.0030514	0.0036744	0.0036763	0.0029348	0.0014569
1.847e-05	2.5132e-05	2.8225e-05	2.6018e-05	1.7457e-05	2.5978e-06	-1.7091e-05	-3.8654e-05	-5.7886e-05	-6.9925e-05	-7.0142e-05	-5.5234e-05	-2.4317e-05	2.0229e-05	7.2404e-05	0.00012295	0.0001605	0.00017357	0.00015297	9.4449e-05	8.6368e-07	-0.00011664	-0.00023897	-0.00034123	-0.00039672	-0.00038218	-0.00028372	-0.00010199	0.00014444	0.00041889	0.00067012	0.00083995	0.00087406	0.00073441	0.00041101	-6.9702e-05	-0.00064241	-0.0012082	-0.0016481	-0.0018439	-0.0017033	-0.0011842	-0.0003148	0.00079837	0.0019765	0.0029911	0.0036018	0.0036036	0.0028768	0.0014281
1.8106e-05	2.4636e-05	2.7669e-05	2.5505e-05	1.7113e-05	2.5466e-06	-1.6754e-05	-3.7892e-05	-5.6745e-05	-6.8547e-05	-6.8759e-05	-5.4145e-05	-2.3838e-05	1.983e-05	7.0976e-05	0.00012052	0.00015734	0.00017015	0.00014995	9.2587e-05	8.4665e-07	-0.00011434	-0.00023426	-0.00033451	-0.0003889	-0.00037465	-0.00027812	-9.9978e-05	0.0001416	0.00041063	0.00065691	0.00082339	0.00085683	0.00071993	0.00040291	-6.8328e-05	-0.00062974	-0.0011844	-0.0016156	-0.0018076	-0.0016697	-0.0011608	-0.0003086	0.00078263	0.0019375	0.0029322	0.0035308	0.0035326	0.0028201	0.0013999
1.775e-05	2.4152e-05	2.7124e-05	2.5004e-05	1.6777e-05	2.4965e-06	-1.6425e-05	-3.7146e-05	-5.5629e-05	-6.7198e-05	-6.7407e-05	-5.308e-05	-2.3369e-05	1.944e-05	6.958e-05	0.00011815	0.00015424	0.0001668	0.000147	9.0766e-05	8.3e-07	-0.00011209	-0.00022965	-0.00032793	-0.00038125	-0.00036728	-0.00027265	-9.8012e-05	0.00013881	0.00040255	0.00064399	0.0008072	0.00083998	0.00070577	0.00039498	-6.6984e-05	-0.00061736	-0.0011611	-0.0015838	-0.001772	-0.0016368	-0.001138	-0.00030253	0.00076724	0.0018994	0.0028745	0.0034613	0.0034631	0.0027646	0.0013724
1.7401e-05	2.3678e-05	2.6592e-05	2.4513e-05	1.6447e-05	2.4476e-06	-1.6102e-05	-3.6417e-05	-5.4537e-05	-6.588e-05	-6.6084e-05	-5.2039e-05	-2.291e-05	1.9059e-05	6.8215e-05	0.00011583	0.00015122	0.00016353	0.00014412	8.8985e-05	8.1371e-07	-0.00010989	-0.00022514	-0.00032149	-0.00037377	-0.00036007	-0.0002673	-9.6088e-05	0.00013609	0.00039465	0.00063135	0.00079136	0.00082349	0.00069192	0.00038723	-6.567e-05	-0.00060524	-0.0011383	-0.0015527	-0.0017373	-0.0016047	-0.0011157	-0.00029659	0.00075218	0.0018622	0.0028181	0.0033934	0.0033951	0.0027104	0.0013455
1.7061e-05	2.3214e-05	2.6072e-05	2.4033e-05	1.6125e-05	2.3996e-06	-1.5787e-05	-3.5705e-05	-5.347e-05	-6.459e-05	-6.4791e-05	-5.102e-05	-2.2462e-05	1.8685e-05	6.688e-05	0.00011357	0.00014826	0.00016033	0.0001413	8.7243e-05	7.9778e-07	-0.00010774	-0.00022074	-0.0003152	-0.00036645	-0.00035302	-0.00026207	-9.4208e-05	0.00013342	0.00038693	0.00061899	0.00077587	0.00080738	0.00067838	0.00037965	-6.4384e-05	-0.0005934	-0.001116	-0.0015224	-0.0017033	-0.0015733	-0.0010938	-0.00029079	0.00073746	0.0018257	0.0027629	0.003327	0.0033287	0.0026573	0.0013191
1.6728e-05	2.2761e-05	2.5563e-05	2.3564e-05	1.5811e-05	2.3528e-06	-1.5479e-05	-3.5008e-05	-5.2426e-05	-6.3329e-05	-6.3526e-05	-5.0024e-05	-2.2023e-05	1.8321e-05	6.5574e-05	0.00011135	0.00014536	0.0001572	0.00013854	8.554e-05	7.8221e-07	-0.00010564	-0.00021643	-0.00030905	-0.0003593	-0.00034613	-0.00025695	-9.2368e-05	0.00013082	0.00037938	0.00060691	0.00076072	0.00079161	0.00066514	0.00037224	-6.3127e-05	-0.00058181	-0.0010942	-0.0014926	-0.00167	-0.0015426	-0.0010725	-0.00028511	0.00072306	0.0017901	0.002709	0.003262	0.0032637	0.0026055	0.0012934
1.6402e-05	2.2318e-05	2.5065e-05	2.3105e-05	1.5503e-05	2.307e-06	-1.5178e-05	-3.4326e-05	-5.1405e-05	-6.2096e-05	-6.2289e-05	-4.905e-05	-2.1594e-05	1.7964e-05	6.4297e-05	0.00010918	0.00014253	0.00015414	0.00013584	8.3874e-05	7.6698e-07	-0.00010358	-0.00021221	-0.00030303	-0.0003523	-0.00033939	-0.00025195	-9.057e-05	0.00012827	0.00037199	0.00059509	0.00074591	0.0007762	0.00065219	0.00036499	-6.1898e-05	-0.00057048	-0.0010729	-0.0014636	-0.0016375	-0.0015126	-0.0010516	-0.00027956	0.00070899	0.0017552	0.0026562	0.0031985	0.0032002	0.0025547	0.0012682
1.6084e-05	2.1885e-05	2.4578e-05	2.2657e-05	1.5202e-05	2.2622e-06	-1.4883e-05	-3.366e-05	-5.0407e-05	-6.0891e-05	-6.1079e-05	-4.8098e-05	-2.1175e-05	1.7615e-05	6.3049e-05	0.00010706	0.00013976	0.00015114	0.00013321	8.2246e-05	7.5209e-07	-0.00010157	-0.00020809	-0.00029715	-0.00034546	-0.0003328	-0.00024706	-8.8811e-05	0.00012578	0.00036477	0.00058354	0.00073143	0.00076113	0.00063952	0.00035791	-6.0696e-05	-0.00055941	-0.0010521	-0.0014352	-0.0016057	-0.0014832	-0.0010312	-0.00027413	0.00069522	0.0017211	0.0026047	0.0031364	0.003138	0.0025051	0.0012436
1.5772e-05	2.1461e-05	2.4102e-05	2.2218e-05	1.4908e-05	2.2184e-06	-1.4595e-05	-3.3008e-05	-4.9431e-05	-5.9712e-05	-5.9897e-05	-4.7167e-05	-2.0765e-05	1.7274e-05	6.1828e-05	0.00010499	0.00013706	0.00014822	0.00013063	8.0654e-05	7.3753e-07	-9.9603e-05	-0.00020406	-0.00029139	-0.00033877	-0.00032636	-0.00024228	-8.7092e-05	0.00012335	0.00035771	0.00057224	0.00071727	0.0007464	0.00062714	0.00035098	-5.9521e-05	-0.00054858	-0.0010317	-0.0014074	-0.0015746	-0.0014545	-0.0010112	-0.00026882	0.00068176	0.0016878	0.0025542	0.0030757	0.0030773	0.0024566	0.0012195
1.5468e-05	2.1047e-05	2.3637e-05	2.1789e-05	1.462e-05	2.1756e-06	-1.4313e-05	-3.2371e-05	-4.8478e-05	-5.856e-05	-5.8741e-05	-4.6257e-05	-2.0364e-05	1.6941e-05	6.0635e-05	0.00010296	0.00013441	0.00014536	0.00012811	7.9097e-05	7.2329e-07	-9.7681e-05	-0.00020013	-0.00028577	-0.00033224	-0.00032006	-0.0002376	-8.5411e-05	0.00012097	0.0003508	0.0005612	0.00070343	0.00073199	0.00061504	0.00034421	-5.8373e-05	-0.00053799	-0.0010118	-0.0013802	-0.0015442	-0.0014264	-0.00099171	-0.00026364	0.00066861	0.0016552	0.002505	0.0030164	0.0030179	0.0024092	0.001196
1.517e-05	2.0642e-05	2.3183e-05	2.137e-05	1.4339e-05	2.1337e-06	-1.4038e-05	-3.1748e-05	-4.7545e-05	-5.7433e-05	-5.7611e-05	-4.5367e-05	-1.9973e-05	1.6615e-05	5.9469e-05	0.00010098	0.00013183	0.00014256	0.00012564	7.7575e-05	7.0938e-07	-9.5802e-05	-0.00019628	-0.00028027	-0.00032584	-0.0003139	-0.00023303	-8.3768e-05	0.00011864	0.00034405	0.0005504	0.00068989	0.00071791	0.00060321	0.00033759	-5.725e-05	-0.00052764	-0.00099234	-0.0013537	-0.0015145	-0.001399	-0.00097264	-0.00025856	0.00065574	0.0016234	0.0024568	0.0029583	0.0029598	0.0023629	0.0011729
1.4879e-05	2.0246e-05	2.2738e-05	2.096e-05	1.4064e-05	2.0928e-06	-1.3769e-05	-3.114e-05	-4.6633e-05	-5.6332e-05	-5.6507e-05	-4.4497e-05	-1.959e-05	1.6296e-05	5.8329e-05	9.9045e-05	0.0001293	0.00013983	0.00012323	7.6088e-05	6.9578e-07	-9.3965e-05	-0.00019251	-0.0002749	-0.0003196	-0.00030789	-0.00022856	-8.2162e-05	0.00011637	0.00033746	0.00053985	0.00067667	0.00070415	0.00059164	0.00033111	-5.6152e-05	-0.00051753	-0.00097332	-0.0013277	-0.0014855	-0.0013721	-0.00095399	-0.00025361	0.00064317	0.0015923	0.0024097	0.0029016	0.0029031	0.0023176	0.0011505
1.4595e-05	1.9859e-05	2.2304e-05	2.056e-05	1.3795e-05	2.0528e-06	-1.3506e-05	-3.0545e-05	-4.5742e-05	-5.5256e-05	-5.5427e-05	-4.3647e-05	-1.9216e-05	1.5985e-05	5.7214e-05	9.7153e-05	0.00012683	0.00013716	0.00012088	7.4634e-05	6.8249e-07	-9.217e-05	-0.00018883	-0.00026965	-0.00031349	-0.000302	-0.0002242	-8.0593e-05	0.00011414	0.00033101	0.00052953	0.00066374	0.00069069	0.00058034	0.00032479	-5.5079e-05	-0.00050764	-0.00095472	-0.0013023	-0.0014571	-0.0013459	-0.00093576	-0.00024876	0.00063088	0.0015619	0.0023636	0.0028462	0.0028476	0.0022733	0.0011285
1.4317e-05	1.9481e-05	2.1879e-05	2.0168e-05	1.3532e-05	2.0138e-06	-1.3249e-05	-2.9963e-05	-4.4872e-05	-5.4204e-05	-5.4372e-05	-4.2816e-05	-1.885e-05	1.5681e-05	5.6125e-05	9.5304e-05	0.00012442	0.00013455	0.00011858	7.3214e-05	6.6949e-07	-9.0416e-05	-0.00018524	-0.00026451	-0.00030752	-0.00029625	-0.00021993	-7.9059e-05	0.00011197	0.00032471	0.00051945	0.0006511	0.00067755	0.00056929	0.0003186	-5.4031e-05	-0.00049798	-0.00093655	-0.0012776	-0.0014294	-0.0013203	-0.00091795	-0.00024403	0.00061887	0.0015321	0.0023186	0.002792	0.0027934	0.00223	0.001107
1.4046e-05	1.9112e-05	2.1464e-05	1.9786e-05	1.3276e-05	1.9756e-06	-1.2997e-05	-2.9395e-05	-4.4021e-05	-5.3176e-05	-5.3341e-05	-4.2004e-05	-1.8492e-05	1.5383e-05	5.5061e-05	9.3496e-05	0.00012206	0.00013199	0.00011633	7.1825e-05	6.568e-07	-8.8701e-05	-0.00018173	-0.0002595	-0.00030169	-0.00029064	-0.00021576	-7.7559e-05	0.00010985	0.00031855	0.0005096	0.00063876	0.0006647	0.0005585	0.00031256	-5.3006e-05	-0.00048853	-0.00091879	-0.0012533	-0.0014023	-0.0012953	-0.00090054	-0.0002394	0.00060714	0.0015031	0.0022747	0.0027391	0.0027404	0.0021877	0.001086
1.3781e-05	1.8751e-05	2.1059e-05	1.9412e-05	1.3025e-05	1.9383e-06	-1.2752e-05	-2.884e-05	-4.3189e-05	-5.2171e-05	-5.2333e-05	-4.1211e-05	-1.8143e-05	1.5093e-05	5.4021e-05	9.173e-05	0.00011975	0.0001295	0.00011413	7.0469e-05	6.4439e-07	-8.7026e-05	-0.00017829	-0.0002546	-0.00029599	-0.00028515	-0.00021168	-7.6094e-05	0.00010777	0.00031253	0.00049998	0.00062669	0.00065214	0.00054795	0.00030666	-5.2005e-05	-0.0004793	-0.00090143	-0.0012296	-0.0013758	-0.0012708	-0.00088353	-0.00023488	0.00059567	0.0014747	0.0022317	0.0026873	0.0026887	0.0021464	0.0010655
1.3521e-05	1.8398e-05	2.0663e-05	1.9047e-05	1.278e-05	1.9018e-06	-1.2512e-05	-2.8297e-05	-4.2377e-05	-5.119e-05	-5.1349e-05	-4.0435e-05	-1.7802e-05	1.4809e-05	5.3004e-05	9.0005e-05	0.0001175	0.00012707	0.00011198	6.9143e-05	6.3227e-07	-8.5389e-05	-0.00017494	-0.00024981	-0.00029042	-0.00027978	-0.0002077	-7.4663e-05	0.00010574	0.00030666	0.00049057	0.0006149	0.00063987	0.00053764	0.00030089	-5.1027e-05	-0.00047029	-0.00088448	-0.0012065	-0.0013499	-0.0012469	-0.00086691	-0.00023046	0.00058446	0.0014469	0.0021897	0.0026368	0.0026381	0.002106	0.0010454
1.3268e-05	1.8054e-05	2.0276e-05	1.869e-05	1.2541e-05	1.8662e-06	-1.2278e-05	-2.7767e-05	-4.1583e-05	-5.0231e-05	-5.0387e-05	-3.9678e-05	-1.7468e-05	1.4532e-05	5.2012e-05	8.8319e-05	0.0001153	0.00012469	0.00010989	6.7848e-05	6.2043e-07	-8.3789e-05	-0.00017166	-0.00024513	-0.00028499	-0.00027454	-0.00020381	-7.3264e-05	0.00010376	0.00030091	0.00048138	0.00060339	0.00062789	0.00052757	0.00029525	-5.0071e-05	-0.00046148	-0.00086791	-0.0011839	-0.0013246	-0.0012235	-0.00085067	-0.00022614	0.00057352	0.0014198	0.0021487	0.0025874	0.0025887	0.0020666	0.0010259
1.3021e-05	1.7717e-05	1.9898e-05	1.8342e-05	1.2307e-05	1.8314e-06	-1.2049e-05	-2.7249e-05	-4.0808e-05	-4.9295e-05	-4.9448e-05	-3.8938e-05	-1.7143e-05	1.4261e-05	5.1042e-05	8.6672e-05	0.00011315	0.00012236	0.00010784	6.6583e-05	6.0886e-07	-8.2227e-05	-0.00016846	-0.00024056	-0.00027967	-0.00026942	-0.00020001	-7.1898e-05	0.00010183	0.0002953	0.00047241	0.00059214	0.00061618	0.00051773	0.00028975	-4.9137e-05	-0.00045287	-0.00085173	-0.0011618	-0.0012999	-0.0012007	-0.00083481	-0.00022192	0.00056282	0.0013934	0.0021086	0.0025391	0.0025404	0.0020281	0.0010067
1.2779e-05	1.7388e-05	1.9528e-05	1.8001e-05	1.2078e-05	1.7974e-06	-1.1825e-05	-2.6744e-05	-4.005e-05	-4.838e-05	-4.853e-05	-3.8216e-05	-1.6824e-05	1.3996e-05	5.0095e-05	8.5064e-05	0.00011105	0.00012009	0.00010584	6.5347e-05	5.9756e-07	-8.0701e-05	-0.00016534	-0.00023609	-0.00027448	-0.00026442	-0.0001963	-7.0564e-05	9.9938e-05	0.00028982	0.00046364	0.00058115	0.00060475	0.00050813	0.00028437	-4.8226e-05	-0.00044447	-0.00083592	-0.0011403	-0.0012758	-0.0011784	-0.00081932	-0.00021781	0.00055238	0.0013675	0.0020695	0.002492	0.0024933	0.0019904	0.00098805
1.2543e-05	1.7067e-05	1.9168e-05	1.7669e-05	1.1855e-05	1.7642e-06	-1.1607e-05	-2.625e-05	-3.9311e-05	-4.7486e-05	-4.7634e-05	-3.751e-05	-1.6514e-05	1.3737e-05	4.9169e-05	8.3493e-05	0.000109	0.00011787	0.00010388	6.414e-05	5.8652e-07	-7.9211e-05	-0.00016228	-0.00023173	-0.00026941	-0.00025954	-0.00019267	-6.9261e-05	9.8093e-05	0.00028447	0.00045508	0.00057041	0.00059358	0.00049874	0.00027912	-4.7335e-05	-0.00043626	-0.00082048	-0.0011192	-0.0012522	-0.0011567	-0.00080419	-0.00021378	0.00054218	0.0013423	0.0020313	0.002446	0.0024472	0.0019537	0.00096981
1.2313e-05	1.6753e-05	1.8816e-05	1.7344e-05	1.1638e-05	1.7318e-06	-1.1393e-05	-2.5768e-05	-3.8589e-05	-4.6614e-05	-4.6758e-05	-3.6821e-05	-1.621e-05	1.3485e-05	4.8266e-05	8.1959e-05	0.00010699	0.00011571	0.00010197	6.2962e-05	5.7575e-07	-7.7755e-05	-0.0001593	-0.00022748	-0.00026446	-0.00025477	-0.00018913	-6.7988e-05	9.629e-05	0.00027924	0.00044672	0.00055993	0.00058267	0.00048958	0.00027399	-4.6465e-05	-0.00042825	-0.00080541	-0.0010987	-0.0012292	-0.0011354	-0.00078941	-0.00020986	0.00053222	0.0013176	0.001994	0.0024011	0.0024023	0.0019178	0.00095199
1.2088e-05	1.6447e-05	1.8472e-05	1.7027e-05	1.1425e-05	1.7001e-06	-1.1185e-05	-2.5297e-05	-3.7883e-05	-4.5762e-05	-4.5904e-05	-3.6148e-05	-1.5914e-05	1.3239e-05	4.7384e-05	8.0461e-05	0.00010504	0.00011359	0.00010011	6.1811e-05	5.6523e-07	-7.6334e-05	-0.00015639	-0.00022332	-0.00025963	-0.00025011	-0.00018568	-6.6746e-05	9.4531e-05	0.00027414	0.00043855	0.0005497	0.00057202	0.00048063	0.00026898	-4.5616e-05	-0.00042042	-0.00079069	-0.0010786	-0.0012067	-0.0011147	-0.00077499	-0.00020602	0.00052249	0.0012935	0.0019575	0.0023572	0.0023584	0.0018827	0.00093459
1.1868e-05	1.6148e-05	1.8136e-05	1.6718e-05	1.1217e-05	1.6692e-06	-1.0982e-05	-2.4837e-05	-3.7195e-05	-4.493e-05	-4.507e-05	-3.5491e-05	-1.5625e-05	1.2998e-05	4.6523e-05	7.8998e-05	0.00010313	0.00011153	9.8291e-05	6.0688e-05	5.5495e-07	-7.4947e-05	-0.00015355	-0.00021926	-0.00025491	-0.00024557	-0.0001823	-6.5533e-05	9.2813e-05	0.00026916	0.00043058	0.00053971	0.00056163	0.0004719	0.0002641	-4.4787e-05	-0.00041278	-0.00077632	-0.001059	-0.0011848	-0.0010944	-0.0007609	-0.00020228	0.00051299	0.00127	0.0019219	0.0023143	0.0023155	0.0018485	0.0009176
1.1653e-05	1.5857e-05	1.7808e-05	1.6416e-05	1.1015e-05	1.6391e-06	-1.0784e-05	-2.4388e-05	-3.6523e-05	-4.4118e-05	-4.4255e-05	-3.4849e-05	-1.5342e-05	1.2763e-05	4.5682e-05	7.7571e-05	0.00010127	0.00010951	9.6514e-05	5.9591e-05	5.4493e-07	-7.3592e-05	-0.00015077	-0.0002153	-0.0002503	-0.00024113	-0.00017901	-6.4349e-05	9.1136e-05	0.00026429	0.0004228	0.00052996	0.00055148	0.00046337	0.00025932	-4.3978e-05	-0.00040532	-0.00076229	-0.0010398	-0.0011634	-0.0010746	-0.00074715	-0.00019862	0.00050372	0.0012471	0.0018872	0.0022725	0.0022737	0.0018151	0.00090102
1.1444e-05	1.5572e-05	1.7488e-05	1.6121e-05	1.0817e-05	1.6096e-06	-1.059e-05	-2.395e-05	-3.5867e-05	-4.3326e-05	-4.346e-05	-3.4224e-05	-1.5067e-05	1.2534e-05	4.4862e-05	7.6178e-05	9.9448e-05	0.00010754	9.4781e-05	5.8521e-05	5.3514e-07	-7.2271e-05	-0.00014807	-0.00021143	-0.00024581	-0.0002368	-0.00017579	-6.3193e-05	8.9499e-05	0.00025955	0.00041521	0.00052044	0.00054157	0.00045505	0.00025467	-4.3188e-05	-0.00039804	-0.0007486	-0.0010212	-0.0011425	-0.0010553	-0.00073373	-0.00019505	0.00049468	0.0012247	0.0018533	0.0022317	0.0022328	0.0017825	0.00088484
1.124e-05	1.5294e-05	1.7176e-05	1.5833e-05	1.0624e-05	1.5809e-06	-1.0401e-05	-2.3523e-05	-3.5227e-05	-4.2553e-05	-4.2685e-05	-3.3613e-05	-1.4798e-05	1.231e-05	4.4061e-05	7.4818e-05	9.7673e-05	0.00010563	9.3089e-05	5.7477e-05	5.2559e-07	-7.0981e-05	-0.00014542	-0.00020766	-0.00024142	-0.00023257	-0.00017265	-6.2065e-05	8.7901e-05	0.00025491	0.0004078	0.00051115	0.00053191	0.00044692	0.00025012	-4.2417e-05	-0.00039094	-0.00073524	-0.0010029	-0.0011221	-0.0010365	-0.00072064	-0.00019157	0.00048585	0.0012028	0.0018202	0.0021919	0.002193	0.0017507	0.00086905
1.1041e-05	1.5023e-05	1.6872e-05	1.5553e-05	1.0435e-05	1.5529e-06	-1.0216e-05	-2.3106e-05	-3.4602e-05	-4.1798e-05	-4.1928e-05	-3.3017e-05	-1.4536e-05	1.2092e-05	4.328e-05	7.3492e-05	9.5941e-05	0.00010375	9.1439e-05	5.6457e-05	5.1627e-07	-6.9722e-05	-0.00014284	-0.00020398	-0.00023714	-0.00022845	-0.00016959	-6.0965e-05	8.6343e-05	0.00025039	0.00040057	0.00050209	0.00052248	0.000439	0.00024569	-4.1665e-05	-0.000384	-0.0007222	-0.00098516	-0.0011022	-0.0010181	-0.00070786	-0.00018818	0.00047723	0.0011815	0.001788	0.002153	0.0021541	0.0017197	0.00085364
1.0846e-05	1.4758e-05	1.6575e-05	1.5279e-05	1.0252e-05	1.5255e-06	-1.0037e-05	-2.2699e-05	-3.3993e-05	-4.1062e-05	-4.119e-05	-3.2435e-05	-1.428e-05	1.1879e-05	4.2518e-05	7.2198e-05	9.4252e-05	0.00010193	8.9829e-05	5.5463e-05	5.0718e-07	-6.8495e-05	-0.00014033	-0.00020038	-0.00023297	-0.00022443	-0.00016661	-5.9891e-05	8.4823e-05	0.00024598	0.00039351	0.00049325	0.00051328	0.00043127	0.00024136	-4.0931e-05	-0.00037724	-0.00070949	-0.00096781	-0.0010828	-0.0010002	-0.0006954	-0.00018486	0.00046883	0.0011607	0.0017565	0.0021151	0.0021162	0.0016894	0.00083861
1.0657e-05	1.45e-05	1.6285e-05	1.5012e-05	1.0072e-05	1.4989e-06	-9.8611e-06	-2.2302e-05	-3.3398e-05	-4.0344e-05	-4.047e-05	-3.1868e-05	-1.403e-05	1.1671e-05	4.1774e-05	7.0935e-05	9.2604e-05	0.00010014	8.8258e-05	5.4494e-05	4.9831e-07	-6.7297e-05	-0.00013788	-0.00019688	-0.00022889	-0.0002205	-0.00016369	-5.8844e-05	8.334e-05	0.00024168	0.00038664	0.00048462	0.0005043	0.00042373	0.00023714	-4.0216e-05	-0.00037065	-0.00069708	-0.00095089	-0.0010639	-0.00098272	-0.00068324	-0.00018163	0.00046063	0.0011404	0.0017258	0.0020781	0.0020792	0.0016598	0.00082395
1.0472e-05	1.4249e-05	1.6002e-05	1.4751e-05	9.8976e-06	1.4729e-06	-9.69e-06	-2.1915e-05	-3.2819e-05	-3.9644e-05	-3.9767e-05	-3.1315e-05	-1.3787e-05	1.1469e-05	4.105e-05	6.9705e-05	9.0998e-05	9.8406e-05	8.6727e-05	5.3548e-05	4.8967e-07	-6.613e-05	-0.00013548	-0.00019346	-0.00022492	-0.00021668	-0.00016085	-5.7823e-05	8.1894e-05	0.00023749	0.00037993	0.00047621	0.00049555	0.00041638	0.00023303	-3.9518e-05	-0.00036422	-0.00068499	-0.00093439	-0.0010454	-0.00096567	-0.00067138	-0.00017848	0.00045264	0.0011206	0.0016958	0.0020421	0.0020431	0.001631	0.00080965
1.0291e-05	1.4003e-05	1.5727e-05	1.4497e-05	9.7272e-06	1.4475e-06	-9.5232e-06	-2.1538e-05	-3.2254e-05	-3.8962e-05	-3.9083e-05	-3.0776e-05	-1.3549e-05	1.1271e-05	4.0343e-05	6.8504e-05	8.9431e-05	9.6712e-05	8.5234e-05	5.2626e-05	4.8123e-07	-6.4991e-05	-0.00013315	-0.00019013	-0.00022105	-0.00021295	-0.00015808	-5.6828e-05	8.0484e-05	0.0002334	0.00037339	0.00046802	0.00048702	0.00040921	0.00022901	-3.8838e-05	-0.00035795	-0.00067319	-0.00091831	-0.0010274	-0.00094904	-0.00065983	-0.00017541	0.00044485	0.0011013	0.0016666	0.0020069	0.0020079	0.001603	0.00079571
1.0116e-05	1.3764e-05	1.5458e-05	1.425e-05	9.561e-06	1.4228e-06	-9.3605e-06	-2.117e-05	-3.1703e-05	-3.8297e-05	-3.8415e-05	-3.0251e-05	-1.3318e-05	1.1079e-05	3.9654e-05	6.7335e-05	8.7904e-05	9.5061e-05	8.3778e-05	5.1728e-05	4.7302e-07	-6.3881e-05	-0.00013088	-0.00018689	-0.00021727	-0.00020931	-0.00015539	-5.5857e-05	7.9109e-05	0.00022942	0.00036701	0.00046002	0.00047871	0.00040222	0.0002251	-3.8174e-05	-0.00035183	-0.0006617	-0.00090263	-0.0010099	-0.00093284	-0.00064856	-0.00017241	0.00043725	0.0010825	0.0016382	0.0019726	0.0019736	0.0015756	0.00078212
9.9444e-06	1.3531e-05	1.5197e-05	1.4008e-05	9.3992e-06	1.3987e-06	-9.202e-06	-2.0811e-05	-3.1166e-05	-3.7648e-05	-3.7765e-05	-2.9739e-05	-1.3092e-05	1.0891e-05	3.8983e-05	6.6195e-05	8.6415e-05	9.3451e-05	8.236e-05	5.0852e-05	4.6501e-07	-6.28e-05	-0.00012866	-0.00018372	-0.0002136	-0.00020577	-0.00015275	-5.4911e-05	7.777e-05	0.00022553	0.0003608	0.00045223	0.0004706	0.00039541	0.00022129	-3.7528e-05	-0.00034588	-0.00065049	-0.00088734	-0.00099278	-0.00091704	-0.00063758	-0.00016949	0.00042985	0.0010642	0.0016104	0.0019392	0.0019402	0.0015489	0.00076888
9.7775e-06	1.3304e-05	1.4941e-05	1.3773e-05	9.2414e-06	1.3752e-06	-9.0476e-06	-2.0462e-05	-3.0643e-05	-3.7016e-05	-3.7131e-05	-2.9239e-05	-1.2873e-05	1.0709e-05	3.8328e-05	6.5084e-05	8.4965e-05	9.1883e-05	8.0978e-05	4.9998e-05	4.572e-07	-6.1746e-05	-0.0001265	-0.00018064	-0.00021001	-0.00020231	-0.00015019	-5.399e-05	7.6465e-05	0.00022175	0.00035474	0.00044465	0.0004627	0.00038878	0.00021758	-3.6898e-05	-0.00034007	-0.00063958	-0.00087245	-0.00097612	-0.00090165	-0.00062688	-0.00016665	0.00042263	0.0010463	0.0015834	0.0019067	0.0019077	0.0015229	0.00075598
9.6149e-06	1.3083e-05	1.4693e-05	1.3544e-05	9.0878e-06	1.3524e-06	-8.8972e-06	-2.0122e-05	-3.0134e-05	-3.6401e-05	-3.6514e-05	-2.8753e-05	-1.2659e-05	1.0531e-05	3.7691e-05	6.4002e-05	8.3552e-05	9.0355e-05	7.9631e-05	4.9167e-05	4.496e-07	-6.0719e-05	-0.0001244	-0.00017764	-0.00020652	-0.00019895	-0.00014769	-5.3092e-05	7.5193e-05	0.00021806	0.00034884	0.00043725	0.00045501	0.00038231	0.00021396	-3.6285e-05	-0.00033442	-0.00062894	-0.00085795	-0.00095989	-0.00088666	-0.00061645	-0.00016388	0.00041561	0.0010289	0.0015571	0.001875	0.0018759	0.0014976	0.00074341
9.4566e-06	1.2867e-05	1.4451e-05	1.3321e-05	8.9381e-06	1.3301e-06	-8.7507e-06	-1.9791e-05	-2.9638e-05	-3.5802e-05	-3.5913e-05	-2.828e-05	-1.245e-05	1.0357e-05	3.707e-05	6.2948e-05	8.2177e-05	8.8867e-05	7.832e-05	4.8358e-05	4.422e-07	-5.9719e-05	-0.00012235	-0.00017471	-0.00020312	-0.00019567	-0.00014526	-5.2218e-05	7.3955e-05	0.00021447	0.0003431	0.00043005	0.00044752	0.00037602	0.00021044	-3.5687e-05	-0.00032891	-0.00061859	-0.00084382	-0.00094409	-0.00087206	-0.0006063	-0.00016118	0.00040876	0.001012	0.0015315	0.0018441	0.001845	0.0014729	0.00073117
9.3024e-06	1.2658e-05	1.4216e-05	1.3104e-05	8.7924e-06	1.3084e-06	-8.608e-06	-1.9468e-05	-2.9155e-05	-3.5218e-05	-3.5327e-05	-2.7819e-05	-1.2247e-05	1.0188e-05	3.6466e-05	6.1922e-05	8.0837e-05	8.7419e-05	7.7044e-05	4.7569e-05	4.3499e-07	-5.8746e-05	-0.00012036	-0.00017186	-0.00019981	-0.00019249	-0.00014289	-5.1367e-05	7.275e-05	0.00021097	0.00033751	0.00042304	0.00044022	0.00036989	0.00020701	-3.5106e-05	-0.00032355	-0.0006085	-0.00083007	-0.0009287	-0.00085785	-0.00059642	-0.00015855	0.0004021	0.00099547	0.0015065	0.0018141	0.001815	0.0014489	0.00071925
9.1524e-06	1.2453e-05	1.3986e-05	1.2893e-05	8.6506e-06	1.2873e-06	-8.4692e-06	-1.9154e-05	-2.8684e-05	-3.465e-05	-3.4757e-05	-2.737e-05	-1.205e-05	1.0024e-05	3.5878e-05	6.0923e-05	7.9533e-05	8.6009e-05	7.5801e-05	4.6802e-05	4.2798e-07	-5.7798e-05	-0.00011842	-0.00016909	-0.00019658	-0.00018938	-0.00014059	-5.0538e-05	7.1576e-05	0.00020757	0.00033206	0.00041622	0.00043312	0.00036392	0.00020367	-3.4539e-05	-0.00031833	-0.00059869	-0.00081668	-0.00091372	-0.00084401	-0.0005868	-0.00015599	0.00039562	0.00097941	0.0014822	0.0017848	0.0017857	0.0014256	0.00070765
9.0064e-06	1.2255e-05	1.3763e-05	1.2687e-05	8.5126e-06	1.2668e-06	-8.3341e-06	-1.8849e-05	-2.8227e-05	-3.4097e-05	-3.4203e-05	-2.6934e-05	-1.1858e-05	9.8641e-06	3.5306e-05	5.9951e-05	7.8265e-05	8.4637e-05	7.4592e-05	4.6055e-05	4.2115e-07	-5.6876e-05	-0.00011653	-0.00016639	-0.00019345	-0.00018636	-0.00013835	-4.9732e-05	7.0435e-05	0.00020426	0.00032677	0.00040958	0.00042621	0.00035812	0.00020042	-3.3988e-05	-0.00031325	-0.00058914	-0.00080365	-0.00089915	-0.00083055	-0.00057744	-0.00015351	0.00038931	0.00096379	0.0014586	0.0017563	0.0017572	0.0014028	0.00069636
8.8644e-06	1.2062e-05	1.3546e-05	1.2487e-05	8.3784e-06	1.2468e-06	-8.2027e-06	-1.8551e-05	-2.7782e-05	-3.356e-05	-3.3664e-05	-2.6509e-05	-1.1671e-05	9.7085e-06	3.4749e-05	5.9006e-05	7.7031e-05	8.3302e-05	7.3416e-05	4.5329e-05	4.1451e-07	-5.598e-05	-0.00011469	-0.00016377	-0.0001904	-0.00018342	-0.00013617	-4.8948e-05	6.9324e-05	0.00020104	0.00032161	0.00040312	0.00041949	0.00035247	0.00019726	-3.3453e-05	-0.00030831	-0.00057985	-0.00079098	-0.00088497	-0.00081745	-0.00056834	-0.00015109	0.00038317	0.00094859	0.0014356	0.0017286	0.0017295	0.0013807	0.00068538
8.7263e-06	1.1874e-05	1.3335e-05	1.2293e-05	8.2479e-06	1.2274e-06	-8.0749e-06	-1.8262e-05	-2.7349e-05	-3.3037e-05	-3.3139e-05	-2.6096e-05	-1.1489e-05	9.5573e-06	3.4208e-05	5.8087e-05	7.5831e-05	8.2005e-05	7.2272e-05	4.4623e-05	4.0805e-07	-5.5107e-05	-0.0001129	-0.00016122	-0.00018743	-0.00018056	-0.00013404	-4.8185e-05	6.8244e-05	0.00019791	0.0003166	0.00039684	0.00041296	0.00034698	0.00019419	-3.2931e-05	-0.00030351	-0.00057082	-0.00077866	-0.00087118	-0.00080472	-0.00055948	-0.00014873	0.0003772	0.00093382	0.0014132	0.0017017	0.0017026	0.0013592	0.0006747
8.5921e-06	1.1691e-05	1.313e-05	1.2103e-05	8.121e-06	1.2085e-06	-7.9507e-06	-1.7981e-05	-2.6928e-05	-3.2528e-05	-3.2629e-05	-2.5694e-05	-1.1312e-05	9.4103e-06	3.3681e-05	5.7193e-05	7.4664e-05	8.0743e-05	7.116e-05	4.3937e-05	4.0177e-07	-5.426e-05	-0.00011117	-0.00015874	-0.00018455	-0.00017779	-0.00013198	-4.7444e-05	6.7194e-05	0.00019486	0.00031173	0.00039074	0.0004066	0.00034164	0.0001912	-3.2425e-05	-0.00029884	-0.00056204	-0.00076668	-0.00085778	-0.00079234	-0.00055087	-0.00014644	0.00037139	0.00091945	0.0013914	0.0016755	0.0016764	0.0013383	0.00066432
8.4616e-06	1.1514e-05	1.2931e-05	1.192e-05	7.9977e-06	1.1901e-06	-7.83e-06	-1.7708e-05	-2.6519e-05	-3.2035e-05	-3.2134e-05	-2.5304e-05	-1.114e-05	9.2674e-06	3.317e-05	5.6325e-05	7.353e-05	7.9517e-05	7.008e-05	4.3269e-05	3.9567e-07	-5.3436e-05	-0.00010948	-0.00015633	-0.00018175	-0.00017509	-0.00012998	-4.6724e-05	6.6174e-05	0.0001919	0.000307	0.0003848	0.00040043	0.00033645	0.0001883	-3.1932e-05	-0.0002943	-0.0005535	-0.00075504	-0.00084476	-0.00078031	-0.00054251	-0.00014422	0.00036576	0.00090549	0.0013703	0.0016501	0.0016509	0.001318	0.00065424
8.3349e-06	1.1341e-05	1.2737e-05	1.1741e-05	7.8779e-06	1.1723e-06	-7.7127e-06	-1.7443e-05	-2.6122e-05	-3.1555e-05	-3.1653e-05	-2.4925e-05	-1.0973e-05	9.1286e-06	3.2673e-05	5.5481e-05	7.2429e-05	7.8326e-05	6.903e-05	4.2622e-05	3.8975e-07	-5.2636e-05	-0.00010784	-0.00015399	-0.00017903	-0.00017246	-0.00012803	-4.6024e-05	6.5183e-05	0.00018903	0.0003024	0.00037904	0.00039443	0.00033142	0.00018548	-3.1454e-05	-0.0002899	-0.00054521	-0.00074373	-0.0008321	-0.00076862	-0.00053439	-0.00014206	0.00036028	0.00089193	0.0013498	0.0016254	0.0016262	0.0012982	0.00064444
8.2118e-06	1.1174e-05	1.2549e-05	1.1568e-05	7.7616e-06	1.155e-06	-7.5989e-06	-1.7186e-05	-2.5737e-05	-3.1089e-05	-3.1185e-05	-2.4557e-05	-1.0811e-05	8.9938e-06	3.2191e-05	5.4662e-05	7.136e-05	7.717e-05	6.8011e-05	4.1992e-05	3.8399e-07	-5.1859e-05	-0.00010625	-0.00015171	-0.00017638	-0.00016992	-0.00012614	-4.5345e-05	6.4221e-05	0.00018624	0.00029794	0.00037345	0.00038861	0.00032652	0.00018274	-3.099e-05	-0.00028562	-0.00053716	-0.00073275	-0.00081982	-0.00075727	-0.0005265	-0.00013996	0.00035496	0.00087876	0.0013299	0.0016014	0.0016022	0.0012791	0.00063493
8.0924e-06	1.1011e-05	1.2366e-05	1.14e-05	7.6488e-06	1.1382e-06	-7.4884e-06	-1.6936e-05	-2.5362e-05	-3.0637e-05	-3.0732e-05	-2.42e-05	-1.0654e-05	8.8631e-06	3.1723e-05	5.3867e-05	7.0322e-05	7.6048e-05	6.7022e-05	4.1382e-05	3.7841e-07	-5.1105e-05	-0.0001047	-0.00014951	-0.00017382	-0.00016745	-0.00012431	-4.4685e-05	6.3287e-05	0.00018353	0.00029361	0.00036802	0.00038296	0.00032178	0.00018008	-3.0539e-05	-0.00028146	-0.00052935	-0.00072209	-0.0008079	-0.00074626	-0.00051884	-0.00013793	0.0003498	0.00086599	0.0013105	0.0015781	0.0015789	0.0012605	0.00062569
7.9766e-06	1.0854e-05	1.2189e-05	1.1236e-05	7.5393e-06	1.1219e-06	-7.3812e-06	-1.6693e-05	-2.4999e-05	-3.0198e-05	-3.0292e-05	-2.3854e-05	-1.0502e-05	8.7362e-06	3.1269e-05	5.3096e-05	6.9316e-05	7.4959e-05	6.6063e-05	4.0789e-05	3.7299e-07	-5.0373e-05	-0.0001032	-0.00014737	-0.00017133	-0.00016505	-0.00012253	-4.4046e-05	6.2381e-05	0.0001809	0.0002894	0.00036275	0.00037748	0.00031717	0.0001775	-3.0102e-05	-0.00027744	-0.00052178	-0.00071176	-0.00079634	-0.00073558	-0.00051142	-0.00013595	0.00034479	0.00085359	0.0012918	0.0015555	0.0015563	0.0012424	0.00061674
7.8643e-06	1.0701e-05	1.2018e-05	1.1078e-05	7.4331e-06	1.1061e-06	-7.2772e-06	-1.6458e-05	-2.4647e-05	-2.9773e-05	-2.9866e-05	-2.3518e-05	-1.0354e-05	8.6132e-06	3.0829e-05	5.2349e-05	6.834e-05	7.3904e-05	6.5133e-05	4.0215e-05	3.6774e-07	-4.9664e-05	-0.00010175	-0.00014529	-0.00016892	-0.00016273	-0.0001208	-4.3425e-05	6.1503e-05	0.00017836	0.00028533	0.00035764	0.00037216	0.0003127	0.000175	-2.9678e-05	-0.00027353	-0.00051443	-0.00070174	-0.00078512	-0.00072522	-0.00050421	-0.00013404	0.00033994	0.00084157	0.0012736	0.0015336	0.0015344	0.0012249	0.00060805
7.7554e-06	1.0553e-05	1.1852e-05	1.0925e-05	7.3303e-06	1.0908e-06	-7.1765e-06	-1.623e-05	-2.4306e-05	-2.9361e-05	-2.9452e-05	-2.3193e-05	-1.0211e-05	8.494e-06	3.0402e-05	5.1624e-05	6.7394e-05	7.2881e-05	6.4231e-05	3.9658e-05	3.6265e-07	-4.8976e-05	-0.00010034	-0.00014328	-0.00016658	-0.00016048	-0.00011913	-4.2824e-05	6.0651e-05	0.00017589	0.00028138	0.00035269	0.00036701	0.00030838	0.00017258	-2.9268e-05	-0.00026974	-0.00050731	-0.00069203	-0.00077426	-0.00071519	-0.00049724	-0.00013218	0.00033523	0.00082992	0.001256	0.0015124	0.0015131	0.001208	0.00059964
7.65e-06	1.0409e-05	1.169e-05	1.0776e-05	7.2306e-06	1.076e-06	-7.079e-06	-1.601e-05	-2.3976e-05	-2.8962e-05	-2.9052e-05	-2.2877e-05	-1.0072e-05	8.3785e-06	2.9989e-05	5.0922e-05	6.6478e-05	7.189e-05	6.3358e-05	3.9119e-05	3.5772e-07	-4.8311e-05	-9.8977e-05	-0.00014133	-0.00016432	-0.00015829	-0.00011751	-4.2242e-05	5.9827e-05	0.0001735	0.00027755	0.0003479	0.00036203	0.00030418	0.00017024	-2.887e-05	-0.00026608	-0.00050041	-0.00068262	-0.00076373	-0.00070547	-0.00049048	-0.00013039	0.00033068	0.00081864	0.0012389	0.0014918	0.0014926	0.0011915	0.00059149
7.548e-06	1.027e-05	1.1534e-05	1.0633e-05	7.1342e-06	1.0616e-06	-6.9846e-06	-1.5796e-05	-2.3656e-05	-2.8576e-05	-2.8664e-05	-2.2572e-05	-9.9374e-06	8.2668e-06	2.9589e-05	5.0243e-05	6.5591e-05	7.0932e-05	6.2513e-05	3.8598e-05	3.5295e-07	-4.7666e-05	-9.7657e-05	-0.00013945	-0.00016212	-0.00015618	-0.00011594	-4.1679e-05	5.9029e-05	0.00017118	0.00027385	0.00034326	0.0003572	0.00030013	0.00016797	-2.8485e-05	-0.00026253	-0.00049374	-0.00067351	-0.00075355	-0.00069606	-0.00048394	-0.00012865	0.00032626	0.00080772	0.0012224	0.0014719	0.0014727	0.0011757	0.0005836
7.4493e-06	1.0136e-05	1.1384e-05	1.0494e-05	7.0409e-06	1.0478e-06	-6.8932e-06	-1.559e-05	-2.3347e-05	-2.8202e-05	-2.829e-05	-2.2277e-05	-9.8075e-06	8.1587e-06	2.9202e-05	4.9586e-05	6.4733e-05	7.0004e-05	6.1696e-05	3.8093e-05	3.4834e-07	-4.7043e-05	-9.638e-05	-0.00013763	-0.00016	-0.00015414	-0.00011443	-4.1134e-05	5.8257e-05	0.00016895	0.00027027	0.00033877	0.00035253	0.0002962	0.00016577	-2.8112e-05	-0.0002591	-0.00048728	-0.00066471	-0.00074369	-0.00068695	-0.00047761	-0.00012697	0.000322	0.00079716	0.0012064	0.0014527	0.0014534	0.0011603	0.00057597
7.3539e-06	1.0006e-05	1.1238e-05	1.0359e-05	6.9507e-06	1.0343e-06	-6.8049e-06	-1.539e-05	-2.3048e-05	-2.7841e-05	-2.7927e-05	-2.1992e-05	-9.6819e-06	8.0542e-06	2.8828e-05	4.8951e-05	6.3904e-05	6.9107e-05	6.0905e-05	3.7605e-05	3.4387e-07	-4.644e-05	-9.5145e-05	-0.00013586	-0.00015795	-0.00015217	-0.00011296	-4.0607e-05	5.7511e-05	0.00016678	0.00026681	0.00033443	0.00034801	0.00029241	0.00016365	-2.7752e-05	-0.00025578	-0.00048104	-0.00065619	-0.00073417	-0.00067815	-0.00047149	-0.00012534	0.00031787	0.00078695	0.0011909	0.0014341	0.0014348	0.0011454	0.00056859
7.2617e-06	9.8808e-06	1.1097e-05	1.0229e-05	6.8636e-06	1.0214e-06	-6.7196e-06	-1.5197e-05	-2.2759e-05	-2.7492e-05	-2.7577e-05	-2.1716e-05	-9.5605e-06	7.9532e-06	2.8466e-05	4.8338e-05	6.3103e-05	6.8241e-05	6.0142e-05	3.7134e-05	3.3956e-07	-4.5858e-05	-9.3953e-05	-0.00013416	-0.00015597	-0.00015026	-0.00011155	-4.0098e-05	5.679e-05	0.00016469	0.00026347	0.00033024	0.00034365	0.00028874	0.00016159	-2.7404e-05	-0.00025257	-0.00047501	-0.00064797	-0.00072497	-0.00066966	-0.00046558	-0.00012377	0.00031389	0.00077709	0.001176	0.0014161	0.0014168	0.0011311	0.00056146
7.1727e-06	9.7598e-06	1.0961e-05	1.0104e-05	6.7795e-06	1.0089e-06	-6.6373e-06	-1.5011e-05	-2.248e-05	-2.7155e-05	-2.7239e-05	-2.145e-05	-9.4434e-06	7.8558e-06	2.8118e-05	4.7745e-05	6.233e-05	6.7405e-05	5.9405e-05	3.6679e-05	3.354e-07	-4.5297e-05	-9.2802e-05	-0.00013252	-0.00015406	-0.00014842	-0.00011018	-3.9607e-05	5.6094e-05	0.00016267	0.00026024	0.00032619	0.00033944	0.00028521	0.00015961	-2.7069e-05	-0.00024948	-0.00046919	-0.00064003	-0.00071608	-0.00066145	-0.00045988	-0.00012225	0.00031004	0.00076757	0.0011616	0.0013987	0.0013995	0.0011172	0.00055459
7.087e-06	9.6431e-06	1.083e-05	9.9832e-06	6.6984e-06	9.968e-07	-6.5579e-06	-1.4831e-05	-2.2211e-05	-2.683e-05	-2.6914e-05	-2.1193e-05	-9.3304e-06	7.7618e-06	2.7781e-05	4.7174e-05	6.1585e-05	6.6599e-05	5.8695e-05	3.624e-05	3.3139e-07	-4.4755e-05	-9.1692e-05	-0.00013093	-0.00015222	-0.00014664	-0.00010886	-3.9133e-05	5.5424e-05	0.00016073	0.00025712	0.00032229	0.00033538	0.00028179	0.00015771	-2.6745e-05	-0.00024649	-0.00046358	-0.00063237	-0.00070752	-0.00065354	-0.00045438	-0.00012079	0.00030634	0.00075839	0.0011477	0.001382	0.0013827	0.0011038	0.00054795
7.0043e-06	9.5306e-06	1.0704e-05	9.8668e-06	6.6203e-06	9.8517e-07	-6.4814e-06	-1.4658e-05	-2.1952e-05	-2.6517e-05	-2.66e-05	-2.0946e-05	-9.2216e-06	7.6713e-06	2.7457e-05	4.6624e-05	6.0867e-05	6.5822e-05	5.801e-05	3.5817e-05	3.2753e-07	-4.4233e-05	-9.0622e-05	-0.0001294	-0.00015045	-0.00014493	-0.00010759	-3.8677e-05	5.4777e-05	0.00015885	0.00025413	0.00031853	0.00033147	0.00027851	0.00015587	-2.6433e-05	-0.00024362	-0.00045817	-0.000625	-0.00069927	-0.00064592	-0.00044908	-0.00011938	0.00030276	0.00074954	0.0011343	0.0013659	0.0013666	0.001091	0.00054156
6.9247e-06	9.4223e-06	1.0582e-05	9.7547e-06	6.5451e-06	9.7398e-07	-6.4078e-06	-1.4492e-05	-2.1703e-05	-2.6216e-05	-2.6297e-05	-2.0708e-05	-9.1169e-06	7.5841e-06	2.7145e-05	4.6094e-05	6.0175e-05	6.5074e-05	5.7351e-05	3.541e-05	3.2381e-07	-4.373e-05	-8.9593e-05	-0.00012793	-0.00014874	-0.00014329	-0.00010637	-3.8237e-05	5.4155e-05	0.00015705	0.00025124	0.00031491	0.0003277	0.00027534	0.0001541	-2.6133e-05	-0.00024085	-0.00045297	-0.0006179	-0.00069132	-0.00063858	-0.00044397	-0.00011803	0.00029932	0.00074103	0.0011214	0.0013504	0.0013511	0.0010786	0.00053541
6.8482e-06	9.3182e-06	1.0465e-05	9.6469e-06	6.4728e-06	9.6322e-07	-6.337e-06	-1.4332e-05	-2.1463e-05	-2.5926e-05	-2.6007e-05	-2.048e-05	-9.0161e-06	7.5004e-06	2.6845e-05	4.5585e-05	5.951e-05	6.4355e-05	5.6717e-05	3.5019e-05	3.2023e-07	-4.3247e-05	-8.8603e-05	-0.00012652	-0.00014709	-0.0001417	-0.00010519	-3.7815e-05	5.3556e-05	0.00015531	0.00024846	0.00031143	0.00032408	0.0002723	0.00015239	-2.5844e-05	-0.00023819	-0.00044796	-0.00061107	-0.00068368	-0.00063152	-0.00043907	-0.00011672	0.00029602	0.00073284	0.001109	0.0013355	0.0013361	0.0010667	0.00052949
6.7747e-06	9.2182e-06	1.0353e-05	9.5434e-06	6.4033e-06	9.5288e-07	-6.269e-06	-1.4178e-05	-2.1232e-05	-2.5648e-05	-2.5728e-05	-2.026e-05	-8.9194e-06	7.4199e-06	2.6557e-05	4.5096e-05	5.8872e-05	6.3665e-05	5.6109e-05	3.4643e-05	3.1679e-07	-4.2783e-05	-8.7652e-05	-0.00012516	-0.00014551	-0.00014018	-0.00010407	-3.7409e-05	5.2982e-05	0.00015365	0.0002458	0.00030809	0.0003206	0.00026938	0.00015076	-2.5566e-05	-0.00023563	-0.00044316	-0.00060451	-0.00067635	-0.00062475	-0.00043436	-0.00011547	0.00029284	0.00072497	0.0010971	0.0013211	0.0013218	0.0010552	0.00052381
6.7042e-06	9.1223e-06	1.0245e-05	9.4441e-06	6.3367e-06	9.4296e-07	-6.2038e-06	-1.4031e-05	-2.1012e-05	-2.5381e-05	-2.546e-05	-2.0049e-05	-8.8266e-06	7.3427e-06	2.6281e-05	4.4627e-05	5.8259e-05	6.3002e-05	5.5525e-05	3.4283e-05	3.135e-07	-4.2338e-05	-8.674e-05	-0.00012386	-0.000144	-0.00013872	-0.00010298	-3.702e-05	5.243e-05	0.00015205	0.00024324	0.00030488	0.00031727	0.00026658	0.00014919	-2.53e-05	-0.00023318	-0.00043855	-0.00059822	-0.00066931	-0.00061825	-0.00042984	-0.00011427	0.00028979	0.00071743	0.0010857	0.0013074	0.001308	0.0010442	0.00051836
6.6367e-06	9.0304e-06	1.0142e-05	9.3489e-06	6.2728e-06	9.3347e-07	-6.1413e-06	-1.3889e-05	-2.08e-05	-2.5126e-05	-2.5204e-05	-1.9847e-05	-8.7376e-06	7.2687e-06	2.6016e-05	4.4177e-05	5.7672e-05	6.2368e-05	5.4966e-05	3.3938e-05	3.1034e-07	-4.1911e-05	-8.5866e-05	-0.00012261	-0.00014255	-0.00013733	-0.00010195	-3.6647e-05	5.1902e-05	0.00015052	0.00024079	0.00030181	0.00031407	0.00026389	0.00014769	-2.5046e-05	-0.00023083	-0.00043413	-0.0005922	-0.00066257	-0.00061202	-0.00042551	-0.00011312	0.00028687	0.0007102	0.0010748	0.0012942	0.0012949	0.0010337	0.00051314
6.5721e-06	8.9425e-06	1.0043e-05	9.2579e-06	6.2118e-06	9.2438e-07	-6.0815e-06	-1.3754e-05	-2.0597e-05	-2.4881e-05	-2.4958e-05	-1.9654e-05	-8.6526e-06	7.1979e-06	2.5763e-05	4.3747e-05	5.7111e-05	6.1761e-05	5.4431e-05	3.3607e-05	3.0732e-07	-4.1503e-05	-8.5031e-05	-0.00012142	-0.00014116	-0.00013599	-0.00010095	-3.629e-05	5.1397e-05	0.00014905	0.00023844	0.00029888	0.00031101	0.00026132	0.00014625	-2.4802e-05	-0.00022858	-0.0004299	-0.00058643	-0.00065612	-0.00060606	-0.00042137	-0.00011201	0.00028408	0.00070329	0.0010643	0.0012816	0.0012823	0.0010236	0.00050814
6.5104e-06	8.8585e-06	9.9489e-06	9.171e-06	6.1535e-06	9.157e-07	-6.0244e-06	-1.3625e-05	-2.0404e-05	-2.4648e-05	-2.4724e-05	-1.9469e-05	-8.5714e-06	7.1304e-06	2.5521e-05	4.3336e-05	5.6575e-05	6.1181e-05	5.3919e-05	3.3292e-05	3.0443e-07	-4.1114e-05	-8.4232e-05	-0.00012028	-0.00013984	-0.00013471	-0.00010001	-3.5949e-05	5.0914e-05	0.00014765	0.00023621	0.00029607	0.00030809	0.00025887	0.00014488	-2.4569e-05	-0.00022644	-0.00042587	-0.00058093	-0.00064996	-0.00060037	-0.00041741	-0.00011096	0.00028141	0.00069669	0.0010543	0.0012696	0.0012702	0.001014	0.00050337
6.4516e-06	8.7785e-06	9.859e-06	9.0881e-06	6.0979e-06	9.0743e-07	-5.97e-06	-1.3502e-05	-2.022e-05	-2.4425e-05	-2.4501e-05	-1.9293e-05	-8.4939e-06	7.0659e-06	2.5291e-05	4.2945e-05	5.6063e-05	6.0628e-05	5.3432e-05	3.2991e-05	3.0168e-07	-4.0742e-05	-8.3471e-05	-0.00011919	-0.00013857	-0.0001335	-9.9102e-05	-3.5625e-05	5.0454e-05	0.00014632	0.00023407	0.00029339	0.00030531	0.00025653	0.00014357	-2.4347e-05	-0.00022439	-0.00042202	-0.00057568	-0.00064408	-0.00059495	-0.00041364	-0.00010996	0.00027887	0.00069039	0.0010448	0.0012581	0.0012587	0.0010049	0.00049882
6.3956e-06	8.7023e-06	9.7734e-06	9.0093e-06	6.0449e-06	8.9955e-07	-5.9182e-06	-1.3385e-05	-2.0044e-05	-2.4213e-05	-2.4288e-05	-1.9126e-05	-8.4202e-06	7.0046e-06	2.5071e-05	4.2572e-05	5.5577e-05	6.0102e-05	5.2969e-05	3.2705e-05	2.9906e-07	-4.0389e-05	-8.2747e-05	-0.00011816	-0.00013737	-0.00013234	-9.8242e-05	-3.5315e-05	5.0017e-05	0.00014505	0.00023204	0.00029085	0.00030266	0.0002543	0.00014232	-2.4136e-05	-0.00022245	-0.00041836	-0.00057068	-0.0006385	-0.00058978	-0.00041005	-0.00010901	0.00027645	0.0006844	0.0010357	0.0012472	0.0012478	0.00099616	0.0004945
6.3424e-06	8.63e-06	9.6922e-06	8.9344e-06	5.9947e-06	8.9208e-07	-5.869e-06	-1.3273e-05	-1.9878e-05	-2.4012e-05	-2.4086e-05	-1.8967e-05	-8.3502e-06	6.9464e-06	2.4863e-05	4.2218e-05	5.5115e-05	5.9602e-05	5.2528e-05	3.2433e-05	2.9658e-07	-4.0053e-05	-8.2059e-05	-0.00011718	-0.00013623	-0.00013124	-9.7425e-05	-3.5022e-05	4.9601e-05	0.00014384	0.00023011	0.00028843	0.00030014	0.00025219	0.00014114	-2.3935e-05	-0.0002206	-0.00041488	-0.00056594	-0.00063319	-0.00058488	-0.00040664	-0.0001081	0.00027415	0.00067871	0.0010271	0.0012368	0.0012375	0.00098788	0.00049039
6.2921e-06	8.5615e-06	9.6153e-06	8.8635e-06	5.9471e-06	8.8499e-07	-5.8224e-06	-1.3168e-05	-1.972e-05	-2.3821e-05	-2.3895e-05	-1.8816e-05	-8.2839e-06	6.8913e-06	2.4665e-05	4.1883e-05	5.4677e-05	5.9129e-05	5.2111e-05	3.2175e-05	2.9422e-07	-3.9735e-05	-8.1408e-05	-0.00011625	-0.00013515	-0.0001302	-9.6652e-05	-3.4744e-05	4.9207e-05	0.0001427	0.00022829	0.00028614	0.00029776	0.00025019	0.00014002	-2.3745e-05	-0.00021885	-0.00041159	-0.00056145	-0.00062816	-0.00058024	-0.00040341	-0.00010724	0.00027198	0.00067332	0.001019	0.001227	0.0012276	0.00098003	0.00048649
6.2445e-06	8.4967e-06	9.5426e-06	8.7965e-06	5.9021e-06	8.783e-07	-5.7784e-06	-1.3068e-05	-1.9571e-05	-2.3641e-05	-2.3714e-05	-1.8674e-05	-8.2213e-06	6.8391e-06	2.4479e-05	4.1566e-05	5.4264e-05	5.8682e-05	5.1717e-05	3.1932e-05	2.92e-07	-3.9435e-05	-8.0792e-05	-0.00011537	-0.00013413	-0.00012921	-9.5921e-05	-3.4481e-05	4.8835e-05	0.00014162	0.00022656	0.00028398	0.00029551	0.0002483	0.00013896	-2.3566e-05	-0.00021719	-0.00040847	-0.0005572	-0.00062341	-0.00057585	-0.00040036	-0.00010643	0.00026992	0.00066823	0.0010113	0.0012177	0.0012183	0.00097262	0.00048281
6.1997e-06	8.4358e-06	9.4741e-06	8.7333e-06	5.8598e-06	8.72e-07	-5.7369e-06	-1.2975e-05	-1.943e-05	-2.3471e-05	-2.3544e-05	-1.854e-05	-8.1623e-06	6.7901e-06	2.4303e-05	4.1268e-05	5.3875e-05	5.8261e-05	5.1346e-05	3.1703e-05	2.899e-07	-3.9152e-05	-8.0212e-05	-0.00011454	-0.00013316	-0.00012828	-9.5233e-05	-3.4234e-05	4.8485e-05	0.00014061	0.00022493	0.00028194	0.00029339	0.00024651	0.00013796	-2.3396e-05	-0.00021563	-0.00040554	-0.0005532	-0.00061894	-0.00057172	-0.00039749	-0.00010567	0.00026798	0.00066344	0.001004	0.001209	0.0012096	0.00096564	0.00047935
6.1576e-06	8.3785e-06	9.4098e-06	8.674e-06	5.82e-06	8.6608e-07	-5.698e-06	-1.2887e-05	-1.9298e-05	-2.3312e-05	-2.3384e-05	-1.8414e-05	-8.1069e-06	6.744e-06	2.4138e-05	4.0988e-05	5.3509e-05	5.7865e-05	5.0998e-05	3.1488e-05	2.8794e-07	-3.8886e-05	-7.9668e-05	-0.00011376	-0.00013226	-0.00012741	-9.4586e-05	-3.4001e-05	4.8156e-05	0.00013965	0.00022341	0.00028003	0.0002914	0.00024484	0.00013702	-2.3238e-05	-0.00021417	-0.00040279	-0.00054945	-0.00061474	-0.00056784	-0.00039479	-0.00010495	0.00026616	0.00065893	0.0009972	0.0012008	0.0012014	0.00095909	0.0004761
6.1182e-06	8.325e-06	9.3496e-06	8.6186e-06	5.7828e-06	8.6054e-07	-5.6615e-06	-1.2804e-05	-1.9175e-05	-2.3163e-05	-2.3235e-05	-1.8297e-05	-8.0551e-06	6.7009e-06	2.3984e-05	4.0726e-05	5.3167e-05	5.7496e-05	5.0672e-05	3.1286e-05	2.8609e-07	-3.8637e-05	-7.9159e-05	-0.00011303	-0.00013141	-0.0001266	-9.3982e-05	-3.3784e-05	4.7848e-05	0.00013876	0.00022198	0.00027824	0.00028954	0.00024328	0.00013615	-2.3089e-05	-0.0002128	-0.00040021	-0.00054594	-0.00061081	-0.00056421	-0.00039227	-0.00010428	0.00026446	0.00065472	0.00099082	0.0011931	0.0011937	0.00095296	0.00047305
6.0816e-06	8.2751e-06	9.2936e-06	8.567e-06	5.7482e-06	8.5539e-07	-5.6276e-06	-1.2727e-05	-1.906e-05	-2.3024e-05	-2.3096e-05	-1.8187e-05	-8.0068e-06	6.6607e-06	2.384e-05	4.0482e-05	5.2848e-05	5.7151e-05	5.0368e-05	3.1099e-05	2.8438e-07	-3.8406e-05	-7.8684e-05	-0.00011236	-0.00013063	-0.00012584	-9.3419e-05	-3.3582e-05	4.7561e-05	0.00013793	0.00022065	0.00027657	0.0002878	0.00024182	0.00013533	-2.2951e-05	-0.00021152	-0.00039782	-0.00054266	-0.00060715	-0.00056083	-0.00038992	-0.00010365	0.00026288	0.0006508	0.00098489	0.001186	0.0011866	0.00094725	0.00047022
6.0476e-06	8.2288e-06	9.2417e-06	8.5191e-06	5.7161e-06	8.5061e-07	-5.5962e-06	-1.2656e-05	-1.8954e-05	-2.2896e-05	-2.2967e-05	-1.8085e-05	-7.9621e-06	6.6235e-06	2.3707e-05	4.0256e-05	5.2553e-05	5.6832e-05	5.0087e-05	3.0925e-05	2.8279e-07	-3.8191e-05	-7.8245e-05	-0.00011173	-0.0001299	-0.00012514	-9.2897e-05	-3.3394e-05	4.7295e-05	0.00013716	0.00021942	0.00027502	0.00028619	0.00024047	0.00013458	-2.2823e-05	-0.00021034	-0.00039559	-0.00053963	-0.00060376	-0.00055769	-0.00038774	-0.00010308	0.00026141	0.00064716	0.00097938	0.0011793	0.0011799	0.00094196	0.00046759
6.0163e-06	8.1863e-06	9.1938e-06	8.475e-06	5.6865e-06	8.4621e-07	-5.5672e-06	-1.2591e-05	-1.8856e-05	-2.2777e-05	-2.2848e-05	-1.7992e-05	-7.9209e-06	6.5892e-06	2.3584e-05	4.0048e-05	5.2281e-05	5.6538e-05	4.9828e-05	3.0765e-05	2.8133e-07	-3.7994e-05	-7.784e-05	-0.00011115	-0.00012922	-0.00012449	-9.2416e-05	-3.3221e-05	4.7051e-05	0.00013645	0.00021828	0.0002736	0.00028471	0.00023922	0.00013388	-2.2704e-05	-0.00020925	-0.00039355	-0.00053684	-0.00060063	-0.00055481	-0.00038573	-0.00010254	0.00026006	0.00064381	0.00097431	0.0011732	0.0011738	0.00093708	0.00046517
5.9877e-06	8.1473e-06	9.1501e-06	8.4347e-06	5.6594e-06	8.4218e-07	-5.5407e-06	-1.2531e-05	-1.8766e-05	-2.2669e-05	-2.2739e-05	-1.7906e-05	-7.8832e-06	6.5579e-06	2.3472e-05	3.9857e-05	5.2032e-05	5.6268e-05	4.959e-05	3.0619e-05	2.7999e-07	-3.7813e-05	-7.7469e-05	-0.00011062	-0.00012861	-0.0001239	-9.1976e-05	-3.3063e-05	4.6827e-05	0.0001358	0.00021724	0.0002723	0.00028336	0.00023808	0.00013324	-2.2596e-05	-0.00020826	-0.00039167	-0.00053428	-0.00059777	-0.00055217	-0.0003839	-0.00010205	0.00025882	0.00064075	0.00096968	0.0011676	0.0011682	0.00093262	0.00046296
5.9617e-06	8.1119e-06	9.1103e-06	8.398e-06	5.6348e-06	8.3852e-07	-5.5166e-06	-1.2476e-05	-1.8684e-05	-2.257e-05	-2.264e-05	-1.7828e-05	-7.8489e-06	6.5294e-06	2.337e-05	3.9684e-05	5.1806e-05	5.6024e-05	4.9375e-05	3.0486e-05	2.7877e-07	-3.7648e-05	-7.7133e-05	-0.00011014	-0.00012805	-0.00012336	-9.1577e-05	-3.2919e-05	4.6623e-05	0.00013521	0.0002163	0.00027112	0.00028213	0.00023705	0.00013266	-2.2498e-05	-0.00020735	-0.00038997	-0.00053196	-0.00059518	-0.00054977	-0.00038223	-0.00010161	0.0002577	0.00063797	0.00096547	0.0011626	0.0011632	0.00092857	0.00046095
5.9383e-06	8.0801e-06	9.0746e-06	8.3651e-06	5.6127e-06	8.3523e-07	-5.495e-06	-1.2428e-05	-1.8611e-05	-2.2482e-05	-2.2551e-05	-1.7758e-05	-7.8182e-06	6.5038e-06	2.3278e-05	3.9528e-05	5.1603e-05	5.5805e-05	4.9181e-05	3.0366e-05	2.7768e-07	-3.7501e-05	-7.683e-05	-0.00010971	-0.00012755	-0.00012287	-9.1218e-05	-3.279e-05	4.644e-05	0.00013468	0.00021545	0.00027005	0.00028102	0.00023612	0.00013214	-2.241e-05	-0.00020654	-0.00038844	-0.00052988	-0.00059284	-0.00054761	-0.00038073	-0.00010121	0.00025668	0.00063547	0.00096168	0.001158	0.0011586	0.00092493	0.00045914
5.9175e-06	8.0519e-06	9.0429e-06	8.3359e-06	5.5931e-06	8.3232e-07	-5.4758e-06	-1.2384e-05	-1.8546e-05	-2.2403e-05	-2.2473e-05	-1.7696e-05	-7.7908e-06	6.4811e-06	2.3197e-05	3.939e-05	5.1423e-05	5.561e-05	4.901e-05	3.026e-05	2.7671e-07	-3.737e-05	-7.6562e-05	-0.00010933	-0.0001271	-0.00012245	-9.0899e-05	-3.2676e-05	4.6278e-05	0.00013421	0.0002147	0.00026911	0.00028004	0.0002353	0.00013168	-2.2332e-05	-0.00020582	-0.00038709	-0.00052803	-0.00059077	-0.0005457	-0.0003794	-0.00010086	0.00025579	0.00063325	0.00095832	0.001154	0.0011546	0.0009217	0.00045754
5.8994e-06	8.0272e-06	9.0152e-06	8.3103e-06	5.576e-06	8.2977e-07	-5.459e-06	-1.2346e-05	-1.8489e-05	-2.2334e-05	-2.2404e-05	-1.7642e-05	-7.767e-06	6.4612e-06	2.3126e-05	3.9269e-05	5.1265e-05	5.5439e-05	4.8859e-05	3.0167e-05	2.7586e-07	-3.7255e-05	-7.6327e-05	-0.00010899	-0.00012671	-0.00012207	-9.062e-05	-3.2576e-05	4.6136e-05	0.0001338	0.00021404	0.00026828	0.00027918	0.00023458	0.00013128	-2.2263e-05	-0.00020519	-0.0003859	-0.00052641	-0.00058896	-0.00054403	-0.00037824	-0.00010055	0.000255	0.00063131	0.00095538	0.0011504	0.001151	0.00091888	0.00045613
5.8839e-06	8.0061e-06	8.9915e-06	8.2885e-06	5.5613e-06	8.2758e-07	-5.4447e-06	-1.2314e-05	-1.8441e-05	-2.2276e-05	-2.2345e-05	-1.7596e-05	-7.7465e-06	6.4442e-06	2.3065e-05	3.9166e-05	5.113e-05	5.5293e-05	4.8731e-05	3.0088e-05	2.7514e-07	-3.7157e-05	-7.6127e-05	-0.0001087	-0.00012638	-0.00012175	-9.0382e-05	-3.249e-05	4.6015e-05	0.00013344	0.00021348	0.00026758	0.00027845	0.00023396	0.00013093	-2.2205e-05	-0.00020465	-0.00038488	-0.00052502	-0.00058741	-0.0005426	-0.00037724	-0.00010029	0.00025433	0.00062964	0.00095287	0.0011474	0.001148	0.00091646	0.00045493
5.871e-06	7.9885e-06	8.9717e-06	8.2703e-06	5.5491e-06	8.2576e-07	-5.4327e-06	-1.2287e-05	-1.84e-05	-2.2227e-05	-2.2296e-05	-1.7557e-05	-7.7295e-06	6.43e-06	2.3015e-05	3.908e-05	5.1018e-05	5.5172e-05	4.8624e-05	3.0022e-05	2.7453e-07	-3.7076e-05	-7.5959e-05	-0.00010847	-0.0001261	-0.00012148	-9.0183e-05	-3.2419e-05	4.5914e-05	0.00013315	0.00021301	0.00026699	0.00027783	0.00023344	0.00013065	-2.2156e-05	-0.0002042	-0.00038404	-0.00052387	-0.00058612	-0.0005414	-0.00037641	-0.00010006	0.00025377	0.00062826	0.00095078	0.0011449	0.0011455	0.00091444	0.00045393
5.8606e-06	7.9744e-06	8.9559e-06	8.2557e-06	5.5393e-06	8.2431e-07	-5.4231e-06	-1.2265e-05	-1.8368e-05	-2.2188e-05	-2.2256e-05	-1.7526e-05	-7.7159e-06	6.4187e-06	2.2974e-05	3.9011e-05	5.0928e-05	5.5075e-05	4.8538e-05	2.9969e-05	2.7405e-07	-3.701e-05	-7.5826e-05	-0.00010828	-0.00012588	-0.00012127	-9.0024e-05	-3.2362e-05	4.5833e-05	0.00013292	0.00021263	0.00026652	0.00027734	0.00023303	0.00013042	-2.2117e-05	-0.00020384	-0.00038336	-0.00052295	-0.00058509	-0.00054045	-0.00037575	-9.9889e-05	0.00025333	0.00062715	0.0009491	0.0011429	0.0011434	0.00091283	0.00045313
5.8529e-06	7.9639e-06	8.9441e-06	8.2448e-06	5.532e-06	8.2322e-07	-5.416e-06	-1.2249e-05	-1.8343e-05	-2.2158e-05	-2.2227e-05	-1.7503e-05	-7.7057e-06	6.4102e-06	2.2944e-05	3.896e-05	5.0861e-05	5.5002e-05	4.8474e-05	2.9929e-05	2.7369e-07	-3.6961e-05	-7.5725e-05	-0.00010813	-0.00012571	-0.00012111	-8.9905e-05	-3.2319e-05	4.5772e-05	0.00013274	0.00021235	0.00026617	0.00027698	0.00023272	0.00013024	-2.2088e-05	-0.00020357	-0.00038286	-0.00052226	-0.00058432	-0.00053974	-0.00037525	-9.9757e-05	0.00025299	0.00062633	0.00094785	0.0011414	0.0011419	0.00091163	0.00045254
5.8477e-06	7.9568e-06	8.9362e-06	8.2375e-06	5.5271e-06	8.2249e-07	-5.4112e-06	-1.2238e-05	-1.8327e-05	-2.2139e-05	-2.2207e-05	-1.7488e-05	-7.6989e-06	6.4046e-06	2.2923e-05	3.8925e-05	5.0816e-05	5.4953e-05	4.8431e-05	2.9903e-05	2.7344e-07	-3.6929e-05	-7.5658e-05	-0.00010804	-0.0001256	-0.000121	-8.9826e-05	-3.229e-05	4.5732e-05	0.00013262	0.00021216	0.00026593	0.00027673	0.00023252	0.00013013	-2.2068e-05	-0.00020339	-0.00038252	-0.0005218	-0.0005838	-0.00053926	-0.00037492	-9.9669e-05	0.00025277	0.00062577	0.00094701	0.0011404	0.0011409	0.00091082	0.00045214
5.8451e-06	7.9533e-06	8.9323e-06	8.2339e-06	5.5247e-06	8.2213e-07	-5.4088e-06	-1.2233e-05	-1.8319e-05	-2.2129e-05	-2.2198e-05	-1.748e-05	-7.6955e-06	6.4017e-06	2.2913e-05	3.8908e-05	5.0794e-05	5.4929e-05	4.841e-05	2.989e-05	2.7332e-07	-3.6913e-05	-7.5625e-05	-0.00010799	-0.00012555	-0.00012095	-8.9786e-05	-3.2276e-05	4.5712e-05	0.00013256	0.00021207	0.00026582	0.00027661	0.00023242	0.00013007	-2.2058e-05	-0.0002033	-0.00038235	-0.00052157	-0.00058354	-0.00053902	-0.00037476	-9.9625e-05	0.00025266	0.0006255	0.00094659	0.0011398	0.0011404	0.00091042	0.00045194
5.8451e-06	7.9533e-06	8.9323e-06	8.2339e-06	5.5247e-06	8.2213e-07	-5.4088e-06	-1.2233e-05	-1.8319e-05	-2.2129e-05	-2.2198e-05	-1.748e-05	-7.6955e-06	6.4017e-06	2.2913e-05	3.8908e-05	5.0794e-05	5.4929e-05	4.841e-05	2.989e-05	2.7332e-07	-3.6913e-05	-7.5625e-05	-0.00010799	-0.00012555	-0.00012095	-8.9786e-05	-3.2276e-05	4.5712e-05	0.00013256	0.00021207	0.00026582	0.00027661	0.00023242	0.00013007	-2.2058e-05	-0.0002033	-0.00038235	-0.00052157	-0.00058354	-0.00053902	-0.00037476	-9.9625e-05	0.00025266	0.0006255	0.00094659	0.0011398	0.0011404	0.00091042	0.00045194
5.8477e-06	7.9568e-06	8.9362e-06	8.2375e-06	5.5271e-06	8.2249e-07	-5.4112e-06	-1.2238e-05	-1.8327e-05	-2.2139e-05	-2.2207e-05	-1.7488e-05	-7.6989e-06	6.4046e-06	2.2923e-05	3.8925e-05	5.0816e-05	5.4953e-05	4.8431e-05	2.9903e-05	2.7344e-07	-3.6929e-05	-7.5658e-05	-0.00010804	-0.0001256	-0.000121	-8.9826e-05	-3.229e-05	4.5732e-05	0.00013262	0.00021216	0.00026593	0.00027673	0.00023252	0.00013013	-2.2068e-05	-0.00020339	-0.00038252	-0.0005218	-0.0005838	-0.00053926	-0.00037492	-9.9669e-05	0.00025277	0.00062577	0.00094701	0.0011404	0.0011409	0.00091082	0.00045214
5.8529e-06	7.9639e-06	8.9441e-06	8.2448e-06	5.532e-06	8.2322e-07	-5.416e-06	-1.2249e-05	-1.8343e-05	-2.2158e-05	-2.2227e-05	-1.7503e-05	-7.7057e-06	6.4102e-06	2.2944e-05	3.896e-05	5.0861e-05	5.5002e-05	4.8474e-05	2.9929e-05	2.7369e-07	-3.6961e-05	-7.5725e-05	-0.00010813	-0.00012571	-0.00012111	-8.9905e-05	-3.2319e-05	4.5772e-05	0.00013274	0.00021235	0.00026617	0.00027698	0.00023272	0.00013024	-2.2088e-05	-0.00020357	-0.00038286	-0.00052226	-0.00058432	-0.00053974	-0.00037525	-9.9757e-05	0.00025299	0.00062633	0.00094785	0.0011414	0.0011419	0.00091163	0.00045254
5.8606e-06	7.9744e-06	8.9559e-06	8.2557e-06	5.5393e-06	8.2431e-07	-5.4231e-06	-1.2265e-05	-1.8368e-05	-2.2188e-05	-2.2256e-05	-1.7526e-05	-7.7159e-06	6.4187e-06	2.2974e-05	3.9011e-05	5.0928e-05	5.5075e-05	4.8538e-05	2.9969e-05	2.7405e-07	-3.701e-05	-7.5826e-05	-0.00010828	-0.00012588	-0.00012127	-9.0024e-05	-3.2362e-05	4.5833e-05	0.00013292	0.00021263	0.00026652	0.00027734	0.00023303	0.00013042	-2.2117e-05	-0.00020384	-0.00038336	-0.00052295	-0.00058509	-0.00054045	-0.00037575	-9.9889e-05	0.00025333	0.00062715	0.0009491	0.0011429	0.0011434	0.00091283	0.00045313
5.871e-06	7.9885e-06	8.9717e-06	8.2703e-06	5.5491e-06	8.2576e-07	-5.4327e-06	-1.2287e-05	-1.84e-05	-2.2227e-05	-2.2296e-05	-1.7557e-05	-7.7295e-06	6.43e-06	2.3015e-05	3.908e-05	5.1018e-05	5.5172e-05	4.8624e-05	3.0022e-05	2.7453e-07	-3.7076e-05	-7.5959e-05	-0.00010847	-0.0001261	-0.00012148	-9.0183e-05	-3.2419e-05	4.5914e-05	0.00013315	0.00021301	0.00026699	0.00027783	0.00023344	0.00013065	-2.2156e-05	-0.0002042	-0.00038404	-0.00052387	-0.00058612	-0.0005414	-0.00037641	-0.00010006	0.00025377	0.00062826	0.00095078	0.0011449	0.0011455	0.00091444	0.00045393
5.8839e-06	8.0061e-06	8.9915e-06	8.2885e-06	5.5613e-06	8.2758e-07	-5.4447e-06	-1.2314e-05	-1.8441e-05	-2.2276e-05	-2.2345e-05	-1.7596e-05	-7.7465e-06	6.4442e-06	2.3065e-05	3.9166e-05	5.113e-05	5.5293e-05	4.8731e-05	3.0088e-05	2.7514e-07	-3.7157e-05	-7.6127e-05	-0.0001087	-0.00012638	-0.00012175	-9.0382e-05	-3.249e-05	4.6015e-05	0.00013344	0.00021348	0.00026758	0.00027845	0.00023396	0.00013093	-2.2205e-05	-0.00020465	-0.00038488	-0.00052502	-0.00058741	-0.0005426	-0.00037724	-0.00010029	0.00025433	0.00062964	0.00095287	0.0011474	0.001148	0.00091646	0.00045493
5.8994e-06	8.0272e-06	9.0152e-06	8.3103e-06	5.576e-06	8.2977e-07	-5.459e-06	-1.2346e-05	-1.8489e-05	-2.2334e-05	-2.2404e-05	-1.7642e-05	-7.767e-06	6.4612e-06	2.3126e-05	3.9269e-05	5.1265e-05	5.5439e-05	4.8859e-05	3.0167e-05	2.7586e-07	-3.7255e-05	-7.6327e-05	-0.00010899	-0.00012671	-0.00012207	-9.062e-05	-3.2576e-05	4.6136e-05	0.0001338	0.00021404	0.00026828	0.00027918	0.00023458	0.00013128	-2.2263e-05	-0.00020519	-0.0003859	-0.00052641	-0.00058896	-0.00054403	-0.00037824	-0.00010055	0.000255	0.00063131	0.00095538	0.0011504	0.001151	0.00091888	0.00045613
5.9175e-06	8.0519e-06	9.0429e-06	8.3359e-06	5.5931e-06	8.3232e-07	-5.4758e-06	-1.2384e-05	-1.8546e-05	-2.2403e-05	-2.2473e-05	-1.7696e-05	-7.7908e-06	6.4811e-06	2.3197e-05	3.939e-05	5.1423e-05	5.561e-05	4.901e-05	3.026e-05	2.7671e-07	-3.737e-05	-7.6562e-05	-0.00010933	-0.0001271	-0.00012245	-9.0899e-05	-3.2676e-05	4.6278e-05	0.00013421	0.0002147	0.00026911	0.00028004	0.0002353	0.00013168	-2.2332e-05	-0.00020582	-0.00038709	-0.00052803	-0.00059077	-0.0005457	-0.0003794	-0.00010086	0.00025579	0.00063325	0.00095832	0.001154	0.0011546	0.0009217	0.00045754
5.9383e-06	8.0801e-06	9.0746e-06	8.3651e-06	5.6127e-06	8.3523e-07	-5.495e-06	-1.2428e-05	-1.8611e-05	-2.2482e-05	-2.2551e-05	-1.7758e-05	-7.8182e-06	6.5038e-06	2.3278e-05	3.9528e-05	5.1603e-05	5.5805e-05	4.9181e-05	3.0366e-05	2.7768e-07	-3.7501e-05	-7.683e-05	-0.00010971	-0.00012755	-0.00012287	-9.1218e-05	-3.279e-05	4.644e-05	0.00013468	0.00021545	0.00027005	0.00028102	0.00023612	0.00013214	-2.241e-05	-0.00020654	-0.00038844	-0.00052988	-0.00059284	-0.00054761	-0.00038073	-0.00010121	0.00025668	0.00063547	0.00096168	0.001158	0.0011586	0.00092493	0.00045914
5.9617e-06	8.1119e-06	9.1103e-06	8.398e-06	5.6348e-06	8.3852e-07	-5.5166e-06	-1.2476e-05	-1.8684e-05	-2.257e-05	-2.264e-05	-1.7828e-05	-7.8489e-06	6.5294e-06	2.337e-05	3.9684e-05	5.1806e-05	5.6024e-05	4.9375e-05	3.0486e-05	2.7877e-07	-3.7648e-05	-7.7133e-05	-0.00011014	-0.00012805	-0.00012336	-9.1577e-05	-3.2919e-05	4.6623e-05	0.00013521	0.0002163	0.00027112	0.00028213	0.00023705	0.00013266	-2.2498e-05	-0.00020735	-0.00038997	-0.00053196	-0.00059518	-0.00054977	-0.00038223	-0.00010161	0.0002577	0.00063797	0.00096547	0.0011626	0.0011632	0.00092857	0.00046095
5.9877e-06	8.1473e-06	9.1501e-06	8.4347e-06	5.6594e-06	8.4218e-07	-5.5407e-06	-1.2531e-05	-1.8766e-05	-2.2669e-05	-2.2739e-05	-1.7906e-05	-7.8832e-06	6.5579e-06	2.3472e-05	3.9857e-05	5.2032e-05	5.6268e-05	4.959e-05	3.0619e-05	2.7999e-07	-3.7813e-05	-7.7469e-05	-0.00011062	-0.00012861	-0.0001239	-9.1976e-05	-3.3063e-05	4.6827e-05	0.0001358	0.00021724	0.0002723	0.00028336	0.00023808	0.00013324	-2.2596e-05	-0.00020826	-0.00039167	-0.00053428	-0.00059777	-0.00055217	-0.0003839	-0.00010205	0.00025882	0.00064075	0.00096968	0.0011676	0.0011682	0.00093262	0.00046296
6.0163e-06	8.1863e-06	9.1938e-06	8.475e-06	5.6865e-06	8.4621e-07	-5.5672e-06	-1.2591e-05	-1.8856e-05	-2.2777e-05	-2.2848e-05	-1.7992e-05	-7.9209e-06	6.5892e-06	2.3584e-05	4.0048e-05	5.2281e-05	5.6538e-05	4.9828e-05	3.0765e-05	2.8133e-07	-3.7994e-05	-7.784e-05	-0.00011115	-0.00012922	-0.00012449	-9.2416e-05	-3.3221e-05	4.7051e-05	0.00013645	0.00021828	0.0002736	0.00028471	0.00023922	0.00013388	-2.2704e-05	-0.00020925	-0.00039355	-0.00053684	-0.00060063	-0.00055481	-0.00038573	-0.00010254	0.00026006	0.00064381	0.00097431	0.0011732	0.0011738	0.00093708	0.00046517
6.0476e-06	8.2288e-06	9.2417e-06	8.5191e-06	5.7161e-06	8.5061e-07	-5.5962e-06	-1.2656e-05	-1.8954e-05	-2.2896e-05	-2.2967e-05	-1.8085e-05	-7.9621e-06	6.6235e-06	2.3707e-05	4.0256e-05	5.2553e-05	5.6832e-05	5.0087e-05	3.0925e-05	2.8279e-07	-3.8191e-05	-7.8245e-05	-0.00011173	-0.0001299	-0.00012514	-9.2897e-05	-3.3394e-05	4.7295e-05	0.00013716	0.00021942	0.00027502	0.00028619	0.00024047	0.00013458	-2.2823e-05	-0.00021034	-0.00039559	-0.00053963	-0.00060376	-0.00055769	-0.00038774	-0.00010308	0.00026141	0.00064716	0.00097938	0.0011793	0.0011799	0.00094196	0.00046759
6.0816e-06	8.2751e-06	9.2936e-06	8.567e-06	5.7482e-06	8.5539e-07	-5.6276e-06	-1.2727e-05	-1.906e-05	-2.3024e-05	-2.3096e-05	-1.8187e-05	-8.0068e-06	6.6607e-06	2.384e-05	4.0482e-05	5.2848e-05	5.7151e-05	5.0368e-05	3.1099e-05	2.8438e-07	-3.8406e-05	-7.8684e-05	-0.00011236	-0.00013063	-0.00012584	-9.3419e-05	-3.3582e-05	4.7561e-05	0.00013793	0.00022065	0.00027657	0.0002878	0.00024182	0.00013533	-2.2951e-05	-0.00021152	-0.00039782	-0.00054266	-0.00060715	-0.00056083	-0.00038992	-0.00010365	0.00026288	0.0006508	0.00098489	0.001186	0.0011866	0.00094725	0.00047022
6.1182e-06	8.325e-06	9.3496e-06	8.6186e-06	5.7828e-06	8.6054e-07	-5.6615e-06	-1.2804e-05	-1.9175e-05	-2.3163e-05	-2.3235e-05	-1.8297e-05	-8.0551e-06	6.7009e-06	2.3984e-05	4.0726e-05	5.3167e-05	5.7496e-05	5.0672e-05	3.1286e-05	2.8609e-07	-3.8637e-05	-7.9159e-05	-0.00011303	-0.00013141	-0.0001266	-9.3982e-05	-3.3784e-05	4.7848e-05	0.00013876	0.00022198	0.00027824	0.00028954	0.00024328	0.00013615	-2.3089e-05	-0.0002128	-0.00040021	-0.00054594	-0.00061081	-0.00056421	-0.00039227	-0.00010428	0.00026446	0.00065472	0.00099082	0.0011931	0.0011937	0.00095296	0.00047305
6.1576e-06	8.3785e-06	9.4098e-06	8.674e-06	5.82e-06	8.6608e-07	-5.698e-06	-1.2887e-05	-1.9298e-05	-2.3312e-05	-2.3384e-05	-1.8414e-05	-8.1069e-06	6.744e-06	2.4138e-05	4.0988e-05	5.3509e-05	5.7865e-05	5.0998e-05	3.1488e-05	2.8794e-07	-3.8886e-05	-7.9668e-05	-0.00011376	-0.00013226	-0.00012741	-9.4586e-05	-3.4001e-05	4.8156e-05	0.00013965	0.00022341	0.00028003	0.0002914	0.00024484	0.00013702	-2.3238e-05	-0.00021417	-0.00040279	-0.00054945	-0.00061474	-0.00056784	-0.00039479	-0.00010495	0.00026616	0.00065893	0.0009972	0.0012008	0.0012014	0.00095909	0.0004761
6.1997e-06	8.4358e-06	9.4741e-06	8.7333e-06	5.8598e-06	8.72e-07	-5.7369e-06	-1.2975e-05	-1.943e-05	-2.3471e-05	-2.3544e-05	-1.854e-05	-8.1623e-06	6.7901e-06	2.4303e-05	4.1268e-05	5.3875e-05	5.8261e-05	5.1346e-05	3.1703e-05	2.899e-07	-3.9152e-05	-8.0212e-05	-0.00011454	-0.00013316	-0.00012828	-9.5233e-05	-3.4234e-05	4.8485e-05	0.00014061	0.00022493	0.00028194	0.00029339	0.00024651	0.00013796	-2.3396e-05	-0.00021563	-0.00040554	-0.0005532	-0.00061894	-0.00057172	-0.00039749	-0.00010567	0.00026798	0.00066344	0.001004	0.001209	0.0012096	0.00096564	0.00047935
6.2445e-06	8.4967e-06	9.5426e-06	8.7965e-06	5.9021e-06	8.783e-07	-5.7784e-06	-1.3068e-05	-1.9571e-05	-2.3641e-05	-2.3714e-05	-1.8674e-05	-8.2213e-06	6.8391e-06	2.4479e-05	4.1566e-05	5.4264e-05	5.8682e-05	5.1717e-05	3.1932e-05	2.92e-07	-3.9435e-05	-8.0792e-05	-0.00011537	-0.00013413	-0.00012921	-9.5921e-05	-3.4481e-05	4.8835e-05	0.00014162	0.00022656	0.00028398	0.00029551	0.0002483	0.00013896	-2.3566e-05	-0.00021719	-0.00040847	-0.0005572	-0.00062341	-0.00057585	-0.00040036	-0.00010643	0.00026992	0.00066823	0.0010113	0.0012177	0.0012183	0.00097262	0.00048281
6.2921e-06	8.5615e-06	9.6153e-06	8.8635e-06	5.9471e-06	8.8499e-07	-5.8224e-06	-1.3168e-05	-1.972e-05	-2.3821e-05	-2.3895e-05	-1.8816e-05	-8.2839e-06	6.8913e-06	2.4665e-05	4.1883e-05	5.4677e-05	5.9129e-05	5.2111e-05	3.2175e-05	2.9422e-07	-3.9735e-05	-8.1408e-05	-0.00011625	-0.00013515	-0.0001302	-9.6652e-05	-3.4744e-05	4.9207e-05	0.0001427	0.00022829	0.00028614	0.00029776	0.00025019	0.00014002	-2.3745e-05	-0.00021885	-0.00041159	-0.00056145	-0.00062816	-0.00058024	-0.00040341	-0.00010724	0.00027198	0.00067332	0.001019	0.001227	0.0012276	0.00098003	0.00048649
6.3424e-06	8.63e-06	9.6922e-06	8.9344e-06	5.9947e-06	8.9208e-07	-5.869e-06	-1.3273e-05	-1.9878e-05	-2.4012e-05	-2.4086e-05	-1.8967e-05	-8.3502e-06	6.9464e-06	2.4863e-05	4.2218e-05	5.5115e-05	5.9602e-05	5.2528e-05	3.2433e-05	2.9658e-07	-4.0053e-05	-8.2059e-05	-0.00011718	-0.00013623	-0.00013124	-9.7425e-05	-3.5022e-05	4.9601e-05	0.00014384	0.00023011	0.00028843	0.00030014	0.00025219	0.00014114	-2.3935e-05	-0.0002206	-0.00041488	-0.00056594	-0.00063319	-0.00058488	-0.00040664	-0.0001081	0.00027415	0.00067871	0.0010271	0.0012368	0.0012375	0.00098788	0.00049039
6.3956e-06	8.7023e-06	9.7734e-06	9.0093e-06	6.0449e-06	8.9955e-07	-5.9182e-06	-1.3385e-05	-2.0044e-05	-2.4213e-05	-2.4288e-05	-1.9126e-05	-8.4202e-06	7.0046e-06	2.5071e-05	4.2572e-05	5.5577e-05	6.0102e-05	5.2969e-05	3.2705e-05	2.9906e-07	-4.0389e-05	-8.2747e-05	-0.00011816	-0.00013737	-0.00013234	-9.8242e-05	-3.5315e-05	5.0017e-05	0.00014505	0.00023204	0.00029085	0.00030266	0.0002543	0.00014232	-2.4136e-05	-0.00022245	-0.00041836	-0.00057068	-0.0006385	-0.00058978	-0.00041005	-0.00010901	0.00027645	0.0006844	0.0010357	0.0012472	0.0012478	0.00099616	0.0004945
6.4516e-06	8.7785e-06	9.859e-06	9.0881e-06	6.0979e-06	9.0743e-07	-5.97e-06	-1.3502e-05	-2.022e-05	-2.4425e-05	-2.4501e-05	-1.9293e-05	-8.4939e-06	7.0659e-06	2.5291e-05	4.2945e-05	5.6063e-05	6.0628e-05	5.3432e-05	3.2991e-05	3.0168e-07	-4.0742e-05	-8.3471e-05	-0.00011919	-0.00013857	-0.0001335	-9.9102e-05	-3.5625e-05	5.0454e-05	0.00014632	0.00023407	0.00029339	0.00030531	0.00025653	0.00014357	-2.4347e-05	-0.00022439	-0.00042202	-0.00057568	-0.00064408	-0.00059495	-0.00041364	-0.00010996	0.00027887	0.00069039	0.0010448	0.0012581	0.0012587	0.0010049	0.00049882
6.5104e-06	8.8585e-06	9.9489e-06	9.171e-06	6.1535e-06	9.157e-07	-6.0244e-06	-1.3625e-05	-2.0404e-05	-2.4648e-05	-2.4724e-05	-1.9469e-05	-8.5714e-06	7.1304e-06	2.5521e-05	4.3336e-05	5.6575e-05	6.1181e-05	5.3919e-05	3.3292e-05	3.0443e-07	-4.1114e-05	-8.4232e-05	-0.00012028	-0.00013984	-0.00013471	-0.00010001	-3.5949e-05	5.0914e-05	0.00014765	0.00023621	0.00029607	0.00030809	0.00025887	0.00014488	-2.4569e-05	-0.00022644	-0.00042587	-0.00058093	-0.00064996	-0.00060037	-0.00041741	-0.00011096	0.00028141	0.00069669	0.0010543	0.0012696	0.0012702	0.001014	0.00050337
6.5721e-06	8.9425e-06	1.0043e-05	9.2579e-06	6.2118e-06	9.2438e-07	-6.0815e-06	-1.3754e-05	-2.0597e-05	-2.4881e-05	-2.4958e-05	-1.9654e-05	-8.6526e-06	7.1979e-06	2.5763e-05	4.3747e-05	5.7111e-05	6.1761e-05	5.4431e-05	3.3607e-05	3.0732e-07	-4.1503e-05	-8.5031e-05	-0.00012142	-0.00014116	-0.00013599	-0.00010095	-3.629e-05	5.1397e-05	0.00014905	0.00023844	0.00029888	0.00031101	0.00026132	0.00014625	-2.4802e-05	-0.00022858	-0.0004299	-0.00058643	-0.00065612	-0.00060606	-0.00042137	-0.00011201	0.00028408	0.00070329	0.0010643	0.0012816	0.0012823	0.0010236	0.00050814
6.6367e-06	9.0304e-06	1.0142e-05	9.3489e-06	6.2728e-06	9.3347e-07	-6.1413e-06	-1.3889e-05	-2.08e-05	-2.5126e-05	-2.5204e-05	-1.9847e-05	-8.7376e-06	7.2687e-06	2.6016e-05	4.4177e-05	5.7672e-05	6.2368e-05	5.4966e-05	3.3938e-05	3.1034e-07	-4.1911e-05	-8.5866e-05	-0.00012261	-0.00014255	-0.00013733	-0.00010195	-3.6647e-05	5.1902e-05	0.00015052	0.00024079	0.00030181	0.00031407	0.00026389	0.00014769	-2.5046e-05	-0.00023083	-0.00043413	-0.0005922	-0.00066257	-0.00061202	-0.00042551	-0.00011312	0.00028687	0.0007102	0.0010748	0.0012942	0.0012949	0.0010337	0.00051314
6.7042e-06	9.1223e-06	1.0245e-05	9.4441e-06	6.3367e-06	9.4296e-07	-6.2038e-06	-1.4031e-05	-2.1012e-05	-2.5381e-05	-2.546e-05	-2.0049e-05	-8.8266e-06	7.3427e-06	2.6281e-05	4.4627e-05	5.8259e-05	6.3002e-05	5.5525e-05	3.4283e-05	3.135e-07	-4.2338e-05	-8.674e-05	-0.00012386	-0.000144	-0.00013872	-0.00010298	-3.702e-05	5.243e-05	0.00015205	0.00024324	0.00030488	0.00031727	0.00026658	0.00014919	-2.53e-05	-0.00023318	-0.00043855	-0.00059822	-0.00066931	-0.00061825	-0.00042984	-0.00011427	0.00028979	0.00071743	0.0010857	0.0013074	0.001308	0.0010442	0.00051836
6.7747e-06	9.2182e-06	1.0353e-05	9.5434e-06	6.4033e-06	9.5288e-07	-6.269e-06	-1.4178e-05	-2.1232e-05	-2.5648e-05	-2.5728e-05	-2.026e-05	-8.9194e-06	7.4199e-06	2.6557e-05	4.5096e-05	5.8872e-05	6.3665e-05	5.6109e-05	3.4643e-05	3.1679e-07	-4.2783e-05	-8.7652e-05	-0.00012516	-0.00014551	-0.00014018	-0.00010407	-3.7409e-05	5.2982e-05	0.00015365	0.0002458	0.00030809	0.0003206	0.00026938	0.00015076	-2.5566e-05	-0.00023563	-0.00044316	-0.00060451	-0.00067635	-0.00062475	-0.00043436	-0.00011547	0.00029284	0.00072497	0.0010971	0.0013211	0.0013218	0.0010552	0.00052381
6.8482e-06	9.3182e-06	1.0465e-05	9.6469e-06	6.4728e-06	9.6322e-07	-6.337e-06	-1.4332e-05	-2.1463e-05	-2.5926e-05	-2.6007e-05	-2.048e-05	-9.0161e-06	7.5004e-06	2.6845e-05	4.5585e-05	5.951e-05	6.4355e-05	5.6717e-05	3.5019e-05	3.2023e-07	-4.3247e-05	-8.8603e-05	-0.00012652	-0.00014709	-0.0001417	-0.00010519	-3.7815e-05	5.3556e-05	0.00015531	0.00024846	0.00031143	0.00032408	0.0002723	0.00015239	-2.5844e-05	-0.00023819	-0.00044796	-0.00061107	-0.00068368	-0.00063152	-0.00043907	-0.00011672	0.00029602	0.00073284	0.001109	0.0013355	0.0013361	0.0010667	0.00052949
6.9247e-06	9.4223e-06	1.0582e-05	9.7547e-06	6.5451e-06	9.7398e-07	-6.4078e-06	-1.4492e-05	-2.1703e-05	-2.6216e-05	-2.6297e-05	-2.0708e-05	-9.1169e-06	7.5841e-06	2.7145e-05	4.6094e-05	6.0175e-05	6.5074e-05	5.7351e-05	3.541e-05	3.2381e-07	-4.373e-05	-8.9593e-05	-0.00012793	-0.00014874	-0.00014329	-0.00010637	-3.8237e-05	5.4155e-05	0.00015705	0.00025124	0.00031491	0.0003277	0.00027534	0.0001541	-2.6133e-05	-0.00024085	-0.00045297	-0.0006179	-0.00069132	-0.00063858	-0.00044397	-0.00011803	0.00029932	0.00074103	0.0011214	0.0013504	0.0013511	0.0010786	0.00053541
7.0043e-06	9.5306e-06	1.0704e-05	9.8668e-06	6.6203e-06	9.8517e-07	-6.4814e-06	-1.4658e-05	-2.1952e-05	-2.6517e-05	-2.66e-05	-2.0946e-05	-9.2216e-06	7.6713e-06	2.7457e-05	4.6624e-05	6.0867e-05	6.5822e-05	5.801e-05	3.5817e-05	3.2753e-07	-4.4233e-05	-9.0622e-05	-0.0001294	-0.00015045	-0.00014493	-0.00010759	-3.8677e-05	5.4777e-05	0.00015885	0.00025413	0.00031853	0.00033147	0.00027851	0.00015587	-2.6433e-05	-0.00024362	-0.00045817	-0.000625	-0.00069927	-0.00064592	-0.00044908	-0.00011938	0.00030276	0.00074954	0.0011343	0.0013659	0.0013666	0.001091	0.00054156
7.087e-06	9.6431e-06	1.083e-05	9.9832e-06	6.6984e-06	9.968e-07	-6.5579e-06	-1.4831e-05	-2.2211e-05	-2.683e-05	-2.6914e-05	-2.1193e-05	-9.3304e-06	7.7618e-06	2.7781e-05	4.7174e-05	6.1585e-05	6.6599e-05	5.8695e-05	3.624e-05	3.3139e-07	-4.4755e-05	-9.1692e-05	-0.00013093	-0.00015222	-0.00014664	-0.00010886	-3.9133e-05	5.5424e-05	0.00016073	0.00025712	0.00032229	0.00033538	0.00028179	0.00015771	-2.6745e-05	-0.00024649	-0.00046358	-0.00063237	-0.00070752	-0.00065354	-0.00045438	-0.00012079	0.00030634	0.00075839	0.0011477	0.001382	0.0013827	0.0011038	0.00054795
7.1727e-06	9.7598e-06	1.0961e-05	1.0104e-05	6.7795e-06	1.0089e-06	-6.6373e-06	-1.5011e-05	-2.248e-05	-2.7155e-05	-2.7239e-05	-2.145e-05	-9.4434e-06	7.8558e-06	2.8118e-05	4.7745e-05	6.233e-05	6.7405e-05	5.9405e-05	3.6679e-05	3.354e-07	-4.5297e-05	-9.2802e-05	-0.00013252	-0.00015406	-0.00014842	-0.00011018	-3.9607e-05	5.6094e-05	0.00016267	0.00026024	0.00032619	0.00033944	0.00028521	0.00015961	-2.7069e-05	-0.00024948	-0.00046919	-0.00064003	-0.00071608	-0.00066145	-0.00045988	-0.00012225	0.00031004	0.00076757	0.0011616	0.0013987	0.0013995	0.0011172	0.00055459
7.2617e-06	9.8808e-06	1.1097e-05	1.0229e-05	6.8636e-06	1.0214e-06	-6.7196e-06	-1.5197e-05	-2.2759e-05	-2.7492e-05	-2.7577e-05	-2.1716e-05	-9.5605e-06	7.9532e-06	2.8466e-05	4.8338e-05	6.3103e-05	6.8241e-05	6.0142e-05	3.7134e-05	3.3956e-07	-4.5858e-05	-9.3953e-05	-0.00013416	-0.00015597	-0.00015026	-0.00011155	-4.0098e-05	5.679e-05	0.00016469	0.00026347	0.00033024	0.00034365	0.00028874	0.00016159	-2.7404e-05	-0.00025257	-0.00047501	-0.00064797	-0.00072497	-0.00066966	-0.00046558	-0.00012377	0.00031389	0.00077709	0.001176	0.0014161	0.0014168	0.0011311	0.00056146
7.3539e-06	1.0006e-05	1.1238e-05	1.0359e-05	6.9507e-06	1.0343e-06	-6.8049e-06	-1.539e-05	-2.3048e-05	-2.7841e-05	-2.7927e-05	-2.1992e-05	-9.6819e-06	8.0542e-06	2.8828e-05	4.8951e-05	6.3904e-05	6.9107e-05	6.0905e-05	3.7605e-05	3.4387e-07	-4.644e-05	-9.5145e-05	-0.00013586	-0.00015795	-0.00015217	-0.00011296	-4.0607e-05	5.7511e-05	0.00016678	0.00026681	0.00033443	0.00034801	0.00029241	0.00016365	-2.7752e-05	-0.00025578	-0.00048104	-0.00065619	-0.00073417	-0.00067815	-0.00047149	-0.00012534	0.00031787	0.00078695	0.0011909	0.0014341	0.0014348	0.0011454	0.00056859
7.4493e-06	1.0136e-05	1.1384e-05	1.0494e-05	7.0409e-06	1.0478e-06	-6.8932e-06	-1.559e-05	-2.3347e-05	-2.8202e-05	-2.829e-05	-2.2277e-05	-9.8075e-06	8.1587e-06	2.9202e-05	4.9586e-05	6.4733e-05	7.0004e-05	6.1696e-05	3.8093e-05	3.4834e-07	-4.7043e-05	-9.638e-05	-0.00013763	-0.00016	-0.00015414	-0.00011443	-4.1134e-05	5.8257e-05	0.00016895	0.00027027	0.00033877	0.00035253	0.0002962	0.00016577	-2.8112e-05	-0.0002591	-0.00048728	-0.00066471	-0.00074369	-0.00068695	-0.00047761	-0.00012697	0.000322	0.00079716	0.0012064	0.0014527	0.0014534	0.0011603	0.00057597
7.548e-06	1.027e-05	1.1534e-05	1.0633e-05	7.1342e-06	1.0616e-06	-6.9846e-06	-1.5796e-05	-2.3656e-05	-2.8576e-05	-2.8664e-05	-2.2572e-05	-9.9374e-06	8.2668e-06	2.9589e-05	5.0243e-05	6.5591e-05	7.0932e-05	6.2513e-05	3.8598e-05	3.5295e-07	-4.7666e-05	-9.7657e-05	-0.00013945	-0.00016212	-0.00015618	-0.00011594	-4.1679e-05	5.9029e-05	0.00017118	0.00027385	0.00034326	0.0003572	0.00030013	0.00016797	-2.8485e-05	-0.00026253	-0.00049374	-0.00067351	-0.00075355	-0.00069606	-0.00048394	-0.00012865	0.00032626	0.00080772	0.0012224	0.0014719	0.0014727	0.0011757	0.0005836
7.65e-06	1.0409e-05	1.169e-05	1.0776e-05	7.2306e-06	1.076e-06	-7.079e-06	-1.601e-05	-2.3976e-05	-2.8962e-05	-2.9052e-05	-2.2877e-05	-1.0072e-05	8.3785e-06	2.9989e-05	5.0922e-05	6.6478e-05	7.189e-05	6.3358e-05	3.9119e-05	3.5772e-07	-4.8311e-05	-9.8977e-05	-0.00014133	-0.00016432	-0.00015829	-0.00011751	-4.2242e-05	5.9827e-05	0.0001735	0.00027755	0.0003479	0.00036203	0.00030418	0.00017024	-2.887e-05	-0.00026608	-0.00050041	-0.00068262	-0.00076373	-0.00070547	-0.00049048	-0.00013039	0.00033068	0.00081864	0.0012389	0.0014918	0.0014926	0.0011915	0.00059149
7.7554e-06	1.0553e-05	1.1852e-05	1.0925e-05	7.3303e-06	1.0908e-06	-7.1765e-06	-1.623e-05	-2.4306e-05	-2.9361e-05	-2.9452e-05	-2.3193e-05	-1.0211e-05	8.494e-06	3.0402e-05	5.1624e-05	6.7394e-05	7.2881e-05	6.4231e-05	3.9658e-05	3.6265e-07	-4.8976e-05	-0.00010034	-0.00014328	-0.00016658	-0.00016048	-0.00011913	-4.2824e-05	6.0651e-05	0.00017589	0.00028138	0.00035269	0.00036701	0.00030838	0.00017258	-2.9268e-05	-0.00026974	-0.00050731	-0.00069203	-0.00077426	-0.00071519	-0.00049724	-0.00013218	0.00033523	0.00082992	0.001256	0.0015124	0.0015131	0.001208	0.00059964
7.8643e-06	1.0701e-05	1.2018e-05	1.1078e-05	7.4331e-06	1.1061e-06	-7.2772e-06	-1.6458e-05	-2.4647e-05	-2.9773e-05	-2.9866e-05	-2.3518e-05	-1.0354e-05	8.6132e-06	3.0829e-05	5.2349e-05	6.834e-05	7.3904e-05	6.5133e-05	4.0215e-05	3.6774e-07	-4.9664e-05	-0.00010175	-0.00014529	-0.00016892	-0.00016273	-0.0001208	-4.3425e-05	6.1503e-05	0.00017836	0.00028533	0.00035764	0.00037216	0.0003127	0.000175	-2.9678e-05	-0.00027353	-0.00051443	-0.00070174	-0.00078512	-0.00072522	-0.00050421	-0.00013404	0.00033994	0.00084157	0.0012736	0.0015336	0.0015344	0.0012249	0.00060805
7.9766e-06	1.0854e-05	1.2189e-05	1.1236e-05	7.5393e-06	1.1219e-06	-7.3812e-06	-1.6693e-05	-2.4999e-05	-3.0198e-05	-3.0292e-05	-2.3854e-05	-1.0502e-05	8.7362e-06	3.1269e-05	5.3096e-05	6.9316e-05	7.4959e-05	6.6063e-05	4.0789e-05	3.7299e-07	-5.0373e-05	-0.0001032	-0.00014737	-0.00017133	-0.00016505	-0.00012253	-4.4046e-05	6.2381e-05	0.0001809	0.0002894	0.00036275	0.00037748	0.00031717	0.0001775	-3.0102e-05	-0.00027744	-0.00052178	-0.00071176	-0.00079634	-0.00073558	-0.00051142	-0.00013595	0.00034479	0.00085359	0.0012918	0.0015555	0.0015563	0.0012424	0.00061674
8.0924e-06	1.1011e-05	1.2366e-05	1.14e-05	7.6488e-06	1.1382e-06	-7.4884e-06	-1.6936e-05	-2.5362e-05	-3.0637e-05	-3.0732e-05	-2.42e-05	-1.0654e-05	8.8631e-06	3.1723e-05	5.3867e-05	7.0322e-05	7.6048e-05	6.7022e-05	4.1382e-05	3.7841e-07	-5.1105e-05	-0.0001047	-0.00014951	-0.00017382	-0.00016745	-0.00012431	-4.4685e-05	6.3287e-05	0.00018353	0.00029361	0.00036802	0.00038296	0.00032178	0.00018008	-3.0539e-05	-0.00028146	-0.00052935	-0.00072209	-0.0008079	-0.00074626	-0.00051884	-0.00013793	0.0003498	0.00086599	0.0013105	0.0015781	0.0015789	0.0012605	0.00062569
8.2118e-06	1.1174e-05	1.2549e-05	1.1568e-05	7.7616e-06	1.155e-06	-7.5989e-06	-1.7186e-05	-2.5737e-05	-3.1089e-05	-3.1185e-05	-2.4557e-05	-1.0811e-05	8.9938e-06	3.2191e-05	5.4662e-05	7.136e-05	7.717e-05	6.8011e-05	4.1992e-05	3.8399e-07	-5.1859e-05	-0.00010625	-0.00015171	-0.00017638	-0.00016992	-0.00012614	-4.5345e-05	6.4221e-05	0.00018624	0.00029794	0.00037345	0.00038861	0.00032652	0.00018274	-3.099e-05	-0.00028562	-0.00053716	-0.00073275	-0.00081982	-0.00075727	-0.0005265	-0.00013996	0.00035496	0.00087876	0.0013299	0.0016014	0.0016022	0.0012791	0.00063493
8.3349e-06	1.1341e-05	1.2737e-05	1.1741e-05	7.8779e-06	1.1723e-06	-7.7127e-06	-1.7443e-05	-2.6122e-05	-3.1555e-05	-3.1653e-05	-2.4925e-05	-1.0973e-05	9.1286e-06	3.2673e-05	5.5481e-05	7.2429e-05	7.8326e-05	6.903e-05	4.2622e-05	3.8975e-07	-5.2636e-05	-0.00010784	-0.00015399	-0.00017903	-0.00017246	-0.00012803	-4.6024e-05	6.5183e-05	0.00018903	0.0003024	0.00037904	0.00039443	0.00033142	0.00018548	-3.1454e-05	-0.0002899	-0.00054521	-0.00074373	-0.0008321	-0.00076862	-0.00053439	-0.00014206	0.00036028	0.00089193	0.0013498	0.0016254	0.0016262	0.0012982	0.00064444
8.4616e-06	1.1514e-05	1.2931e-05	1.192e-05	7.9977e-06	1.1901e-06	-7.83e-06	-1.7708e-05	-2.6519e-05	-3.2035e-05	-3.2134e-05	-2.5304e-05	-1.114e-05	9.2674e-06	3.317e-05	5.6325e-05	7.353e-05	7.9517e-05	7.008e-05	4.3269e-05	3.9567e-07	-5.3436e-05	-0.00010948	-0.00015633	-0.00018175	-0.00017509	-0.00012998	-4.6724e-05	6.6174e-05	0.0001919	0.000307	0.0003848	0.00040043	0.00033645	0.0001883	-3.1932e-05	-0.0002943	-0.0005535	-0.00075504	-0.00084476	-0.00078031	-0.00054251	-0.00014422	0.00036576	0.00090549	0.0013703	0.0016501	0.0016509	0.001318	0.00065424
8.5921e-06	1.1691e-05	1.313e-05	1.2103e-05	8.121e-06	1.2085e-06	-7.9507e-06	-1.7981e-05	-2.6928e-05	-3.2528e-05	-3.2629e-05	-2.5694e-05	-1.1312e-05	9.4103e-06	3.3681e-05	5.7193e-05	7.4664e-05	8.0743e-05	7.116e-05	4.3937e-05	4.0177e-07	-5.426e-05	-0.00011117	-0.00015874	-0.00018455	-0.00017779	-0.00013198	-4.7444e-05	6.7194e-05	0.00019486	0.00031173	0.00039074	0.0004066	0.00034164	0.0001912	-3.2425e-05	-0.00029884	-0.00056204	-0.00076668	-0.00085778	-0.00079234	-0.00055087	-0.00014644	0.00037139	0.00091945	0.0013914	0.0016755	0.0016764	0.0013383	0.00066432
8.7263e-06	1.1874e-05	1.3335e-05	1.2293e-05	8.2479e-06	1.2274e-06	-8.0749e-06	-1.8262e-05	-2.7349e-05	-3.3037e-05	-3.3139e-05	-2.6096e-05	-1.1489e-05	9.5573e-06	3.4208e-05	5.8087e-05	7.5831e-05	8.2005e-05	7.2272e-05	4.4623e-05	4.0805e-07	-5.5107e-05	-0.0001129	-0.00016122	-0.00018743	-0.00018056	-0.00013404	-4.8185e-05	6.8244e-05	0.00019791	0.0003166	0.00039684	0.00041296	0.00034698	0.00019419	-3.2931e-05	-0.00030351	-0.00057082	-0.00077866	-0.00087118	-0.00080472	-0.00055948	-0.00014873	0.0003772	0.00093382	0.0014132	0.0017017	0.0017026	0.0013592	0.0006747
8.8644e-06	1.2062e-05	1.3546e-05	1.2487e-05	8.3784e-06	1.2468e-06	-8.2027e-06	-1.8551e-05	-2.7782e-05	-3.356e-05	-3.3664e-05	-2.6509e-05	-1.1671e-05	9.7085e-06	3.4749e-05	5.9006e-05	7.7031e-05	8.3302e-05	7.3416e-05	4.5329e-05	4.1451e-07	-5.598e-05	-0.00011469	-0.00016377	-0.0001904	-0.00018342	-0.00013617	-4.8948e-05	6.9324e-05	0.00020104	0.00032161	0.00040312	0.00041949	0.00035247	0.00019726	-3.3453e-05	-0.00030831	-0.00057985	-0.00079098	-0.00088497	-0.00081745	-0.00056834	-0.00015109	0.00038317	0.00094859	0.0014356	0.0017286	0.0017295	0.0013807	0.00068538
9.0064e-06	1.2255e-05	1.3763e-05	1.2687e-05	8.5126e-06	1.2668e-06	-8.3341e-06	-1.8849e-05	-2.8227e-05	-3.4097e-05	-3.4203e-05	-2.6934e-05	-1.1858e-05	9.8641e-06	3.5306e-05	5.9951e-05	7.8265e-05	8.4637e-05	7.4592e-05	4.6055e-05	4.2115e-07	-5.6876e-05	-0.00011653	-0.00016639	-0.00019345	-0.00018636	-0.00013835	-4.9732e-05	7.0435e-05	0.00020426	0.00032677	0.00040958	0.00042621	0.00035812	0.00020042	-3.3988e-05	-0.00031325	-0.00058914	-0.00080365	-0.00089915	-0.00083055	-0.00057744	-0.00015351	0.00038931	0.00096379	0.0014586	0.0017563	0.0017572	0.0014028	0.00069636
9.1524e-06	1.2453e-05	1.3986e-05	1.2893e-05	8.6506e-06	1.2873e-06	-8.4692e-06	-1.9154e-05	-2.8684e-05	-3.465e-05	-3.4757e-05	-2.737e-05	-1.205e-05	1.0024e-05	3.5878e-05	6.0923e-05	7.9533e-05	8.6009e-05	7.5801e-05	4.6802e-05	4.2798e-07	-5.7798e-05	-0.00011842	-0.00016909	-0.00019658	-0.00018938	-0.00014059	-5.0538e-05	7.1576e-05	0.00020757	0.00033206	0.00041622	0.00043312	0.00036392	0.00020367	-3.4539e-05	-0.00031833	-0.00059869	-0.00081668	-0.00091372	-0.00084401	-0.0005868	-0.00015599	0.00039562	0.00097941	0.0014822	0.0017848	0.0017857	0.0014256	0.00070765
9.3024e-06	1.2658e-05	1.4216e-05	1.3104e-05	8.7924e-06	1.3084e-06	-8.608e-06	-1.9468e-05	-2.9155e-05	-3.5218e-05	-3.5327e-05	-2.7819e-05	-1.2247e-05	1.0188e-05	3.6466e-05	6.1922e-05	8.0837e-05	8.7419e-05	7.7044e-05	4.7569e-05	4.3499e-07	-5.8746e-05	-0.00012036	-0.00017186	-0.00019981	-0.00019249	-0.00014289	-5.1367e-05	7.275e-05	0.00021097	0.00033751	0.00042304	0.00044022	0.00036989	0.00020701	-3.5106e-05	-0.00032355	-0.0006085	-0.00083007	-0.0009287	-0.00085785	-0.00059642	-0.00015855	0.0004021	0.00099547	0.0015065	0.0018141	0.001815	0.0014489	0.00071925
9.4566e-06	1.2867e-05	1.4451e-05	1.3321e-05	8.9381e-06	1.3301e-06	-8.7507e-06	-1.9791e-05	-2.9638e-05	-3.5802e-05	-3.5913e-05	-2.828e-05	-1.245e-05	1.0357e-05	3.707e-05	6.2948e-05	8.2177e-05	8.8867e-05	7.832e-05	4.8358e-05	4.422e-07	-5.9719e-05	-0.00012235	-0.00017471	-0.00020312	-0.00019567	-0.00014526	-5.2218e-05	7.3955e-05	0.00021447	0.0003431	0.00043005	0.00044752	0.00037602	0.00021044	-3.5687e-05	-0.00032891	-0.00061859	-0.00084382	-0.00094409	-0.00087206	-0.0006063	-0.00016118	0.00040876	0.001012	0.0015315	0.0018441	0.001845	0.0014729	0.00073117
9.6149e-06	1.3083e-05	1.4693e-05	1.3544e-05	9.0878e-06	1.3524e-06	-8.8972e-06	-2.0122e-05	-3.0134e-05	-3.6401e-05	-3.6514e-05	-2.8753e-05	-1.2659e-05	1.0531e-05	3.7691e-05	6.4002e-05	8.3552e-05	9.0355e-05	7.9631e-05	4.9167e-05	4.496e-07	-6.0719e-05	-0.0001244	-0.00017764	-0.00020652	-0.00019895	-0.00014769	-5.3092e-05	7.5193e-05	0.00021806	0.00034884	0.00043725	0.00045501	0.00038231	0.00021396	-3.6285e-05	-0.00033442	-0.00062894	-0.00085795	-0.00095989	-0.00088666	-0.00061645	-0.00016388	0.00041561	0.0010289	0.0015571	0.001875	0.0018759	0.0014976	0.00074341
9.7775e-06	1.3304e-05	1.4941e-05	1.3773e-05	9.2414e-06	1.3752e-06	-9.0476e-06	-2.0462e-05	-3.0643e-05	-3.7016e-05	-3.7131e-05	-2.9239e-05	-1.2873e-05	1.0709e-05	3.8328e-05	6.5084e-05	8.4965e-05	9.1883e-05	8.0978e-05	4.9998e-05	4.572e-07	-6.1746e-05	-0.0001265	-0.00018064	-0.00021001	-0.00020231	-0.00015019	-5.399e-05	7.6465e-05	0.00022175	0.00035474	0.00044465	0.0004627	0.00038878	0.00021758	-3.6898e-05	-0.00034007	-0.00063958	-0.00087245	-0.00097612	-0.00090165	-0.00062688	-0.00016665	0.00042263	0.0010463	0.0015834	0.0019067	0.0019077	0.0015229	0.00075598
9.9444e-06	1.3531e-05	1.5197e-05	1.4008e-05	9.3992e-06	1.3987e-06	-9.202e-06	-2.0811e-05	-3.1166e-05	-3.7648e-05	-3.7765e-05	-2.9739e-05	-1.3092e-05	1.0891e-05	3.8983e-05	6.6195e-05	8.6415e-05	9.3451e-05	8.236e-05	5.0852e-05	4.6501e-07	-6.28e-05	-0.00012866	-0.00018372	-0.0002136	-0.00020577	-0.00015275	-5.4911e-05	7.777e-05	0.00022553	0.0003608	0.00045223	0.0004706	0.00039541	0.00022129	-3.7528e-05	-0.00034588	-0.00065049	-0.00088734	-0.00099278	-0.00091704	-0.00063758	-0.00016949	0.00042985	0.0010642	0.0016104	0.0019392	0.0019402	0.0015489	0.00076888
1.0116e-05	1.3764e-05	1.5458e-05	1.425e-05	9.561e-06	1.4228e-06	-9.3605e-06	-2.117e-05	-3.1703e-05	-3.8297e-05	-3.8415e-05	-3.0251e-05	-1.3318e-05	1.1079e-05	3.9654e-05	6.7335e-05	8.7904e-05	9.5061e-05	8.3778e-05	5.1728e-05	4.7302e-07	-6.3881e-05	-0.00013088	-0.00018689	-0.00021727	-0.00020931	-0.00015539	-5.5857e-05	7.9109e-05	0.00022942	0.00036701	0.00046002	0.00047871	0.00040222	0.0002251	-3.8174e-05	-0.00035183	-0.0006617	-0.00090263	-0.0010099	-0.00093284	-0.00064856	-0.00017241	0.00043725	0.0010825	0.0016382	0.0019726	0.0019736	0.0015756	0.00078212
1.0291e-05	1.4003e-05	1.5727e-05	1.4497e-05	9.7272e-06	1.4475e-06	-9.5232e-06	-2.1538e-05	-3.2254e-05	-3.8962e-05	-3.9083e-05	-3.0776e-05	-1.3549e-05	1.1271e-05	4.0343e-05	6.8504e-05	8.9431e-05	9.6712e-05	8.5234e-05	5.2626e-05	4.8123e-07	-6.4991e-05	-0.00013315	-0.00019013	-0.00022105	-0.00021295	-0.00015808	-5.6828e-05	8.0484e-05	0.0002334	0.00037339	0.00046802	0.00048702	0.00040921	0.00022901	-3.8838e-05	-0.00035795	-0.00067319	-0.00091831	-0.0010274	-0.00094904	-0.00065983	-0.00017541	0.00044485	0.0011013	0.0016666	0.0020069	0.0020079	0.001603	0.00079571
1.0472e-05	1.4249e-05	1.6002e-05	1.4751e-05	9.8976e-06	1.4729e-06	-9.69e-06	-2.1915e-05	-3.2819e-05	-3.9644e-05	-3.9767e-05	-3.1315e-05	-1.3787e-05	1.1469e-05	4.105e-05	6.9705e-05	9.0998e-05	9.8406e-05	8.6727e-05	5.3548e-05	4.8967e-07	-6.613e-05	-0.00013548	-0.00019346	-0.00022492	-0.00021668	-0.00016085	-5.7823e-05	8.1894e-05	0.00023749	0.00037993	0.00047621	0.00049555	0.00041638	0.00023303	-3.9518e-05	-0.00036422	-0.00068499	-0.00093439	-0.0010454	-0.00096567	-0.00067138	-0.00017848	0.00045264	0.0011206	0.0016958	0.0020421	0.0020431	0.001631	0.00080965
1.0657e-05	1.45e-05	1.6285e-05	1.5012e-05	1.0072e-05	1.4989e-06	-9.8611e-06	-2.2302e-05	-3.3398e-05	-4.0344e-05	-4.047e-05	-3.1868e-05	-1.403e-05	1.1671e-05	4.1774e-05	7.0935e-05	9.2604e-05	0.00010014	8.8258e-05	5.4494e-05	4.9831e-07	-6.7297e-05	-0.00013788	-0.00019688	-0.00022889	-0.0002205	-0.00016369	-5.8844e-05	8.334e-05	0.00024168	0.00038664	0.00048462	0.0005043	0.00042373	0.00023714	-4.0216e-05	-0.00037065	-0.00069708	-0.00095089	-0.0010639	-0.00098272	-0.00068324	-0.00018163	0.00046063	0.0011404	0.0017258	0.0020781	0.0020792	0.0016598	0.00082395
1.0846e-05	1.4758e-05	1.6575e-05	1.5279e-05	1.0252e-05	1.5255e-06	-1.0037e-05	-2.2699e-05	-3.3993e-05	-4.1062e-05	-4.119e-05	-3.2435e-05	-1.428e-05	1.1879e-05	4.2518e-05	7.2198e-05	9.4252e-05	0.00010193	8.9829e-05	5.5463e-05	5.0718e-07	-6.8495e-05	-0.00014033	-0.00020038	-0.00023297	-0.00022443	-0.00016661	-5.9891e-05	8.4823e-05	0.00024598	0.00039351	0.00049325	0.00051328	0.00043127	0.00024136	-4.0931e-05	-0.00037724	-0.00070949	-0.00096781	-0.0010828	-0.0010002	-0.0006954	-0.00018486	0.00046883	0.0011607	0.0017565	0.0021151	0.0021162	0.0016894	0.00083861
1.1041e-05	1.5023e-05	1.6872e-05	1.5553e-05	1.0435e-05	1.5529e-06	-1.0216e-05	-2.3106e-05	-3.4602e-05	-4.1798e-05	-4.1928e-05	-3.3017e-05	-1.4536e-05	1.2092e-05	4.328e-05	7.3492e-05	9.5941e-05	0.00010375	9.1439e-05	5.6457e-05	5.1627e-07	-6.9722e-05	-0.00014284	-0.00020398	-0.00023714	-0.00022845	-0.00016959	-6.0965e-05	8.6343e-05	0.00025039	0.00040057	0.00050209	0.00052248	0.000439	0.00024569	-4.1665e-05	-0.000384	-0.0007222	-0.00098516	-0.0011022	-0.0010181	-0.00070786	-0.00018818	0.00047723	0.0011815	0.001788	0.002153	0.0021541	0.0017197	0.00085364
1.124e-05	1.5294e-05	1.7176e-05	1.5833e-05	1.0624e-05	1.5809e-06	-1.0401e-05	-2.3523e-05	-3.5227e-05	-4.2553e-05	-4.2685e-05	-3.3613e-05	-1.4798e-05	1.231e-05	4.4061e-05	7.4818e-05	9.7673e-05	0.00010563	9.3089e-05	5.7477e-05	5.2559e-07	-7.0981e-05	-0.00014542	-0.00020766	-0.00024142	-0.00023257	-0.00017265	-6.2065e-05	8.7901e-05	0.00025491	0.0004078	0.00051115	0.00053191	0.00044692	0.00025012	-4.2417e-05	-0.00039094	-0.00073524	-0.0010029	-0.0011221	-0.0010365	-0.00072064	-0.00019157	0.00048585	0.0012028	0.0018202	0.0021919	0.002193	0.0017507	0.00086905
1.1444e-05	1.5572e-05	1.7488e-05	1.6121e-05	1.0817e-05	1.6096e-06	-1.059e-05	-2.395e-05	-3.5867e-05	-4.3326e-05	-4.346e-05	-3.4224e-05	-1.5067e-05	1.2534e-05	4.4862e-05	7.6178e-05	9.9448e-05	0.00010754	9.4781e-05	5.8521e-05	5.3514e-07	-7.2271e-05	-0.00014807	-0.00021143	-0.00024581	-0.0002368	-0.00017579	-6.3193e-05	8.9499e-05	0.00025955	0.00041521	0.00052044	0.00054157	0.00045505	0.00025467	-4.3188e-05	-0.00039804	-0.0007486	-0.0010212	-0.0011425	-0.0010553	-0.00073373	-0.00019505	0.00049468	0.0012247	0.0018533	0.0022317	0.0022328	0.0017825	0.00088484
1.1653e-05	1.5857e-05	1.7808e-05	1.6416e-05	1.1015e-05	1.6391e-06	-1.0784e-05	-2.4388e-05	-3.6523e-05	-4.4118e-05	-4.4255e-05	-3.4849e-05	-1.5342e-05	1.2763e-05	4.5682e-05	7.7571e-05	0.00010127	0.00010951	9.6514e-05	5.9591e-05	5.4493e-07	-7.3592e-05	-0.00015077	-0.0002153	-0.0002503	-0.00024113	-0.00017901	-6.4349e-05	9.1136e-05	0.00026429	0.0004228	0.00052996	0.00055148	0.00046337	0.00025932	-4.3978e-05	-0.00040532	-0.00076229	-0.0010398	-0.0011634	-0.0010746	-0.00074715	-0.00019862	0.00050372	0.0012471	0.0018872	0.0022725	0.0022737	0.0018151	0.00090102
1.1868e-05	1.6148e-05	1.8136e-05	1.6718e-05	1.1217e-05	1.6692e-06	-1.0982e-05	-2.4837e-05	-3.7195e-05	-4.493e-05	-4.507e-05	-3.5491e-05	-1.5625e-05	1.2998e-05	4.6523e-05	7.8998e-05	0.00010313	0.00011153	9.8291e-05	6.0688e-05	5.5495e-07	-7.4947e-05	-0.00015355	-0.00021926	-0.00025491	-0.00024557	-0.0001823	-6.5533e-05	9.2813e-05	0.00026916	0.00043058	0.00053971	0.00056163	0.0004719	0.0002641	-4.4787e-05	-0.00041278	-0.00077632	-0.001059	-0.0011848	-0.0010944	-0.0007609	-0.00020228	0.00051299	0.00127	0.0019219	0.0023143	0.0023155	0.0018485	0.0009176
1.2088e-05	1.6447e-05	1.8472e-05	1.7027e-05	1.1425e-05	1.7001e-06	-1.1185e-05	-2.5297e-05	-3.7883e-05	-4.5762e-05	-4.5904e-05	-3.6148e-05	-1.5914e-05	1.3239e-05	4.7384e-05	8.0461e-05	0.00010504	0.00011359	0.00010011	6.1811e-05	5.6523e-07	-7.6334e-05	-0.00015639	-0.00022332	-0.00025963	-0.00025011	-0.00018568	-6.6746e-05	9.4531e-05	0.00027414	0.00043855	0.0005497	0.00057202	0.00048063	0.00026898	-4.5616e-05	-0.00042042	-0.00079069	-0.0010786	-0.0012067	-0.0011147	-0.00077499	-0.00020602	0.00052249	0.0012935	0.0019575	0.0023572	0.0023584	0.0018827	0.00093459
1.2313e-05	1.6753e-05	1.8816e-05	1.7344e-05	1.1638e-05	1.7318e-06	-1.1393e-05	-2.5768e-05	-3.8589e-05	-4.6614e-05	-4.6758e-05	-3.6821e-05	-1.621e-05	1.3485e-05	4.8266e-05	8.1959e-05	0.00010699	0.00011571	0.00010197	6.2962e-05	5.7575e-07	-7.7755e-05	-0.0001593	-0.00022748	-0.00026446	-0.00025477	-0.00018913	-6.7988e-05	9.629e-05	0.00027924	0.00044672	0.00055993	0.00058267	0.00048958	0.00027399	-4.6465e-05	-0.00042825	-0.00080541	-0.0010987	-0.0012292	-0.0011354	-0.00078941	-0.00020986	0.00053222	0.0013176	0.001994	0.0024011	0.0024023	0.0019178	0.00095199
1.2543e-05	1.7067e-05	1.9168e-05	1.7669e-05	1.1855e-05	1.7642e-06	-1.1607e-05	-2.625e-05	-3.9311e-05	-4.7486e-05	-4.7634e-05	-3.751e-05	-1.6514e-05	1.3737e-05	4.9169e-05	8.3493e-05	0.000109	0.00011787	0.00010388	6.414e-05	5.8652e-07	-7.9211e-05	-0.00016228	-0.00023173	-0.00026941	-0.00025954	-0.00019267	-6.9261e-05	9.8093e-05	0.00028447	0.00045508	0.00057041	0.00059358	0.00049874	0.00027912	-4.7335e-05	-0.00043626	-0.00082048	-0.0011192	-0.0012522	-0.0011567	-0.00080419	-0.00021378	0.00054218	0.0013423	0.0020313	0.002446	0.0024472	0.0019537	0.00096981
1.2779e-05	1.7388e-05	1.9528e-05	1.8001e-05	1.2078e-05	1.7974e-06	-1.1825e-05	-2.6744e-05	-4.005e-05	-4.838e-05	-4.853e-05	-3.8216e-05	-1.6824e-05	1.3996e-05	5.0095e-05	8.5064e-05	0.00011105	0.00012009	0.00010584	6.5347e-05	5.9756e-07	-8.0701e-05	-0.00016534	-0.00023609	-0.00027448	-0.00026442	-0.0001963	-7.0564e-05	9.9938e-05	0.00028982	0.00046364	0.00058115	0.00060475	0.00050813	0.00028437	-4.8226e-05	-0.00044447	-0.00083592	-0.0011403	-0.0012758	-0.0011784	-0.00081932	-0.00021781	0.00055238	0.0013675	0.0020695	0.002492	0.0024933	0.0019904	0.00098805
1.3021e-05	1.7717e-05	1.9898e-05	1.8342e-05	1.2307e-05	1.8314e-06	-1.2049e-05	-2.7249e-05	-4.0808e-05	-4.9295e-05	-4.9448e-05	-3.8938e-05	-1.7143e-05	1.4261e-05	5.1042e-05	8.6672e-05	0.00011315	0.00012236	0.00010784	6.6583e-05	6.0886e-07	-8.2227e-05	-0.00016846	-0.00024056	-0.00027967	-0.00026942	-0.00020001	-7.1898e-05	0.00010183	0.0002953	0.00047241	0.00059214	0.00061618	0.00051773	0.00028975	-4.9137e-05	-0.00045287	-0.00085173	-0.0011618	-0.0012999	-0.0012007	-0.00083481	-0.00022192	0.00056282	0.0013934	0.0021086	0.0025391	0.0025404	0.0020281	0.0010067
1.3268e-05	1.8054e-05	2.0276e-05	1.869e-05	1.2541e-05	1.8662e-06	-1.2278e-05	-2.7767e-05	-4.1583e-05	-5.0231e-05	-5.0387e-05	-3.9678e-05	-1.7468e-05	1.4532e-05	5.2012e-05	8.8319e-05	0.0001153	0.00012469	0.00010989	6.7848e-05	6.2043e-07	-8.3789e-05	-0.00017166	-0.00024513	-0.00028499	-0.00027454	-0.00020381	-7.3264e-05	0.00010376	0.00030091	0.00048138	0.00060339	0.00062789	0.00052757	0.00029525	-5.0071e-05	-0.00046148	-0.00086791	-0.0011839	-0.0013246	-0.0012235	-0.00085067	-0.00022614	0.00057352	0.0014198	0.0021487	0.0025874	0.0025887	0.0020666	0.0010259
1.3521e-05	1.8398e-05	2.0663e-05	1.9047e-05	1.278e-05	1.9018e-06	-1.2512e-05	-2.8297e-05	-4.2377e-05	-5.119e-05	-5.1349e-05	-4.0435e-05	-1.7802e-05	1.4809e-05	5.3004e-05	9.0005e-05	0.0001175	0.00012707	0.00011198	6.9143e-05	6.3227e-07	-8.5389e-05	-0.00017494	-0.00024981	-0.00029042	-0.00027978	-0.0002077	-7.4663e-05	0.00010574	0.00030666	0.00049057	0.0006149	0.00063987	0.00053764	0.00030089	-5.1027e-05	-0.00047029	-0.00088448	-0.0012065	-0.0013499	-0.0012469	-0.00086691	-0.00023046	0.00058446	0.0014469	0.0021897	0.0026368	0.0026381	0.002106	0.0010454
1.3781e-05	1.8751e-05	2.1059e-05	1.9412e-05	1.3025e-05	1.9383e-06	-1.2752e-05	-2.884e-05	-4.3189e-05	-5.2171e-05	-5.2333e-05	-4.1211e-05	-1.8143e-05	1.5093e-05	5.4021e-05	9.173e-05	0.00011975	0.0001295	0.00011413	7.0469e-05	6.4439e-07	-8.7026e-05	-0.00017829	-0.0002546	-0.00029599	-0.00028515	-0.00021168	-7.6094e-05	0.00010777	0.00031253	0.00049998	0.00062669	0.00065214	0.00054795	0.00030666	-5.2005e-05	-0.0004793	-0.00090143	-0.0012296	-0.0013758	-0.0012708	-0.00088353	-0.00023488	0.00059567	0.0014747	0.0022317	0.0026873	0.0026887	0.0021464	0.0010655
1.4046e-05	1.9112e-05	2.1464e-05	1.9786e-05	1.3276e-05	1.9756e-06	-1.2997e-05	-2.9395e-05	-4.4021e-05	-5.3176e-05	-5.3341e-05	-4.2004e-05	-1.8492e-05	1.5383e-05	5.5061e-05	9.3496e-05	0.00012206	0.00013199	0.00011633	7.1825e-05	6.568e-07	-8.8701e-05	-0.00018173	-0.0002595	-0.00030169	-0.00029064	-0.00021576	-7.7559e-05	0.00010985	0.00031855	0.0005096	0.00063876	0.0006647	0.0005585	0.00031256	-5.3006e-05	-0.00048853	-0.00091879	-0.0012533	-0.0014023	-0.0012953	-0.00090054	-0.0002394	0.00060714	0.0015031	0.0022747	0.0027391	0.0027404	0.0021877	0.001086
1.4317e-05	1.9481e-05	2.1879e-05	2.0168e-05	1.3532e-05	2.0138e-06	-1.3249e-05	-2.9963e-05	-4.4872e-05	-5.4204e-05	-5.4372e-05	-4.2816e-05	-1.885e-05	1.5681e-05	5.6125e-05	9.5304e-05	0.00012442	0.00013455	0.00011858	7.3214e-05	6.6949e-07	-9.0416e-05	-0.00018524	-0.00026451	-0.00030752	-0.00029625	-0.00021993	-7.9059e-05	0.00011197	0.00032471	0.00051945	0.0006511	0.00067755	0.00056929	0.0003186	-5.4031e-05	-0.00049798	-0.00093655	-0.0012776	-0.0014294	-0.0013203	-0.00091795	-0.00024403	0.00061887	0.0015321	0.0023186	0.002792	0.0027934	0.00223	0.001107
1.4595e-05	1.9859e-05	2.2304e-05	2.056e-05	1.3795e-05	2.0528e-06	-1.3506e-05	-3.0545e-05	-4.5742e-05	-5.5256e-05	-5.5427e-05	-4.3647e-05	-1.9216e-05	1.5985e-05	5.7214e-05	9.7153e-05	0.00012683	0.00013716	0.00012088	7.4634e-05	6.8249e-07	-9.217e-05	-0.00018883	-0.00026965	-0.00031349	-0.000302	-0.0002242	-8.0593e-05	0.00011414	0.00033101	0.00052953	0.00066374	0.00069069	0.00058034	0.00032479	-5.5079e-05	-0.00050764	-0.00095472	-0.0013023	-0.0014571	-0.0013459	-0.00093576	-0.00024876	0.00063088	0.0015619	0.0023636	0.0028462	0.0028476	0.0022733	0.0011285
1.4879e-05	2.0246e-05	2.2738e-05	2.096e-05	1.4064e-05	2.0928e-06	-1.3769e-05	-3.114e-05	-4.6633e-05	-5.6332e-05	-5.6507e-05	-4.4497e-05	-1.959e-05	1.6296e-05	5.8329e-05	9.9045e-05	0.0001293	0.00013983	0.00012323	7.6088e-05	6.9578e-07	-9.3965e-05	-0.00019251	-0.0002749	-0.0003196	-0.00030789	-0.00022856	-8.2162e-05	0.00011637	0.00033746	0.00053985	0.00067667	0.00070415	0.00059164	0.00033111	-5.6152e-05	-0.00051753	-0.00097332	-0.0013277	-0.0014855	-0.0013721	-0.00095399	-0.00025361	0.00064317	0.0015923	0.0024097	0.0029016	0.0029031	0.0023176	0.0011505
1.517e-05	2.0642e-05	2.3183e-05	2.137e-05	1.4339e-05	2.1337e-06	-1.4038e-05	-3.1748e-05	-4.7545e-05	-5.7433e-05	-5.7611e-05	-4.5367e-05	-1.9973e-05	1.6615e-05	5.9469e-05	0.00010098	0.00013183	0.00014256	0.00012564	7.7575e-05	7.0938e-07	-9.5802e-05	-0.00019628	-0.00028027	-0.00032584	-0.0003139	-0.00023303	-8.3768e-05	0.00011864	0.00034405	0.0005504	0.00068989	0.00071791	0.00060321	0.00033759	-5.725e-05	-0.00052764	-0.00099234	-0.0013537	-0.0015145	-0.001399	-0.00097264	-0.00025856	0.00065574	0.0016234	0.0024568	0.0029583	0.0029598	0.0023629	0.0011729
1.5468e-05	2.1047e-05	2.3637e-05	2.1789e-05	1.462e-05	2.1756e-06	-1.4313e-05	-3.2371e-05	-4.8478e-05	-5.856e-05	-5.8741e-05	-4.6257e-05	-2.0364e-05	1.6941e-05	6.0635e-05	0.00010296	0.00013441	0.00014536	0.00012811	7.9097e-05	7.2329e-07	-9.7681e-05	-0.00020013	-0.00028577	-0.00033224	-0.00032006	-0.0002376	-8.5411e-05	0.00012097	0.0003508	0.0005612	0.00070343	0.00073199	0.00061504	0.00034421	-5.8373e-05	-0.00053799	-0.0010118	-0.0013802	-0.0015442	-0.0014264	-0.00099171	-0.00026364	0.00066861	0.0016552	0.002505	0.0030164	0.0030179	0.0024092	0.001196
1.5772e-05	2.1461e-05	2.4102e-05	2.2218e-05	1.4908e-05	2.2184e-06	-1.4595e-05	-3.3008e-05	-4.9431e-05	-5.9712e-05	-5.9897e-05	-4.7167e-05	-2.0765e-05	1.7274e-05	6.1828e-05	0.00010499	0.00013706	0.00014822	0.00013063	8.0654e-05	7.3753e-07	-9.9603e-05	-0.00020406	-0.00029139	-0.00033877	-0.00032636	-0.00024228	-8.7092e-05	0.00012335	0.00035771	0.00057224	0.00071727	0.0007464	0.00062714	0.00035098	-5.9521e-05	-0.00054858	-0.0010317	-0.0014074	-0.0015746	-0.0014545	-0.0010112	-0.00026882	0.00068176	0.0016878	0.0025542	0.0030757	0.0030773	0.0024566	0.0012195
1.6084e-05	2.1885e-05	2.4578e-05	2.2657e-05	1.5202e-05	2.2622e-06	-1.4883e-05	-3.366e-05	-5.0407e-05	-6.0891e-05	-6.1079e-05	-4.8098e-05	-2.1175e-05	1.7615e-05	6.3049e-05	0.00010706	0.00013976	0.00015114	0.00013321	8.2246e-05	7.5209e-07	-0.00010157	-0.00020809	-0.00029715	-0.00034546	-0.0003328	-0.00024706	-8.8811e-05	0.00012578	0.00036477	0.00058354	0.00073143	0.00076113	0.00063952	0.00035791	-6.0696e-05	-0.00055941	-0.0010521	-0.0014352	-0.0016057	-0.0014832	-0.0010312	-0.00027413	0.00069522	0.0017211	0.0026047	0.0031364	0.003138	0.0025051	0.0012436
1.6402e-05	2.2318e-05	2.5065e-05	2.3105e-05	1.5503e-05	2.307e-06	-1.5178e-05	-3.4326e-05	-5.1405e-05	-6.2096e-05	-6.2289e-05	-4.905e-05	-2.1594e-05	1.7964e-05	6.4297e-05	0.00010918	0.00014253	0.00015414	0.00013584	8.3874e-05	7.6698e-07	-0.00010358	-0.00021221	-0.00030303	-0.0003523	-0.00033939	-0.00025195	-9.057e-05	0.00012827	0.00037199	0.00059509	0.00074591	0.0007762	0.00065219	0.00036499	-6.1898e-05	-0.00057048	-0.0010729	-0.0014636	-0.0016375	-0.0015126	-0.0010516	-0.00027956	0.00070899	0.0017552	0.0026562	0.0031985	0.0032002	0.0025547	0.0012682
1.6728e-05	2.2761e-05	2.5563e-05	2.3564e-05	1.5811e-05	2.3528e-06	-1.5479e-05	-3.5008e-05	-5.2426e-05	-6.3329e-05	-6.3526e-05	-5.0024e-05	-2.2023e-05	1.8321e-05	6.5574e-05	0.00011135	0.00014536	0.0001572	0.00013854	8.554e-05	7.8221e-07	-0.00010564	-0.00021643	-0.00030905	-0.0003593	-0.00034613	-0.00025695	-9.2368e-05	0.00013082	0.00037938	0.00060691	0.00076072	0.00079161	0.00066514	0.00037224	-6.3127e-05	-0.00058181	-0.0010942	-0.0014926	-0.00167	-0.0015426	-0.0010725	-0.00028511	0.00072306	0.0017901	0.002709	0.003262	0.0032637	0.0026055	0.0012934
1.7061e-05	2.3214e-05	2.6072e-05	2.4033e-05	1.6125e-05	2.3996e-06	-1.5787e-05	-3.5705e-05	-5.347e-05	-6.459e-05	-6.4791e-05	-5.102e-05	-2.2462e-05	1.8685e-05	6.688e-05	0.00011357	0.00014826	0.00016033	0.0001413	8.7243e-05	7.9778e-07	-0.00010774	-0.00022074	-0.0003152	-0.00036645	-0.00035302	-0.00026207	-9.4208e-05	0.00013342	0.00038693	0.00061899	0.00077587	0.00080738	0.00067838	0.00037965	-6.4384e-05	-0.0005934	-0.001116	-0.0015224	-0.0017033	-0.0015733	-0.0010938	-0.00029079	0.00073746	0.0018257	0.0027629	0.003327	0.0033287	0.0026573	0.0013191
1.7401e-05	2.3678e-05	2.6592e-05	2.4513e-05	1.6447e-05	2.4476e-06	-1.6102e-05	-3.6417e-05	-5.4537e-05	-6.588e-05	-6.6084e-05	-5.2039e-05	-2.291e-05	1.9059e-05	6.8215e-05	0.00011583	0.00015122	0.00016353	0.00014412	8.8985e-05	8.1371e-07	-0.00010989	-0.00022514	-0.00032149	-0.00037377	-0.00036007	-0.0002673	-9.6088e-05	0.00013609	0.00039465	0.00063135	0.00079136	0.00082349	0.00069192	0.00038723	-6.567e-05	-0.00060524	-0.0011383	-0.0015527	-0.0017373	-0.0016047	-0.0011157	-0.00029659	0.00075218	0.0018622	0.0028181	0.0033934	0.0033951	0.0027104	0.0013455
1.775e-05	2.4152e-05	2.7124e-05	2.5004e-05	1.6777e-05	2.4965e-06	-1.6425e-05	-3.7146e-05	-5.5629e-05	-6.7198e-05	-6.7407e-05	-5.308e-05	-2.3369e-05	1.944e-05	6.958e-05	0.00011815	0.00015424	0.0001668	0.000147	9.0766e-05	8.3e-07	-0.00011209	-0.00022965	-0.00032793	-0.00038125	-0.00036728	-0.00027265	-9.8012e-05	0.00013881	0.00040255	0.00064399	0.0008072	0.00083998	0.00070577	0.00039498	-6.6984e-05	-0.00061736	-0.0011611	-0.0015838	-0.001772	-0.0016368	-0.001138	-0.00030253	0.00076724	0.0018994	0.0028745	0.0034613	0.0034631	0.0027646	0.0013724
1.8106e-05	2.4636e-05	2.7669e-05	2.5505e-05	1.7113e-05	2.5466e-06	-1.6754e-05	-3.7892e-05	-5.6745e-05	-6.8547e-05	-6.8759e-05	-5.4145e-05	-2.3838e-05	1.983e-05	7.0976e-05	0.00012052	0.00015734	0.00017015	0.00014995	9.2587e-05	8.4665e-07	-0.00011434	-0.00023426	-0.00033451	-0.0003889	-0.00037465	-0.00027812	-9.9978e-05	0.0001416	0.00041063	0.00065691	0.00082339	0.00085683	0.00071993	0.00040291	-6.8328e-05	-0.00062974	-0.0011844	-0.0016156	-0.0018076	-0.0016697	-0.0011608	-0.0003086	0.00078263	0.0019375	0.0029322	0.0035308	0.0035326	0.0028201	0.0013999
1.847e-05	2.5132e-05	2.8225e-05	2.6018e-05	1.7457e-05	2.5978e-06	-1.7091e-05	-3.8654e-05	-5.7886e-05	-6.9925e-05	-7.0142e-05	-5.5234e-05	-2.4317e-05	2.0229e-05	7.2404e-05	0.00012295	0.0001605	0.00017357	0.00015297	9.4449e-05	8.6368e-07	-0.00011664	-0.00023897	-0.00034123	-0.00039672	-0.00038218	-0.00028372	-0.00010199	0.00014444	0.00041889	0.00067012	0.00083995	0.00087406	0.00073441	0.00041101	-6.9702e-05	-0.00064241	-0.0012082	-0.0016481	-0.0018439	-0.0017033	-0.0011842	-0.0003148	0.00079837	0.0019765	0.0029911	0.0036018	0.0036036	0.0028768	0.0014281
1.8842e-05	2.5638e-05	2.8794e-05	2.6543e-05	1.7809e-05	2.6502e-06	-1.7436e-05	-3.9433e-05	-5.9053e-05	-7.1335e-05	-7.1556e-05	-5.6348e-05	-2.4807e-05	2.0637e-05	7.3863e-05	0.00012542	0.00016374	0.00017707	0.00015605	9.6353e-05	8.8108e-07	-0.00011899	-0.00024378	-0.00034811	-0.00040471	-0.00038988	-0.00028943	-0.00010404	0.00014736	0.00042733	0.00068363	0.00085688	0.00089168	0.00074922	0.0004193	-7.1107e-05	-0.00065536	-0.0012325	-0.0016813	-0.0018811	-0.0017376	-0.0012081	-0.00032115	0.00081447	0.0020163	0.0030514	0.0036744	0.0036763	0.0029348	0.0014569
1.9223e-05	2.6156e-05	2.9376e-05	2.7079e-05	1.8169e-05	2.7037e-06	-1.7788e-05	-4.0229e-05	-6.0246e-05	-7.2776e-05	-7.3001e-05	-5.7486e-05	-2.5308e-05	2.1053e-05	7.5355e-05	0.00012796	0.00016704	0.00018065	0.00015921	9.8299e-05	8.9888e-07	-0.00012139	-0.00024871	-0.00035514	-0.00041289	-0.00039776	-0.00029528	-0.00010615	0.00015033	0.00043596	0.00069743	0.00087419	0.00090969	0.00076435	0.00042777	-7.2544e-05	-0.0006686	-0.0012574	-0.0017153	-0.0019191	-0.0017727	-0.0012325	-0.00032764	0.00083092	0.0020571	0.0031131	0.0037486	0.0037505	0.0029941	0.0014863
1.9612e-05	2.6686e-05	2.997e-05	2.7627e-05	1.8537e-05	2.7585e-06	-1.8148e-05	-4.1044e-05	-6.1465e-05	-7.4249e-05	-7.4479e-05	-5.865e-05	-2.5821e-05	2.148e-05	7.688e-05	0.00013055	0.00017043	0.0001843	0.00016243	0.00010029	9.1708e-07	-0.00012385	-0.00025374	-0.00036233	-0.00042125	-0.00040581	-0.00030126	-0.00010829	0.00015338	0.00044479	0.00071155	0.00089189	0.00092811	0.00077982	0.00043643	-7.4012e-05	-0.00068213	-0.0012829	-0.00175	-0.0019579	-0.0018086	-0.0012574	-0.00033427	0.00084774	0.0020987	0.0031761	0.0038245	0.0038264	0.0030547	0.0015164
2.001e-05	2.7227e-05	3.0578e-05	2.8187e-05	1.8913e-05	2.8144e-06	-1.8516e-05	-4.1876e-05	-6.2712e-05	-7.5755e-05	-7.5989e-05	-5.9839e-05	-2.6344e-05	2.1915e-05	7.844e-05	0.00013319	0.00017388	0.00018804	0.00016572	0.00010232	9.3568e-07	-0.00012636	-0.00025889	-0.00036968	-0.00042979	-0.00041404	-0.00030737	-0.00011049	0.00015649	0.00045381	0.00072598	0.00090997	0.00094693	0.00079564	0.00044528	-7.5513e-05	-0.00069596	-0.0013089	-0.0017855	-0.0019977	-0.0018452	-0.0012829	-0.00034105	0.00086493	0.0021413	0.0032405	0.0039021	0.003904	0.0031167	0.0015471
2.0416e-05	2.778e-05	3.1199e-05	2.876e-05	1.9297e-05	2.8716e-06	-1.8892e-05	-4.2727e-05	-6.3986e-05	-7.7294e-05	-7.7534e-05	-6.1055e-05	-2.6879e-05	2.2361e-05	8.0033e-05	0.0001359	0.00017742	0.00019186	0.00016909	0.0001044	9.5469e-07	-0.00012893	-0.00026415	-0.00037719	-0.00043852	-0.00042245	-0.00031361	-0.00011274	0.00015967	0.00046303	0.00074073	0.00092847	0.00096617	0.0008118	0.00045432	-7.7047e-05	-0.00071011	-0.0013355	-0.0018218	-0.0020382	-0.0018827	-0.001309	-0.00034798	0.0008825	0.0021848	0.0033063	0.0039814	0.0039834	0.00318	0.0015786
2.0832e-05	2.8346e-05	3.1834e-05	2.9345e-05	1.969e-05	2.9301e-06	-1.9277e-05	-4.3597e-05	-6.5289e-05	-7.8867e-05	-7.9112e-05	-6.2298e-05	-2.7427e-05	2.2816e-05	8.1663e-05	0.00013867	0.00018103	0.00019577	0.00017253	0.00010653	9.7412e-07	-0.00013156	-0.00026953	-0.00038487	-0.00044745	-0.00043105	-0.00032	-0.00011503	0.00016292	0.00047246	0.00075581	0.00094737	0.00098584	0.00082833	0.00046357	-7.8616e-05	-0.00072456	-0.0013627	-0.0018589	-0.0020797	-0.0019211	-0.0013356	-0.00035506	0.00090047	0.0022293	0.0033736	0.0040624	0.0040645	0.0032447	0.0016107
2.1257e-05	2.8924e-05	3.2484e-05	2.9944e-05	2.0091e-05	2.9898e-06	-1.967e-05	-4.4486e-05	-6.662e-05	-8.0476e-05	-8.0725e-05	-6.3568e-05	-2.7986e-05	2.3281e-05	8.3328e-05	0.0001415	0.00018472	0.00019976	0.00017605	0.0001087	9.9399e-07	-0.00013424	-0.00027502	-0.00039272	-0.00045657	-0.00043984	-0.00032652	-0.00011738	0.00016624	0.00048209	0.00077123	0.00096668	0.0010059	0.00084522	0.00047303	-8.0219e-05	-0.00073934	-0.0013905	-0.0018968	-0.0021221	-0.0019602	-0.0013629	-0.0003623	0.00091883	0.0022747	0.0034424	0.0041452	0.0041473	0.0033109	0.0016435
2.1691e-05	2.9514e-05	3.3147e-05	3.0555e-05	2.0502e-05	3.0509e-06	-2.0072e-05	-4.5395e-05	-6.7981e-05	-8.2119e-05	-8.2374e-05	-6.4867e-05	-2.8558e-05	2.3757e-05	8.503e-05	0.00014439	0.00018849	0.00020384	0.00017965	0.00011092	1.0143e-06	-0.00013698	-0.00028064	-0.00040074	-0.0004659	-0.00044883	-0.00033319	-0.00011977	0.00016963	0.00049194	0.00078698	0.00098643	0.0010265	0.00086249	0.00048269	-8.1858e-05	-0.00075444	-0.0014189	-0.0019355	-0.0021655	-0.0020003	-0.0013907	-0.0003697	0.0009376	0.0023212	0.0035128	0.0042299	0.0042321	0.0033785	0.0016771
2.2135e-05	3.0118e-05	3.3825e-05	3.1181e-05	2.0921e-05	3.1133e-06	-2.0482e-05	-4.6323e-05	-6.9372e-05	-8.3799e-05	-8.4059e-05	-6.6194e-05	-2.9142e-05	2.4243e-05	8.677e-05	0.00014734	0.00019235	0.00020801	0.00018332	0.00011319	1.035e-06	-0.00013978	-0.00028638	-0.00040894	-0.00047543	-0.00045801	-0.00034001	-0.00012222	0.0001731	0.000502	0.00080308	0.0010066	0.0010475	0.00088013	0.00049256	-8.3532e-05	-0.00076987	-0.0014479	-0.0019751	-0.0022098	-0.0020412	-0.0014192	-0.00037727	0.00095678	0.0023687	0.0035846	0.0043165	0.0043186	0.0034476	0.0017114
2.2588e-05	3.0735e-05	3.4518e-05	3.182e-05	2.135e-05	3.1771e-06	-2.0902e-05	-4.7272e-05	-7.0793e-05	-8.5517e-05	-8.5782e-05	-6.755e-05	-2.9739e-05	2.4739e-05	8.8548e-05	0.00015036	0.00019629	0.00021227	0.00018708	0.00011551	1.0563e-06	-0.00014265	-0.00029225	-0.00041732	-0.00048517	-0.0004674	-0.00034698	-0.00012473	0.00017665	0.00051229	0.00081954	0.0010272	0.001069	0.00089817	0.00050266	-8.5244e-05	-0.00078565	-0.0014776	-0.0020156	-0.0022551	-0.002083	-0.0014482	-0.000385	0.00097639	0.0024172	0.0036581	0.0044049	0.0044071	0.0035183	0.0017465
2.3052e-05	3.1366e-05	3.5227e-05	3.2472e-05	2.1788e-05	3.2423e-06	-2.1331e-05	-4.8243e-05	-7.2246e-05	-8.7271e-05	-8.7542e-05	-6.8936e-05	-3.0349e-05	2.5247e-05	9.0365e-05	0.00015344	0.00020032	0.00021663	0.00019092	0.00011788	1.0779e-06	-0.00014557	-0.00029825	-0.00042588	-0.00049513	-0.00047699	-0.0003541	-0.00012729	0.00018028	0.0005228	0.00083635	0.0010483	0.0010909	0.0009166	0.00051297	-8.6993e-05	-0.00080177	-0.0015079	-0.0020569	-0.0023014	-0.0021258	-0.001478	-0.0003929	0.00099642	0.0024668	0.0037331	0.0044953	0.0044976	0.0035905	0.0017823
2.3526e-05	3.2011e-05	3.5951e-05	3.314e-05	2.2236e-05	3.3089e-06	-2.1769e-05	-4.9234e-05	-7.3731e-05	-8.9065e-05	-8.9341e-05	-7.0353e-05	-3.0973e-05	2.5766e-05	9.2222e-05	0.0001566	0.00020443	0.00022108	0.00019484	0.0001203	1.1001e-06	-0.00014857	-0.00030438	-0.00043463	-0.00050531	-0.00048679	-0.00036137	-0.0001299	0.00018398	0.00053354	0.00085354	0.0010699	0.0011133	0.00093543	0.00052351	-8.8781e-05	-0.00081825	-0.0015389	-0.0020992	-0.0023486	-0.0021695	-0.0015083	-0.00040097	0.0010169	0.0025175	0.0038099	0.0045877	0.00459	0.0036643	0.001819
2.401e-05	3.2669e-05	3.669e-05	3.3822e-05	2.2693e-05	3.377e-06	-2.2217e-05	-5.0247e-05	-7.5248e-05	-9.0898e-05	-9.1179e-05	-7.1801e-05	-3.161e-05	2.6296e-05	9.4119e-05	0.00015982	0.00020864	0.00022563	0.00019885	0.00012278	1.1227e-06	-0.00015162	-0.00031064	-0.00044358	-0.0005157	-0.00049681	-0.00036881	-0.00013258	0.00018777	0.00054452	0.0008711	0.0010919	0.0011362	0.00095468	0.00053429	-9.0608e-05	-0.00083508	-0.0015706	-0.0021424	-0.002397	-0.0022141	-0.0015394	-0.00040922	0.0010378	0.0025693	0.0038883	0.0046821	0.0046844	0.0037397	0.0018564
2.4504e-05	3.3342e-05	3.7446e-05	3.4519e-05	2.3161e-05	3.4466e-06	-2.2675e-05	-5.1282e-05	-7.6798e-05	-9.277e-05	-9.3058e-05	-7.328e-05	-3.2262e-05	2.6838e-05	9.6059e-05	0.00016311	0.00021294	0.00023028	0.00020295	0.00012531	1.1458e-06	-0.00015475	-0.00031704	-0.00045272	-0.00052633	-0.00050704	-0.00037641	-0.00013531	0.00019164	0.00055574	0.00088905	0.0011144	0.0011596	0.00097435	0.00054529	-9.2475e-05	-0.00085229	-0.0016029	-0.0021865	-0.0024464	-0.0022597	-0.0015711	-0.00041765	0.0010592	0.0026222	0.0039684	0.0047785	0.004781	0.0038167	0.0018946
2.501e-05	3.403e-05	3.8219e-05	3.5231e-05	2.3639e-05	3.5177e-06	-2.3143e-05	-5.234e-05	-7.8383e-05	-9.4684e-05	-9.4978e-05	-7.4792e-05	-3.2927e-05	2.7391e-05	9.804e-05	0.00016648	0.00021733	0.00023503	0.00020713	0.00012789	1.1695e-06	-0.00015794	-0.00032358	-0.00046206	-0.00053719	-0.0005175	-0.00038417	-0.0001381	0.00019559	0.00056721	0.00090739	0.0011374	0.0011835	0.00099445	0.00055654	-9.4382e-05	-0.00086987	-0.001636	-0.0022316	-0.0024968	-0.0023063	-0.0016035	-0.00042627	0.0010811	0.0026763	0.0040502	0.0048771	0.0048796	0.0038955	0.0019337
2.5526e-05	3.4733e-05	3.9008e-05	3.5958e-05	2.4127e-05	3.5903e-06	-2.3621e-05	-5.3421e-05	-8.0002e-05	-9.664e-05	-9.694e-05	-7.6336e-05	-3.3607e-05	2.7957e-05	0.00010007	0.00016992	0.00022182	0.00023988	0.00021141	0.00013053	1.1936e-06	-0.0001612	-0.00033026	-0.0004716	-0.00054828	-0.00052819	-0.00039211	-0.00014095	0.00019963	0.00057892	0.00092613	0.0011609	0.001208	0.001015	0.00056804	-9.6332e-05	-0.00088784	-0.0016698	-0.0022777	-0.0025484	-0.002354	-0.0016366	-0.00043507	0.0011034	0.0027316	0.0041339	0.0049779	0.0049804	0.0039759	0.0019737
2.6054e-05	3.5451e-05	3.9815e-05	3.6702e-05	2.4626e-05	3.6646e-06	-2.4109e-05	-5.4526e-05	-8.1656e-05	-9.8638e-05	-9.8944e-05	-7.7915e-05	-3.4302e-05	2.8535e-05	0.00010213	0.00017343	0.00022641	0.00024484	0.00021578	0.00013323	1.2183e-06	-0.00016454	-0.00033709	-0.00048135	-0.00055962	-0.00053911	-0.00040022	-0.00014387	0.00020376	0.00059089	0.00094528	0.0011849	0.001233	0.001036	0.00057978	-9.8324e-05	-0.0009062	-0.0017043	-0.0023248	-0.0026011	-0.0024027	-0.0016705	-0.00044407	0.0011262	0.0027881	0.0042194	0.0050808	0.0050834	0.0040581	0.0020145
2.6594e-05	3.6185e-05	4.0639e-05	3.7462e-05	2.5136e-05	3.7404e-06	-2.4608e-05	-5.5655e-05	-8.3346e-05	-0.00010068	-0.00010099	-7.9528e-05	-3.5012e-05	2.9126e-05	0.00010425	0.00017702	0.0002311	0.00024991	0.00022025	0.00013599	1.2435e-06	-0.00016794	-0.00034407	-0.00049132	-0.0005712	-0.00055027	-0.0004085	-0.00014685	0.00020798	0.00060313	0.00096485	0.0012094	0.0012585	0.0010574	0.00059179	-0.00010036	-0.00092496	-0.0017396	-0.002373	-0.0026549	-0.0024524	-0.001705	-0.00045326	0.0011495	0.0028458	0.0043067	0.005186	0.0051886	0.0041421	0.0020562
2.7145e-05	3.6935e-05	4.1481e-05	3.8238e-05	2.5656e-05	3.818e-06	-2.5118e-05	-5.6808e-05	-8.5073e-05	-0.00010277	-0.00010309	-8.1176e-05	-3.5738e-05	2.973e-05	0.00010641	0.00018069	0.00023588	0.00025509	0.00022481	0.00013881	1.2693e-06	-0.00017142	-0.0003512	-0.0005015	-0.00058304	-0.00056168	-0.00041697	-0.00014989	0.00021228	0.00061562	0.00098485	0.0012344	0.0012846	0.0010793	0.00060405	-0.00010244	-0.00094412	-0.0017756	-0.0024221	-0.00271	-0.0025032	-0.0017404	-0.00046265	0.0011733	0.0029048	0.004396	0.0052934	0.0052961	0.004228	0.0020988
2.7708e-05	3.7701e-05	4.2342e-05	3.9031e-05	2.6189e-05	3.8972e-06	-2.5639e-05	-5.7986e-05	-8.6838e-05	-0.0001049	-0.00010522	-8.286e-05	-3.6479e-05	3.0346e-05	0.00010862	0.00018444	0.00024078	0.00026038	0.00022948	0.00014169	1.2956e-06	-0.00017498	-0.00035849	-0.0005119	-0.00059514	-0.00057333	-0.00042562	-0.000153	0.00021669	0.0006284	0.0010053	0.0012601	0.0013112	0.0011017	0.00061658	-0.00010456	-0.00096371	-0.0018125	-0.0024724	-0.0027662	-0.0025551	-0.0017765	-0.00047225	0.0011977	0.0029651	0.0044871	0.0054032	0.005406	0.0043157	0.0021423
2.8283e-05	3.8484e-05	4.3221e-05	3.9842e-05	2.6732e-05	3.9781e-06	-2.6172e-05	-5.919e-05	-8.8641e-05	-0.00010708	-0.00010741	-8.458e-05	-3.7237e-05	3.0976e-05	0.00011087	0.00018827	0.00024578	0.00026579	0.00023424	0.00014463	1.3225e-06	-0.00017861	-0.00036593	-0.00052253	-0.00060749	-0.00058523	-0.00043445	-0.00015618	0.00022119	0.00064144	0.0010261	0.0012862	0.0013384	0.0011246	0.00062938	-0.00010673	-0.00098372	-0.0018501	-0.0025237	-0.0028236	-0.0026082	-0.0018134	-0.00048206	0.0012225	0.0030266	0.0045803	0.0055154	0.0055182	0.0044053	0.0021868
2.8871e-05	3.9284e-05	4.4119e-05	4.067e-05	2.7288e-05	4.0608e-06	-2.6716e-05	-6.0421e-05	-9.0483e-05	-0.0001093	-0.00010964	-8.6338e-05	-3.801e-05	3.162e-05	0.00011318	0.00019218	0.00025088	0.00027131	0.00023911	0.00014763	1.35e-06	-0.00018232	-0.00037353	-0.00053339	-0.00062012	-0.00059739	-0.00044348	-0.00015942	0.00022578	0.00065477	0.0010475	0.0013129	0.0013663	0.001148	0.00064246	-0.00010895	-0.0010042	-0.0018885	-0.0025762	-0.0028823	-0.0026624	-0.001851	-0.00049208	0.001248	0.0030895	0.0046755	0.0056301	0.0056329	0.0044968	0.0022322
2.9471e-05	4.0101e-05	4.5037e-05	4.1516e-05	2.7856e-05	4.1452e-06	-2.7271e-05	-6.1677e-05	-9.2366e-05	-0.00011158	-0.00011192	-8.8134e-05	-3.8801e-05	3.2278e-05	0.00011553	0.00019618	0.0002561	0.00027695	0.00024408	0.00015071	1.3781e-06	-0.00018611	-0.0003813	-0.00054448	-0.00063302	-0.00060982	-0.00045271	-0.00016274	0.00023048	0.00066839	0.0010693	0.0013403	0.0013947	0.0011719	0.00065583	-0.00011122	-0.0010251	-0.0019278	-0.0026298	-0.0029422	-0.0027178	-0.0018895	-0.00050231	0.0012739	0.0031538	0.0047728	0.0057472	0.0057501	0.0045904	0.0022787
3.0085e-05	4.0936e-05	4.5974e-05	4.238e-05	2.8436e-05	4.2315e-06	-2.7839e-05	-6.2961e-05	-9.4289e-05	-0.0001139	-0.00011425	-8.9969e-05	-3.9609e-05	3.295e-05	0.00011793	0.00020026	0.00026143	0.00028272	0.00024917	0.00015384	1.4068e-06	-0.00018999	-0.00038924	-0.00055582	-0.0006462	-0.00062252	-0.00046213	-0.00016612	0.00023528	0.00068231	0.0010915	0.0013682	0.0014237	0.0011963	0.00066948	-0.00011353	-0.0010464	-0.001968	-0.0026845	-0.0030035	-0.0027744	-0.0019289	-0.00051277	0.0013004	0.0032194	0.0048721	0.0058668	0.0058698	0.0046859	0.0023261
3.0712e-05	4.1789e-05	4.6932e-05	4.3263e-05	2.9028e-05	4.3197e-06	-2.8419e-05	-6.4273e-05	-9.6253e-05	-0.00011627	-0.00011663	-9.1843e-05	-4.0434e-05	3.3636e-05	0.00012039	0.00020443	0.00026688	0.00028861	0.00025436	0.00015705	1.4361e-06	-0.00019395	-0.00039735	-0.0005674	-0.00065966	-0.00063549	-0.00047176	-0.00016959	0.00024018	0.00069653	0.0011143	0.0013967	0.0014534	0.0012212	0.00068343	-0.0001159	-0.0010682	-0.002009	-0.0027404	-0.0030661	-0.0028322	-0.0019691	-0.00052345	0.0013275	0.0032865	0.0049736	0.0059891	0.0059921	0.0047836	0.0023746
3.1352e-05	4.266e-05	4.7911e-05	4.4165e-05	2.9633e-05	4.4098e-06	-2.9012e-05	-6.5613e-05	-9.826e-05	-0.0001187	-0.00011906	-9.3759e-05	-4.1277e-05	3.4338e-05	0.0001229	0.0002087	0.00027245	0.00029463	0.00025966	0.00016032	1.4661e-06	-0.00019799	-0.00040564	-0.00057923	-0.00067341	-0.00064874	-0.0004816	-0.00017312	0.00024519	0.00071105	0.0011375	0.0014258	0.0014837	0.0012466	0.00069768	-0.00011832	-0.0010905	-0.0020509	-0.0027976	-0.00313	-0.0028912	-0.0020101	-0.00053437	0.0013552	0.0033551	0.0050774	0.0061139	0.006117	0.0048833	0.0024241
3.2006e-05	4.355e-05	4.8911e-05	4.5087e-05	3.0252e-05	4.5018e-06	-2.9617e-05	-6.6983e-05	-0.00010031	-0.00012117	-0.00012155	-9.5715e-05	-4.2139e-05	3.5054e-05	0.00012547	0.00021305	0.00027813	0.00030078	0.00026508	0.00016367	1.4967e-06	-0.00020212	-0.0004141	-0.00059132	-0.00068747	-0.00066228	-0.00049165	-0.00017674	0.00025031	0.00072589	0.0011612	0.0014555	0.0015147	0.0012727	0.00071224	-0.00012079	-0.0011132	-0.0020937	-0.002856	-0.0031953	-0.0029516	-0.0020521	-0.00054552	0.0013835	0.0034251	0.0051833	0.0062415	0.0062447	0.0049852	0.0024747
3.2675e-05	4.446e-05	4.9932e-05	4.6028e-05	3.0883e-05	4.5958e-06	-3.0236e-05	-6.8381e-05	-0.00010241	-0.0001237	-0.00012409	-9.7714e-05	-4.3019e-05	3.5786e-05	0.00012809	0.0002175	0.00028394	0.00030706	0.00027062	0.00016709	1.5279e-06	-0.00020635	-0.00042275	-0.00060367	-0.00070182	-0.00067611	-0.00050192	-0.00018043	0.00025553	0.00074105	0.0011855	0.0014859	0.0015463	0.0012992	0.00072711	-0.00012331	-0.0011365	-0.0021374	-0.0029156	-0.0032621	-0.0030132	-0.0020949	-0.00055691	0.0014124	0.0034966	0.0052916	0.0063719	0.0063751	0.0050893	0.0025264
3.3358e-05	4.5389e-05	5.0976e-05	4.699e-05	3.1529e-05	4.6918e-06	-3.0868e-05	-6.981e-05	-0.00010455	-0.00012629	-0.00012668	-9.9756e-05	-4.3918e-05	3.6534e-05	0.00013076	0.00022205	0.00028987	0.00031348	0.00027627	0.00017058	1.5598e-06	-0.00021066	-0.00043159	-0.00061628	-0.00071649	-0.00069023	-0.0005124	-0.0001842	0.00026087	0.00075653	0.0012103	0.001517	0.0015786	0.0013264	0.00074231	-0.00012589	-0.0011602	-0.002182	-0.0029765	-0.0033302	-0.0030762	-0.0021387	-0.00056855	0.0014419	0.0035697	0.0054021	0.006505	0.0065083	0.0051957	0.0025792
3.4055e-05	4.6338e-05	5.2042e-05	4.7973e-05	3.2188e-05	4.7899e-06	-3.1513e-05	-7.127e-05	-0.00010673	-0.00012893	-0.00012933	-0.00010184	-4.4836e-05	3.7298e-05	0.0001335	0.00022669	0.00029594	0.00032003	0.00028205	0.00017415	1.5925e-06	-0.00021506	-0.00044061	-0.00062917	-0.00073147	-0.00070467	-0.00052312	-0.00018805	0.00026633	0.00077235	0.0012356	0.0015487	0.0016116	0.0013541	0.00075783	-0.00012852	-0.0011845	-0.0022277	-0.0030388	-0.0033999	-0.0031405	-0.0021834	-0.00058044	0.0014721	0.0036443	0.0055151	0.0066411	0.0066444	0.0053043	0.0026331
3.4768e-05	4.7308e-05	5.3131e-05	4.8977e-05	3.2862e-05	4.8902e-06	-3.2173e-05	-7.2762e-05	-0.00010896	-0.00013163	-0.00013203	-0.00010397	-4.5774e-05	3.8079e-05	0.00013629	0.00023143	0.00030213	0.00032673	0.00028795	0.00017779	1.6258e-06	-0.00021956	-0.00044983	-0.00064234	-0.00074678	-0.00071941	-0.00053407	-0.00019198	0.0002719	0.00078851	0.0012614	0.0015811	0.0016453	0.0013825	0.00077369	-0.00013121	-0.0012093	-0.0022743	-0.0031024	-0.003471	-0.0032062	-0.0022291	-0.00059258	0.0015029	0.0037206	0.0056305	0.00678	0.0067834	0.0054153	0.0026882
3.5496e-05	4.8298e-05	5.4243e-05	5.0002e-05	3.355e-05	4.9926e-06	-3.2846e-05	-7.4285e-05	-0.00011125	-0.00013438	-0.0001348	-0.00010615	-4.6733e-05	3.8876e-05	0.00013915	0.00023628	0.00030845	0.00033357	0.00029398	0.00018151	1.6598e-06	-0.00022416	-0.00045925	-0.00065579	-0.00076241	-0.00073448	-0.00054525	-0.000196	0.00027759	0.00080502	0.0012878	0.0016142	0.0016798	0.0014114	0.00078989	-0.00013395	-0.0012346	-0.0023219	-0.0031673	-0.0035437	-0.0032733	-0.0022758	-0.00060499	0.0015343	0.0037985	0.0057484	0.006922	0.0069255	0.0055287	0.0027445
3.6239e-05	4.931e-05	5.5379e-05	5.1049e-05	3.4253e-05	5.0972e-06	-3.3534e-05	-7.5841e-05	-0.00011358	-0.0001372	-0.00013762	-0.00010837	-4.7712e-05	3.969e-05	0.00014206	0.00024123	0.00031492	0.00034056	0.00030014	0.00018531	1.6946e-06	-0.00022886	-0.00046887	-0.00066952	-0.00077839	-0.00074986	-0.00055667	-0.00020011	0.00028341	0.00082189	0.0013148	0.001648	0.001715	0.001441	0.00080643	-0.00013676	-0.0012604	-0.0023705	-0.0032337	-0.0036179	-0.0033419	-0.0023235	-0.00061767	0.0015665	0.003878	0.0058688	0.007067	0.0070706	0.0056445	0.002802
3.6999e-05	5.0344e-05	5.654e-05	5.212e-05	3.4971e-05	5.204e-06	-3.4237e-05	-7.7431e-05	-0.00011596	-0.00014007	-0.00014051	-0.00011065	-4.8712e-05	4.0522e-05	0.00014504	0.00024628	0.00032152	0.00034769	0.00030643	0.0001892	1.7301e-06	-0.00023365	-0.0004787	-0.00068356	-0.0007947	-0.00076558	-0.00056834	-0.0002043	0.00028935	0.00083912	0.0013424	0.0016826	0.0017509	0.0014712	0.00082334	-0.00013963	-0.0012869	-0.0024202	-0.0033015	-0.0036938	-0.003412	-0.0023722	-0.00063061	0.0015993	0.0039593	0.0059918	0.0072151	0.0072188	0.0057629	0.0028607
3.7775e-05	5.14e-05	5.7726e-05	5.3213e-05	3.5704e-05	5.3131e-06	-3.4955e-05	-7.9055e-05	-0.00011839	-0.00014301	-0.00014345	-0.00011297	-4.9733e-05	4.1372e-05	0.00014808	0.00025145	0.00032826	0.00035499	0.00031286	0.00019317	1.7664e-06	-0.00023855	-0.00048874	-0.00069789	-0.00081137	-0.00078164	-0.00058026	-0.00020859	0.00029542	0.00085671	0.0013705	0.0017179	0.0017876	0.001502	0.00084061	-0.00014256	-0.0013139	-0.002471	-0.0033707	-0.0037712	-0.0034835	-0.0024219	-0.00064384	0.0016328	0.0040424	0.0061175	0.0073664	0.0073702	0.0058837	0.0029207
3.8568e-05	5.2478e-05	5.8937e-05	5.4329e-05	3.6453e-05	5.4246e-06	-3.5689e-05	-8.0714e-05	-0.00012087	-0.00014601	-0.00014647	-0.00011534	-5.0777e-05	4.224e-05	0.00015119	0.00025673	0.00033515	0.00036244	0.00031942	0.00019722	1.8035e-06	-0.00024356	-0.00049899	-0.00071254	-0.00082839	-0.00079804	-0.00059243	-0.00021296	0.00030162	0.00087469	0.0013993	0.0017539	0.0018251	0.0015335	0.00085824	-0.00014555	-0.0013414	-0.0025228	-0.0034414	-0.0038504	-0.0035566	-0.0024727	-0.00065735	0.0016671	0.0041272	0.0062459	0.007521	0.0075248	0.0060072	0.002982
3.9377e-05	5.358e-05	6.0175e-05	5.547e-05	3.7218e-05	5.5385e-06	-3.6438e-05	-8.2408e-05	-0.00012341	-0.00014908	-0.00014954	-0.00011776	-5.1843e-05	4.3127e-05	0.00015436	0.00026211	0.00034218	0.00037004	0.00032613	0.00020136	1.8413e-06	-0.00024867	-0.00050947	-0.0007275	-0.00084579	-0.00081479	-0.00060487	-0.00021744	0.00030795	0.00089305	0.0014287	0.0017907	0.0018635	0.0015657	0.00087626	-0.0001486	-0.0013696	-0.0025758	-0.0035137	-0.0039312	-0.0036313	-0.0025247	-0.00067115	0.0017021	0.0042138	0.006377	0.0076789	0.0076828	0.0061333	0.0030446
4.0204e-05	5.4705e-05	6.1438e-05	5.6635e-05	3.8e-05	5.6548e-06	-3.7203e-05	-8.4139e-05	-0.000126	-0.00015221	-0.00015268	-0.00012023	-5.2932e-05	4.4033e-05	0.0001576	0.00026762	0.00034937	0.00037782	0.00033298	0.00020559	1.88e-06	-0.00025389	-0.00052017	-0.00074278	-0.00086355	-0.00083191	-0.00061758	-0.000222	0.00031442	0.00091181	0.0014587	0.0018284	0.0019026	0.0015986	0.00089467	-0.00015172	-0.0013984	-0.0026299	-0.0035875	-0.0040138	-0.0037075	-0.0025777	-0.00068524	0.0017378	0.0043023	0.0065109	0.0078402	0.0078442	0.0062621	0.0031085
4.1049e-05	5.5855e-05	6.2729e-05	5.7825e-05	3.8799e-05	5.7737e-06	-3.7985e-05	-8.5907e-05	-0.00012865	-0.00015541	-0.00015589	-0.00012276	-5.4044e-05	4.4958e-05	0.00016092	0.00027324	0.00035671	0.00038576	0.00033997	0.00020991	1.9195e-06	-0.00025923	-0.0005311	-0.00075838	-0.0008817	-0.00084939	-0.00063055	-0.00022667	0.00032103	0.00093097	0.0014893	0.0018668	0.0019426	0.0016322	0.00091347	-0.00015491	-0.0014277	-0.0026852	-0.0036629	-0.0040981	-0.0037854	-0.0026318	-0.00069964	0.0017744	0.0043927	0.0066477	0.0080049	0.008009	0.0063937	0.0031739
4.1912e-05	5.7029e-05	6.4048e-05	5.904e-05	3.9614e-05	5.895e-06	-3.8783e-05	-8.7713e-05	-0.00013136	-0.00015867	-0.00015917	-0.00012534	-5.518e-05	4.5903e-05	0.0001643	0.00027899	0.00036421	0.00039387	0.00034712	0.00021432	1.9599e-06	-0.00026468	-0.00054226	-0.00077433	-0.00090023	-0.00086724	-0.00064381	-0.00023143	0.00032777	0.00095054	0.0015206	0.001906	0.0019834	0.0016665	0.00093267	-0.00015817	-0.0014578	-0.0027416	-0.0037399	-0.0041843	-0.003865	-0.0026872	-0.00071435	0.0018117	0.0044851	0.0067875	0.0081732	0.0081773	0.0065281	0.0032406
4.2794e-05	5.8228e-05	6.5395e-05	6.0282e-05	4.0447e-05	6.019e-06	-3.9599e-05	-8.9558e-05	-0.00013412	-0.00016201	-0.00016251	-0.00012797	-5.6341e-05	4.6869e-05	0.00016775	0.00028486	0.00037187	0.00040215	0.00035442	0.00021883	2.0011e-06	-0.00027025	-0.00055367	-0.00079061	-0.00091916	-0.00088548	-0.00065735	-0.0002363	0.00033467	0.00097053	0.0015526	0.0019461	0.0020251	0.0017016	0.00095228	-0.00016149	-0.0014884	-0.0027993	-0.0038185	-0.0042723	-0.0039463	-0.0027437	-0.00072938	0.0018498	0.0045794	0.0069302	0.0083451	0.0083493	0.0066654	0.0033087
4.3694e-05	5.9453e-05	6.6771e-05	6.155e-05	4.1298e-05	6.1456e-06	-4.0432e-05	-9.1442e-05	-0.00013694	-0.00016542	-0.00016593	-0.00013067	-5.7526e-05	4.7855e-05	0.00017128	0.00029085	0.0003797	0.00041061	0.00036188	0.00022343	2.0432e-06	-0.00027593	-0.00056532	-0.00080725	-0.0009385	-0.00090411	-0.00067118	-0.00024127	0.00034171	0.00099095	0.0015853	0.001987	0.0020677	0.0017374	0.00097232	-0.00016489	-0.0015197	-0.0028582	-0.0038988	-0.0043621	-0.0040293	-0.0028014	-0.00074472	0.0018887	0.0046758	0.007076	0.0085207	0.008525	0.0068056	0.0033783
4.4614e-05	6.0705e-05	6.8176e-05	6.2846e-05	4.2168e-05	6.275e-06	-4.1283e-05	-9.3367e-05	-0.00013982	-0.0001689	-0.00016943	-0.00013342	-5.8737e-05	4.8862e-05	0.00017489	0.00029697	0.00038769	0.00041925	0.00036949	0.00022814	2.0862e-06	-0.00028174	-0.00057722	-0.00082424	-0.00095826	-0.00092314	-0.0006853	-0.00024635	0.0003489	0.0010118	0.0016186	0.0020289	0.0021113	0.0017739	0.00099278	-0.00016836	-0.0015517	-0.0029183	-0.0039809	-0.0044539	-0.0041141	-0.0028604	-0.0007604	0.0019284	0.0047742	0.007225	0.0087	0.0087044	0.0069489	0.0034495
4.5553e-05	6.1983e-05	6.9612e-05	6.4169e-05	4.3055e-05	6.4071e-06	-4.2153e-05	-9.5332e-05	-0.00014277	-0.00017246	-0.00017299	-0.00013623	-5.9973e-05	4.9891e-05	0.00017857	0.00030322	0.00039585	0.00042808	0.00037727	0.00023294	2.1301e-06	-0.00028767	-0.00058937	-0.00084159	-0.00097843	-0.00094258	-0.00069973	-0.00025154	0.00035625	0.0010331	0.0016527	0.0020716	0.0021557	0.0018113	0.0010137	-0.00017191	-0.0015844	-0.0029798	-0.0040647	-0.0045477	-0.0042008	-0.0029206	-0.00077641	0.001969	0.0048747	0.0073771	0.0088832	0.0088877	0.0070952	0.0035221
4.6512e-05	6.3288e-05	7.1078e-05	6.5521e-05	4.3962e-05	6.5421e-06	-4.304e-05	-9.734e-05	-0.00014577	-0.00017609	-0.00017664	-0.00013909	-6.1237e-05	5.0942e-05	0.00018233	0.00030961	0.00040419	0.0004371	0.00038522	0.00023785	2.175e-06	-0.00029373	-0.00060178	-0.00085932	-0.00099904	-0.00096243	-0.00071447	-0.00025683	0.00036375	0.0010549	0.0016875	0.0021152	0.0022011	0.0018494	0.001035	-0.00017553	-0.0016178	-0.0030425	-0.0041503	-0.0046435	-0.0042892	-0.0029821	-0.00079276	0.0020105	0.0049774	0.0075325	0.0090703	0.0090749	0.0072446	0.0035963
4.7492e-05	6.4622e-05	7.2576e-05	6.6901e-05	4.4889e-05	6.6799e-06	-4.3947e-05	-9.9391e-05	-0.00014884	-0.0001798	-0.00018036	-0.00014203	-6.2527e-05	5.2015e-05	0.00018617	0.00031613	0.0004127	0.00044631	0.00039334	0.00024286	2.2208e-06	-0.00029992	-0.00061446	-0.00087742	-0.0010201	-0.00098271	-0.00072953	-0.00026225	0.00037141	0.0010771	0.0017231	0.0021598	0.0022475	0.0018884	0.0010568	-0.00017923	-0.0016518	-0.0031066	-0.0042378	-0.0047414	-0.0043796	-0.0030449	-0.00080946	0.0020529	0.0050822	0.0076912	0.0092614	0.0092661	0.0073973	0.003672
4.8493e-05	6.5984e-05	7.4105e-05	6.8311e-05	4.5835e-05	6.8207e-06	-4.4873e-05	-0.00010149	-0.00015198	-0.00018359	-0.00018416	-0.00014502	-6.3845e-05	5.3111e-05	0.0001901	0.0003228	0.0004214	0.00045571	0.00040163	0.00024798	2.2676e-06	-0.00030624	-0.00062741	-0.00089592	-0.0010416	-0.0010034	-0.0007449	-0.00026777	0.00037924	0.0010998	0.0017594	0.0022053	0.0022949	0.0019282	0.0010791	-0.000183	-0.0016867	-0.0031721	-0.0043271	-0.0048413	-0.0044719	-0.0031091	-0.00082652	0.0020961	0.0051894	0.0078533	0.0094566	0.0094614	0.0075532	0.0037494
4.9516e-05	6.7375e-05	7.5668e-05	6.9752e-05	4.6801e-05	6.9645e-06	-4.582e-05	-0.00010363	-0.00015519	-0.00018746	-0.00018804	-0.00014808	-6.5191e-05	5.4231e-05	0.0001941	0.0003296	0.00043029	0.00046532	0.00041009	0.00025321	2.3154e-06	-0.0003127	-0.00064064	-0.0009148	-0.0010635	-0.0010246	-0.00076061	-0.00027342	0.00038724	0.001123	0.0017965	0.0022518	0.0023433	0.0019689	0.0011019	-0.00018686	-0.0017222	-0.003239	-0.0044183	-0.0049434	-0.0045662	-0.0031747	-0.00084395	0.0021403	0.0052988	0.0080189	0.009656	0.0096609	0.0077124	0.0038285
5.056e-05	6.8796e-05	7.7263e-05	7.1223e-05	4.7788e-05	7.1114e-06	-4.6786e-05	-0.00010581	-0.00015846	-0.00019141	-0.00019201	-0.0001512	-6.6566e-05	5.5375e-05	0.0001982	0.00033655	0.00043936	0.00047513	0.00041874	0.00025855	2.3642e-06	-0.00031929	-0.00065415	-0.0009341	-0.001086	-0.0010462	-0.00077665	-0.00027919	0.0003954	0.0011467	0.0018344	0.0022993	0.0023927	0.0020104	0.0011251	-0.0001908	-0.0017585	-0.0033073	-0.0045115	-0.0050476	-0.0046625	-0.0032416	-0.00086175	0.0021855	0.0054105	0.008188	0.0098596	0.0098646	0.0078751	0.0039092
5.1627e-05	7.0247e-05	7.8893e-05	7.2725e-05	4.8796e-05	7.2614e-06	-4.7773e-05	-0.00010804	-0.0001618	-0.00019545	-0.00019606	-0.00015439	-6.797e-05	5.6543e-05	0.00020238	0.00034365	0.00044863	0.00048516	0.00042758	0.000264	2.4141e-06	-0.00032603	-0.00066795	-0.0009538	-0.0011089	-0.0010683	-0.00079303	-0.00028507	0.00040375	0.0011709	0.0018731	0.0023478	0.0024431	0.0020528	0.0011488	-0.00019483	-0.0017956	-0.0033771	-0.0046067	-0.0051541	-0.0047609	-0.00331	-0.00087993	0.0022316	0.0055246	0.0083607	0.010068	0.010073	0.0080412	0.0039917
5.2716e-05	7.1729e-05	8.0558e-05	7.426e-05	4.9826e-05	7.4146e-06	-4.8781e-05	-0.00011032	-0.00016522	-0.00019958	-0.0002002	-0.00015765	-6.9404e-05	5.7736e-05	0.00020665	0.0003509	0.0004581	0.00049539	0.0004366	0.00026957	2.4651e-06	-0.00033291	-0.00068205	-0.00097393	-0.0011323	-0.0010908	-0.00080976	-0.00029109	0.00041227	0.0011956	0.0019126	0.0023973	0.0024947	0.0020961	0.0011731	-0.00019894	-0.0018335	-0.0034483	-0.0047039	-0.0052628	-0.0048613	-0.0033799	-0.00089849	0.0022787	0.0056412	0.0085371	0.01028	0.010285	0.0082109	0.0040759
5.3829e-05	7.3243e-05	8.2258e-05	7.5827e-05	5.0878e-05	7.5711e-06	-4.981e-05	-0.00011265	-0.0001687	-0.00020379	-0.00020442	-0.00016097	-7.0869e-05	5.8955e-05	0.00021101	0.00035831	0.00046776	0.00050585	0.00044581	0.00027526	2.5171e-06	-0.00033993	-0.00069644	-0.00099449	-0.0011562	-0.0011138	-0.00082686	-0.00029723	0.00042097	0.0012208	0.001953	0.0024479	0.0025474	0.0021404	0.0011978	-0.00020314	-0.0018722	-0.0035211	-0.0048032	-0.0053739	-0.0049639	-0.0034512	-0.00091746	0.0023268	0.0057603	0.0087173	0.010497	0.010502	0.0083842	0.0041619
5.4965e-05	7.479e-05	8.3995e-05	7.7428e-05	5.1952e-05	7.731e-06	-5.0862e-05	-0.00011503	-0.00017226	-0.00020809	-0.00020874	-0.00016437	-7.2365e-05	6.0199e-05	0.00021547	0.00036587	0.00047764	0.00051653	0.00045522	0.00028107	2.5702e-06	-0.00034711	-0.00071115	-0.0010155	-0.0011806	-0.0011373	-0.00084431	-0.00030351	0.00042985	0.0012466	0.0019942	0.0024996	0.0026011	0.0021855	0.0012231	-0.00020743	-0.0019118	-0.0035955	-0.0049046	-0.0054874	-0.0050687	-0.0035241	-0.00093683	0.0023759	0.0058819	0.0089014	0.010719	0.010724	0.0085612	0.0042498
5.6126e-05	7.6369e-05	8.5769e-05	7.9063e-05	5.3049e-05	7.8942e-06	-5.1936e-05	-0.00011746	-0.0001759	-0.00021249	-0.00021314	-0.00016784	-7.3893e-05	6.1471e-05	0.00022002	0.0003736	0.00048773	0.00052744	0.00046484	0.00028701	2.6245e-06	-0.00035444	-0.00072616	-0.0010369	-0.0012055	-0.0011614	-0.00086214	-0.00030992	0.00043893	0.0012729	0.0020363	0.0025524	0.0026561	0.0022317	0.001249	-0.00021181	-0.0019521	-0.0036714	-0.0050082	-0.0056033	-0.0051758	-0.0035985	-0.00095661	0.0024261	0.0060061	0.0090893	0.010945	0.010951	0.008742	0.0043396
5.7311e-05	7.7982e-05	8.758e-05	8.0733e-05	5.4169e-05	8.061e-06	-5.3033e-05	-0.00011994	-0.00017962	-0.00021697	-0.00021765	-0.00017139	-7.5454e-05	6.2769e-05	0.00022466	0.00038149	0.00049803	0.00053858	0.00047466	0.00029307	2.6799e-06	-0.00036193	-0.0007415	-0.0010588	-0.001231	-0.0011859	-0.00088035	-0.00031646	0.0004482	0.0012998	0.0020793	0.0026063	0.0027122	0.0022788	0.0012753	-0.00021628	-0.0019934	-0.0037489	-0.0051139	-0.0057216	-0.0052851	-0.0036745	-0.00097682	0.0024773	0.006133	0.0092813	0.011176	0.011182	0.0089266	0.0044312
5.8522e-05	7.963e-05	8.9431e-05	8.2438e-05	5.5314e-05	8.2313e-06	-5.4154e-05	-0.00012247	-0.00018341	-0.00022156	-0.00022224	-0.00017501	-7.7048e-05	6.4095e-05	0.00022941	0.00038955	0.00050855	0.00054996	0.00048468	0.00029926	2.7366e-06	-0.00036957	-0.00075717	-0.0010812	-0.001257	-0.0012109	-0.00089895	-0.00032315	0.00045767	0.0013272	0.0021233	0.0026614	0.0027695	0.002327	0.0013023	-0.00022085	-0.0020355	-0.0038281	-0.005222	-0.0058425	-0.0053968	-0.0037521	-0.00099745	0.0025296	0.0062625	0.0094774	0.011412	0.011418	0.0091152	0.0045248
5.9759e-05	8.1312e-05	9.1321e-05	8.4181e-05	5.6482e-05	8.4052e-06	-5.5298e-05	-0.00012506	-0.00018729	-0.00022624	-0.00022694	-0.00017871	-7.8676e-05	6.5449e-05	0.00023426	0.00039778	0.0005193	0.00056158	0.00049493	0.00030558	2.7944e-06	-0.00037738	-0.00077317	-0.001104	-0.0012836	-0.0012365	-0.00091795	-0.00032998	0.00046734	0.0013553	0.0021681	0.0027176	0.002828	0.0023762	0.0013298	-0.00022552	-0.0020785	-0.003909	-0.0053323	-0.005966	-0.0055108	-0.0038314	-0.0010185	0.0025831	0.0063949	0.0096777	0.011653	0.011659	0.0093078	0.0046205
6.1022e-05	8.3031e-05	9.3251e-05	8.596e-05	5.7676e-05	8.5829e-06	-5.6467e-05	-0.00012771	-0.00019125	-0.00023102	-0.00023174	-0.00018249	-8.0339e-05	6.6833e-05	0.00023921	0.00040619	0.00053027	0.00057345	0.00050539	0.00031204	2.8534e-06	-0.00038536	-0.00078951	-0.0011274	-0.0013107	-0.0012627	-0.00093735	-0.00033695	0.00047722	0.0013839	0.002214	0.0027751	0.0028878	0.0024264	0.0013579	-0.00023028	-0.0021224	-0.0039916	-0.005445	-0.006092	-0.0056273	-0.0039124	-0.0010401	0.0026377	0.00653	0.0098822	0.0119	0.011906	0.0095046	0.0047181
6.2312e-05	8.4786e-05	9.5222e-05	8.7777e-05	5.8896e-05	8.7643e-06	-5.766e-05	-0.00013041	-0.00019529	-0.0002359	-0.00023664	-0.00018634	-8.2038e-05	6.8246e-05	0.00024427	0.00041478	0.00054148	0.00058557	0.00051607	0.00031864	2.9138e-06	-0.0003935	-0.0008062	-0.0011512	-0.0013384	-0.0012893	-0.00095716	-0.00034408	0.00048731	0.0014132	0.0022608	0.0028337	0.0029488	0.0024777	0.0013866	-0.00023515	-0.0021673	-0.004076	-0.0055601	-0.0062208	-0.0057462	-0.0039951	-0.001062	0.0026934	0.0066681	0.010091	0.012151	0.012157	0.0097055	0.0048178
6.3629e-05	8.6579e-05	9.7235e-05	8.9633e-05	6.0141e-05	8.9496e-06	-5.888e-05	-0.00013316	-0.00019942	-0.00024089	-0.00024164	-0.00019028	-8.3772e-05	6.9689e-05	0.00024943	0.00042355	0.00055293	0.00059795	0.00052698	0.00032538	2.9754e-06	-0.00040183	-0.00082324	-0.0011756	-0.0013667	-0.0013166	-0.0009774	-0.00035135	0.00049761	0.0014431	0.0023086	0.0028936	0.0030111	0.0025301	0.0014159	-0.00024012	-0.0022131	-0.0041622	-0.0056777	-0.0063524	-0.0058677	-0.0040796	-0.0010845	0.0027504	0.0068091	0.010304	0.012408	0.012415	0.0099107	0.0049197
6.4975e-05	8.841e-05	9.9292e-05	9.1528e-05	6.1413e-05	9.1389e-06	-6.0125e-05	-0.00013598	-0.00020364	-0.00024599	-0.00024675	-0.00019431	-8.5544e-05	7.1162e-05	0.00025471	0.0004325	0.00056462	0.00061059	0.00053813	0.00033226	3.0383e-06	-0.00041032	-0.00084065	-0.0012004	-0.0013956	-0.0013445	-0.00099807	-0.00035878	0.00050814	0.0014736	0.0023574	0.0029548	0.0030748	0.0025836	0.0014459	-0.0002452	-0.0022599	-0.0042502	-0.0057978	-0.0064867	-0.0059918	-0.0041658	-0.0011074	0.0028086	0.0069531	0.010522	0.012671	0.012677	0.01012	0.0050238
6.6349e-05	9.028e-05	0.00010139	9.3464e-05	6.2712e-05	9.3322e-06	-6.1396e-05	-0.00013885	-0.00020794	-0.00025119	-0.00025197	-0.00019842	-8.7353e-05	7.2667e-05	0.00026009	0.00044165	0.00057657	0.00062351	0.00054951	0.00033928	3.1026e-06	-0.000419	-0.00085843	-0.0012258	-0.0014251	-0.0013729	-0.0010192	-0.00036637	0.00051888	0.0015048	0.0024072	0.0030173	0.0031399	0.0026382	0.0014765	-0.00025039	-0.0023077	-0.0043401	-0.0059204	-0.0066239	-0.0061185	-0.0042539	-0.0011309	0.002868	0.0071001	0.010745	0.012939	0.012945	0.010334	0.00513
6.7753e-05	9.219e-05	0.00010354	9.5441e-05	6.4038e-05	9.5296e-06	-6.2695e-05	-0.00014179	-0.00021234	-0.0002565	-0.0002573	-0.00020261	-8.9201e-05	7.4205e-05	0.0002656	0.000451	0.00058876	0.0006367	0.00056113	0.00034646	3.1682e-06	-0.00042787	-0.00087659	-0.0012517	-0.0014553	-0.0014019	-0.0010407	-0.00037412	0.00052986	0.0015366	0.0024582	0.0030812	0.0032063	0.002694	0.0015077	-0.00025569	-0.0023565	-0.0044319	-0.0060456	-0.006764	-0.006248	-0.0043439	-0.0011548	0.0029286	0.0072503	0.010972	0.013212	0.013219	0.010553	0.0052385
[truncated: 251 more columns]
