# Supplementary material for: Control of quantum electrodynamical processes by shaping electron wavepackets
Source: Nat Commun. 2021 Mar 17;12:1700. doi: 10.1038/s41467-021-21367-1 (PMC7969958; doi:10.1038/s41467-021-21367-1)
Supplement: Supplementary file 3 — Source Data [file 41467_2021_21367_MOESM3_ESM.zip › FigM2/M2r.csv]

-2.327e-05	1.0273e-05	5.1538e-05	9.3716e-05	0.00012781	0.00014399	0.00013357	9.1219e-05	1.7128e-05	-8.1515e-05	-0.00019014	-0.00028798	-0.00035092	-0.00035586	-0.00028609	-0.00013659	8.1732e-05	0.00034026	0.00059424	0.00078831	0.00086576	0.00078042	0.00050931	6.332e-05	-0.00050669	-0.001111	-0.0016307	-0.0019362	-0.0019121	-0.0014852	-0.00065006	0.00051431	0.0018414	0.0030927	0.0039913	0.004272	0.0037394	0.0023243	0.00012573	-0.0025734	-0.0053262	-0.0075798	-0.0087687	-0.0084292	-0.0063165	-0.0024998	0.0025883	0.0081694	0.013211	0.016588
-2.2784e-05	1.0059e-05	5.0463e-05	9.1759e-05	0.00012514	0.00014098	0.00013078	8.9315e-05	1.677e-05	-7.9814e-05	-0.00018617	-0.00028197	-0.00034359	-0.00034844	-0.00028012	-0.00013374	8.0026e-05	0.00033316	0.00058184	0.00077186	0.00084768	0.00076413	0.00049868	6.1998e-05	-0.00049611	-0.0010878	-0.0015967	-0.0018958	-0.0018722	-0.0014542	-0.00063649	0.00050357	0.001803	0.0030281	0.003908	0.0041828	0.0036614	0.0022758	0.0001231	-0.0025197	-0.005215	-0.0074216	-0.0085857	-0.0082533	-0.0061846	-0.0024476	0.0025343	0.0079989	0.012935	0.016242
-2.2308e-05	9.8491e-06	4.9409e-05	8.9844e-05	0.00012253	0.00013804	0.00012805	8.745e-05	1.642e-05	-7.8147e-05	-0.00018229	-0.00027609	-0.00033642	-0.00034116	-0.00027427	-0.00013095	7.8355e-05	0.00032621	0.00056969	0.00075574	0.00082999	0.00074818	0.00048827	6.0704e-05	-0.00048576	-0.0010651	-0.0015633	-0.0018562	-0.0018331	-0.0014239	-0.0006232	0.00049306	0.0017653	0.0029649	0.0038264	0.0040955	0.0035849	0.0022283	0.00012053	-0.0024671	-0.0051061	-0.0072667	-0.0084065	-0.008081	-0.0060555	-0.0023965	0.0024814	0.0078319	0.012665	0.015903
-2.1843e-05	9.6434e-06	4.8377e-05	8.7968e-05	0.00011997	0.00013516	0.00012537	8.5624e-05	1.6077e-05	-7.6516e-05	-0.00017848	-0.00027032	-0.0003294	-0.00033404	-0.00026855	-0.00012822	7.6719e-05	0.00031939	0.0005578	0.00073996	0.00081266	0.00073256	0.00047807	5.9436e-05	-0.00047561	-0.0010429	-0.0015307	-0.0018175	-0.0017948	-0.0013941	-0.00061019	0.00048276	0.0017285	0.002903	0.0037465	0.00401	0.0035101	0.0021817	0.00011801	-0.0024156	-0.0049995	-0.0071149	-0.0082309	-0.0079122	-0.0059291	-0.0023465	0.0024296	0.0076684	0.012401	0.015571
-2.1386e-05	9.442e-06	4.7367e-05	8.6131e-05	0.00011746	0.00013233	0.00012276	8.3836e-05	1.5741e-05	-7.4918e-05	-0.00017475	-0.00026468	-0.00032252	-0.00032706	-0.00026294	-0.00012554	7.5117e-05	0.00031272	0.00054615	0.00072451	0.00079569	0.00071726	0.00046809	5.8195e-05	-0.00046568	-0.0010211	-0.0014987	-0.0017795	-0.0017574	-0.001365	-0.00059745	0.00047268	0.0016924	0.0028424	0.0036683	0.0039263	0.0034368	0.0021362	0.00011555	-0.0023651	-0.0048951	-0.0069663	-0.008059	-0.007747	-0.0058052	-0.0022975	0.0023788	0.0075082	0.012142	0.015246
-2.094e-05	9.2448e-06	4.6378e-05	8.4332e-05	0.00011501	0.00012957	0.00012019	8.2085e-05	1.5413e-05	-7.3353e-05	-0.0001711	-0.00025915	-0.00031578	-0.00032023	-0.00025745	-0.00012292	7.3548e-05	0.00030619	0.00053474	0.00070938	0.00077907	0.00070227	0.00045831	5.6979e-05	-0.00045595	-0.00099974	-0.0014674	-0.0017423	-0.0017207	-0.0013365	-0.00058497	0.00046281	0.001657	0.002783	0.0035916	0.0038442	0.003365	0.0020916	0.00011314	-0.0023157	-0.0047928	-0.0068208	-0.0078907	-0.0075852	-0.005684	-0.0022495	0.0023292	0.0073514	0.011888	0.014927
-2.0502e-05	9.0516e-06	4.5409e-05	8.257e-05	0.00011261	0.00012686	0.00011768	8.037e-05	1.5091e-05	-7.182e-05	-0.00016753	-0.00025373	-0.00030918	-0.00031354	-0.00025207	-0.00012035	7.2012e-05	0.0002998	0.00052357	0.00069455	0.00076279	0.0006876	0.00044874	5.5789e-05	-0.00044643	-0.00097886	-0.0014368	-0.0017059	-0.0016847	-0.0013086	-0.00057275	0.00045314	0.0016224	0.0027249	0.0035166	0.0037639	0.0032947	0.0020479	0.00011077	-0.0022674	-0.0046927	-0.0066783	-0.0077259	-0.0074267	-0.0055652	-0.0022025	0.0022805	0.0071978	0.01164	0.014615
-2.0074e-05	8.8625e-06	4.446e-05	8.0844e-05	0.00011025	0.00012421	0.00011522	7.869e-05	1.4775e-05	-7.032e-05	-0.00016403	-0.00024843	-0.00030272	-0.00030699	-0.0002468	-0.00011783	7.0507e-05	0.00029353	0.00051263	0.00068004	0.00074685	0.00067323	0.00043936	5.4623e-05	-0.0004371	-0.0009584	-0.0014068	-0.0016703	-0.0016495	-0.0012812	-0.00056078	0.00044367	0.0015885	0.0026679	0.0034431	0.0036853	0.0032258	0.0020051	0.00010846	-0.00222	-0.0045947	-0.0065388	-0.0075644	-0.0072715	-0.0054489	-0.0021565	0.0022328	0.0070474	0.011396	0.01431
-1.9654e-05	8.6773e-06	4.3531e-05	7.9155e-05	0.00010795	0.00012162	0.00011281	7.7046e-05	1.4467e-05	-6.885e-05	-0.0001606	-0.00024324	-0.0002964	-0.00030057	-0.00024164	-0.00011537	6.9033e-05	0.0002874	0.00050191	0.00066583	0.00073124	0.00065916	0.00043018	5.3481e-05	-0.00042796	-0.00093837	-0.0013773	-0.0016354	-0.001615	-0.0012545	-0.00054906	0.0004344	0.0015553	0.0026122	0.0033712	0.0036083	0.0031584	0.0019632	0.00010619	-0.0021736	-0.0044986	-0.0064021	-0.0074063	-0.0071196	-0.0053351	-0.0021114	0.0021862	0.0069001	0.011158	0.014011
-1.9243e-05	8.4959e-06	4.2621e-05	7.75e-05	0.00010569	0.00011907	0.00011046	7.5435e-05	1.4164e-05	-6.7411e-05	-0.00015724	-0.00023815	-0.0002902	-0.00029429	-0.00023659	-0.00011296	6.759e-05	0.00028139	0.00049142	0.00065191	0.00071595	0.00064538	0.00042118	5.2363e-05	-0.00041902	-0.00091876	-0.0013486	-0.0016012	-0.0015813	-0.0012282	-0.00053758	0.00042532	0.0015228	0.0025576	0.0033007	0.0035328	0.0030924	0.0019221	0.00010397	-0.0021281	-0.0044046	-0.0062683	-0.0072515	-0.0069707	-0.0052235	-0.0020673	0.0021405	0.0067559	0.010925	0.013718
-1.8841e-05	8.3182e-06	4.173e-05	7.5879e-05	0.00010348	0.00011658	0.00010815	7.3858e-05	1.3868e-05	-6.6001e-05	-0.00015395	-0.00023317	-0.00028413	-0.00028814	-0.00023164	-0.0001106	6.6177e-05	0.0002755	0.00048115	0.00063828	0.00070098	0.00063189	0.00041238	5.1269e-05	-0.00041026	-0.00089955	-0.0013204	-0.0015677	-0.0015482	-0.0012026	-0.00052634	0.00041642	0.001491	0.0025041	0.0032317	0.003459	0.0030277	0.0018819	0.0001018	-0.0020836	-0.0043125	-0.0061372	-0.0070999	-0.006825	-0.0051143	-0.0020241	0.0020957	0.0066146	0.010696	0.013431
-1.8447e-05	8.1443e-06	4.0857e-05	7.4292e-05	0.00010132	0.00011415	0.00010588	7.2313e-05	1.3578e-05	-6.4621e-05	-0.00015074	-0.0002283	-0.00027819	-0.00028211	-0.0002268	-0.00010828	6.4793e-05	0.00026974	0.00047108	0.00062493	0.00068632	0.00061867	0.00040375	5.0196e-05	-0.00040168	-0.00088073	-0.0012927	-0.0015349	-0.0015158	-0.0011774	-0.00051533	0.00040771	0.0014598	0.0024517	0.0031641	0.0033866	0.0029644	0.0018426	9.9669e-05	-0.0020401	-0.0042223	-0.0060089	-0.0069514	-0.0066822	-0.0050073	-0.0019817	0.0020519	0.0064763	0.010473	0.01315
-1.8061e-05	7.9739e-06	4.0002e-05	7.2738e-05	9.9198e-05	0.00011176	0.00010367	7.08e-05	1.3294e-05	-6.3269e-05	-0.00014758	-0.00022352	-0.00027237	-0.00027621	-0.00022205	-0.00010602	6.3437e-05	0.0002641	0.00046123	0.00061186	0.00067197	0.00060573	0.0003953	4.9146e-05	-0.00039327	-0.00086231	-0.0012657	-0.0015028	-0.0014841	-0.0011528	-0.00050455	0.00039918	0.0014292	0.0024004	0.0030979	0.0033158	0.0029024	0.001804	9.7584e-05	-0.0019974	-0.004134	-0.0058832	-0.0068059	-0.0065424	-0.0049026	-0.0019403	0.002009	0.0063408	0.010254	0.012875
-1.7683e-05	7.807e-06	3.9165e-05	7.1216e-05	9.7122e-05	0.00010942	0.0001015	6.9319e-05	1.3016e-05	-6.1945e-05	-0.00014449	-0.00021884	-0.00026667	-0.00027043	-0.00021741	-0.0001038	6.211e-05	0.00025857	0.00045158	0.00059905	0.0006579	0.00059306	0.00038703	4.8118e-05	-0.00038504	-0.00084426	-0.0012392	-0.0014714	-0.0014531	-0.0011287	-0.00049399	0.00039083	0.0013993	0.0023502	0.0030331	0.0032464	0.0028416	0.0017663	9.5542e-05	-0.0019556	-0.0040475	-0.00576	-0.0066635	-0.0064055	-0.0048	-0.0018997	0.0019669	0.0062081	0.010039	0.012606
-1.7313e-05	7.6436e-06	3.8345e-05	6.9726e-05	9.5089e-05	0.00010713	9.9375e-05	6.7868e-05	1.2743e-05	-6.0648e-05	-0.00014147	-0.00021426	-0.00026109	-0.00026477	-0.00021286	-0.00010163	6.081e-05	0.00025316	0.00044213	0.00058651	0.00064413	0.00058064	0.00037893	4.7111e-05	-0.00037698	-0.00082659	-0.0012133	-0.0014406	-0.0014226	-0.001105	-0.00048365	0.00038265	0.00137	0.002301	0.0029696	0.0031784	0.0027822	0.0017293	9.3542e-05	-0.0019147	-0.0039627	-0.0056395	-0.0065241	-0.0062715	-0.0046995	-0.0018599	0.0019258	0.0060782	0.009829	0.012342
-1.6951e-05	7.4836e-06	3.7542e-05	6.8266e-05	9.3098e-05	0.00010489	9.7295e-05	6.6447e-05	1.2476e-05	-5.9379e-05	-0.00013851	-0.00020978	-0.00025562	-0.00025922	-0.0002084	-9.9501e-05	5.9537e-05	0.00024786	0.00043287	0.00057423	0.00063065	0.00056849	0.000371	4.6124e-05	-0.00036909	-0.00080929	-0.0011879	-0.0014104	-0.0013929	-0.0010819	-0.00047353	0.00037464	0.0013414	0.0022528	0.0029074	0.0031119	0.0027239	0.0016931	9.1583e-05	-0.0018746	-0.0038798	-0.0055214	-0.0063875	-0.0061402	-0.0046011	-0.001821	0.0018854	0.0059509	0.0096232	0.012083
-1.6596e-05	7.3269e-06	3.6756e-05	6.6836e-05	9.1148e-05	0.00010269	9.5257e-05	6.5055e-05	1.2215e-05	-5.8135e-05	-0.00013561	-0.00020538	-0.00025027	-0.0002538	-0.00020404	-9.7417e-05	5.829e-05	0.00024267	0.0004238	0.00056221	0.00061744	0.00055658	0.00036323	4.5158e-05	-0.00036136	-0.00079234	-0.001163	-0.0013809	-0.0013637	-0.0010592	-0.00046361	0.00036679	0.0013133	0.0022056	0.0028465	0.0030467	0.0026669	0.0016576	8.9665e-05	-0.0018353	-0.0037985	-0.0054058	-0.0062537	-0.0060116	-0.0045048	-0.0017828	0.0018459	0.0058263	0.0094217	0.01183
-1.6248e-05	7.1734e-06	3.5986e-05	6.5436e-05	8.9239e-05	0.00010054	9.3261e-05	6.3693e-05	1.1959e-05	-5.6917e-05	-0.00013277	-0.00020108	-0.00024503	-0.00024848	-0.00019976	-9.5376e-05	5.7069e-05	0.00023759	0.00041492	0.00055043	0.00060451	0.00054492	0.00035562	4.4212e-05	-0.00035379	-0.00077574	-0.0011386	-0.0013519	-0.0013351	-0.001037	-0.0004539	0.00035911	0.0012858	0.0021594	0.0027869	0.0029829	0.002611	0.0016229	8.7787e-05	-0.0017969	-0.0037189	-0.0052925	-0.0061227	-0.0058856	-0.0044104	-0.0017455	0.0018073	0.0057042	0.0092243	0.011583
-1.5907e-05	7.023e-06	3.5232e-05	6.4065e-05	8.7369e-05	9.8431e-05	9.1307e-05	6.2358e-05	1.1709e-05	-5.5724e-05	-0.00012998	-0.00019687	-0.00023989	-0.00024327	-0.00019558	-9.3377e-05	5.5873e-05	0.00023261	0.00040623	0.0005389	0.00059184	0.0005335	0.00034817	4.3286e-05	-0.00034638	-0.00075948	-0.0011148	-0.0013236	-0.0013071	-0.0010153	-0.00044439	0.00035158	0.0012588	0.0021142	0.0027285	0.0029204	0.0025563	0.0015889	8.5947e-05	-0.0017592	-0.003641	-0.0051816	-0.0059944	-0.0057623	-0.004318	-0.0017089	0.0017694	0.0055847	0.009031	0.01134
-1.5574e-05	6.8758e-06	3.4493e-05	6.2722e-05	8.5537e-05	9.6368e-05	8.9393e-05	6.1051e-05	1.1463e-05	-5.4556e-05	-0.00012726	-0.00019274	-0.00023486	-0.00023817	-0.00019148	-9.142e-05	5.4702e-05	0.00022773	0.00039771	0.0005276	0.00057943	0.00052232	0.00034087	4.2378e-05	-0.00033912	-0.00074356	-0.0010914	-0.0012959	-0.0012797	-0.00099403	-0.00043507	0.00034421	0.0012324	0.0020699	0.0026713	0.0028592	0.0025027	0.0015556	8.4146e-05	-0.0017223	-0.0035647	-0.005073	-0.0058687	-0.0056415	-0.0042275	-0.0016731	0.0017323	0.0054676	0.0088417	0.011102
-1.5247e-05	6.7316e-06	3.377e-05	6.1406e-05	8.3744e-05	9.4347e-05	8.7518e-05	5.977e-05	1.1223e-05	-5.3412e-05	-0.00012459	-0.0001887	-0.00022994	-0.00023318	-0.00018746	-8.9503e-05	5.3554e-05	0.00022296	0.00038937	0.00051654	0.00056728	0.00051137	0.00033372	4.149e-05	-0.000332	-0.00072797	-0.0010685	-0.0012687	-0.0012529	-0.00097319	-0.00042595	0.000337	0.0012066	0.0020265	0.0026153	0.0027992	0.0024502	0.001523	8.2381e-05	-0.0016862	-0.0034899	-0.0049666	-0.0057457	-0.0055232	-0.0041388	-0.001638	0.001696	0.005353	0.0086563	0.010869
-1.4927e-05	6.5904e-06	3.3062e-05	6.0118e-05	8.1987e-05	9.2368e-05	8.5682e-05	5.8517e-05	1.0987e-05	-5.2292e-05	-0.00012198	-0.00018474	-0.00022511	-0.00022829	-0.00018353	-8.7625e-05	5.2431e-05	0.00021828	0.00038121	0.0005057	0.00055538	0.00050064	0.00032672	4.0619e-05	-0.00032504	-0.0007127	-0.0010461	-0.0012421	-0.0012266	-0.00095277	-0.00041701	0.00032993	0.0011813	0.001984	0.0025604	0.0027405	0.0023988	0.001491	8.0653e-05	-0.0016508	-0.0034167	-0.0048624	-0.0056251	-0.0054073	-0.004052	-0.0016036	0.0016604	0.0052407	0.0084747	0.010641
-1.4614e-05	6.4521e-06	3.2368e-05	5.8857e-05	8.0266e-05	9.0429e-05	8.3884e-05	5.7289e-05	1.0757e-05	-5.1194e-05	-0.00011942	-0.00018086	-0.00022039	-0.0002235	-0.00017968	-8.5786e-05	5.1331e-05	0.0002137	0.00037321	0.00049509	0.00054373	0.00049013	0.00031986	3.9767e-05	-0.00031822	-0.00069774	-0.0010242	-0.001216	-0.0012009	-0.00093278	-0.00040826	0.000323	0.0011565	0.0019423	0.0025067	0.002683	0.0023485	0.0014597	7.896e-05	-0.0016162	-0.003345	-0.0047604	-0.0055071	-0.0052939	-0.003967	-0.00157	0.0016256	0.0051307	0.0082968	0.010418
-1.4307e-05	6.3167e-06	3.1688e-05	5.7621e-05	7.8581e-05	8.8531e-05	8.2123e-05	5.6086e-05	1.0531e-05	-5.012e-05	-0.00011691	-0.00017707	-0.00021576	-0.0002188	-0.0001759	-8.3985e-05	5.0253e-05	0.00020921	0.00036537	0.00048469	0.00053231	0.00047984	0.00031315	3.8932e-05	-0.00031154	-0.00068309	-0.0010026	-0.0011905	-0.0011757	-0.0009132	-0.00039969	0.00031622	0.0011322	0.0019015	0.0024541	0.0026267	0.0022992	0.0014291	7.7303e-05	-0.0015823	-0.0032748	-0.0046605	-0.0053915	-0.0051827	-0.0038837	-0.001537	0.0015914	0.005023	0.0081227	0.010199
-1.4007e-05	6.184e-06	3.1023e-05	5.6411e-05	7.6931e-05	8.6672e-05	8.0399e-05	5.4908e-05	1.031e-05	-4.9067e-05	-0.00011445	-0.00017335	-0.00021123	-0.00021421	-0.00017221	-8.2222e-05	4.9198e-05	0.00020482	0.0003577	0.00047451	0.00052113	0.00046976	0.00030657	3.8114e-05	-0.000305	-0.00066875	-0.00098159	-0.0011655	-0.001151	-0.00089402	-0.0003913	0.00030958	0.0011084	0.0018616	0.0024025	0.0025715	0.0022509	0.0013991	7.5679e-05	-0.001549	-0.003206	-0.0045626	-0.0052782	-0.0050739	-0.0038021	-0.0015047	0.001558	0.0049175	0.0079521	0.0099851
-1.3713e-05	6.0541e-06	3.0371e-05	5.5226e-05	7.5315e-05	8.4851e-05	7.8709e-05	5.3754e-05	1.0093e-05	-4.8036e-05	-0.00011205	-0.00016971	-0.00020679	-0.00020971	-0.00016859	-8.0494e-05	4.8164e-05	0.00020051	0.00035018	0.00046454	0.00051018	0.00045989	0.00030013	3.7314e-05	-0.00029859	-0.0006547	-0.00096097	-0.001141	-0.0011268	-0.00087523	-0.00038308	0.00030308	0.0010851	0.0018225	0.002352	0.0025175	0.0022036	0.0013697	7.4089e-05	-0.0015165	-0.0031387	-0.0044667	-0.0051673	-0.0049673	-0.0037222	-0.0014731	0.0015253	0.0048142	0.007785	0.0097753
-1.3424e-05	5.9268e-06	2.9733e-05	5.4065e-05	7.3731e-05	8.3067e-05	7.7055e-05	5.2624e-05	9.8811e-06	-4.7026e-05	-0.00010969	-0.00016614	-0.00020245	-0.0002053	-0.00016505	-7.8802e-05	4.7152e-05	0.0001963	0.00034282	0.00045478	0.00049946	0.00045023	0.00029382	3.6529e-05	-0.00029231	-0.00064093	-0.00094077	-0.001117	-0.0011031	-0.00085683	-0.00037502	0.00029671	0.0010623	0.0017842	0.0023026	0.0024645	0.0021573	0.0013409	7.2532e-05	-0.0014846	-0.0030727	-0.0043728	-0.0050587	-0.0048629	-0.003644	-0.0014422	0.0014932	0.004713	0.0076213	0.0095698
-1.3142e-05	5.8022e-06	2.9107e-05	5.2928e-05	7.2181e-05	8.132e-05	7.5434e-05	5.1518e-05	9.6733e-06	-4.6037e-05	-0.00010739	-0.00016265	-0.00019819	-0.00020098	-0.00016158	-7.7145e-05	4.616e-05	0.00019217	0.00033561	0.00044522	0.00048895	0.00044076	0.00028764	3.5761e-05	-0.00028616	-0.00062746	-0.00092098	-0.0010935	-0.0010799	-0.00083882	-0.00036714	0.00029047	0.00104	0.0017467	0.0022542	0.0024127	0.0021119	0.0013127	7.1006e-05	-0.0014534	-0.0030081	-0.0042809	-0.0049523	-0.0047606	-0.0035674	-0.0014118	0.0014618	0.0046139	0.0074611	0.0093686
-1.2866e-05	5.6801e-06	2.8495e-05	5.1814e-05	7.0662e-05	7.9609e-05	7.3847e-05	5.0434e-05	9.4697e-06	-4.5069e-05	-0.00010513	-0.00015922	-0.00019402	-0.00019675	-0.00015818	-7.5522e-05	4.5189e-05	0.00018813	0.00032855	0.00043585	0.00047867	0.00043149	0.00028159	3.5009e-05	-0.00028014	-0.00061425	-0.00090161	-0.0010705	-0.0010572	-0.00082117	-0.00035941	0.00028435	0.0010181	0.0017099	0.0022067	0.0023619	0.0020675	0.0012851	6.9512e-05	-0.0014228	-0.0029448	-0.0041908	-0.0048481	-0.0046604	-0.0034923	-0.0013821	0.0014311	0.0045168	0.0073041	0.0091715
-1.2595e-05	5.5605e-06	2.7895e-05	5.0723e-05	6.9175e-05	7.7933e-05	7.2293e-05	4.9372e-05	9.2704e-06	-4.412e-05	-0.00010291	-0.00015587	-0.00018994	-0.00019261	-0.00015485	-7.3932e-05	4.4238e-05	0.00018417	0.00032163	0.00042667	0.00046859	0.0004224	0.00027566	3.4272e-05	-0.00027425	-0.00060132	-0.00088263	-0.001048	-0.0010349	-0.00080388	-0.00035185	0.00027837	0.00099667	0.0016739	0.0021603	0.0023122	0.002024	0.001258	6.8049e-05	-0.0013929	-0.0028828	-0.0041026	-0.0047461	-0.0045623	-0.0034188	-0.001353	0.0014009	0.0044217	0.0071503	0.0089784
-1.2329e-05	5.4434e-06	2.7308e-05	4.9655e-05	6.7718e-05	7.6292e-05	7.077e-05	4.8332e-05	9.0751e-06	-4.3191e-05	-0.00010075	-0.00015259	-0.00018593	-0.00018855	-0.00015159	-7.2375e-05	4.3306e-05	0.00018029	0.00031486	0.00041769	0.00045872	0.00041351	0.00026986	3.355e-05	-0.00026847	-0.00058866	-0.00086404	-0.0010259	-0.0010131	-0.00078695	-0.00034444	0.00027251	0.00097568	0.0016387	0.0021148	0.0022635	0.0019813	0.0012315	6.6616e-05	-0.0013635	-0.0028221	-0.0040162	-0.0046461	-0.0044662	-0.0033468	-0.0013245	0.0013714	0.0043286	0.0069997	0.0087893
-1.207e-05	5.3287e-06	2.6732e-05	4.8609e-05	6.6291e-05	7.4684e-05	6.9279e-05	4.7314e-05	8.8839e-06	-4.2281e-05	-9.8624e-05	-0.00014937	-0.00018202	-0.00018458	-0.00014839	-7.0849e-05	4.2393e-05	0.00017649	0.00030822	0.00040888	0.00044905	0.00040479	0.00026417	3.2843e-05	-0.00026281	-0.00057625	-0.00084583	-0.0010043	-0.00099178	-0.00077037	-0.00033718	0.00026676	0.00095512	0.0016041	0.0020702	0.0022158	0.0019396	0.0012056	6.5212e-05	-0.0013348	-0.0027626	-0.0039315	-0.0045482	-0.0043721	-0.0032763	-0.0012966	0.0013425	0.0042374	0.0068522	0.0086041
-1.1815e-05	5.2163e-06	2.6168e-05	4.7584e-05	6.4893e-05	7.3109e-05	6.7818e-05	4.6316e-05	8.6966e-06	-4.1389e-05	-9.6545e-05	-0.00014622	-0.00017818	-0.00018069	-0.00014526	-6.9356e-05	4.1499e-05	0.00017277	0.00030173	0.00040026	0.00043958	0.00039626	0.0002586	3.215e-05	-0.00025727	-0.0005641	-0.00082799	-0.00098311	-0.00097087	-0.00075412	-0.00033007	0.00026114	0.00093498	0.0015703	0.0020266	0.0021691	0.0018987	0.0011802	6.3837e-05	-0.0013067	-0.0027043	-0.0038486	-0.0044523	-0.0042799	-0.0032072	-0.0012693	0.0013142	0.004148	0.0067077	0.0084226
-1.1566e-05	5.1063e-06	2.5616e-05	4.658e-05	6.3524e-05	7.1567e-05	6.6387e-05	4.5339e-05	8.5131e-06	-4.0516e-05	-9.4508e-05	-0.00014314	-0.00017442	-0.00017688	-0.0001422	-6.7892e-05	4.0624e-05	0.00016912	0.00029536	0.00039182	0.00043031	0.0003879	0.00025314	3.1472e-05	-0.00025184	-0.0005522	-0.00081052	-0.00096237	-0.00095039	-0.00073821	-0.0003231	0.00025563	0.00091525	0.0015372	0.0019838	0.0021233	0.0018586	0.0011553	6.249e-05	-0.0012791	-0.0026473	-0.0037674	-0.0043584	-0.0041896	-0.0031395	-0.0012425	0.0012865	0.0040605	0.0065662	0.0082449
-1.1322e-05	4.9985e-06	2.5076e-05	4.5597e-05	6.2183e-05	7.0056e-05	6.4986e-05	4.4382e-05	8.3334e-06	-3.966e-05	-9.2513e-05	-0.00014012	-0.00017074	-0.00017314	-0.0001392	-6.6459e-05	3.9766e-05	0.00016555	0.00028912	0.00038355	0.00042123	0.00037971	0.0002478	3.0808e-05	-0.00024653	-0.00054054	-0.00079341	-0.00094205	-0.00093032	-0.00072263	-0.00031628	0.00025023	0.00089593	0.0015047	0.0019419	0.0020785	0.0018194	0.0011309	6.1171e-05	-0.0012521	-0.0025914	-0.0036879	-0.0042664	-0.0041012	-0.0030732	-0.0012163	0.0012593	0.0039748	0.0064276	0.0080709
-1.1083e-05	4.8929e-06	2.4546e-05	4.4633e-05	6.0869e-05	6.8576e-05	6.3613e-05	4.3444e-05	8.1573e-06	-3.8823e-05	-9.0558e-05	-0.00013716	-0.00016713	-0.00016949	-0.00013626	-6.5055e-05	3.8926e-05	0.00016206	0.00028302	0.00037544	0.00041233	0.00037169	0.00024256	3.0157e-05	-0.00024132	-0.00052912	-0.00077665	-0.00092215	-0.00091067	-0.00070736	-0.0003096	0.00024495	0.000877	0.0014729	0.0019009	0.0020346	0.0017809	0.001107	5.9879e-05	-0.0012256	-0.0025367	-0.00361	-0.0041762	-0.0040145	-0.0030083	-0.0011906	0.0012327	0.0038908	0.0062918	0.0079004
-1.0848e-05	4.7895e-06	2.4027e-05	4.369e-05	5.9582e-05	6.7126e-05	6.2268e-05	4.2526e-05	7.9849e-06	-3.8002e-05	-8.8644e-05	-0.00013426	-0.0001636	-0.0001659	-0.00013338	-6.368e-05	3.8103e-05	0.00015863	0.00027703	0.00036751	0.00040361	0.00036383	0.00023744	2.9519e-05	-0.00023622	-0.00051794	-0.00076023	-0.00090266	-0.00089142	-0.00069241	-0.00030306	0.00023977	0.00085846	0.0014418	0.0018607	0.0019916	0.0017433	0.0010836	5.8613e-05	-0.0011997	-0.002483	-0.0035337	-0.0040879	-0.0039297	-0.0029447	-0.0011654	0.0012067	0.0038086	0.0061588	0.0077334
-1.0619e-05	4.6881e-06	2.3519e-05	4.2766e-05	5.8322e-05	6.5706e-05	6.0951e-05	4.1626e-05	7.816e-06	-3.7198e-05	-8.6769e-05	-0.00013142	-0.00016014	-0.00016239	-0.00013055	-6.2333e-05	3.7297e-05	0.00015527	0.00027117	0.00035973	0.00039507	0.00035613	0.00023241	2.8895e-05	-0.00023122	-0.00050698	-0.00074415	-0.00088356	-0.00087256	-0.00067776	-0.00029665	0.0002347	0.0008403	0.0014113	0.0018214	0.0019495	0.0017064	0.0010607	5.7373e-05	-0.0011743	-0.0024305	-0.0034589	-0.0040015	-0.0038465	-0.0028824	-0.0011408	0.0011811	0.003728	0.0060285	0.0075698
-1.0394e-05	4.5889e-06	2.3021e-05	4.186e-05	5.7087e-05	6.4315e-05	5.966e-05	4.0745e-05	7.6505e-06	-3.6411e-05	-8.4932e-05	-0.00012863	-0.00015675	-0.00015896	-0.00012779	-6.1013e-05	3.6508e-05	0.00015199	0.00026543	0.00035212	0.00038671	0.00034859	0.00022749	2.8283e-05	-0.00022632	-0.00049625	-0.0007284	-0.00086486	-0.00085409	-0.00066341	-0.00029037	0.00022973	0.00082252	0.0013814	0.0017828	0.0019082	0.0016703	0.0010382	5.6158e-05	-0.0011495	-0.0023791	-0.0033857	-0.0039168	-0.0037651	-0.0028214	-0.0011166	0.0011561	0.0036491	0.0059009	0.0074095
-1.0174e-05	4.4917e-06	2.2533e-05	4.0973e-05	5.5878e-05	6.2953e-05	5.8396e-05	3.9882e-05	7.4884e-06	-3.5639e-05	-8.3133e-05	-0.00012591	-0.00015343	-0.00015559	-0.00012508	-5.9721e-05	3.5734e-05	0.00014877	0.00025981	0.00034466	0.00037852	0.00034121	0.00022267	2.7684e-05	-0.00022153	-0.00048574	-0.00071297	-0.00084653	-0.000836	-0.00064936	-0.00028421	0.00022486	0.00080509	0.0013522	0.001745	0.0018678	0.0016349	0.0010162	5.4969e-05	-0.0011251	-0.0023287	-0.003314	-0.0038338	-0.0036853	-0.0027616	-0.0010929	0.0011316	0.0035718	0.0057759	0.0072526
-9.958e-06	4.3964e-06	2.2055e-05	4.0105e-05	5.4693e-05	6.1618e-05	5.7158e-05	3.9036e-05	7.3296e-06	-3.4884e-05	-8.137e-05	-0.00012324	-0.00015017	-0.00015229	-0.00012243	-5.8454e-05	3.4976e-05	0.00014561	0.0002543	0.00033735	0.00037049	0.00033397	0.00021795	2.7097e-05	-0.00021683	-0.00047544	-0.00069785	-0.00082859	-0.00081827	-0.00063559	-0.00027819	0.00022009	0.00078802	0.0013235	0.001708	0.0018282	0.0016002	0.00099466	5.3803e-05	-0.0011013	-0.0022793	-0.0032437	-0.0037525	-0.0036072	-0.0027031	-0.0010698	0.0011077	0.003496	0.0056534	0.0070988
-9.7467e-06	4.3031e-06	2.1587e-05	3.9254e-05	5.3532e-05	6.031e-05	5.5945e-05	3.8208e-05	7.1741e-06	-3.4143e-05	-7.9643e-05	-0.00012062	-0.00014699	-0.00014906	-0.00011983	-5.7214e-05	3.4234e-05	0.00014252	0.0002489	0.00033019	0.00036263	0.00032689	0.00021333	2.6522e-05	-0.00021223	-0.00046535	-0.00068304	-0.000811	-0.00080091	-0.0006221	-0.00027228	0.00021542	0.0007713	0.0012954	0.0016718	0.0017894	0.0015663	0.00097355	5.2661e-05	-0.0010779	-0.0022309	-0.0031749	-0.0036729	-0.0035307	-0.0026457	-0.0010471	0.0010841	0.0034218	0.0055334	0.0069481
-9.5397e-06	4.2117e-06	2.1129e-05	3.842e-05	5.2395e-05	5.903e-05	5.4757e-05	3.7396e-05	7.0217e-06	-3.3418e-05	-7.7952e-05	-0.00011806	-0.00014386	-0.00014589	-0.00011729	-5.5999e-05	3.3507e-05	0.0001395	0.00024362	0.00032318	0.00035493	0.00031994	0.0002088	2.5959e-05	-0.00020772	-0.00045546	-0.00066853	-0.00079378	-0.0007839	-0.00060889	-0.0002665	0.00021085	0.00075492	0.0012679	0.0016363	0.0017514	0.001533	0.00095287	5.1543e-05	-0.001055	-0.0021835	-0.0031074	-0.0035949	-0.0034557	-0.0025895	-0.0010248	0.0010611	0.0033492	0.0054159	0.0068006
-9.3369e-06	4.1222e-06	2.068e-05	3.7603e-05	5.1282e-05	5.7775e-05	5.3593e-05	3.6601e-05	6.8725e-06	-3.2708e-05	-7.6295e-05	-0.00011555	-0.00014081	-0.00014279	-0.00011479	-5.4808e-05	3.2795e-05	0.00013653	0.00023844	0.00031631	0.00034738	0.00031314	0.00020436	2.5407e-05	-0.00020331	-0.00044578	-0.00065432	-0.0007769	-0.00076723	-0.00059594	-0.00026084	0.00020636	0.00073887	0.0012409	0.0016015	0.0017141	0.0015004	0.00093262	5.0447e-05	-0.0010326	-0.0021371	-0.0030414	-0.0035184	-0.0033822	-0.0025345	-0.001003	0.0010386	0.003278	0.0053008	0.006656
-9.1382e-06	4.0345e-06	2.024e-05	3.6803e-05	5.019e-05	5.6545e-05	5.2453e-05	3.5822e-05	6.7262e-06	-3.2012e-05	-7.4671e-05	-0.00011309	-0.00013781	-0.00013975	-0.00011235	-5.3642e-05	3.2097e-05	0.00013362	0.00023336	0.00030958	0.00033999	0.00030648	0.00020001	2.4866e-05	-0.00019898	-0.0004363	-0.0006404	-0.00076037	-0.00075091	-0.00058326	-0.00025529	0.00020197	0.00072315	0.0012145	0.0015674	0.0016777	0.0014685	0.00091277	4.9374e-05	-0.0010106	-0.0020916	-0.0029767	-0.0034436	-0.0033102	-0.0024805	-0.00098171	0.0010165	0.0032082	0.005188	0.0065144
-8.9436e-06	3.9486e-06	1.9809e-05	3.6019e-05	4.9121e-05	5.5341e-05	5.1335e-05	3.5059e-05	6.583e-06	-3.133e-05	-7.3081e-05	-0.00011069	-0.00013487	-0.00013677	-0.00010996	-5.2499e-05	3.1413e-05	0.00013078	0.00022839	0.00030298	0.00033275	0.00029995	0.00019575	2.4337e-05	-0.00019474	-0.000427	-0.00062676	-0.00074418	-0.00073491	-0.00057084	-0.00024985	0.00019767	0.00070774	0.0011887	0.001534	0.0016419	0.0014372	0.00089333	4.8322e-05	-0.00098908	-0.0020471	-0.0029133	-0.0033702	-0.0032397	-0.0024277	-0.0009608	0.00099481	0.0031399	0.0050775	0.0063756
-8.7529e-06	3.8644e-06	1.9386e-05	3.5251e-05	4.8074e-05	5.4161e-05	5.0241e-05	3.4312e-05	6.4426e-06	-3.0662e-05	-7.1522e-05	-0.00010833	-0.000132	-0.00013386	-0.00010761	-5.138e-05	3.0744e-05	0.00012799	0.00022352	0.00029652	0.00032565	0.00029356	0.00019158	2.3818e-05	-0.00019059	-0.0004179	-0.0006134	-0.00072831	-0.00071924	-0.00055867	-0.00024452	0.00019346	0.00069265	0.0011633	0.0015013	0.0016069	0.0014066	0.00087428	4.7292e-05	-0.00096799	-0.0020034	-0.0028511	-0.0032984	-0.0031707	-0.0023759	-0.00094031	0.0009736	0.0030729	0.0049692	0.0062397
-8.5661e-06	3.7819e-06	1.8972e-05	3.4499e-05	4.7048e-05	5.3005e-05	4.9169e-05	3.358e-05	6.3051e-06	-3.0007e-05	-6.9996e-05	-0.00010601	-0.00012918	-0.000131	-0.00010532	-5.0283e-05	3.0087e-05	0.00012526	0.00021875	0.00029019	0.0003187	0.00028729	0.00018749	2.3309e-05	-0.00018652	-0.00040898	-0.0006003	-0.00071276	-0.00070389	-0.00054675	-0.0002393	0.00018933	0.00067787	0.0011385	0.0014693	0.0015726	0.0013766	0.00085562	4.6282e-05	-0.00094733	-0.0019607	-0.0027903	-0.003228	-0.003103	-0.0023252	-0.00092024	0.00095282	0.0030073	0.0048632	0.0061065
-8.383e-06	3.7011e-06	1.8567e-05	3.3762e-05	4.6043e-05	5.1872e-05	4.8118e-05	3.2862e-05	6.1704e-06	-2.9366e-05	-6.85e-05	-0.00010375	-0.00012642	-0.0001282	-0.00010307	-4.9209e-05	2.9444e-05	0.00012258	0.00021408	0.00028399	0.00031189	0.00028115	0.00018348	2.2811e-05	-0.00018254	-0.00040024	-0.00058748	-0.00069753	-0.00068885	-0.00053506	-0.00023419	0.00018528	0.00066338	0.0011142	0.0014379	0.001539	0.0013471	0.00083734	4.5293e-05	-0.00092709	-0.0019188	-0.0027307	-0.003159	-0.0030367	-0.0022755	-0.00090058	0.00093246	0.0029431	0.0047592	0.005976
-8.2037e-06	3.6219e-06	1.817e-05	3.3039e-05	4.5058e-05	5.0763e-05	4.7089e-05	3.2159e-05	6.0384e-06	-2.8738e-05	-6.7035e-05	-0.00010153	-0.00012372	-0.00012546	-0.00010086	-4.8156e-05	2.8815e-05	0.00011996	0.0002095	0.00027792	0.00030522	0.00027514	0.00017956	2.2323e-05	-0.00017863	-0.00039168	-0.00057491	-0.00068261	-0.00067411	-0.00052362	-0.00022918	0.00018132	0.00064919	0.0010903	0.0014071	0.0015061	0.0013183	0.00081943	4.4324e-05	-0.00090726	-0.0018777	-0.0026722	-0.0030914	-0.0029717	-0.0022269	-0.00088131	0.00091251	0.0028801	0.0046574	0.0058482
-8.028e-06	3.5443e-06	1.7781e-05	3.2332e-05	4.4092e-05	4.9675e-05	4.608e-05	3.147e-05	5.909e-06	-2.8122e-05	-6.5599e-05	-9.9354e-05	-0.00012107	-0.00012277	-9.8701e-05	-4.7125e-05	2.8197e-05	0.00011739	0.00020501	0.00027196	0.00029868	0.00026924	0.00017571	2.1845e-05	-0.00017481	-0.00038329	-0.00056259	-0.00066799	-0.00065967	-0.0005124	-0.00022427	0.00017743	0.00063529	0.001067	0.001377	0.0014738	0.0012901	0.00080188	4.3375e-05	-0.00088782	-0.0018375	-0.002615	-0.0030252	-0.0029081	-0.0021792	-0.00086243	0.00089297	0.0028184	0.0045577	0.0057229
-7.8558e-06	3.4683e-06	1.7399e-05	3.1638e-05	4.3147e-05	4.861e-05	4.5092e-05	3.0795e-05	5.7823e-06	-2.7519e-05	-6.4192e-05	-9.7223e-05	-0.00011847	-0.00012014	-9.6584e-05	-4.6114e-05	2.7593e-05	0.00011487	0.00020062	0.00026613	0.00029228	0.00026347	0.00017194	2.1377e-05	-0.00017106	-0.00037507	-0.00055053	-0.00065366	-0.00064553	-0.00050141	-0.00021946	0.00017363	0.00062166	0.0010441	0.0013475	0.0014422	0.0012624	0.00078468	4.2445e-05	-0.00086878	-0.0017981	-0.0025589	-0.0029603	-0.0028457	-0.0021324	-0.00084394	0.00087382	0.002758	0.0044599	0.0056002
-7.6871e-06	3.3938e-06	1.7026e-05	3.0959e-05	4.222e-05	4.7566e-05	4.4123e-05	3.0134e-05	5.6581e-06	-2.6928e-05	-6.2813e-05	-9.5135e-05	-0.00011593	-0.00011756	-9.451e-05	-4.5124e-05	2.7e-05	0.00011241	0.00019631	0.00026042	0.000286	0.00025781	0.00016825	2.0918e-05	-0.00016738	-0.00036701	-0.0005387	-0.00063963	-0.00063166	-0.00049064	-0.00021475	0.0001699	0.00060831	0.0010217	0.0013185	0.0014112	0.0012353	0.00076783	4.1533e-05	-0.00085013	-0.0017595	-0.002504	-0.0028967	-0.0027846	-0.0020866	-0.00082581	0.00085505	0.0026988	0.0043642	0.0054799
-7.5218e-06	3.3208e-06	1.6659e-05	3.0293e-05	4.1312e-05	4.6543e-05	4.3174e-05	2.9486e-05	5.5364e-06	-2.6349e-05	-6.1463e-05	-9.3089e-05	-0.00011343	-0.00011503	-9.2478e-05	-4.4153e-05	2.6419e-05	0.00010999	0.00019209	0.00025482	0.00027985	0.00025227	0.00016463	2.0468e-05	-0.00016378	-0.00035912	-0.00052712	-0.00062587	-0.00061808	-0.00048009	-0.00021013	0.00016625	0.00059523	0.00099969	0.0012902	0.0013809	0.0012087	0.00075132	4.064e-05	-0.00083184	-0.0017217	-0.0024501	-0.0028344	-0.0027247	-0.0020418	-0.00080805	0.00083666	0.0026407	0.0042703	0.0053621
-7.3598e-06	3.2493e-06	1.6301e-05	2.9641e-05	4.0423e-05	4.5541e-05	4.2245e-05	2.8851e-05	5.4172e-06	-2.5782e-05	-6.0139e-05	-9.1084e-05	-0.00011099	-0.00011255	-9.0486e-05	-4.3203e-05	2.585e-05	0.00010762	0.00018795	0.00024933	0.00027382	0.00024683	0.00016109	2.0027e-05	-0.00016026	-0.00035139	-0.00051577	-0.00061239	-0.00060477	-0.00046975	-0.0002056	0.00016267	0.00058241	0.00097816	0.0012624	0.0013512	0.0011827	0.00073513	3.9765e-05	-0.00081393	-0.0016846	-0.0023974	-0.0027734	-0.002666	-0.0019978	-0.00079065	0.00081864	0.0025838	0.0041783	0.0052466
-7.2011e-06	3.1792e-06	1.5949e-05	2.9001e-05	3.9551e-05	4.4559e-05	4.1334e-05	2.8229e-05	5.3004e-06	-2.5226e-05	-5.8842e-05	-8.912e-05	-0.0001086	-0.00011013	-8.8535e-05	-4.2271e-05	2.5293e-05	0.0001053	0.0001839	0.00024395	0.00026792	0.00024151	0.00015761	1.9595e-05	-0.0001568	-0.00034381	-0.00050464	-0.00059918	-0.00059173	-0.00045962	-0.00020117	0.00015916	0.00056985	0.00095707	0.0012352	0.001322	0.0011572	0.00071928	3.8907e-05	-0.00079638	-0.0016482	-0.0023457	-0.0027136	-0.0026085	-0.0019547	-0.0007736	0.00080099	0.0025281	0.0040882	0.0051334
-7.0455e-06	3.1106e-06	1.5605e-05	2.8375e-05	3.8696e-05	4.3596e-05	4.0441e-05	2.7619e-05	5.1859e-06	-2.4681e-05	-5.7571e-05	-8.7195e-05	-0.00010625	-0.00010775	-8.6622e-05	-4.1358e-05	2.4747e-05	0.00010302	0.00017992	0.00023868	0.00026213	0.00023629	0.00015421	1.9172e-05	-0.00015341	-0.00033638	-0.00049374	-0.00058624	-0.00057894	-0.00044969	-0.00019682	0.00015572	0.00055754	0.00093639	0.0012085	0.0012935	0.0011322	0.00070374	3.8067e-05	-0.00077917	-0.0016126	-0.002295	-0.002655	-0.0025522	-0.0019125	-0.00075689	0.00078369	0.0024735	0.0039999	0.0050225
-6.8931e-06	3.0433e-06	1.5267e-05	2.7761e-05	3.7859e-05	4.2653e-05	3.9566e-05	2.7021e-05	5.0737e-06	-2.4147e-05	-5.6325e-05	-8.5308e-05	-0.00010395	-0.00010542	-8.4748e-05	-4.0463e-05	2.4211e-05	0.00010079	0.00017603	0.00023352	0.00025646	0.00023118	0.00015087	1.8757e-05	-0.00015009	-0.0003291	-0.00048306	-0.00057356	-0.00056642	-0.00043996	-0.00019256	0.00015235	0.00054548	0.00091613	0.0011823	0.0012655	0.0011077	0.00068851	3.7243e-05	-0.00076231	-0.0015777	-0.0022453	-0.0025975	-0.0024969	-0.0018711	-0.00074051	0.00076673	0.00242	0.0039134	0.0049139
-6.7437e-06	2.9773e-06	1.4936e-05	2.7159e-05	3.7039e-05	4.1728e-05	3.8708e-05	2.6436e-05	4.9637e-06	-2.3623e-05	-5.5104e-05	-8.3459e-05	-0.0001017	-0.00010313	-8.2911e-05	-3.9586e-05	2.3686e-05	9.861e-05	0.00017221	0.00022846	0.0002509	0.00022617	0.0001476	1.835e-05	-0.00014684	-0.00032197	-0.00047259	-0.00056113	-0.00055414	-0.00043043	-0.00018839	0.00014905	0.00053365	0.00089627	0.0011567	0.001238	0.0010837	0.00067359	3.6436e-05	-0.00074579	-0.0015435	-0.0021967	-0.0025412	-0.0024428	-0.0018305	-0.00072446	0.00075011	0.0023675	0.0038285	0.0048074
-6.5972e-06	2.9127e-06	1.4612e-05	2.6569e-05	3.6234e-05	4.0822e-05	3.7868e-05	2.5862e-05	4.8559e-06	-2.3111e-05	-5.3908e-05	-8.1647e-05	-9.949e-05	-0.00010089	-8.1111e-05	-3.8726e-05	2.3172e-05	9.6469e-05	0.00016848	0.0002235	0.00024545	0.00022126	0.00014439	1.7952e-05	-0.00014365	-0.00031498	-0.00046233	-0.00054894	-0.00054211	-0.00042108	-0.0001843	0.00014581	0.00052207	0.00087681	0.0011316	0.0012112	0.0010602	0.00065897	3.5645e-05	-0.0007296	-0.00151	-0.002149	-0.002486	-0.0023898	-0.0017908	-0.00070873	0.00073382	0.0023161	0.0037454	0.004703
-6.4537e-06	2.8493e-06	1.4294e-05	2.5992e-05	3.5446e-05	3.9934e-05	3.7044e-05	2.5299e-05	4.7503e-06	-2.2608e-05	-5.2735e-05	-7.9871e-05	-9.7326e-05	-9.8697e-05	-7.9346e-05	-3.7884e-05	2.2668e-05	9.437e-05	0.00016481	0.00021863	0.00024011	0.00021645	0.00014125	1.7561e-05	-0.00014053	-0.00030813	-0.00045227	-0.000537	-0.00053032	-0.00041192	-0.00018029	0.00014264	0.00051071	0.00085774	0.001107	0.0011848	0.0010371	0.00064463	3.4869e-05	-0.00071373	-0.0014772	-0.0021022	-0.002432	-0.0023378	-0.0017518	-0.00069331	0.00071786	0.0022657	0.0036639	0.0046007
-6.3131e-06	2.7872e-06	1.3982e-05	2.5425e-05	3.4674e-05	3.9064e-05	3.6237e-05	2.4748e-05	4.6468e-06	-2.2115e-05	-5.1586e-05	-7.813e-05	-9.5204e-05	-9.6546e-05	-7.7617e-05	-3.7058e-05	2.2174e-05	9.2313e-05	0.00016122	0.00021387	0.00023488	0.00021173	0.00013818	1.7179e-05	-0.00013746	-0.00030141	-0.00044241	-0.0005253	-0.00051876	-0.00040294	-0.00017636	0.00013953	0.00049958	0.00083905	0.0010828	0.001159	0.0010145	0.00063058	3.4109e-05	-0.00069817	-0.001445	-0.0020564	-0.002379	-0.0022868	-0.0017137	-0.0006782	0.00070221	0.0022164	0.0035841	0.0045004
-6.1752e-06	2.7263e-06	1.3677e-05	2.487e-05	3.3916e-05	3.8211e-05	3.5445e-05	2.4207e-05	4.5453e-06	-2.1632e-05	-5.0459e-05	-7.6424e-05	-9.3125e-05	-9.4437e-05	-7.5922e-05	-3.6249e-05	2.169e-05	9.0297e-05	0.0001577	0.0002092	0.00022975	0.0002071	0.00013516	1.6803e-05	-0.00013446	-0.00029483	-0.00043275	-0.00051382	-0.00050743	-0.00039414	-0.00017251	0.00013648	0.00048867	0.00082072	0.0010592	0.0011337	0.00099234	0.00061681	3.3365e-05	-0.00068292	-0.0014134	-0.0020115	-0.002327	-0.0022369	-0.0016762	-0.00066339	0.00068688	0.002168	0.0035058	0.0044021
-6.0401e-06	2.6667e-06	1.3378e-05	2.4325e-05	3.3174e-05	3.7374e-05	3.4669e-05	2.3677e-05	4.4458e-06	-2.1159e-05	-4.9355e-05	-7.4751e-05	-9.1087e-05	-9.2371e-05	-7.426e-05	-3.5455e-05	2.1215e-05	8.8321e-05	0.00015425	0.00020462	0.00022472	0.00020257	0.0001322	1.6436e-05	-0.00013152	-0.00028838	-0.00042328	-0.00050258	-0.00049632	-0.00038552	-0.00016873	0.0001335	0.00047797	0.00080276	0.001036	0.0011089	0.00097063	0.00060331	3.2634e-05	-0.00066798	-0.0013825	-0.0019675	-0.0022761	-0.002188	-0.0016395	-0.00064887	0.00067185	0.0021205	0.0034291	0.0043058
-5.9076e-06	2.6082e-06	1.3084e-05	2.3792e-05	3.2446e-05	3.6555e-05	3.3909e-05	2.3158e-05	4.3483e-06	-2.0695e-05	-4.8272e-05	-7.3112e-05	-8.9089e-05	-9.0345e-05	-7.2632e-05	-3.4678e-05	2.075e-05	8.6384e-05	0.00015086	0.00020013	0.00021979	0.00019813	0.0001293	1.6075e-05	-0.00012864	-0.00028205	-0.000414	-0.00049156	-0.00048544	-0.00037706	-0.00016503	0.00013057	0.00046749	0.00078515	0.0010133	0.0010846	0.00094934	0.00059008	3.1919e-05	-0.00065333	-0.0013522	-0.0019243	-0.0022262	-0.00214	-0.0016036	-0.00063464	0.00065711	0.002074	0.0033539	0.0042113
-5.7777e-06	2.5508e-06	1.2797e-05	2.3269e-05	3.1733e-05	3.5751e-05	3.3164e-05	2.2649e-05	4.2527e-06	-2.024e-05	-4.7211e-05	-7.1504e-05	-8.7131e-05	-8.8359e-05	-7.1035e-05	-3.3916e-05	2.0294e-05	8.4485e-05	0.00014755	0.00019573	0.00021496	0.00019377	0.00012646	1.5722e-05	-0.00012581	-0.00027585	-0.0004049	-0.00048075	-0.00047476	-0.00036877	-0.00016141	0.0001277	0.00045721	0.00076789	0.00099101	0.0010607	0.00092847	0.00057711	3.1217e-05	-0.00063896	-0.0013225	-0.001882	-0.0021772	-0.0020929	-0.0015683	-0.00062069	0.00064266	0.0020284	0.0032801	0.0041187
-5.6504e-06	2.4946e-06	1.2515e-05	2.2756e-05	3.1034e-05	3.4963e-05	3.2433e-05	2.215e-05	4.159e-06	-1.9794e-05	-4.6171e-05	-6.9929e-05	-8.5211e-05	-8.6412e-05	-6.947e-05	-3.3168e-05	1.9846e-05	8.2623e-05	0.0001443	0.00019142	0.00021022	0.0001895	0.00012367	1.5375e-05	-0.00012304	-0.00026977	-0.00039597	-0.00047016	-0.0004643	-0.00036065	-0.00015785	0.00012488	0.00044714	0.00075097	0.00096917	0.0010373	0.00090801	0.00056439	3.0529e-05	-0.00062488	-0.0012933	-0.0018405	-0.0021292	-0.0020468	-0.0015338	-0.00060701	0.0006285	0.0019837	0.0032079	0.004028
-5.5256e-06	2.4395e-06	1.2238e-05	2.2253e-05	3.0348e-05	3.4191e-05	3.1716e-05	2.1661e-05	4.0671e-06	-1.9356e-05	-4.5151e-05	-6.8384e-05	-8.3328e-05	-8.4503e-05	-6.7935e-05	-3.2435e-05	1.9408e-05	8.0798e-05	0.00014111	0.00018719	0.00020558	0.00018532	0.00012094	1.5036e-05	-0.00012032	-0.00026381	-0.00038723	-0.00045977	-0.00045405	-0.00035268	-0.00015436	0.00012213	0.00043726	0.00073438	0.00094776	0.0010144	0.00088795	0.00055192	2.9855e-05	-0.00061108	-0.0012647	-0.0017999	-0.0020822	-0.0020016	-0.0014999	-0.0005936	0.00061462	0.0019399	0.003137	0.003939
-5.4032e-06	2.3855e-06	1.1967e-05	2.1761e-05	2.9676e-05	3.3434e-05	3.1014e-05	2.1181e-05	3.977e-06	-1.8928e-05	-4.4151e-05	-6.6869e-05	-8.1483e-05	-8.2631e-05	-6.643e-05	-3.1717e-05	1.8978e-05	7.9009e-05	0.00013798	0.00018304	0.00020103	0.00018121	0.00011826	1.4703e-05	-0.00011765	-0.00025797	-0.00037865	-0.00044959	-0.00044399	-0.00034487	-0.00015094	0.00011942	0.00042758	0.00071812	0.00092677	0.00099195	0.00086828	0.0005397	2.9193e-05	-0.00059754	-0.0012367	-0.00176	-0.0020361	-0.0019573	-0.0014667	-0.00058046	0.00060101	0.0018969	0.0030675	0.0038518
-5.2832e-06	2.3325e-06	1.1701e-05	2.1277e-05	2.9017e-05	3.2691e-05	3.0325e-05	2.071e-05	3.8887e-06	-1.8507e-05	-4.317e-05	-6.5384e-05	-7.9673e-05	-8.0796e-05	-6.4955e-05	-3.1013e-05	1.8557e-05	7.7254e-05	0.00013492	0.00017898	0.00019656	0.00017719	0.00011563	1.4376e-05	-0.00011504	-0.00025224	-0.00037024	-0.0004396	-0.00043413	-0.00033721	-0.00014759	0.00011677	0.00041808	0.00070217	0.00090619	0.00096992	0.000849	0.00052771	2.8545e-05	-0.00058427	-0.0012093	-0.0017209	-0.0019909	-0.0019138	-0.0014341	-0.00056756	0.00058766	0.0018548	0.0029994	0.0037662
-5.1655e-06	2.2806e-06	1.1441e-05	2.0803e-05	2.8371e-05	3.1963e-05	2.965e-05	2.0249e-05	3.8021e-06	-1.8095e-05	-4.2209e-05	-6.3928e-05	-7.7899e-05	-7.8997e-05	-6.3508e-05	-3.0322e-05	1.8143e-05	7.5533e-05	0.00013191	0.00017499	0.00019218	0.00017324	0.00011306	1.4056e-05	-0.00011248	-0.00024662	-0.00036199	-0.00042981	-0.00042446	-0.0003297	-0.0001443	0.00011417	0.00040877	0.00068653	0.00088601	0.00094832	0.00083009	0.00051596	2.7909e-05	-0.00057126	-0.0011823	-0.0016826	-0.0019465	-0.0018712	-0.0014022	-0.00055492	0.00057457	0.0018135	0.0029326	0.0036823
-5.0501e-06	2.2296e-06	1.1185e-05	2.0339e-05	2.7737e-05	3.1249e-05	2.8987e-05	1.9797e-05	3.7172e-06	-1.7691e-05	-4.1266e-05	-6.25e-05	-7.6159e-05	-7.7232e-05	-6.209e-05	-2.9645e-05	1.7738e-05	7.3846e-05	0.00012897	0.00017108	0.00018789	0.00016937	0.00011053	1.3742e-05	-0.00010996	-0.00024111	-0.00035391	-0.00042021	-0.00041498	-0.00032233	-0.00014108	0.00011162	0.00039964	0.0006712	0.00086622	0.00092714	0.00081155	0.00050443	2.7286e-05	-0.0005585	-0.0011559	-0.001645	-0.001903	-0.0018294	-0.0013708	-0.00054253	0.00056174	0.001773	0.0028671	0.0036001
-4.937e-06	2.1797e-06	1.0935e-05	1.9883e-05	2.7116e-05	3.0549e-05	2.8338e-05	1.9353e-05	3.6339e-06	-1.7295e-05	-4.0342e-05	-6.11e-05	-7.4452e-05	-7.5502e-05	-6.0699e-05	-2.898e-05	1.7341e-05	7.2192e-05	0.00012608	0.00016725	0.00018368	0.00016558	0.00010806	1.3434e-05	-0.0001075	-0.00023571	-0.00034598	-0.0004108	-0.00040568	-0.00031511	-0.00013792	0.00010912	0.00039068	0.00065616	0.00084681	0.00090637	0.00079337	0.00049313	2.6674e-05	-0.00054599	-0.00113	-0.0016082	-0.0018604	-0.0017884	-0.0013401	-0.00053037	0.00054915	0.0017333	0.0028028	0.0035194
-4.826e-06	2.1307e-06	1.0689e-05	1.9436e-05	2.6506e-05	2.9862e-05	2.7701e-05	1.8918e-05	3.5522e-06	-1.6906e-05	-3.9435e-05	-5.9726e-05	-7.2779e-05	-7.3804e-05	-5.9334e-05	-2.8329e-05	1.6951e-05	7.0569e-05	0.00012324	0.00016349	0.00017955	0.00016186	0.00010563	1.3132e-05	-0.00010508	-0.00023041	-0.0003382	-0.00040156	-0.00039656	-0.00030803	-0.00013482	0.00010666	0.0003819	0.00064141	0.00082778	0.00088599	0.00077553	0.00048205	2.6075e-05	-0.00053372	-0.0011046	-0.001572	-0.0018186	-0.0017482	-0.00131	-0.00051845	0.00053681	0.0016943	0.0027398	0.0034403
-4.7172e-06	2.0826e-06	1.0448e-05	1.8998e-05	2.5908e-05	2.9189e-05	2.7076e-05	1.8492e-05	3.4721e-06	-1.6525e-05	-3.8545e-05	-5.8379e-05	-7.1138e-05	-7.214e-05	-5.7996e-05	-2.769e-05	1.6569e-05	6.8977e-05	0.00012046	0.0001598	0.0001755	0.0001582	0.00010325	1.2836e-05	-0.00010271	-0.00022522	-0.00033058	-0.00039251	-0.00038762	-0.00030108	-0.00013178	0.00010426	0.00037329	0.00062694	0.00080911	0.00086601	0.00075804	0.00047118	2.5487e-05	-0.00052168	-0.0010797	-0.0015366	-0.0017776	-0.0017088	-0.0012805	-0.00050676	0.0005247	0.0016561	0.0026781	0.0033627
-4.6104e-06	2.0355e-06	1.0211e-05	1.8568e-05	2.5322e-05	2.8528e-05	2.6463e-05	1.8073e-05	3.3935e-06	-1.6151e-05	-3.7673e-05	-5.7058e-05	-6.9528e-05	-7.0507e-05	-5.6684e-05	-2.7063e-05	1.6194e-05	6.7416e-05	0.00011774	0.00015619	0.00017153	0.00015462	0.00010091	1.2545e-05	-0.00010039	-0.00022012	-0.00032309	-0.00038362	-0.00037885	-0.00029427	-0.0001288	0.0001019	0.00036484	0.00061275	0.0007908	0.00084641	0.00074089	0.00046051	2.491e-05	-0.00050987	-0.0010553	-0.0015018	-0.0017373	-0.0016701	-0.0012515	-0.00049529	0.00051283	0.0016186	0.0026174	0.0032866
-4.5057e-06	1.9893e-06	9.9793e-06	1.8146e-05	2.4747e-05	2.788e-05	2.5862e-05	1.7663e-05	3.3164e-06	-1.5784e-05	-3.6817e-05	-5.5762e-05	-6.7948e-05	-6.8906e-05	-5.5396e-05	-2.6449e-05	1.5826e-05	6.5885e-05	0.00011506	0.00015264	0.00016764	0.00015111	9.8617e-05	1.2261e-05	-9.811e-05	-0.00021512	-0.00031576	-0.00037491	-0.00037024	-0.00028758	-0.00012587	9.9585e-05	0.00035655	0.00059884	0.00077283	0.00082719	0.00072406	0.00045005	2.4344e-05	-0.00049829	-0.0010313	-0.0014677	-0.0016979	-0.0016321	-0.0012231	-0.00048404	0.00050118	0.0015818	0.002558	0.003212
-4.403e-06	1.9439e-06	9.7518e-06	1.7732e-05	2.4183e-05	2.7245e-05	2.5273e-05	1.726e-05	3.2408e-06	-1.5424e-05	-3.5978e-05	-5.4491e-05	-6.6399e-05	-6.7335e-05	-5.4133e-05	-2.5846e-05	1.5465e-05	6.4383e-05	0.00011244	0.00014916	0.00016381	0.00014767	9.6369e-05	1.1981e-05	-9.5873e-05	-0.00021022	-0.00030856	-0.00036636	-0.0003618	-0.00028103	-0.000123	9.7314e-05	0.00034842	0.00058518	0.00075521	0.00080833	0.00070755	0.00043979	2.3789e-05	-0.00048693	-0.0010078	-0.0014342	-0.0016592	-0.0015949	-0.0011952	-0.000473	0.00048975	0.0015458	0.0024997	0.0031387
-4.3022e-06	1.8994e-06	9.5286e-06	1.7326e-05	2.3629e-05	2.6621e-05	2.4694e-05	1.6865e-05	3.1666e-06	-1.5071e-05	-3.5154e-05	-5.3243e-05	-6.4879e-05	-6.5793e-05	-5.2894e-05	-2.5254e-05	1.5111e-05	6.2909e-05	0.00010987	0.00014575	0.00016006	0.00014429	9.4163e-05	1.1707e-05	-9.3678e-05	-0.0002054	-0.00030149	-0.00035797	-0.00035352	-0.00027459	-0.00012019	9.5087e-05	0.00034045	0.00057179	0.00073792	0.00078982	0.00069135	0.00042972	2.3245e-05	-0.00047578	-0.00098472	-0.0014014	-0.0016212	-0.0015584	-0.0011678	-0.00046218	0.00047854	0.0015104	0.0024425	0.0030669
-4.2033e-06	1.8557e-06	9.3096e-06	1.6928e-05	2.3086e-05	2.6009e-05	2.4127e-05	1.6477e-05	3.0938e-06	-1.4724e-05	-3.4346e-05	-5.202e-05	-6.3388e-05	-6.4281e-05	-5.1678e-05	-2.4674e-05	1.4764e-05	6.1463e-05	0.00010734	0.0001424	0.00015638	0.00014097	9.1998e-05	1.1438e-05	-9.1525e-05	-0.00020068	-0.00029456	-0.00034975	-0.00034539	-0.00026828	-0.00011742	9.2901e-05	0.00033262	0.00055864	0.00072096	0.00077167	0.00067546	0.00041985	2.271e-05	-0.00046485	-0.00096209	-0.0013692	-0.0015839	-0.0015226	-0.001141	-0.00045155	0.00046754	0.0014757	0.0023863	0.0029964
-4.1063e-06	1.8129e-06	9.0947e-06	1.6537e-05	2.2553e-05	2.5409e-05	2.357e-05	1.6097e-05	3.0224e-06	-1.4384e-05	-3.3553e-05	-5.0819e-05	-6.1925e-05	-6.2797e-05	-5.0485e-05	-2.4104e-05	1.4423e-05	6.0044e-05	0.00010486	0.00013911	0.00015277	0.00013772	8.9874e-05	1.1174e-05	-8.9412e-05	-0.00019605	-0.00028776	-0.00034167	-0.00033742	-0.00026209	-0.00011471	9.0756e-05	0.00032495	0.00054575	0.00070432	0.00075386	0.00065987	0.00041015	2.2186e-05	-0.00045412	-0.00093988	-0.0013376	-0.0015474	-0.0014875	-0.0011146	-0.00044113	0.00045675	0.0014416	0.0023312	0.0029272
-4.011e-06	1.7709e-06	8.8838e-06	1.6154e-05	2.203e-05	2.4819e-05	2.3023e-05	1.5724e-05	2.9523e-06	-1.4051e-05	-3.2775e-05	-4.964e-05	-6.0489e-05	-6.1341e-05	-4.9314e-05	-2.3545e-05	1.4088e-05	5.8652e-05	0.00010243	0.00013588	0.00014923	0.00013452	8.779e-05	1.0915e-05	-8.7339e-05	-0.0001915	-0.00028109	-0.00033375	-0.00032959	-0.00025601	-0.00011205	8.8652e-05	0.00031741	0.00053309	0.00068799	0.00073637	0.00064457	0.00040064	2.1672e-05	-0.00044359	-0.00091808	-0.0013065	-0.0015115	-0.001453	-0.0010888	-0.0004309	0.00044616	0.0014082	0.0022772	0.0028593
-3.9176e-06	1.7296e-06	8.6768e-06	1.5778e-05	2.1517e-05	2.4241e-05	2.2487e-05	1.5357e-05	2.8836e-06	-1.3724e-05	-3.2012e-05	-4.8484e-05	-5.9079e-05	-5.9912e-05	-4.8166e-05	-2.2997e-05	1.376e-05	5.7285e-05	0.00010004	0.00013272	0.00014576	0.00013139	8.5745e-05	1.066e-05	-8.5304e-05	-0.00018704	-0.00027454	-0.00032597	-0.00032192	-0.00025005	-0.00010944	8.6587e-05	0.00031002	0.00052067	0.00067196	0.00071922	0.00062955	0.00039131	2.1167e-05	-0.00043325	-0.00089669	-0.0012761	-0.0014763	-0.0014191	-0.0010634	-0.00042086	0.00043576	0.0013754	0.0022241	0.0027927
-3.8259e-06	1.6891e-06	8.4737e-06	1.5408e-05	2.1013e-05	2.3674e-05	2.196e-05	1.4998e-05	2.8161e-06	-1.3402e-05	-3.1262e-05	-4.7349e-05	-5.7696e-05	-5.8509e-05	-4.7038e-05	-2.2458e-05	1.3438e-05	5.5944e-05	9.7702e-05	0.00012961	0.00014234	0.00012831	8.3738e-05	1.0411e-05	-8.3307e-05	-0.00018266	-0.00026811	-0.00031834	-0.00031438	-0.00024419	-0.00010688	8.4559e-05	0.00030276	0.00050848	0.00065623	0.00070238	0.00061481	0.00038215	2.0671e-05	-0.00042311	-0.0008757	-0.0012462	-0.0014417	-0.0013859	-0.0010385	-0.00041101	0.00042556	0.0013432	0.002172	0.0027274
-3.7359e-06	1.6494e-06	8.2743e-06	1.5046e-05	2.0519e-05	2.3117e-05	2.1443e-05	1.4645e-05	2.7498e-06	-1.3087e-05	-3.0527e-05	-4.6235e-05	-5.6339e-05	-5.7133e-05	-4.5931e-05	-2.193e-05	1.3122e-05	5.4628e-05	9.5403e-05	0.00012656	0.00013899	0.00012529	8.1767e-05	1.0166e-05	-8.1347e-05	-0.00017836	-0.00026181	-0.00031085	-0.00030698	-0.00023845	-0.00010436	8.257e-05	0.00029563	0.00049652	0.00064079	0.00068585	0.00060035	0.00037316	2.0185e-05	-0.00041315	-0.00085509	-0.0012169	-0.0014078	-0.0013533	-0.0010141	-0.00040134	0.00041555	0.0013116	0.0021209	0.0026632
-3.6475e-06	1.6103e-06	8.0785e-06	1.469e-05	2.0033e-05	2.257e-05	2.0936e-05	1.4298e-05	2.6847e-06	-1.2777e-05	-2.9805e-05	-4.5141e-05	-5.5006e-05	-5.5781e-05	-4.4844e-05	-2.1411e-05	1.2811e-05	5.3336e-05	9.3146e-05	0.00012357	0.00013571	0.00012233	7.9833e-05	9.9252e-06	-7.9422e-05	-0.00017415	-0.00025561	-0.0003035	-0.00029972	-0.00023281	-0.0001019	8.0616e-05	0.00028864	0.00048477	0.00062563	0.00066963	0.00058614	0.00036433	1.9707e-05	-0.00040338	-0.00083487	-0.0011881	-0.0013745	-0.0013213	-0.00099009	-0.00039184	0.00040572	0.0012805	0.0020708	0.0026002
-3.5607e-06	1.572e-06	7.8864e-06	1.434e-05	1.9557e-05	2.2033e-05	2.0438e-05	1.3958e-05	2.6209e-06	-1.2473e-05	-2.9096e-05	-4.4067e-05	-5.3697e-05	-5.4454e-05	-4.3778e-05	-2.0902e-05	1.2507e-05	5.2067e-05	9.0931e-05	0.00012063	0.00013248	0.00011942	7.7934e-05	9.6891e-06	-7.7533e-05	-0.00017	-0.00024953	-0.00029628	-0.00029259	-0.00022727	-9.9472e-05	7.8699e-05	0.00028177	0.00047324	0.00061075	0.0006537	0.0005722	0.00035566	1.9238e-05	-0.00039378	-0.00081501	-0.0011599	-0.0013418	-0.0012898	-0.00096654	-0.00038252	0.00039606	0.0012501	0.0020215	0.0025383
-3.4755e-06	1.5344e-06	7.6977e-06	1.3997e-05	1.9089e-05	2.1506e-05	1.9949e-05	1.3624e-05	2.5582e-06	-1.2175e-05	-2.8399e-05	-4.3013e-05	-5.2413e-05	-5.3151e-05	-4.273e-05	-2.0401e-05	1.2207e-05	5.0821e-05	8.8755e-05	0.00011774	0.00012931	0.00011656	7.6069e-05	9.4573e-06	-7.5678e-05	-0.00016594	-0.00024356	-0.00028919	-0.00028559	-0.00022183	-9.7092e-05	7.6816e-05	0.00027503	0.00046192	0.00059613	0.00063806	0.00055851	0.00034715	1.8778e-05	-0.00038436	-0.00079551	-0.0011321	-0.0013097	-0.001259	-0.00094342	-0.00037337	0.00038659	0.0012202	0.0019731	0.0024776
-3.3919e-06	1.4975e-06	7.5124e-06	1.366e-05	1.8629e-05	2.0988e-05	1.9469e-05	1.3296e-05	2.4966e-06	-1.1882e-05	-2.7716e-05	-4.1977e-05	-5.1151e-05	-5.1872e-05	-4.1702e-05	-1.991e-05	1.1914e-05	4.9598e-05	8.6619e-05	0.00011491	0.00012619	0.00011376	7.4238e-05	9.2296e-06	-7.3856e-05	-0.00016194	-0.0002377	-0.00028223	-0.00027872	-0.00021649	-9.4755e-05	7.4967e-05	0.00026841	0.0004508	0.00058178	0.0006227	0.00054507	0.0003388	1.8326e-05	-0.00037511	-0.00077636	-0.0011049	-0.0012782	-0.0012287	-0.00092071	-0.00036438	0.00037728	0.0011908	0.0019256	0.0024179
-3.3097e-06	1.4612e-06	7.3304e-06	1.3329e-05	1.8178e-05	2.048e-05	1.8997e-05	1.2974e-05	2.4361e-06	-1.1594e-05	-2.7044e-05	-4.0961e-05	-4.9912e-05	-5.0615e-05	-4.0692e-05	-1.9428e-05	1.1625e-05	4.8396e-05	8.452e-05	0.00011212	0.00012314	0.000111	7.244e-05	9.0061e-06	-7.2067e-05	-0.00015802	-0.00023194	-0.00027539	-0.00027196	-0.00021125	-9.246e-05	7.3151e-05	0.00026191	0.00043988	0.00056769	0.00060762	0.00053186	0.00033059	1.7882e-05	-0.00036602	-0.00075755	-0.0010781	-0.0012472	-0.0011989	-0.0008984	-0.00035556	0.00036814	0.001162	0.001879	0.0023594
-3.229e-06	1.4256e-06	7.1517e-06	1.3004e-05	1.7735e-05	1.998e-05	1.8534e-05	1.2658e-05	2.3767e-06	-1.1311e-05	-2.6385e-05	-3.9962e-05	-4.8695e-05	-4.9381e-05	-3.9699e-05	-1.8954e-05	1.1341e-05	4.7216e-05	8.2459e-05	0.00010939	0.00012014	0.00010829	7.0674e-05	8.7865e-06	-7.031e-05	-0.00015417	-0.00022628	-0.00026868	-0.00026533	-0.0002061	-9.0205e-05	7.1367e-05	0.00025552	0.00042915	0.00055385	0.0005928	0.00051889	0.00032253	1.7446e-05	-0.0003571	-0.00073908	-0.0010518	-0.0012168	-0.0011697	-0.0008765	-0.00034689	0.00035917	0.0011336	0.0018332	0.0023019
-3.1497e-06	1.3906e-06	6.9761e-06	1.2685e-05	1.7299e-05	1.949e-05	1.8079e-05	1.2347e-05	2.3184e-06	-1.1034e-05	-2.5737e-05	-3.8981e-05	-4.7499e-05	-4.8169e-05	-3.8725e-05	-1.8489e-05	1.1063e-05	4.6057e-05	8.0435e-05	0.0001067	0.00011719	0.00010564	6.8938e-05	8.5708e-06	-6.8584e-05	-0.00015038	-0.00022073	-0.00026208	-0.00025882	-0.00020104	-8.7991e-05	6.9615e-05	0.00024925	0.00041862	0.00054025	0.00057825	0.00050616	0.00031461	1.7018e-05	-0.00034833	-0.00072094	-0.001026	-0.0011869	-0.001141	-0.00085498	-0.00033837	0.00035035	0.0011058	0.0017882	0.0022453
-3.0718e-06	1.3562e-06	6.8036e-06	1.2371e-05	1.6872e-05	1.9008e-05	1.7632e-05	1.2042e-05	2.261e-06	-1.0761e-05	-2.5101e-05	-3.8017e-05	-4.6325e-05	-4.6978e-05	-3.7767e-05	-1.8032e-05	1.0789e-05	4.4918e-05	7.8446e-05	0.00010406	0.00011429	0.00010302	6.7234e-05	8.3588e-06	-6.6888e-05	-0.00014666	-0.00021527	-0.0002556	-0.00025242	-0.00019607	-8.5815e-05	6.7894e-05	0.00024309	0.00040827	0.00052689	0.00056395	0.00049364	0.00030683	1.6597e-05	-0.00033972	-0.00070311	-0.0010006	-0.0011576	-0.0011127	-0.00083384	-0.00033	0.00034169	0.0010784	0.001744	0.0021898
-2.9953e-06	1.3224e-06	6.6341e-06	1.2063e-05	1.6451e-05	1.8534e-05	1.7193e-05	1.1742e-05	2.2047e-06	-1.0493e-05	-2.4476e-05	-3.707e-05	-4.5171e-05	-4.5807e-05	-3.6826e-05	-1.7583e-05	1.0521e-05	4.3799e-05	7.6492e-05	0.00010147	0.00011144	0.00010046	6.5559e-05	8.1506e-06	-6.5222e-05	-0.00014301	-0.00020991	-0.00024923	-0.00024613	-0.00019118	-8.3677e-05	6.6202e-05	0.00023703	0.0003981	0.00051377	0.0005499	0.00048134	0.00029919	1.6184e-05	-0.00033126	-0.00068559	-0.00097568	-0.0011287	-0.001085	-0.00081307	-0.00032178	0.00033317	0.0010516	0.0017005	0.0021353
-2.9201e-06	1.2892e-06	6.4675e-06	1.176e-05	1.6038e-05	1.8069e-05	1.6761e-05	1.1447e-05	2.1494e-06	-1.0229e-05	-2.3861e-05	-3.6139e-05	-4.4037e-05	-4.4657e-05	-3.5902e-05	-1.7141e-05	1.0257e-05	4.27e-05	7.4571e-05	9.8925e-05	0.00010864	9.7935e-05	6.3913e-05	7.946e-06	-6.3584e-05	-0.00013942	-0.00020464	-0.00024298	-0.00023995	-0.00018638	-8.1576e-05	6.454e-05	0.00023108	0.0003881	0.00050087	0.00053609	0.00046926	0.00029168	1.5777e-05	-0.00032294	-0.00066838	-0.00095119	-0.0011004	-0.0010578	-0.00079265	-0.0003137	0.00032481	0.0010252	0.0016578	0.0020817
-2.8462e-06	1.2566e-06	6.3038e-06	1.1463e-05	1.5632e-05	1.7612e-05	1.6337e-05	1.1157e-05	2.0949e-06	-9.9704e-06	-2.3257e-05	-3.5224e-05	-4.2922e-05	-4.3527e-05	-3.4993e-05	-1.6707e-05	9.9969e-06	4.1619e-05	7.2684e-05	9.6421e-05	0.00010589	9.5456e-05	6.2295e-05	7.7448e-06	-6.1975e-05	-0.00013589	-0.00019946	-0.00023683	-0.00023388	-0.00018166	-7.9511e-05	6.2906e-05	0.00022523	0.00037828	0.00048819	0.00052252	0.00045738	0.00028429	1.5378e-05	-0.00031476	-0.00065146	-0.00092711	-0.0010725	-0.001031	-0.00077259	-0.00030576	0.00031659	0.00099923	0.0016159	0.002029
-2.7735e-06	1.2245e-06	6.1429e-06	1.117e-05	1.5233e-05	1.7162e-05	1.592e-05	1.0872e-05	2.0415e-06	-9.7159e-06	-2.2663e-05	-3.4325e-05	-4.1826e-05	-4.2416e-05	-3.41e-05	-1.6281e-05	9.7417e-06	4.0556e-05	7.0828e-05	9.3959e-05	0.00010319	9.3019e-05	6.0705e-05	7.5471e-06	-6.0393e-05	-0.00013242	-0.00019437	-0.00023078	-0.00022791	-0.00017703	-7.7481e-05	6.1301e-05	0.00021948	0.00036862	0.00047573	0.00050918	0.0004457	0.00027703	1.4985e-05	-0.00030673	-0.00063483	-0.00090344	-0.0010452	-0.0010047	-0.00075287	-0.00029796	0.00030851	0.00097372	0.0015746	0.0019772
-2.7021e-06	1.193e-06	5.9847e-06	1.0882e-05	1.4841e-05	1.672e-05	1.551e-05	1.0592e-05	1.9889e-06	-9.4656e-06	-2.208e-05	-3.3441e-05	-4.0749e-05	-4.1323e-05	-3.3221e-05	-1.5862e-05	9.4908e-06	3.9512e-05	6.9004e-05	9.1539e-05	0.00010053	9.0623e-05	5.9141e-05	7.3527e-06	-5.8837e-05	-0.00012901	-0.00018936	-0.00022484	-0.00022204	-0.00017247	-7.5486e-05	5.9722e-05	0.00021383	0.00035913	0.00046347	0.00049607	0.00043422	0.0002699	1.4599e-05	-0.00029883	-0.00061848	-0.00088018	-0.0010182	-0.00097881	-0.00073348	-0.00029028	0.00030056	0.00094864	0.001534	0.0019262
-2.6319e-06	1.162e-06	5.8291e-06	1.0599e-05	1.4455e-05	1.6285e-05	1.5107e-05	1.0317e-05	1.9372e-06	-9.2196e-06	-2.1506e-05	-3.2572e-05	-3.969e-05	-4.0249e-05	-3.2358e-05	-1.5449e-05	9.2441e-06	3.8485e-05	6.721e-05	8.916e-05	9.7919e-05	8.8268e-05	5.7604e-05	7.1616e-06	-5.7308e-05	-0.00012566	-0.00018444	-0.00021899	-0.00021627	-0.00016798	-7.3524e-05	5.8169e-05	0.00020827	0.00034979	0.00045143	0.00048318	0.00042294	0.00026288	1.422e-05	-0.00029106	-0.0006024	-0.0008573	-0.00099177	-0.00095337	-0.00071441	-0.00028274	0.00029275	0.00092398	0.0014942	0.0018762
-2.5628e-06	1.1315e-06	5.6761e-06	1.0321e-05	1.4076e-05	1.5858e-05	1.471e-05	1.0046e-05	1.8863e-06	-8.9776e-06	-2.0941e-05	-3.1717e-05	-3.8648e-05	-3.9193e-05	-3.1509e-05	-1.5044e-05	9.0015e-06	3.7475e-05	6.5446e-05	8.682e-05	9.5349e-05	8.5951e-05	5.6092e-05	6.9736e-06	-5.5804e-05	-0.00012236	-0.0001796	-0.00021324	-0.00021059	-0.00016357	-7.1594e-05	5.6643e-05	0.0002028	0.00034061	0.00043958	0.00047049	0.00041184	0.00025598	1.3847e-05	-0.00028342	-0.00058659	-0.0008348	-0.00096574	-0.00092834	-0.00069566	-0.00027532	0.00028506	0.00089973	0.001455	0.0018269
-2.4948e-06	1.1015e-06	5.5256e-06	1.0048e-05	1.3703e-05	1.5438e-05	1.432e-05	9.7799e-06	1.8363e-06	-8.7396e-06	-2.0386e-05	-3.0876e-05	-3.7624e-05	-3.8154e-05	-3.0673e-05	-1.4645e-05	8.7628e-06	3.6481e-05	6.3711e-05	8.4518e-05	9.2821e-05	8.3672e-05	5.4605e-05	6.7888e-06	-5.4324e-05	-0.00011911	-0.00017484	-0.00020759	-0.00020501	-0.00015924	-6.9696e-05	5.5141e-05	0.00019743	0.00033158	0.00042792	0.00045802	0.00040092	0.0002492	1.348e-05	-0.00027591	-0.00057104	-0.00081266	-0.00094013	-0.00090373	-0.00067722	-0.00026802	0.00027751	0.00087588	0.0014164	0.0017785
-2.428e-06	1.072e-06	5.3776e-06	9.7784e-06	1.3335e-05	1.5024e-05	1.3937e-05	9.5179e-06	1.7871e-06	-8.5054e-06	-1.984e-05	-3.0049e-05	-3.6616e-05	-3.7131e-05	-2.9851e-05	-1.4253e-05	8.5281e-06	3.5504e-05	6.2004e-05	8.2254e-05	9.0334e-05	8.143e-05	5.3142e-05	6.6069e-06	-5.2869e-05	-0.00011592	-0.00017015	-0.00020203	-0.00019951	-0.00015497	-6.7828e-05	5.3664e-05	0.00019214	0.0003227	0.00041646	0.00044575	0.00039018	0.00024252	1.3118e-05	-0.00026852	-0.00055574	-0.00079089	-0.00091494	-0.00087952	-0.00065907	-0.00026084	0.00027007	0.00085241	0.0013784	0.0017308
-2.3622e-06	1.0429e-06	5.2319e-06	9.5135e-06	1.2974e-05	1.4617e-05	1.3559e-05	9.2601e-06	1.7387e-06	-8.275e-06	-1.9302e-05	-2.9235e-05	-3.5624e-05	-3.6126e-05	-2.9043e-05	-1.3866e-05	8.2971e-06	3.4542e-05	6.0325e-05	8.0025e-05	8.7887e-05	7.9224e-05	5.1702e-05	6.4279e-06	-5.1437e-05	-0.00011278	-0.00016554	-0.00019656	-0.00019411	-0.00015077	-6.5991e-05	5.221e-05	0.00018693	0.00031395	0.00040518	0.00043367	0.00037961	0.00023595	1.2763e-05	-0.00026124	-0.00054069	-0.00076947	-0.00089016	-0.00085569	-0.00064122	-0.00025377	0.00026275	0.00082932	0.0013411	0.001684
-2.2975e-06	1.0143e-06	5.0886e-06	9.2529e-06	1.2619e-05	1.4216e-05	1.3187e-05	9.0063e-06	1.6911e-06	-8.0483e-06	-1.8774e-05	-2.8434e-05	-3.4647e-05	-3.5136e-05	-2.8247e-05	-1.3486e-05	8.0697e-06	3.3595e-05	5.8672e-05	7.7833e-05	8.5479e-05	7.7054e-05	5.0286e-05	6.2518e-06	-5.0027e-05	-0.00010969	-0.00016101	-0.00019117	-0.00018879	-0.00014664	-6.4183e-05	5.0779e-05	0.00018181	0.00030535	0.00039407	0.00042179	0.0003692	0.00022949	1.2413e-05	-0.00025408	-0.00052587	-0.00074838	-0.00086577	-0.00083225	-0.00062365	-0.00024682	0.00025555	0.0008066	0.0013043	0.0016378
-2.2338e-06	9.8621e-07	4.9474e-06	8.9963e-06	1.2269e-05	1.3822e-05	1.2822e-05	8.7566e-06	1.6442e-06	-7.8251e-06	-1.8253e-05	-2.7645e-05	-3.3687e-05	-3.4161e-05	-2.7464e-05	-1.3112e-05	7.8459e-06	3.2664e-05	5.7045e-05	7.5674e-05	8.3109e-05	7.4917e-05	4.8891e-05	6.0784e-06	-4.864e-05	-0.00010665	-0.00015654	-0.00018587	-0.00018355	-0.00014258	-6.2403e-05	4.9371e-05	0.00017677	0.00029688	0.00038315	0.00041009	0.00035897	0.00022312	1.2069e-05	-0.00024704	-0.00051129	-0.00072763	-0.00084176	-0.00080917	-0.00060635	-0.00023997	0.00024847	0.00078423	0.0012682	0.0015924
-2.1711e-06	9.5851e-07	4.8085e-06	8.7436e-06	1.1924e-05	1.3434e-05	1.2462e-05	8.5107e-06	1.598e-06	-7.6053e-06	-1.774e-05	-2.6869e-05	-3.2741e-05	-3.3202e-05	-2.6692e-05	-1.2744e-05	7.6256e-06	3.1746e-05	5.5443e-05	7.3549e-05	8.0775e-05	7.2813e-05	4.7518e-05	5.9077e-06	-4.7274e-05	-0.00010366	-0.00015215	-0.00018065	-0.0001784	-0.00013857	-6.0651e-05	4.7985e-05	0.0001718	0.00028855	0.00037239	0.00039858	0.00034889	0.00021686	1.173e-05	-0.0002401	-0.00049693	-0.00070719	-0.00081812	-0.00078644	-0.00058933	-0.00023323	0.00024149	0.00076221	0.0012326	0.0015477
-2.1093e-06	9.3124e-07	4.6717e-06	8.4949e-06	1.1585e-05	1.3052e-05	1.2107e-05	8.2685e-06	1.5525e-06	-7.389e-06	-1.7236e-05	-2.6104e-05	-3.1809e-05	-3.2257e-05	-2.5933e-05	-1.2382e-05	7.4086e-06	3.0843e-05	5.3865e-05	7.1457e-05	7.8477e-05	7.0741e-05	4.6166e-05	5.7396e-06	-4.5929e-05	-0.00010071	-0.00014782	-0.00017551	-0.00017332	-0.00013463	-5.8925e-05	4.6619e-05	0.00016692	0.00028034	0.00036179	0.00038724	0.00033896	0.00021069	1.1396e-05	-0.00023327	-0.00048279	-0.00068707	-0.00079484	-0.00076407	-0.00057256	-0.0002266	0.00023462	0.00074052	0.0011975	0.0015036
-2.0485e-06	9.0438e-07	4.537e-06	8.2499e-06	1.1251e-05	1.2675e-05	1.1758e-05	8.0301e-06	1.5078e-06	-7.1758e-06	-1.6738e-05	-2.5351e-05	-3.0892e-05	-3.1327e-05	-2.5185e-05	-1.2025e-05	7.195e-06	2.9954e-05	5.2312e-05	6.9396e-05	7.6213e-05	6.8701e-05	4.4835e-05	5.5741e-06	-4.4604e-05	-9.7801e-05	-0.00014355	-0.00017045	-0.00016833	-0.00013075	-5.7226e-05	4.5275e-05	0.0001621	0.00027225	0.00035136	0.00037607	0.00032918	0.00020461	1.1068e-05	-0.00022654	-0.00046887	-0.00066726	-0.00077192	-0.00074203	-0.00055604	-0.00022006	0.00022785	0.00071916	0.001163	0.0014603
-1.9885e-06	8.7792e-07	4.4042e-06	8.0085e-06	1.0922e-05	1.2305e-05	1.1414e-05	7.7951e-06	1.4637e-06	-6.9659e-06	-1.6249e-05	-2.461e-05	-2.9988e-05	-3.041e-05	-2.4448e-05	-1.1673e-05	6.9845e-06	2.9077e-05	5.0781e-05	6.7365e-05	7.3983e-05	6.6691e-05	4.3523e-05	5.411e-06	-4.3299e-05	-9.494e-05	-0.00013935	-0.00016546	-0.0001634	-0.00012692	-5.5551e-05	4.395e-05	0.00015736	0.00026429	0.00034108	0.00036507	0.00031955	0.00019862	1.0744e-05	-0.00021991	-0.00045515	-0.00064774	-0.00074934	-0.00072032	-0.00053978	-0.00021362	0.00022119	0.00069812	0.0011289	0.0014176
-1.9295e-06	8.5185e-07	4.2734e-06	7.7707e-06	1.0597e-05	1.1939e-05	1.1075e-05	7.5636e-06	1.4202e-06	-6.759e-06	-1.5766e-05	-2.3879e-05	-2.9097e-05	-2.9507e-05	-2.3722e-05	-1.1326e-05	6.777e-06	2.8214e-05	4.9273e-05	6.5365e-05	7.1786e-05	6.471e-05	4.2231e-05	5.2503e-06	-4.2013e-05	-9.2121e-05	-0.00013522	-0.00016055	-0.00015855	-0.00012315	-5.3902e-05	4.2645e-05	0.00015269	0.00025644	0.00033095	0.00035422	0.00031006	0.00019272	1.0425e-05	-0.00021338	-0.00044163	-0.0006285	-0.00072708	-0.00069893	-0.00052375	-0.00020728	0.00021462	0.00067739	0.0010954	0.0013755
-1.8713e-06	8.2616e-07	4.1445e-06	7.5363e-06	1.0278e-05	1.1579e-05	1.0741e-05	7.3355e-06	1.3773e-06	-6.5551e-06	-1.5291e-05	-2.3159e-05	-2.822e-05	-2.8617e-05	-2.3007e-05	-1.0984e-05	6.5726e-06	2.7363e-05	4.7787e-05	6.3393e-05	6.9621e-05	6.2759e-05	4.0957e-05	5.0919e-06	-4.0746e-05	-8.9342e-05	-0.00013114	-0.0001557	-0.00015377	-0.00011944	-5.2276e-05	4.1359e-05	0.00014808	0.0002487	0.00032097	0.00034354	0.00030071	0.00018691	1.011e-05	-0.00020695	-0.00042831	-0.00060954	-0.00070515	-0.00067785	-0.00050795	-0.00020103	0.00020814	0.00065696	0.0010624	0.001334
-1.8139e-06	8.0083e-07	4.0174e-06	7.3052e-06	9.9625e-06	1.1224e-05	1.0412e-05	7.1106e-06	1.3351e-06	-6.3542e-06	-1.4822e-05	-2.2449e-05	-2.7354e-05	-2.774e-05	-2.2301e-05	-1.0648e-05	6.3711e-06	2.6524e-05	4.6322e-05	6.1449e-05	6.7486e-05	6.0834e-05	3.9701e-05	4.9358e-06	-3.9497e-05	-8.6602e-05	-0.00012712	-0.00015093	-0.00014905	-0.00011577	-5.0673e-05	4.009e-05	0.00014354	0.00024108	0.00031112	0.00033301	0.00029149	0.00018118	9.8004e-06	-0.0002006	-0.00041518	-0.00059085	-0.00068353	-0.00065706	-0.00049237	-0.00019486	0.00020176	0.00063681	0.0010298	0.0012931
-1.7573e-06	7.7585e-07	3.8921e-06	7.0773e-06	9.6518e-06	1.0874e-05	1.0087e-05	6.8888e-06	1.2935e-06	-6.156e-06	-1.4359e-05	-2.1748e-05	-2.6501e-05	-2.6875e-05	-2.1606e-05	-1.0316e-05	6.1724e-06	2.5696e-05	4.4877e-05	5.9533e-05	6.5381e-05	5.8937e-05	3.8463e-05	4.7819e-06	-3.8265e-05	-8.3901e-05	-0.00012315	-0.00014622	-0.0001444	-0.00011216	-4.9092e-05	3.884e-05	0.00013906	0.00023356	0.00030142	0.00032262	0.0002824	0.00017553	9.4947e-06	-0.00019434	-0.00040223	-0.00057242	-0.00066221	-0.00063657	-0.00047702	-0.00018879	0.00019547	0.00061695	0.00099767	0.0012527
-1.7015e-06	7.5121e-07	3.7686e-06	6.8526e-06	9.3453e-06	1.0529e-05	9.7666e-06	6.67e-06	1.2524e-06	-5.9605e-06	-1.3904e-05	-2.1058e-05	-2.566e-05	-2.6021e-05	-2.092e-05	-9.988e-06	5.9764e-06	2.4881e-05	4.3452e-05	5.7642e-05	6.3305e-05	5.7065e-05	3.7241e-05	4.63e-06	-3.705e-05	-8.1237e-05	-0.00011924	-0.00014158	-0.00013982	-0.0001086	-4.7533e-05	3.7607e-05	0.00013465	0.00022614	0.00029185	0.00031238	0.00027343	0.00016996	9.1933e-06	-0.00018817	-0.00038946	-0.00055425	-0.00064118	-0.00061636	-0.00046187	-0.00018279	0.00018926	0.00059736	0.00096599	0.001213
-1.6465e-06	7.2691e-07	3.6466e-06	6.6309e-06	9.043e-06	1.0188e-05	9.4506e-06	6.4543e-06	1.2119e-06	-5.7677e-06	-1.3454e-05	-2.0377e-05	-2.483e-05	-2.5179e-05	-2.0243e-05	-9.6649e-06	5.783e-06	2.4076e-05	4.2046e-05	5.5778e-05	6.1257e-05	5.5219e-05	3.6037e-05	4.4802e-06	-3.5851e-05	-7.8609e-05	-0.00011538	-0.000137	-0.00013529	-0.00010509	-4.5996e-05	3.639e-05	0.00013029	0.00021883	0.00028241	0.00030227	0.00026458	0.00016446	8.8958e-06	-0.00018208	-0.00037686	-0.00053632	-0.00062044	-0.00059642	-0.00044693	-0.00017688	0.00018314	0.00057803	0.00093474	0.0011737
-1.5921e-06	7.0293e-07	3.5263e-06	6.4122e-06	8.7446e-06	9.8518e-06	9.1388e-06	6.2413e-06	1.1719e-06	-5.5774e-06	-1.301e-05	-1.9704e-05	-2.401e-05	-2.4349e-05	-1.9575e-05	-9.346e-06	5.5922e-06	2.3281e-05	4.0659e-05	5.3937e-05	5.9236e-05	5.3397e-05	3.4848e-05	4.3324e-06	-3.4668e-05	-7.6016e-05	-0.00011158	-0.00013248	-0.00013083	-0.00010162	-4.4478e-05	3.519e-05	0.00012599	0.00021161	0.00027309	0.0002923	0.00025586	0.00015903	8.6024e-06	-0.00017608	-0.00036442	-0.00051862	-0.00059997	-0.00057674	-0.00043218	-0.00017104	0.0001771	0.00055896	0.0009039	0.001135
-1.5385e-06	6.7926e-07	3.4076e-06	6.1962e-06	8.4502e-06	9.5201e-06	8.831e-06	6.0311e-06	1.1324e-06	-5.3896e-06	-1.2572e-05	-1.9041e-05	-2.3202e-05	-2.3529e-05	-1.8916e-05	-9.0313e-06	5.4039e-06	2.2497e-05	3.929e-05	5.2121e-05	5.7241e-05	5.1599e-05	3.3674e-05	4.1865e-06	-3.3501e-05	-7.3456e-05	-0.00010782	-0.00012802	-0.00012642	-9.8199e-05	-4.298e-05	3.4005e-05	0.00012175	0.00020448	0.00026389	0.00028245	0.00024724	0.00015368	8.3127e-06	-0.00017015	-0.00035215	-0.00050116	-0.00057977	-0.00055732	-0.00041763	-0.00016528	0.00017113	0.00054014	0.00087346	0.0010968
-1.4856e-06	6.5588e-07	3.2903e-06	5.983e-06	8.1594e-06	9.1925e-06	8.5272e-06	5.8236e-06	1.0935e-06	-5.2041e-06	-1.2139e-05	-1.8386e-05	-2.2404e-05	-2.2719e-05	-1.8265e-05	-8.7205e-06	5.218e-06	2.1723e-05	3.7938e-05	5.0328e-05	5.5272e-05	4.9824e-05	3.2515e-05	4.0425e-06	-3.2348e-05	-7.0928e-05	-0.00010411	-0.00012361	-0.00012207	-9.4821e-05	-4.1501e-05	3.2834e-05	0.00011756	0.00019744	0.00025481	0.00027274	0.00023873	0.00014839	8.0266e-06	-0.00016429	-0.00034004	-0.00048391	-0.00055982	-0.00053814	-0.00040326	-0.00015959	0.00016525	0.00052156	0.00084341	0.001059
-1.4333e-06	6.328e-07	3.1745e-06	5.7725e-06	7.8722e-06	8.869e-06	8.2271e-06	5.6187e-06	1.055e-06	-5.021e-06	-1.1712e-05	-1.7739e-05	-2.1615e-05	-2.192e-05	-1.7622e-05	-8.4136e-06	5.0343e-06	2.0959e-05	3.6603e-05	4.8556e-05	5.3327e-05	4.807e-05	3.1371e-05	3.9002e-06	-3.121e-05	-6.8432e-05	-0.00010045	-0.00011926	-0.00011778	-9.1484e-05	-4.0041e-05	3.1679e-05	0.00011342	0.0001905	0.00024585	0.00026314	0.00023033	0.00014317	7.7442e-06	-0.00015851	-0.00032807	-0.00046688	-0.00054012	-0.0005192	-0.00038907	-0.00015398	0.00015943	0.0005032	0.00081372	0.0010218
-1.3817e-06	6.1e-07	3.0601e-06	5.5645e-06	7.5886e-06	8.5494e-06	7.9306e-06	5.4162e-06	1.017e-06	-4.84e-06	-1.129e-05	-1.7099e-05	-2.0836e-05	-2.113e-05	-1.6987e-05	-8.1104e-06	4.8529e-06	2.0203e-05	3.5284e-05	4.6807e-05	5.1405e-05	4.6338e-05	3.0241e-05	3.7597e-06	-3.0085e-05	-6.5966e-05	-9.6826e-05	-0.00011496	-0.00011353	-8.8187e-05	-3.8598e-05	3.0537e-05	0.00010934	0.00018363	0.00023699	0.00025365	0.00022203	0.00013801	7.4651e-06	-0.0001528	-0.00031625	-0.00045006	-0.00052065	-0.00050049	-0.00037505	-0.00014843	0.00015368	0.00048507	0.0007844	0.00098494
-1.3306e-06	5.8747e-07	2.9471e-06	5.3589e-06	7.3083e-06	8.2336e-06	7.6377e-06	5.2161e-06	9.7941e-07	-4.6612e-06	-1.0873e-05	-1.6468e-05	-2.0067e-05	-2.0349e-05	-1.636e-05	-7.8108e-06	4.6737e-06	1.9457e-05	3.398e-05	4.5078e-05	4.9506e-05	4.4626e-05	2.9124e-05	3.6208e-06	-2.8974e-05	-6.3529e-05	-9.3249e-05	-0.00011072	-0.00010934	-8.4929e-05	-3.7172e-05	2.9409e-05	0.0001053	0.00017685	0.00022823	0.00024428	0.00021383	0.00013291	7.1893e-06	-0.00014716	-0.00030456	-0.00043343	-0.00050142	-0.00048201	-0.00036119	-0.00014295	0.00014801	0.00046715	0.00075543	0.00094856
-1.2802e-06	5.6519e-07	2.8354e-06	5.1557e-06	7.0312e-06	7.9214e-06	7.3481e-06	5.0184e-06	9.4227e-07	-4.4845e-06	-1.0461e-05	-1.5843e-05	-1.9306e-05	-1.9578e-05	-1.5739e-05	-7.5147e-06	4.4965e-06	1.8719e-05	3.2692e-05	4.3369e-05	4.7629e-05	4.2934e-05	2.8019e-05	3.4835e-06	-2.7875e-05	-6.1121e-05	-8.9713e-05	-0.00010652	-0.00010519	-8.1709e-05	-3.5763e-05	2.8294e-05	0.00010131	0.00017014	0.00021958	0.00023502	0.00020572	0.00012787	6.9168e-06	-0.00014158	-0.00029302	-0.000417	-0.00048241	-0.00046373	-0.0003475	-0.00013753	0.0001424	0.00044944	0.00072678	0.0009126
-1.2303e-06	5.4317e-07	2.7249e-06	4.9548e-06	6.7572e-06	7.6127e-06	7.0617e-06	4.8228e-06	9.0556e-07	-4.3098e-06	-1.0053e-05	-1.5226e-05	-1.8553e-05	-1.8815e-05	-1.5126e-05	-7.2219e-06	4.3212e-06	1.799e-05	3.1418e-05	4.1679e-05	4.5773e-05	4.1261e-05	2.6928e-05	3.3478e-06	-2.6789e-05	-5.8739e-05	-8.6217e-05	-0.00010237	-0.00010109	-7.8525e-05	-3.4369e-05	2.7192e-05	9.7358e-05	0.00016351	0.00021102	0.00022586	0.00019771	0.00012289	6.6472e-06	-0.00013606	-0.0002816	-0.00040075	-0.00046361	-0.00044566	-0.00033396	-0.00013217	0.00013685	0.00043192	0.00069846	0.00087703
-1.1809e-06	5.2138e-07	2.6156e-06	4.7561e-06	6.4862e-06	7.3074e-06	6.7785e-06	4.6294e-06	8.6924e-07	-4.1369e-06	-9.6498e-06	-1.4615e-05	-1.7809e-05	-1.806e-05	-1.4519e-05	-6.9322e-06	4.1479e-06	1.7268e-05	3.0158e-05	4.0007e-05	4.3937e-05	3.9607e-05	2.5848e-05	3.2135e-06	-2.5715e-05	-5.6383e-05	-8.2759e-05	-9.8264e-05	-9.704e-05	-7.5376e-05	-3.2991e-05	2.6101e-05	9.3453e-05	0.00015695	0.00020256	0.00021681	0.00018978	0.00011796	6.3806e-06	-0.0001306	-0.0002703	-0.00038468	-0.00044502	-0.00042779	-0.00032056	-0.00012687	0.00013136	0.0004146	0.00067045	0.00084186
-1.1321e-06	4.9983e-07	2.5075e-06	4.5595e-06	6.218e-06	7.0053e-06	6.4983e-06	4.438e-06	8.333e-07	-3.9659e-06	-9.2509e-06	-1.4011e-05	-1.7073e-05	-1.7314e-05	-1.3919e-05	-6.6456e-06	3.9765e-06	1.6555e-05	2.8911e-05	3.8353e-05	4.2121e-05	3.7969e-05	2.4779e-05	3.0806e-06	-2.4652e-05	-5.4052e-05	-7.9338e-05	-9.4201e-05	-9.3029e-05	-7.226e-05	-3.1627e-05	2.5022e-05	8.959e-05	0.00015047	0.00019419	0.00020784	0.00018193	0.00011308	6.1169e-06	-0.0001252	-0.00025913	-0.00036877	-0.00042662	-0.0004101	-0.00030731	-0.00012162	0.00012593	0.00039746	0.00064273	0.00080706
-1.0838e-06	4.785e-07	2.4004e-06	4.3649e-06	5.9526e-06	6.7063e-06	6.2209e-06	4.2486e-06	7.9774e-07	-3.7966e-06	-8.8561e-06	-1.3413e-05	-1.6344e-05	-1.6575e-05	-1.3325e-05	-6.362e-06	3.8067e-06	1.5848e-05	2.7677e-05	3.6716e-05	4.0323e-05	3.6349e-05	2.3721e-05	2.9492e-06	-2.3599e-05	-5.1745e-05	-7.5952e-05	-9.0181e-05	-8.9058e-05	-6.9176e-05	-3.0277e-05	2.3954e-05	8.5766e-05	0.00014404	0.0001859	0.00019897	0.00017417	0.00010826	5.8558e-06	-0.00011986	-0.00024807	-0.00035303	-0.00040841	-0.0003926	-0.00029419	-0.00011643	0.00012055	0.0003805	0.0006153	0.00077261
-1.036e-06	4.5737e-07	2.2945e-06	4.1722e-06	5.6899e-06	6.4103e-06	5.9463e-06	4.061e-06	7.6252e-07	-3.629e-06	-8.4651e-06	-1.2821e-05	-1.5623e-05	-1.5843e-05	-1.2737e-05	-6.0812e-06	3.6387e-06	1.5148e-05	2.6456e-05	3.5095e-05	3.8543e-05	3.4744e-05	2.2674e-05	2.819e-06	-2.2558e-05	-4.9461e-05	-7.2599e-05	-8.62e-05	-8.5127e-05	-6.6122e-05	-2.8941e-05	2.2897e-05	8.198e-05	0.00013769	0.00017769	0.00019019	0.00016648	0.00010348	5.5973e-06	-0.00011457	-0.00023712	-0.00033745	-0.00039038	-0.00037527	-0.00028121	-0.00011129	0.00011523	0.0003637	0.00058814	0.0007385
-9.8858e-07	4.3645e-07	2.1895e-06	3.9814e-06	5.4296e-06	6.1171e-06	5.6743e-06	3.8753e-06	7.2764e-07	-3.463e-06	-8.0779e-06	-1.2235e-05	-1.4908e-05	-1.5118e-05	-1.2154e-05	-5.803e-06	3.4723e-06	1.4456e-05	2.5245e-05	3.349e-05	3.678e-05	3.3155e-05	2.1637e-05	2.69e-06	-2.1526e-05	-4.7199e-05	-6.9278e-05	-8.2257e-05	-8.1233e-05	-6.3098e-05	-2.7617e-05	2.1849e-05	7.823e-05	0.00013139	0.00016956	0.00018149	0.00015886	9.8744e-05	5.3413e-06	-0.00010933	-0.00022627	-0.00032202	-0.00037253	-0.0003581	-0.00026835	-0.0001062	0.00010996	0.00034706	0.00056124	0.00070473
-9.4163e-07	4.1573e-07	2.0855e-06	3.7923e-06	5.1718e-06	5.8266e-06	5.4049e-06	3.6912e-06	6.9309e-07	-3.2986e-06	-7.6943e-06	-1.1654e-05	-1.42e-05	-1.44e-05	-1.1577e-05	-5.5274e-06	3.3074e-06	1.3769e-05	2.4047e-05	3.19e-05	3.5033e-05	3.158e-05	2.061e-05	2.5623e-06	-2.0504e-05	-4.4957e-05	-6.5988e-05	-7.8351e-05	-7.7375e-05	-6.0101e-05	-2.6305e-05	2.0812e-05	7.4515e-05	0.00012515	0.00016151	0.00017287	0.00015132	9.4055e-05	5.0876e-06	-0.00010414	-0.00021553	-0.00030672	-0.00035483	-0.0003411	-0.0002556	-0.00010116	0.00010474	0.00033058	0.00053458	0.00067126
-8.951e-07	3.9518e-07	1.9825e-06	3.6049e-06	4.9162e-06	5.5386e-06	5.1378e-06	3.5088e-06	6.5884e-07	-3.1356e-06	-7.3141e-06	-1.1078e-05	-1.3499e-05	-1.3689e-05	-1.1005e-05	-5.2543e-06	3.1439e-06	1.3089e-05	2.2858e-05	3.0323e-05	3.3302e-05	3.002e-05	1.9591e-05	2.4357e-06	-1.949e-05	-4.2736e-05	-6.2727e-05	-7.4479e-05	-7.3552e-05	-5.7131e-05	-2.5005e-05	1.9783e-05	7.0833e-05	0.00011896	0.00015353	0.00016433	0.00014384	8.9407e-05	4.8362e-06	-9.899e-05	-0.00020488	-0.00029157	-0.0003373	-0.00032424	-0.00024297	-9.6159e-05	9.9563e-05	0.00031425	0.00050817	0.00063809
-8.4896e-07	3.7481e-07	1.8803e-06	3.4191e-06	4.6628e-06	5.2532e-06	4.873e-06	3.328e-06	6.2488e-07	-2.9739e-06	-6.9371e-06	-1.0507e-05	-1.2803e-05	-1.2983e-05	-1.0438e-05	-4.9834e-06	2.9819e-06	1.2414e-05	2.168e-05	2.876e-05	3.1586e-05	2.8472e-05	1.8581e-05	2.3101e-06	-1.8486e-05	-4.0533e-05	-5.9494e-05	-7.064e-05	-6.976e-05	-5.4186e-05	-2.3716e-05	1.8764e-05	6.7182e-05	0.00011283	0.00014562	0.00015586	0.00013643	8.4798e-05	4.5869e-06	-9.3887e-05	-0.00019432	-0.00027654	-0.00031991	-0.00030753	-0.00023045	-9.1202e-05	9.4431e-05	0.00029805	0.00048197	0.0006052
-8.032e-07	3.5461e-07	1.7789e-06	3.2348e-06	4.4114e-06	4.97e-06	4.6103e-06	3.1486e-06	5.9119e-07	-2.8136e-06	-6.5631e-06	-9.9403e-06	-1.2113e-05	-1.2283e-05	-9.875e-06	-4.7148e-06	2.8211e-06	1.1745e-05	2.0511e-05	2.721e-05	2.9883e-05	2.6938e-05	1.758e-05	2.1856e-06	-1.7489e-05	-3.8348e-05	-5.6287e-05	-6.6832e-05	-6.6e-05	-5.1265e-05	-2.2438e-05	1.7752e-05	6.356e-05	0.00010675	0.00013777	0.00014746	0.00012907	8.0227e-05	4.3397e-06	-8.8826e-05	-0.00018384	-0.00026163	-0.00030267	-0.00029095	-0.00021802	-8.6286e-05	8.9341e-05	0.00028198	0.00045599	0.00057257
-7.5779e-07	3.3456e-07	1.6784e-06	3.0519e-06	4.162e-06	4.689e-06	4.3496e-06	2.9706e-06	5.5777e-07	-2.6546e-06	-6.1921e-06	-9.3783e-06	-1.1428e-05	-1.1589e-05	-9.3168e-06	-4.4483e-06	2.6616e-06	1.1081e-05	1.9352e-05	2.5672e-05	2.8194e-05	2.5415e-05	1.6586e-05	2.062e-06	-1.6501e-05	-3.618e-05	-5.3105e-05	-6.3054e-05	-6.2269e-05	-4.8367e-05	-2.117e-05	1.6749e-05	5.9967e-05	0.00010071	0.00012998	0.00013912	0.00012178	7.5692e-05	4.0943e-06	-8.3805e-05	-0.00017345	-0.00024684	-0.00028556	-0.0002745	-0.0002057	-8.1408e-05	8.429e-05	0.00026604	0.00043021	0.0005402
-7.1272e-07	3.1466e-07	1.5785e-06	2.8704e-06	3.9145e-06	4.4101e-06	4.0909e-06	2.7939e-06	5.246e-07	-2.4967e-06	-5.8238e-06	-8.8205e-06	-1.0748e-05	-1.09e-05	-8.7626e-06	-4.1837e-06	2.5033e-06	1.0422e-05	1.8201e-05	2.4145e-05	2.6517e-05	2.3903e-05	1.5599e-05	1.9394e-06	-1.5519e-05	-3.4028e-05	-4.9946e-05	-5.9303e-05	-5.8565e-05	-4.549e-05	-1.991e-05	1.5752e-05	5.64e-05	9.4724e-05	0.00012225	0.00013085	0.00011453	7.119e-05	3.8508e-06	-7.882e-05	-0.00016313	-0.00023216	-0.00026857	-0.00025817	-0.00019346	-7.6566e-05	7.9277e-05	0.00025022	0.00040463	0.00050807
-6.6796e-07	2.949e-07	1.4794e-06	2.6901e-06	3.6687e-06	4.1332e-06	3.834e-06	2.6184e-06	4.9165e-07	-2.3399e-06	-5.4581e-06	-8.2666e-06	-1.0073e-05	-1.0215e-05	-8.2123e-06	-3.921e-06	2.3461e-06	9.7673e-06	1.7058e-05	2.2628e-05	2.4852e-05	2.2402e-05	1.462e-05	1.8176e-06	-1.4545e-05	-3.1891e-05	-4.681e-05	-5.5579e-05	-5.4887e-05	-4.2634e-05	-1.866e-05	1.4763e-05	5.2858e-05	8.8776e-05	0.00011457	0.00012263	0.00010734	6.6719e-05	3.609e-06	-7.387e-05	-0.00015289	-0.00021758	-0.00025171	-0.00024196	-0.00018131	-7.1758e-05	7.4298e-05	0.0002345	0.00037922	0.00047617
-6.235e-07	2.7527e-07	1.3809e-06	2.511e-06	3.4245e-06	3.858e-06	3.5788e-06	2.4441e-06	4.5892e-07	-2.1841e-06	-5.0947e-06	-7.7163e-06	-9.4026e-06	-9.5351e-06	-7.6657e-06	-3.66e-06	2.19e-06	9.1171e-06	1.5922e-05	2.1122e-05	2.3197e-05	2.0911e-05	1.3647e-05	1.6966e-06	-1.3576e-05	-2.9768e-05	-4.3694e-05	-5.188e-05	-5.1234e-05	-3.9796e-05	-1.7418e-05	1.378e-05	4.934e-05	8.2866e-05	0.00010694	0.00011447	0.00010019	6.2278e-05	3.3687e-06	-6.8953e-05	-0.00014271	-0.0002031	-0.00023495	-0.00022585	-0.00016925	-6.6981e-05	6.9352e-05	0.00021889	0.00035397	0.00044447
-5.7931e-07	2.5576e-07	1.2831e-06	2.3331e-06	3.1818e-06	3.5846e-06	3.3252e-06	2.2709e-06	4.264e-07	-2.0293e-06	-4.7337e-06	-7.1695e-06	-8.7363e-06	-8.8594e-06	-7.1224e-06	-3.4006e-06	2.0347e-06	8.471e-06	1.4794e-05	1.9625e-05	2.1553e-05	1.9429e-05	1.2679e-05	1.5764e-06	-1.2614e-05	-2.7658e-05	-4.0597e-05	-4.8203e-05	-4.7603e-05	-3.6975e-05	-1.6183e-05	1.2804e-05	4.5843e-05	7.6993e-05	9.9365e-05	0.00010635	9.3094e-05	5.7864e-05	3.13e-06	-6.4066e-05	-0.0001326	-0.0001887	-0.0002183	-0.00020985	-0.00015725	-6.2234e-05	6.4437e-05	0.00020338	0.00032889	0.00041297
-5.3538e-07	2.3637e-07	1.1858e-06	2.1561e-06	2.9405e-06	3.3128e-06	3.073e-06	2.0987e-06	3.9406e-07	-1.8754e-06	-4.3747e-06	-6.6258e-06	-8.0737e-06	-8.1875e-06	-6.5823e-06	-3.1427e-06	1.8804e-06	7.8286e-06	1.3672e-05	1.8137e-05	1.9919e-05	1.7955e-05	1.1718e-05	1.4568e-06	-1.1658e-05	-2.5561e-05	-3.7519e-05	-4.4547e-05	-4.3993e-05	-3.4171e-05	-1.4956e-05	1.1833e-05	4.2366e-05	7.1155e-05	9.1829e-05	9.8288e-05	8.6034e-05	5.3476e-05	2.8926e-06	-5.9208e-05	-0.00012254	-0.00017439	-0.00020175	-0.00019393	-0.00014533	-5.7514e-05	5.9551e-05	0.00018796	0.00030395	0.00038165
-4.9168e-07	2.1707e-07	1.089e-06	1.9802e-06	2.7005e-06	3.0424e-06	2.8222e-06	1.9274e-06	3.619e-07	-1.7224e-06	-4.0176e-06	-6.085e-06	-7.4148e-06	-7.5193e-06	-6.045e-06	-2.8862e-06	1.727e-06	7.1896e-06	1.2556e-05	1.6657e-05	1.8293e-05	1.649e-05	1.0761e-05	1.3379e-06	-1.0706e-05	-2.3475e-05	-3.4456e-05	-4.0912e-05	-4.0402e-05	-3.1382e-05	-1.3736e-05	1.0867e-05	3.8909e-05	6.5347e-05	8.4335e-05	9.0266e-05	7.9012e-05	4.9111e-05	2.6565e-06	-5.4375e-05	-0.00011254	-0.00016016	-0.00018528	-0.00017811	-0.00013346	-5.282e-05	5.469e-05	0.00017262	0.00027914	0.0003505
-4.482e-07	1.9788e-07	9.9269e-07	1.8051e-06	2.4617e-06	2.7734e-06	2.5726e-06	1.757e-06	3.299e-07	-1.5701e-06	-3.6624e-06	-5.5469e-06	-6.7591e-06	-6.8543e-06	-5.5105e-06	-2.631e-06	1.5743e-06	6.5539e-06	1.1446e-05	1.5184e-05	1.6675e-05	1.5032e-05	9.8098e-06	1.2196e-06	-9.7594e-06	-2.1399e-05	-3.1409e-05	-3.7294e-05	-3.6829e-05	-2.8607e-05	-1.2521e-05	9.9061e-06	3.5468e-05	5.9569e-05	7.6877e-05	8.2284e-05	7.2025e-05	4.4769e-05	2.4216e-06	-4.9567e-05	-0.00010259	-0.000146	-0.0001689	-0.00016236	-0.00012166	-4.8149e-05	4.9854e-05	0.00015735	0.00025445	0.00031951
-4.0492e-07	1.7877e-07	8.9683e-07	1.6308e-06	2.224e-06	2.5056e-06	2.3242e-06	1.5873e-06	2.9804e-07	-1.4185e-06	-3.3087e-06	-5.0113e-06	-6.1064e-06	-6.1925e-06	-4.9784e-06	-2.3769e-06	1.4222e-06	5.921e-06	1.0341e-05	1.3718e-05	1.5065e-05	1.358e-05	8.8626e-06	1.1018e-06	-8.817e-06	-1.9333e-05	-2.8376e-05	-3.3693e-05	-3.3273e-05	-2.5845e-05	-1.1312e-05	8.9495e-06	3.2043e-05	5.3816e-05	6.9453e-05	7.4338e-05	6.507e-05	4.0445e-05	2.1878e-06	-4.4781e-05	-9.2682e-05	-0.0001319	-0.00015259	-0.00014668	-0.00010991	-4.35e-05	4.504e-05	0.00014216	0.00022988	0.00028866
-3.6182e-07	1.5974e-07	8.0137e-07	1.4572e-06	1.9872e-06	2.2389e-06	2.0768e-06	1.4184e-06	2.6632e-07	-1.2675e-06	-2.9565e-06	-4.4778e-06	-5.4564e-06	-5.5333e-06	-4.4484e-06	-2.1239e-06	1.2708e-06	5.2907e-06	9.2398e-06	1.2257e-05	1.3462e-05	1.2135e-05	7.9192e-06	9.8455e-07	-7.8785e-06	-1.7275e-05	-2.5356e-05	-3.0106e-05	-2.9731e-05	-2.3094e-05	-1.0108e-05	7.9969e-06	2.8632e-05	4.8088e-05	6.206e-05	6.6425e-05	5.8144e-05	3.614e-05	1.9549e-06	-4.0014e-05	-8.2816e-05	-0.00011786	-0.00013634	-0.00013107	-9.8214e-05	-3.887e-05	4.0246e-05	0.00012703	0.00020541	0.00025793
-3.1888e-07	1.4078e-07	7.0626e-07	1.2842e-06	1.7514e-06	1.9731e-06	1.8303e-06	1.25e-06	2.3471e-07	-1.117e-06	-2.6056e-06	-3.9464e-06	-4.8088e-06	-4.8766e-06	-3.9205e-06	-1.8718e-06	1.12e-06	4.6628e-06	8.1432e-06	1.0803e-05	1.1864e-05	1.0694e-05	6.9793e-06	8.677e-07	-6.9434e-06	-1.5224e-05	-2.2347e-05	-2.6533e-05	-2.6203e-05	-2.0353e-05	-8.9081e-06	7.0478e-06	2.5234e-05	4.2381e-05	5.4695e-05	5.8542e-05	5.1243e-05	3.1851e-05	1.7229e-06	-3.5265e-05	-7.2987e-05	-0.00010387	-0.00012016	-0.00011551	-8.6558e-05	-3.4256e-05	3.5469e-05	0.00011195	0.00018103	0.00022732
-2.7608e-07	1.2189e-07	6.1146e-07	1.1119e-06	1.5163e-06	1.7083e-06	1.5847e-06	1.0822e-06	2.0321e-07	-9.6711e-07	-2.2559e-06	-3.4167e-06	-4.1634e-06	-4.222e-06	-3.3943e-06	-1.6206e-06	9.6968e-07	4.0369e-06	7.0502e-06	9.3526e-06	1.0271e-05	9.259e-06	6.0425e-06	7.5123e-07	-6.0114e-06	-1.3181e-05	-1.9347e-05	-2.2972e-05	-2.2686e-05	-1.7621e-05	-7.7124e-06	6.1018e-06	2.1847e-05	3.6692e-05	4.7353e-05	5.0684e-05	4.4365e-05	2.7576e-05	1.4916e-06	-3.0532e-05	-6.3191e-05	-8.9928e-05	-0.00010403	-0.00010001	-7.494e-05	-2.9658e-05	3.0708e-05	9.6923e-05	0.00015673	0.00019681
-2.334e-07	1.0304e-07	5.1693e-07	9.3997e-07	1.2819e-06	1.4442e-06	1.3397e-06	9.1493e-07	1.7179e-07	-8.176e-07	-1.9071e-06	-2.8885e-06	-3.5197e-06	-3.5693e-06	-2.8695e-06	-1.3701e-06	8.1978e-07	3.4129e-06	5.9603e-06	7.9068e-06	8.6836e-06	7.8277e-06	5.1084e-06	6.351e-07	-5.0821e-06	-1.1143e-05	-1.6356e-05	-1.942e-05	-1.9179e-05	-1.4897e-05	-6.5202e-06	5.1585e-06	1.847e-05	3.102e-05	4.0033e-05	4.2848e-05	3.7506e-05	2.3313e-05	1.261e-06	-2.5812e-05	-5.3422e-05	-7.6026e-05	-8.7951e-05	-8.4546e-05	-6.3355e-05	-2.5073e-05	2.5961e-05	8.194e-05	0.0001325	0.00016638
-1.9082e-07	8.4247e-08	4.2263e-07	7.685e-07	1.0481e-06	1.1808e-06	1.0953e-06	7.4803e-07	1.4045e-07	-6.6845e-07	-1.5592e-06	-2.3616e-06	-2.8777e-06	-2.9182e-06	-2.3461e-06	-1.1201e-06	6.7023e-07	2.7903e-06	4.873e-06	6.4644e-06	7.0995e-06	6.3997e-06	4.1765e-06	5.1924e-07	-4.155e-06	-9.1105e-06	-1.3373e-05	-1.5878e-05	-1.568e-05	-1.2179e-05	-5.3308e-06	4.2175e-06	1.51e-05	2.5361e-05	3.273e-05	3.5032e-05	3.0665e-05	1.906e-05	1.031e-06	-2.1103e-05	-4.3677e-05	-6.2157e-05	-7.1907e-05	-6.9123e-05	-5.1797e-05	-2.05e-05	2.1225e-05	6.6992e-05	0.00010833	0.00013603
-1.4833e-07	6.5487e-08	3.2852e-07	5.9737e-07	8.1467e-07	9.1782e-07	8.5139e-07	5.8146e-07	1.0918e-07	-5.196e-07	-1.212e-06	-1.8357e-06	-2.2369e-06	-2.2684e-06	-1.8236e-06	-8.707e-07	5.2099e-07	2.1689e-06	3.7879e-06	5.0249e-06	5.5186e-06	4.9746e-06	3.2465e-06	4.0362e-07	-3.2298e-06	-7.0818e-06	-1.0395e-05	-1.2342e-05	-1.2188e-05	-9.4673e-06	-4.1437e-06	3.2783e-06	1.1738e-05	1.9714e-05	2.5442e-05	2.7231e-05	2.3836e-05	1.4816e-05	8.0142e-07	-1.6404e-05	-3.3951e-05	-4.8316e-05	-5.5895e-05	-5.3731e-05	-4.0263e-05	-1.5935e-05	1.6499e-05	5.2075e-05	8.421e-05	0.00010574
-1.059e-07	4.6755e-08	2.3455e-07	4.2651e-07	5.8165e-07	6.553e-07	6.0787e-07	4.1514e-07	7.795e-08	-3.7098e-07	-8.6536e-07	-1.3106e-06	-1.5971e-06	-1.6196e-06	-1.302e-06	-6.2165e-07	3.7197e-07	1.5486e-06	2.7044e-06	3.5877e-06	3.9401e-06	3.5517e-06	2.3179e-06	2.8817e-07	-2.306e-06	-5.0562e-06	-7.4215e-06	-8.8119e-06	-8.7022e-06	-6.7594e-06	-2.9585e-06	2.3406e-06	8.3805e-06	1.4075e-05	1.8165e-05	1.9442e-05	1.7018e-05	1.0578e-05	5.7219e-07	-1.1712e-05	-2.424e-05	-3.4496e-05	-3.9907e-05	-3.8362e-05	-2.8747e-05	-1.1377e-05	1.178e-05	3.718e-05	6.0123e-05	7.5494e-05
-6.3523e-08	2.8045e-08	1.4069e-07	2.5583e-07	3.4889e-07	3.9306e-07	3.6461e-07	2.4901e-07	4.6756e-08	-2.2252e-07	-5.1906e-07	-7.8615e-07	-9.5795e-07	-9.7145e-07	-7.8099e-07	-3.7288e-07	2.2312e-07	9.2887e-07	1.6222e-06	2.152e-06	2.3634e-06	2.1304e-06	1.3903e-06	1.7285e-07	-1.3832e-06	-3.0328e-06	-4.4516e-06	-5.2856e-06	-5.2198e-06	-4.0544e-06	-1.7746e-06	1.404e-06	5.0268e-06	8.4425e-06	1.0896e-05	1.1662e-05	1.0208e-05	6.345e-06	3.4321e-07	-7.025e-06	-1.454e-05	-2.0692e-05	-2.3937e-05	-2.301e-05	-1.7243e-05	-6.8241e-06	7.0657e-06	2.2301e-05	3.6063e-05	4.5283e-05
-2.1171e-08	9.347e-09	4.689e-08	8.5264e-08	1.1628e-07	1.31e-07	1.2152e-07	8.2992e-08	1.5583e-08	-7.4163e-08	-1.7299e-07	-2.6201e-07	-3.1927e-07	-3.2377e-07	-2.6029e-07	-1.2428e-07	7.4361e-08	3.0958e-07	5.4065e-07	7.1722e-07	7.8768e-07	7.1004e-07	4.6338e-07	5.7609e-08	-4.6099e-07	-1.0108e-06	-1.4836e-06	-1.7616e-06	-1.7397e-06	-1.3513e-06	-5.9143e-07	4.6792e-07	1.6754e-06	2.8138e-06	3.6313e-06	3.8867e-06	3.4022e-06	2.1147e-06	1.1439e-07	-2.3413e-06	-4.8458e-06	-6.8962e-06	-7.9779e-06	-7.669e-06	-5.7468e-06	-2.2744e-06	2.3549e-06	7.4327e-06	1.2019e-05	1.5092e-05
2.1171e-08	-9.347e-09	-4.689e-08	-8.5264e-08	-1.1628e-07	-1.31e-07	-1.2152e-07	-8.2992e-08	-1.5583e-08	7.4163e-08	1.7299e-07	2.6201e-07	3.1927e-07	3.2377e-07	2.6029e-07	1.2428e-07	-7.4361e-08	-3.0958e-07	-5.4065e-07	-7.1722e-07	-7.8768e-07	-7.1004e-07	-4.6338e-07	-5.7609e-08	4.6099e-07	1.0108e-06	1.4836e-06	1.7616e-06	1.7397e-06	1.3513e-06	5.9143e-07	-4.6792e-07	-1.6754e-06	-2.8138e-06	-3.6313e-06	-3.8867e-06	-3.4022e-06	-2.1147e-06	-1.1439e-07	2.3413e-06	4.8458e-06	6.8962e-06	7.9779e-06	7.669e-06	5.7468e-06	2.2744e-06	-2.3549e-06	-7.4327e-06	-1.2019e-05	-1.5092e-05
6.3523e-08	-2.8045e-08	-1.4069e-07	-2.5583e-07	-3.4889e-07	-3.9306e-07	-3.6461e-07	-2.4901e-07	-4.6756e-08	2.2252e-07	5.1906e-07	7.8615e-07	9.5795e-07	9.7145e-07	7.8099e-07	3.7288e-07	-2.2312e-07	-9.2887e-07	-1.6222e-06	-2.152e-06	-2.3634e-06	-2.1304e-06	-1.3903e-06	-1.7285e-07	1.3832e-06	3.0328e-06	4.4516e-06	5.2856e-06	5.2198e-06	4.0544e-06	1.7746e-06	-1.404e-06	-5.0268e-06	-8.4425e-06	-1.0896e-05	-1.1662e-05	-1.0208e-05	-6.345e-06	-3.4321e-07	7.025e-06	1.454e-05	2.0692e-05	2.3937e-05	2.301e-05	1.7243e-05	6.8241e-06	-7.0657e-06	-2.2301e-05	-3.6063e-05	-4.5283e-05
1.059e-07	-4.6755e-08	-2.3455e-07	-4.2651e-07	-5.8165e-07	-6.553e-07	-6.0787e-07	-4.1514e-07	-7.795e-08	3.7098e-07	8.6536e-07	1.3106e-06	1.5971e-06	1.6196e-06	1.302e-06	6.2165e-07	-3.7197e-07	-1.5486e-06	-2.7044e-06	-3.5877e-06	-3.9401e-06	-3.5517e-06	-2.3179e-06	-2.8817e-07	2.306e-06	5.0562e-06	7.4215e-06	8.8119e-06	8.7022e-06	6.7594e-06	2.9585e-06	-2.3406e-06	-8.3805e-06	-1.4075e-05	-1.8165e-05	-1.9442e-05	-1.7018e-05	-1.0578e-05	-5.7219e-07	1.1712e-05	2.424e-05	3.4496e-05	3.9907e-05	3.8362e-05	2.8747e-05	1.1377e-05	-1.178e-05	-3.718e-05	-6.0123e-05	-7.5494e-05
1.4833e-07	-6.5487e-08	-3.2852e-07	-5.9737e-07	-8.1467e-07	-9.1782e-07	-8.5139e-07	-5.8146e-07	-1.0918e-07	5.196e-07	1.212e-06	1.8357e-06	2.2369e-06	2.2684e-06	1.8236e-06	8.707e-07	-5.2099e-07	-2.1689e-06	-3.7879e-06	-5.0249e-06	-5.5186e-06	-4.9746e-06	-3.2465e-06	-4.0362e-07	3.2298e-06	7.0818e-06	1.0395e-05	1.2342e-05	1.2188e-05	9.4673e-06	4.1437e-06	-3.2783e-06	-1.1738e-05	-1.9714e-05	-2.5442e-05	-2.7231e-05	-2.3836e-05	-1.4816e-05	-8.0142e-07	1.6404e-05	3.3951e-05	4.8316e-05	5.5895e-05	5.3731e-05	4.0263e-05	1.5935e-05	-1.6499e-05	-5.2075e-05	-8.421e-05	-0.00010574
1.9082e-07	-8.4247e-08	-4.2263e-07	-7.685e-07	-1.0481e-06	-1.1808e-06	-1.0953e-06	-7.4803e-07	-1.4045e-07	6.6845e-07	1.5592e-06	2.3616e-06	2.8777e-06	2.9182e-06	2.3461e-06	1.1201e-06	-6.7023e-07	-2.7903e-06	-4.873e-06	-6.4644e-06	-7.0995e-06	-6.3997e-06	-4.1765e-06	-5.1924e-07	4.155e-06	9.1105e-06	1.3373e-05	1.5878e-05	1.568e-05	1.2179e-05	5.3308e-06	-4.2175e-06	-1.51e-05	-2.5361e-05	-3.273e-05	-3.5032e-05	-3.0665e-05	-1.906e-05	-1.031e-06	2.1103e-05	4.3677e-05	6.2157e-05	7.1907e-05	6.9123e-05	5.1797e-05	2.05e-05	-2.1225e-05	-6.6992e-05	-0.00010833	-0.00013603
2.334e-07	-1.0304e-07	-5.1693e-07	-9.3997e-07	-1.2819e-06	-1.4442e-06	-1.3397e-06	-9.1493e-07	-1.7179e-07	8.176e-07	1.9071e-06	2.8885e-06	3.5197e-06	3.5693e-06	2.8695e-06	1.3701e-06	-8.1978e-07	-3.4129e-06	-5.9603e-06	-7.9068e-06	-8.6836e-06	-7.8277e-06	-5.1084e-06	-6.351e-07	5.0821e-06	1.1143e-05	1.6356e-05	1.942e-05	1.9179e-05	1.4897e-05	6.5202e-06	-5.1585e-06	-1.847e-05	-3.102e-05	-4.0033e-05	-4.2848e-05	-3.7506e-05	-2.3313e-05	-1.261e-06	2.5812e-05	5.3422e-05	7.6026e-05	8.7951e-05	8.4546e-05	6.3355e-05	2.5073e-05	-2.5961e-05	-8.194e-05	-0.0001325	-0.00016638
2.7608e-07	-1.2189e-07	-6.1146e-07	-1.1119e-06	-1.5163e-06	-1.7083e-06	-1.5847e-06	-1.0822e-06	-2.0321e-07	9.6711e-07	2.2559e-06	3.4167e-06	4.1634e-06	4.222e-06	3.3943e-06	1.6206e-06	-9.6968e-07	-4.0369e-06	-7.0502e-06	-9.3526e-06	-1.0271e-05	-9.259e-06	-6.0425e-06	-7.5123e-07	6.0114e-06	1.3181e-05	1.9347e-05	2.2972e-05	2.2686e-05	1.7621e-05	7.7124e-06	-6.1018e-06	-2.1847e-05	-3.6692e-05	-4.7353e-05	-5.0684e-05	-4.4365e-05	-2.7576e-05	-1.4916e-06	3.0532e-05	6.3191e-05	8.9928e-05	0.00010403	0.00010001	7.494e-05	2.9658e-05	-3.0708e-05	-9.6923e-05	-0.00015673	-0.00019681
3.1888e-07	-1.4078e-07	-7.0626e-07	-1.2842e-06	-1.7514e-06	-1.9731e-06	-1.8303e-06	-1.25e-06	-2.3471e-07	1.117e-06	2.6056e-06	3.9464e-06	4.8088e-06	4.8766e-06	3.9205e-06	1.8718e-06	-1.12e-06	-4.6628e-06	-8.1432e-06	-1.0803e-05	-1.1864e-05	-1.0694e-05	-6.9793e-06	-8.677e-07	6.9434e-06	1.5224e-05	2.2347e-05	2.6533e-05	2.6203e-05	2.0353e-05	8.9081e-06	-7.0478e-06	-2.5234e-05	-4.2381e-05	-5.4695e-05	-5.8542e-05	-5.1243e-05	-3.1851e-05	-1.7229e-06	3.5265e-05	7.2987e-05	0.00010387	0.00012016	0.00011551	8.6558e-05	3.4256e-05	-3.5469e-05	-0.00011195	-0.00018103	-0.00022732
3.6182e-07	-1.5974e-07	-8.0137e-07	-1.4572e-06	-1.9872e-06	-2.2389e-06	-2.0768e-06	-1.4184e-06	-2.6632e-07	1.2675e-06	2.9565e-06	4.4778e-06	5.4564e-06	5.5333e-06	4.4484e-06	2.1239e-06	-1.2708e-06	-5.2907e-06	-9.2398e-06	-1.2257e-05	-1.3462e-05	-1.2135e-05	-7.9192e-06	-9.8455e-07	7.8785e-06	1.7275e-05	2.5356e-05	3.0106e-05	2.9731e-05	2.3094e-05	1.0108e-05	-7.9969e-06	-2.8632e-05	-4.8088e-05	-6.206e-05	-6.6425e-05	-5.8144e-05	-3.614e-05	-1.9549e-06	4.0014e-05	8.2816e-05	0.00011786	0.00013634	0.00013107	9.8214e-05	3.887e-05	-4.0246e-05	-0.00012703	-0.00020541	-0.00025793
4.0492e-07	-1.7877e-07	-8.9683e-07	-1.6308e-06	-2.224e-06	-2.5056e-06	-2.3242e-06	-1.5873e-06	-2.9804e-07	1.4185e-06	3.3087e-06	5.0113e-06	6.1064e-06	6.1925e-06	4.9784e-06	2.3769e-06	-1.4222e-06	-5.921e-06	-1.0341e-05	-1.3718e-05	-1.5065e-05	-1.358e-05	-8.8626e-06	-1.1018e-06	8.817e-06	1.9333e-05	2.8376e-05	3.3693e-05	3.3273e-05	2.5845e-05	1.1312e-05	-8.9495e-06	-3.2043e-05	-5.3816e-05	-6.9453e-05	-7.4338e-05	-6.507e-05	-4.0445e-05	-2.1878e-06	4.4781e-05	9.2682e-05	0.0001319	0.00015259	0.00014668	0.00010991	4.35e-05	-4.504e-05	-0.00014216	-0.00022988	-0.00028866
4.482e-07	-1.9788e-07	-9.9269e-07	-1.8051e-06	-2.4617e-06	-2.7734e-06	-2.5726e-06	-1.757e-06	-3.299e-07	1.5701e-06	3.6624e-06	5.5469e-06	6.7591e-06	6.8543e-06	5.5105e-06	2.631e-06	-1.5743e-06	-6.5539e-06	-1.1446e-05	-1.5184e-05	-1.6675e-05	-1.5032e-05	-9.8098e-06	-1.2196e-06	9.7594e-06	2.1399e-05	3.1409e-05	3.7294e-05	3.6829e-05	2.8607e-05	1.2521e-05	-9.9061e-06	-3.5468e-05	-5.9569e-05	-7.6877e-05	-8.2284e-05	-7.2025e-05	-4.4769e-05	-2.4216e-06	4.9567e-05	0.00010259	0.000146	0.0001689	0.00016236	0.00012166	4.8149e-05	-4.9854e-05	-0.00015735	-0.00025445	-0.00031951
4.9168e-07	-2.1707e-07	-1.089e-06	-1.9802e-06	-2.7005e-06	-3.0424e-06	-2.8222e-06	-1.9274e-06	-3.619e-07	1.7224e-06	4.0176e-06	6.085e-06	7.4148e-06	7.5193e-06	6.045e-06	2.8862e-06	-1.727e-06	-7.1896e-06	-1.2556e-05	-1.6657e-05	-1.8293e-05	-1.649e-05	-1.0761e-05	-1.3379e-06	1.0706e-05	2.3475e-05	3.4456e-05	4.0912e-05	4.0402e-05	3.1382e-05	1.3736e-05	-1.0867e-05	-3.8909e-05	-6.5347e-05	-8.4335e-05	-9.0266e-05	-7.9012e-05	-4.9111e-05	-2.6565e-06	5.4375e-05	0.00011254	0.00016016	0.00018528	0.00017811	0.00013346	5.282e-05	-5.469e-05	-0.00017262	-0.00027914	-0.0003505
5.3538e-07	-2.3637e-07	-1.1858e-06	-2.1561e-06	-2.9405e-06	-3.3128e-06	-3.073e-06	-2.0987e-06	-3.9406e-07	1.8754e-06	4.3747e-06	6.6258e-06	8.0737e-06	8.1875e-06	6.5823e-06	3.1427e-06	-1.8804e-06	-7.8286e-06	-1.3672e-05	-1.8137e-05	-1.9919e-05	-1.7955e-05	-1.1718e-05	-1.4568e-06	1.1658e-05	2.5561e-05	3.7519e-05	4.4547e-05	4.3993e-05	3.4171e-05	1.4956e-05	-1.1833e-05	-4.2366e-05	-7.1155e-05	-9.1829e-05	-9.8288e-05	-8.6034e-05	-5.3476e-05	-2.8926e-06	5.9208e-05	0.00012254	0.00017439	0.00020175	0.00019393	0.00014533	5.7514e-05	-5.9551e-05	-0.00018796	-0.00030395	-0.00038165
5.7931e-07	-2.5576e-07	-1.2831e-06	-2.3331e-06	-3.1818e-06	-3.5846e-06	-3.3252e-06	-2.2709e-06	-4.264e-07	2.0293e-06	4.7337e-06	7.1695e-06	8.7363e-06	8.8594e-06	7.1224e-06	3.4006e-06	-2.0347e-06	-8.471e-06	-1.4794e-05	-1.9625e-05	-2.1553e-05	-1.9429e-05	-1.2679e-05	-1.5764e-06	1.2614e-05	2.7658e-05	4.0597e-05	4.8203e-05	4.7603e-05	3.6975e-05	1.6183e-05	-1.2804e-05	-4.5843e-05	-7.6993e-05	-9.9365e-05	-0.00010635	-9.3094e-05	-5.7864e-05	-3.13e-06	6.4066e-05	0.0001326	0.0001887	0.0002183	0.00020985	0.00015725	6.2234e-05	-6.4437e-05	-0.00020338	-0.00032889	-0.00041297
6.235e-07	-2.7527e-07	-1.3809e-06	-2.511e-06	-3.4245e-06	-3.858e-06	-3.5788e-06	-2.4441e-06	-4.5892e-07	2.1841e-06	5.0947e-06	7.7163e-06	9.4026e-06	9.5351e-06	7.6657e-06	3.66e-06	-2.19e-06	-9.1171e-06	-1.5922e-05	-2.1122e-05	-2.3197e-05	-2.0911e-05	-1.3647e-05	-1.6966e-06	1.3576e-05	2.9768e-05	4.3694e-05	5.188e-05	5.1234e-05	3.9796e-05	1.7418e-05	-1.378e-05	-4.934e-05	-8.2866e-05	-0.00010694	-0.00011447	-0.00010019	-6.2278e-05	-3.3687e-06	6.8953e-05	0.00014271	0.0002031	0.00023495	0.00022585	0.00016925	6.6981e-05	-6.9352e-05	-0.00021889	-0.00035397	-0.00044447
6.6796e-07	-2.949e-07	-1.4794e-06	-2.6901e-06	-3.6687e-06	-4.1332e-06	-3.834e-06	-2.6184e-06	-4.9165e-07	2.3399e-06	5.4581e-06	8.2666e-06	1.0073e-05	1.0215e-05	8.2123e-06	3.921e-06	-2.3461e-06	-9.7673e-06	-1.7058e-05	-2.2628e-05	-2.4852e-05	-2.2402e-05	-1.462e-05	-1.8176e-06	1.4545e-05	3.1891e-05	4.681e-05	5.5579e-05	5.4887e-05	4.2634e-05	1.866e-05	-1.4763e-05	-5.2858e-05	-8.8776e-05	-0.00011457	-0.00012263	-0.00010734	-6.6719e-05	-3.609e-06	7.387e-05	0.00015289	0.00021758	0.00025171	0.00024196	0.00018131	7.1758e-05	-7.4298e-05	-0.0002345	-0.00037922	-0.00047617
7.1272e-07	-3.1466e-07	-1.5785e-06	-2.8704e-06	-3.9145e-06	-4.4101e-06	-4.0909e-06	-2.7939e-06	-5.246e-07	2.4967e-06	5.8238e-06	8.8205e-06	1.0748e-05	1.09e-05	8.7626e-06	4.1837e-06	-2.5033e-06	-1.0422e-05	-1.8201e-05	-2.4145e-05	-2.6517e-05	-2.3903e-05	-1.5599e-05	-1.9394e-06	1.5519e-05	3.4028e-05	4.9946e-05	5.9303e-05	5.8565e-05	4.549e-05	1.991e-05	-1.5752e-05	-5.64e-05	-9.4724e-05	-0.00012225	-0.00013085	-0.00011453	-7.119e-05	-3.8508e-06	7.882e-05	0.00016313	0.00023216	0.00026857	0.00025817	0.00019346	7.6566e-05	-7.9277e-05	-0.00025022	-0.00040463	-0.00050807
7.5779e-07	-3.3456e-07	-1.6784e-06	-3.0519e-06	-4.162e-06	-4.689e-06	-4.3496e-06	-2.9706e-06	-5.5777e-07	2.6546e-06	6.1921e-06	9.3783e-06	1.1428e-05	1.1589e-05	9.3168e-06	4.4483e-06	-2.6616e-06	-1.1081e-05	-1.9352e-05	-2.5672e-05	-2.8194e-05	-2.5415e-05	-1.6586e-05	-2.062e-06	1.6501e-05	3.618e-05	5.3105e-05	6.3054e-05	6.2269e-05	4.8367e-05	2.117e-05	-1.6749e-05	-5.9967e-05	-0.00010071	-0.00012998	-0.00013912	-0.00012178	-7.5692e-05	-4.0943e-06	8.3805e-05	0.00017345	0.00024684	0.00028556	0.0002745	0.0002057	8.1408e-05	-8.429e-05	-0.00026604	-0.00043021	-0.0005402
8.032e-07	-3.5461e-07	-1.7789e-06	-3.2348e-06	-4.4114e-06	-4.97e-06	-4.6103e-06	-3.1486e-06	-5.9119e-07	2.8136e-06	6.5631e-06	9.9403e-06	1.2113e-05	1.2283e-05	9.875e-06	4.7148e-06	-2.8211e-06	-1.1745e-05	-2.0511e-05	-2.721e-05	-2.9883e-05	-2.6938e-05	-1.758e-05	-2.1856e-06	1.7489e-05	3.8348e-05	5.6287e-05	6.6832e-05	6.6e-05	5.1265e-05	2.2438e-05	-1.7752e-05	-6.356e-05	-0.00010675	-0.00013777	-0.00014746	-0.00012907	-8.0227e-05	-4.3397e-06	8.8826e-05	0.00018384	0.00026163	0.00030267	0.00029095	0.00021802	8.6286e-05	-8.9341e-05	-0.00028198	-0.00045599	-0.00057257
8.4896e-07	-3.7481e-07	-1.8803e-06	-3.4191e-06	-4.6628e-06	-5.2532e-06	-4.873e-06	-3.328e-06	-6.2488e-07	2.9739e-06	6.9371e-06	1.0507e-05	1.2803e-05	1.2983e-05	1.0438e-05	4.9834e-06	-2.9819e-06	-1.2414e-05	-2.168e-05	-2.876e-05	-3.1586e-05	-2.8472e-05	-1.8581e-05	-2.3101e-06	1.8486e-05	4.0533e-05	5.9494e-05	7.064e-05	6.976e-05	5.4186e-05	2.3716e-05	-1.8764e-05	-6.7182e-05	-0.00011283	-0.00014562	-0.00015586	-0.00013643	-8.4798e-05	-4.5869e-06	9.3887e-05	0.00019432	0.00027654	0.00031991	0.00030753	0.00023045	9.1202e-05	-9.4431e-05	-0.00029805	-0.00048197	-0.0006052
8.951e-07	-3.9518e-07	-1.9825e-06	-3.6049e-06	-4.9162e-06	-5.5386e-06	-5.1378e-06	-3.5088e-06	-6.5884e-07	3.1356e-06	7.3141e-06	1.1078e-05	1.3499e-05	1.3689e-05	1.1005e-05	5.2543e-06	-3.1439e-06	-1.3089e-05	-2.2858e-05	-3.0323e-05	-3.3302e-05	-3.002e-05	-1.9591e-05	-2.4357e-06	1.949e-05	4.2736e-05	6.2727e-05	7.4479e-05	7.3552e-05	5.7131e-05	2.5005e-05	-1.9783e-05	-7.0833e-05	-0.00011896	-0.00015353	-0.00016433	-0.00014384	-8.9407e-05	-4.8362e-06	9.899e-05	0.00020488	0.00029157	0.0003373	0.00032424	0.00024297	9.6159e-05	-9.9563e-05	-0.00031425	-0.00050817	-0.00063809
9.4163e-07	-4.1573e-07	-2.0855e-06	-3.7923e-06	-5.1718e-06	-5.8266e-06	-5.4049e-06	-3.6912e-06	-6.9309e-07	3.2986e-06	7.6943e-06	1.1654e-05	1.42e-05	1.44e-05	1.1577e-05	5.5274e-06	-3.3074e-06	-1.3769e-05	-2.4047e-05	-3.19e-05	-3.5033e-05	-3.158e-05	-2.061e-05	-2.5623e-06	2.0504e-05	4.4957e-05	6.5988e-05	7.8351e-05	7.7375e-05	6.0101e-05	2.6305e-05	-2.0812e-05	-7.4515e-05	-0.00012515	-0.00016151	-0.00017287	-0.00015132	-9.4055e-05	-5.0876e-06	0.00010414	0.00021553	0.00030672	0.00035483	0.0003411	0.0002556	0.00010116	-0.00010474	-0.00033058	-0.00053458	-0.00067126
9.8858e-07	-4.3645e-07	-2.1895e-06	-3.9814e-06	-5.4296e-06	-6.1171e-06	-5.6743e-06	-3.8753e-06	-7.2764e-07	3.463e-06	8.0779e-06	1.2235e-05	1.4908e-05	1.5118e-05	1.2154e-05	5.803e-06	-3.4723e-06	-1.4456e-05	-2.5245e-05	-3.349e-05	-3.678e-05	-3.3155e-05	-2.1637e-05	-2.69e-06	2.1526e-05	4.7199e-05	6.9278e-05	8.2257e-05	8.1233e-05	6.3098e-05	2.7617e-05	-2.1849e-05	-7.823e-05	-0.00013139	-0.00016956	-0.00018149	-0.00015886	-9.8744e-05	-5.3413e-06	0.00010933	0.00022627	0.00032202	0.00037253	0.0003581	0.00026835	0.0001062	-0.00010996	-0.00034706	-0.00056124	-0.00070473
1.036e-06	-4.5737e-07	-2.2945e-06	-4.1722e-06	-5.6899e-06	-6.4103e-06	-5.9463e-06	-4.061e-06	-7.6252e-07	3.629e-06	8.4651e-06	1.2821e-05	1.5623e-05	1.5843e-05	1.2737e-05	6.0812e-06	-3.6387e-06	-1.5148e-05	-2.6456e-05	-3.5095e-05	-3.8543e-05	-3.4744e-05	-2.2674e-05	-2.819e-06	2.2558e-05	4.9461e-05	7.2599e-05	8.62e-05	8.5127e-05	6.6122e-05	2.8941e-05	-2.2897e-05	-8.198e-05	-0.00013769	-0.00017769	-0.00019019	-0.00016648	-0.00010348	-5.5973e-06	0.00011457	0.00023712	0.00033745	0.00039038	0.00037527	0.00028121	0.00011129	-0.00011523	-0.0003637	-0.00058814	-0.0007385
1.0838e-06	-4.785e-07	-2.4004e-06	-4.3649e-06	-5.9526e-06	-6.7063e-06	-6.2209e-06	-4.2486e-06	-7.9774e-07	3.7966e-06	8.8561e-06	1.3413e-05	1.6344e-05	1.6575e-05	1.3325e-05	6.362e-06	-3.8067e-06	-1.5848e-05	-2.7677e-05	-3.6716e-05	-4.0323e-05	-3.6349e-05	-2.3721e-05	-2.9492e-06	2.3599e-05	5.1745e-05	7.5952e-05	9.0181e-05	8.9058e-05	6.9176e-05	3.0277e-05	-2.3954e-05	-8.5766e-05	-0.00014404	-0.0001859	-0.00019897	-0.00017417	-0.00010826	-5.8558e-06	0.00011986	0.00024807	0.00035303	0.00040841	0.0003926	0.00029419	0.00011643	-0.00012055	-0.0003805	-0.0006153	-0.00077261
1.1321e-06	-4.9983e-07	-2.5075e-06	-4.5595e-06	-6.218e-06	-7.0053e-06	-6.4983e-06	-4.438e-06	-8.333e-07	3.9659e-06	9.2509e-06	1.4011e-05	1.7073e-05	1.7314e-05	1.3919e-05	6.6456e-06	-3.9765e-06	-1.6555e-05	-2.8911e-05	-3.8353e-05	-4.2121e-05	-3.7969e-05	-2.4779e-05	-3.0806e-06	2.4652e-05	5.4052e-05	7.9338e-05	9.4201e-05	9.3029e-05	7.226e-05	3.1627e-05	-2.5022e-05	-8.959e-05	-0.00015047	-0.00019419	-0.00020784	-0.00018193	-0.00011308	-6.1169e-06	0.0001252	0.00025913	0.00036877	0.00042662	0.0004101	0.00030731	0.00012162	-0.00012593	-0.00039746	-0.00064273	-0.00080706
1.1809e-06	-5.2138e-07	-2.6156e-06	-4.7561e-06	-6.4862e-06	-7.3074e-06	-6.7785e-06	-4.6294e-06	-8.6924e-07	4.1369e-06	9.6498e-06	1.4615e-05	1.7809e-05	1.806e-05	1.4519e-05	6.9322e-06	-4.1479e-06	-1.7268e-05	-3.0158e-05	-4.0007e-05	-4.3937e-05	-3.9607e-05	-2.5848e-05	-3.2135e-06	2.5715e-05	5.6383e-05	8.2759e-05	9.8264e-05	9.704e-05	7.5376e-05	3.2991e-05	-2.6101e-05	-9.3453e-05	-0.00015695	-0.00020256	-0.00021681	-0.00018978	-0.00011796	-6.3806e-06	0.0001306	0.0002703	0.00038468	0.00044502	0.00042779	0.00032056	0.00012687	-0.00013136	-0.0004146	-0.00067045	-0.00084186
1.2303e-06	-5.4317e-07	-2.7249e-06	-4.9548e-06	-6.7572e-06	-7.6127e-06	-7.0617e-06	-4.8228e-06	-9.0556e-07	4.3098e-06	1.0053e-05	1.5226e-05	1.8553e-05	1.8815e-05	1.5126e-05	7.2219e-06	-4.3212e-06	-1.799e-05	-3.1418e-05	-4.1679e-05	-4.5773e-05	-4.1261e-05	-2.6928e-05	-3.3478e-06	2.6789e-05	5.8739e-05	8.6217e-05	0.00010237	0.00010109	7.8525e-05	3.4369e-05	-2.7192e-05	-9.7358e-05	-0.00016351	-0.00021102	-0.00022586	-0.00019771	-0.00012289	-6.6472e-06	0.00013606	0.0002816	0.00040075	0.00046361	0.00044566	0.00033396	0.00013217	-0.00013685	-0.00043192	-0.00069846	-0.00087703
1.2802e-06	-5.6519e-07	-2.8354e-06	-5.1557e-06	-7.0312e-06	-7.9214e-06	-7.3481e-06	-5.0184e-06	-9.4227e-07	4.4845e-06	1.0461e-05	1.5843e-05	1.9306e-05	1.9578e-05	1.5739e-05	7.5147e-06	-4.4965e-06	-1.8719e-05	-3.2692e-05	-4.3369e-05	-4.7629e-05	-4.2934e-05	-2.8019e-05	-3.4835e-06	2.7875e-05	6.1121e-05	8.9713e-05	0.00010652	0.00010519	8.1709e-05	3.5763e-05	-2.8294e-05	-0.00010131	-0.00017014	-0.00021958	-0.00023502	-0.00020572	-0.00012787	-6.9168e-06	0.00014158	0.00029302	0.000417	0.00048241	0.00046373	0.0003475	0.00013753	-0.0001424	-0.00044944	-0.00072678	-0.0009126
1.3306e-06	-5.8747e-07	-2.9471e-06	-5.3589e-06	-7.3083e-06	-8.2336e-06	-7.6377e-06	-5.2161e-06	-9.7941e-07	4.6612e-06	1.0873e-05	1.6468e-05	2.0067e-05	2.0349e-05	1.636e-05	7.8108e-06	-4.6737e-06	-1.9457e-05	-3.398e-05	-4.5078e-05	-4.9506e-05	-4.4626e-05	-2.9124e-05	-3.6208e-06	2.8974e-05	6.3529e-05	9.3249e-05	0.00011072	0.00010934	8.4929e-05	3.7172e-05	-2.9409e-05	-0.0001053	-0.00017685	-0.00022823	-0.00024428	-0.00021383	-0.00013291	-7.1893e-06	0.00014716	0.00030456	0.00043343	0.00050142	0.00048201	0.00036119	0.00014295	-0.00014801	-0.00046715	-0.00075543	-0.00094856
1.3817e-06	-6.1e-07	-3.0601e-06	-5.5645e-06	-7.5886e-06	-8.5494e-06	-7.9306e-06	-5.4162e-06	-1.017e-06	4.84e-06	1.129e-05	1.7099e-05	2.0836e-05	2.113e-05	1.6987e-05	8.1104e-06	-4.8529e-06	-2.0203e-05	-3.5284e-05	-4.6807e-05	-5.1405e-05	-4.6338e-05	-3.0241e-05	-3.7597e-06	3.0085e-05	6.5966e-05	9.6826e-05	0.00011496	0.00011353	8.8187e-05	3.8598e-05	-3.0537e-05	-0.00010934	-0.00018363	-0.00023699	-0.00025365	-0.00022203	-0.00013801	-7.4651e-06	0.0001528	0.00031625	0.00045006	0.00052065	0.00050049	0.00037505	0.00014843	-0.00015368	-0.00048507	-0.0007844	-0.00098494
1.4333e-06	-6.328e-07	-3.1745e-06	-5.7725e-06	-7.8722e-06	-8.869e-06	-8.2271e-06	-5.6187e-06	-1.055e-06	5.021e-06	1.1712e-05	1.7739e-05	2.1615e-05	2.192e-05	1.7622e-05	8.4136e-06	-5.0343e-06	-2.0959e-05	-3.6603e-05	-4.8556e-05	-5.3327e-05	-4.807e-05	-3.1371e-05	-3.9002e-06	3.121e-05	6.8432e-05	0.00010045	0.00011926	0.00011778	9.1484e-05	4.0041e-05	-3.1679e-05	-0.00011342	-0.0001905	-0.00024585	-0.00026314	-0.00023033	-0.00014317	-7.7442e-06	0.00015851	0.00032807	0.00046688	0.00054012	0.0005192	0.00038907	0.00015398	-0.00015943	-0.0005032	-0.00081372	-0.0010218
1.4856e-06	-6.5588e-07	-3.2903e-06	-5.983e-06	-8.1594e-06	-9.1925e-06	-8.5272e-06	-5.8236e-06	-1.0935e-06	5.2041e-06	1.2139e-05	1.8386e-05	2.2404e-05	2.2719e-05	1.8265e-05	8.7205e-06	-5.218e-06	-2.1723e-05	-3.7938e-05	-5.0328e-05	-5.5272e-05	-4.9824e-05	-3.2515e-05	-4.0425e-06	3.2348e-05	7.0928e-05	0.00010411	0.00012361	0.00012207	9.4821e-05	4.1501e-05	-3.2834e-05	-0.00011756	-0.00019744	-0.00025481	-0.00027274	-0.00023873	-0.00014839	-8.0266e-06	0.00016429	0.00034004	0.00048391	0.00055982	0.00053814	0.00040326	0.00015959	-0.00016525	-0.00052156	-0.00084341	-0.001059
1.5385e-06	-6.7926e-07	-3.4076e-06	-6.1962e-06	-8.4502e-06	-9.5201e-06	-8.831e-06	-6.0311e-06	-1.1324e-06	5.3896e-06	1.2572e-05	1.9041e-05	2.3202e-05	2.3529e-05	1.8916e-05	9.0313e-06	-5.4039e-06	-2.2497e-05	-3.929e-05	-5.2121e-05	-5.7241e-05	-5.1599e-05	-3.3674e-05	-4.1865e-06	3.3501e-05	7.3456e-05	0.00010782	0.00012802	0.00012642	9.8199e-05	4.298e-05	-3.4005e-05	-0.00012175	-0.00020448	-0.00026389	-0.00028245	-0.00024724	-0.00015368	-8.3127e-06	0.00017015	0.00035215	0.00050116	0.00057977	0.00055732	0.00041763	0.00016528	-0.00017113	-0.00054014	-0.00087346	-0.0010968
1.5921e-06	-7.0293e-07	-3.5263e-06	-6.4122e-06	-8.7446e-06	-9.8518e-06	-9.1388e-06	-6.2413e-06	-1.1719e-06	5.5774e-06	1.301e-05	1.9704e-05	2.401e-05	2.4349e-05	1.9575e-05	9.346e-06	-5.5922e-06	-2.3281e-05	-4.0659e-05	-5.3937e-05	-5.9236e-05	-5.3397e-05	-3.4848e-05	-4.3324e-06	3.4668e-05	7.6016e-05	0.00011158	0.00013248	0.00013083	0.00010162	4.4478e-05	-3.519e-05	-0.00012599	-0.00021161	-0.00027309	-0.0002923	-0.00025586	-0.00015903	-8.6024e-06	0.00017608	0.00036442	0.00051862	0.00059997	0.00057674	0.00043218	0.00017104	-0.0001771	-0.00055896	-0.0009039	-0.001135
1.6465e-06	-7.2691e-07	-3.6466e-06	-6.6309e-06	-9.043e-06	-1.0188e-05	-9.4506e-06	-6.4543e-06	-1.2119e-06	5.7677e-06	1.3454e-05	2.0377e-05	2.483e-05	2.5179e-05	2.0243e-05	9.6649e-06	-5.783e-06	-2.4076e-05	-4.2046e-05	-5.5778e-05	-6.1257e-05	-5.5219e-05	-3.6037e-05	-4.4802e-06	3.5851e-05	7.8609e-05	0.00011538	0.000137	0.00013529	0.00010509	4.5996e-05	-3.639e-05	-0.00013029	-0.00021883	-0.00028241	-0.00030227	-0.00026458	-0.00016446	-8.8958e-06	0.00018208	0.00037686	0.00053632	0.00062044	0.00059642	0.00044693	0.00017688	-0.00018314	-0.00057803	-0.00093474	-0.0011737
1.7015e-06	-7.5121e-07	-3.7686e-06	-6.8526e-06	-9.3453e-06	-1.0529e-05	-9.7666e-06	-6.67e-06	-1.2524e-06	5.9605e-06	1.3904e-05	2.1058e-05	2.566e-05	2.6021e-05	2.092e-05	9.988e-06	-5.9764e-06	-2.4881e-05	-4.3452e-05	-5.7642e-05	-6.3305e-05	-5.7065e-05	-3.7241e-05	-4.63e-06	3.705e-05	8.1237e-05	0.00011924	0.00014158	0.00013982	0.0001086	4.7533e-05	-3.7607e-05	-0.00013465	-0.00022614	-0.00029185	-0.00031238	-0.00027343	-0.00016996	-9.1933e-06	0.00018817	0.00038946	0.00055425	0.00064118	0.00061636	0.00046187	0.00018279	-0.00018926	-0.00059736	-0.00096599	-0.001213
1.7573e-06	-7.7585e-07	-3.8921e-06	-7.0773e-06	-9.6518e-06	-1.0874e-05	-1.0087e-05	-6.8888e-06	-1.2935e-06	6.156e-06	1.4359e-05	2.1748e-05	2.6501e-05	2.6875e-05	2.1606e-05	1.0316e-05	-6.1724e-06	-2.5696e-05	-4.4877e-05	-5.9533e-05	-6.5381e-05	-5.8937e-05	-3.8463e-05	-4.7819e-06	3.8265e-05	8.3901e-05	0.00012315	0.00014622	0.0001444	0.00011216	4.9092e-05	-3.884e-05	-0.00013906	-0.00023356	-0.00030142	-0.00032262	-0.0002824	-0.00017553	-9.4947e-06	0.00019434	0.00040223	0.00057242	0.00066221	0.00063657	0.00047702	0.00018879	-0.00019547	-0.00061695	-0.00099767	-0.0012527
1.8139e-06	-8.0083e-07	-4.0174e-06	-7.3052e-06	-9.9625e-06	-1.1224e-05	-1.0412e-05	-7.1106e-06	-1.3351e-06	6.3542e-06	1.4822e-05	2.2449e-05	2.7354e-05	2.774e-05	2.2301e-05	1.0648e-05	-6.3711e-06	-2.6524e-05	-4.6322e-05	-6.1449e-05	-6.7486e-05	-6.0834e-05	-3.9701e-05	-4.9358e-06	3.9497e-05	8.6602e-05	0.00012712	0.00015093	0.00014905	0.00011577	5.0673e-05	-4.009e-05	-0.00014354	-0.00024108	-0.00031112	-0.00033301	-0.00029149	-0.00018118	-9.8004e-06	0.0002006	0.00041518	0.00059085	0.00068353	0.00065706	0.00049237	0.00019486	-0.00020176	-0.00063681	-0.0010298	-0.0012931
1.8713e-06	-8.2616e-07	-4.1445e-06	-7.5363e-06	-1.0278e-05	-1.1579e-05	-1.0741e-05	-7.3355e-06	-1.3773e-06	6.5551e-06	1.5291e-05	2.3159e-05	2.822e-05	2.8617e-05	2.3007e-05	1.0984e-05	-6.5726e-06	-2.7363e-05	-4.7787e-05	-6.3393e-05	-6.9621e-05	-6.2759e-05	-4.0957e-05	-5.0919e-06	4.0746e-05	8.9342e-05	0.00013114	0.0001557	0.00015377	0.00011944	5.2276e-05	-4.1359e-05	-0.00014808	-0.0002487	-0.00032097	-0.00034354	-0.00030071	-0.00018691	-1.011e-05	0.00020695	0.00042831	0.00060954	0.00070515	0.00067785	0.00050795	0.00020103	-0.00020814	-0.00065696	-0.0010624	-0.001334
1.9295e-06	-8.5185e-07	-4.2734e-06	-7.7707e-06	-1.0597e-05	-1.1939e-05	-1.1075e-05	-7.5636e-06	-1.4202e-06	6.759e-06	1.5766e-05	2.3879e-05	2.9097e-05	2.9507e-05	2.3722e-05	1.1326e-05	-6.777e-06	-2.8214e-05	-4.9273e-05	-6.5365e-05	-7.1786e-05	-6.471e-05	-4.2231e-05	-5.2503e-06	4.2013e-05	9.2121e-05	0.00013522	0.00016055	0.00015855	0.00012315	5.3902e-05	-4.2645e-05	-0.00015269	-0.00025644	-0.00033095	-0.00035422	-0.00031006	-0.00019272	-1.0425e-05	0.00021338	0.00044163	0.0006285	0.00072708	0.00069893	0.00052375	0.00020728	-0.00021462	-0.00067739	-0.0010954	-0.0013755
1.9885e-06	-8.7792e-07	-4.4042e-06	-8.0085e-06	-1.0922e-05	-1.2305e-05	-1.1414e-05	-7.7951e-06	-1.4637e-06	6.9659e-06	1.6249e-05	2.461e-05	2.9988e-05	3.041e-05	2.4448e-05	1.1673e-05	-6.9845e-06	-2.9077e-05	-5.0781e-05	-6.7365e-05	-7.3983e-05	-6.6691e-05	-4.3523e-05	-5.411e-06	4.3299e-05	9.494e-05	0.00013935	0.00016546	0.0001634	0.00012692	5.5551e-05	-4.395e-05	-0.00015736	-0.00026429	-0.00034108	-0.00036507	-0.00031955	-0.00019862	-1.0744e-05	0.00021991	0.00045515	0.00064774	0.00074934	0.00072032	0.00053978	0.00021362	-0.00022119	-0.00069812	-0.0011289	-0.0014176
2.0485e-06	-9.0438e-07	-4.537e-06	-8.2499e-06	-1.1251e-05	-1.2675e-05	-1.1758e-05	-8.0301e-06	-1.5078e-06	7.1758e-06	1.6738e-05	2.5351e-05	3.0892e-05	3.1327e-05	2.5185e-05	1.2025e-05	-7.195e-06	-2.9954e-05	-5.2312e-05	-6.9396e-05	-7.6213e-05	-6.8701e-05	-4.4835e-05	-5.5741e-06	4.4604e-05	9.7801e-05	0.00014355	0.00017045	0.00016833	0.00013075	5.7226e-05	-4.5275e-05	-0.0001621	-0.00027225	-0.00035136	-0.00037607	-0.00032918	-0.00020461	-1.1068e-05	0.00022654	0.00046887	0.00066726	0.00077192	0.00074203	0.00055604	0.00022006	-0.00022785	-0.00071916	-0.001163	-0.0014603
2.1093e-06	-9.3124e-07	-4.6717e-06	-8.4949e-06	-1.1585e-05	-1.3052e-05	-1.2107e-05	-8.2685e-06	-1.5525e-06	7.389e-06	1.7236e-05	2.6104e-05	3.1809e-05	3.2257e-05	2.5933e-05	1.2382e-05	-7.4086e-06	-3.0843e-05	-5.3865e-05	-7.1457e-05	-7.8477e-05	-7.0741e-05	-4.6166e-05	-5.7396e-06	4.5929e-05	0.00010071	0.00014782	0.00017551	0.00017332	0.00013463	5.8925e-05	-4.6619e-05	-0.00016692	-0.00028034	-0.00036179	-0.00038724	-0.00033896	-0.00021069	-1.1396e-05	0.00023327	0.00048279	0.00068707	0.00079484	0.00076407	0.00057256	0.0002266	-0.00023462	-0.00074052	-0.0011975	-0.0015036
2.1711e-06	-9.5851e-07	-4.8085e-06	-8.7436e-06	-1.1924e-05	-1.3434e-05	-1.2462e-05	-8.5107e-06	-1.598e-06	7.6053e-06	1.774e-05	2.6869e-05	3.2741e-05	3.3202e-05	2.6692e-05	1.2744e-05	-7.6256e-06	-3.1746e-05	-5.5443e-05	-7.3549e-05	-8.0775e-05	-7.2813e-05	-4.7518e-05	-5.9077e-06	4.7274e-05	0.00010366	0.00015215	0.00018065	0.0001784	0.00013857	6.0651e-05	-4.7985e-05	-0.0001718	-0.00028855	-0.00037239	-0.00039858	-0.00034889	-0.00021686	-1.173e-05	0.0002401	0.00049693	0.00070719	0.00081812	0.00078644	0.00058933	0.00023323	-0.00024149	-0.00076221	-0.0012326	-0.0015477
2.2338e-06	-9.8621e-07	-4.9474e-06	-8.9963e-06	-1.2269e-05	-1.3822e-05	-1.2822e-05	-8.7566e-06	-1.6442e-06	7.8251e-06	1.8253e-05	2.7645e-05	3.3687e-05	3.4161e-05	2.7464e-05	1.3112e-05	-7.8459e-06	-3.2664e-05	-5.7045e-05	-7.5674e-05	-8.3109e-05	-7.4917e-05	-4.8891e-05	-6.0784e-06	4.864e-05	0.00010665	0.00015654	0.00018587	0.00018355	0.00014258	6.2403e-05	-4.9371e-05	-0.00017677	-0.00029688	-0.00038315	-0.00041009	-0.00035897	-0.00022312	-1.2069e-05	0.00024704	0.00051129	0.00072763	0.00084176	0.00080917	0.00060635	0.00023997	-0.00024847	-0.00078423	-0.0012682	-0.0015924
2.2975e-06	-1.0143e-06	-5.0886e-06	-9.2529e-06	-1.2619e-05	-1.4216e-05	-1.3187e-05	-9.0063e-06	-1.6911e-06	8.0483e-06	1.8774e-05	2.8434e-05	3.4647e-05	3.5136e-05	2.8247e-05	1.3486e-05	-8.0697e-06	-3.3595e-05	-5.8672e-05	-7.7833e-05	-8.5479e-05	-7.7054e-05	-5.0286e-05	-6.2518e-06	5.0027e-05	0.00010969	0.00016101	0.00019117	0.00018879	0.00014664	6.4183e-05	-5.0779e-05	-0.00018181	-0.00030535	-0.00039407	-0.00042179	-0.0003692	-0.00022949	-1.2413e-05	0.00025408	0.00052587	0.00074838	0.00086577	0.00083225	0.00062365	0.00024682	-0.00025555	-0.0008066	-0.0013043	-0.0016378
2.3622e-06	-1.0429e-06	-5.2319e-06	-9.5135e-06	-1.2974e-05	-1.4617e-05	-1.3559e-05	-9.2601e-06	-1.7387e-06	8.275e-06	1.9302e-05	2.9235e-05	3.5624e-05	3.6126e-05	2.9043e-05	1.3866e-05	-8.2971e-06	-3.4542e-05	-6.0325e-05	-8.0025e-05	-8.7887e-05	-7.9224e-05	-5.1702e-05	-6.4279e-06	5.1437e-05	0.00011278	0.00016554	0.00019656	0.00019411	0.00015077	6.5991e-05	-5.221e-05	-0.00018693	-0.00031395	-0.00040518	-0.00043367	-0.00037961	-0.00023595	-1.2763e-05	0.00026124	0.00054069	0.00076947	0.00089016	0.00085569	0.00064122	0.00025377	-0.00026275	-0.00082932	-0.0013411	-0.001684
2.428e-06	-1.072e-06	-5.3776e-06	-9.7784e-06	-1.3335e-05	-1.5024e-05	-1.3937e-05	-9.5179e-06	-1.7871e-06	8.5054e-06	1.984e-05	3.0049e-05	3.6616e-05	3.7131e-05	2.9851e-05	1.4253e-05	-8.5281e-06	-3.5504e-05	-6.2004e-05	-8.2254e-05	-9.0334e-05	-8.143e-05	-5.3142e-05	-6.6069e-06	5.2869e-05	0.00011592	0.00017015	0.00020203	0.00019951	0.00015497	6.7828e-05	-5.3664e-05	-0.00019214	-0.0003227	-0.00041646	-0.00044575	-0.00039018	-0.00024252	-1.3118e-05	0.00026852	0.00055574	0.00079089	0.00091494	0.00087952	0.00065907	0.00026084	-0.00027007	-0.00085241	-0.0013784	-0.0017308
2.4948e-06	-1.1015e-06	-5.5256e-06	-1.0048e-05	-1.3703e-05	-1.5438e-05	-1.432e-05	-9.7799e-06	-1.8363e-06	8.7396e-06	2.0386e-05	3.0876e-05	3.7624e-05	3.8154e-05	3.0673e-05	1.4645e-05	-8.7628e-06	-3.6481e-05	-6.3711e-05	-8.4518e-05	-9.2821e-05	-8.3672e-05	-5.4605e-05	-6.7888e-06	5.4324e-05	0.00011911	0.00017484	0.00020759	0.00020501	0.00015924	6.9696e-05	-5.5141e-05	-0.00019743	-0.00033158	-0.00042792	-0.00045802	-0.00040092	-0.0002492	-1.348e-05	0.00027591	0.00057104	0.00081266	0.00094013	0.00090373	0.00067722	0.00026802	-0.00027751	-0.00087588	-0.0014164	-0.0017785
2.5628e-06	-1.1315e-06	-5.6761e-06	-1.0321e-05	-1.4076e-05	-1.5858e-05	-1.471e-05	-1.0046e-05	-1.8863e-06	8.9776e-06	2.0941e-05	3.1717e-05	3.8648e-05	3.9193e-05	3.1509e-05	1.5044e-05	-9.0015e-06	-3.7475e-05	-6.5446e-05	-8.682e-05	-9.5349e-05	-8.5951e-05	-5.6092e-05	-6.9736e-06	5.5804e-05	0.00012236	0.0001796	0.00021324	0.00021059	0.00016357	7.1594e-05	-5.6643e-05	-0.0002028	-0.00034061	-0.00043958	-0.00047049	-0.00041184	-0.00025598	-1.3847e-05	0.00028342	0.00058659	0.0008348	0.00096574	0.00092834	0.00069566	0.00027532	-0.00028506	-0.00089973	-0.001455	-0.0018269
2.6319e-06	-1.162e-06	-5.8291e-06	-1.0599e-05	-1.4455e-05	-1.6285e-05	-1.5107e-05	-1.0317e-05	-1.9372e-06	9.2196e-06	2.1506e-05	3.2572e-05	3.969e-05	4.0249e-05	3.2358e-05	1.5449e-05	-9.2441e-06	-3.8485e-05	-6.721e-05	-8.916e-05	-9.7919e-05	-8.8268e-05	-5.7604e-05	-7.1616e-06	5.7308e-05	0.00012566	0.00018444	0.00021899	0.00021627	0.00016798	7.3524e-05	-5.8169e-05	-0.00020827	-0.00034979	-0.00045143	-0.00048318	-0.00042294	-0.00026288	-1.422e-05	0.00029106	0.0006024	0.0008573	0.00099177	0.00095337	0.00071441	0.00028274	-0.00029275	-0.00092398	-0.0014942	-0.0018762
2.7021e-06	-1.193e-06	-5.9847e-06	-1.0882e-05	-1.4841e-05	-1.672e-05	-1.551e-05	-1.0592e-05	-1.9889e-06	9.4656e-06	2.208e-05	3.3441e-05	4.0749e-05	4.1323e-05	3.3221e-05	1.5862e-05	-9.4908e-06	-3.9512e-05	-6.9004e-05	-9.1539e-05	-0.00010053	-9.0623e-05	-5.9141e-05	-7.3527e-06	5.8837e-05	0.00012901	0.00018936	0.00022484	0.00022204	0.00017247	7.5486e-05	-5.9722e-05	-0.00021383	-0.00035913	-0.00046347	-0.00049607	-0.00043422	-0.0002699	-1.4599e-05	0.00029883	0.00061848	0.00088018	0.0010182	0.00097881	0.00073348	0.00029028	-0.00030056	-0.00094864	-0.001534	-0.0019262
2.7735e-06	-1.2245e-06	-6.1429e-06	-1.117e-05	-1.5233e-05	-1.7162e-05	-1.592e-05	-1.0872e-05	-2.0415e-06	9.7159e-06	2.2663e-05	3.4325e-05	4.1826e-05	4.2416e-05	3.41e-05	1.6281e-05	-9.7417e-06	-4.0556e-05	-7.0828e-05	-9.3959e-05	-0.00010319	-9.3019e-05	-6.0705e-05	-7.5471e-06	6.0393e-05	0.00013242	0.00019437	0.00023078	0.00022791	0.00017703	7.7481e-05	-6.1301e-05	-0.00021948	-0.00036862	-0.00047573	-0.00050918	-0.0004457	-0.00027703	-1.4985e-05	0.00030673	0.00063483	0.00090344	0.0010452	0.0010047	0.00075287	0.00029796	-0.00030851	-0.00097372	-0.0015746	-0.0019772
2.8462e-06	-1.2566e-06	-6.3038e-06	-1.1463e-05	-1.5632e-05	-1.7612e-05	-1.6337e-05	-1.1157e-05	-2.0949e-06	9.9704e-06	2.3257e-05	3.5224e-05	4.2922e-05	4.3527e-05	3.4993e-05	1.6707e-05	-9.9969e-06	-4.1619e-05	-7.2684e-05	-9.6421e-05	-0.00010589	-9.5456e-05	-6.2295e-05	-7.7448e-06	6.1975e-05	0.00013589	0.00019946	0.00023683	0.00023388	0.00018166	7.9511e-05	-6.2906e-05	-0.00022523	-0.00037828	-0.00048819	-0.00052252	-0.00045738	-0.00028429	-1.5378e-05	0.00031476	0.00065146	0.00092711	0.0010725	0.001031	0.00077259	0.00030576	-0.00031659	-0.00099923	-0.0016159	-0.002029
2.9201e-06	-1.2892e-06	-6.4675e-06	-1.176e-05	-1.6038e-05	-1.8069e-05	-1.6761e-05	-1.1447e-05	-2.1494e-06	1.0229e-05	2.3861e-05	3.6139e-05	4.4037e-05	4.4657e-05	3.5902e-05	1.7141e-05	-1.0257e-05	-4.27e-05	-7.4571e-05	-9.8925e-05	-0.00010864	-9.7935e-05	-6.3913e-05	-7.946e-06	6.3584e-05	0.00013942	0.00020464	0.00024298	0.00023995	0.00018638	8.1576e-05	-6.454e-05	-0.00023108	-0.0003881	-0.00050087	-0.00053609	-0.00046926	-0.00029168	-1.5777e-05	0.00032294	0.00066838	0.00095119	0.0011004	0.0010578	0.00079265	0.0003137	-0.00032481	-0.0010252	-0.0016578	-0.0020817
2.9953e-06	-1.3224e-06	-6.6341e-06	-1.2063e-05	-1.6451e-05	-1.8534e-05	-1.7193e-05	-1.1742e-05	-2.2047e-06	1.0493e-05	2.4476e-05	3.707e-05	4.5171e-05	4.5807e-05	3.6826e-05	1.7583e-05	-1.0521e-05	-4.3799e-05	-7.6492e-05	-0.00010147	-0.00011144	-0.00010046	-6.5559e-05	-8.1506e-06	6.5222e-05	0.00014301	0.00020991	0.00024923	0.00024613	0.00019118	8.3677e-05	-6.6202e-05	-0.00023703	-0.0003981	-0.00051377	-0.0005499	-0.00048134	-0.00029919	-1.6184e-05	0.00033126	0.00068559	0.00097568	0.0011287	0.001085	0.00081307	0.00032178	-0.00033317	-0.0010516	-0.0017005	-0.0021353
3.0718e-06	-1.3562e-06	-6.8036e-06	-1.2371e-05	-1.6872e-05	-1.9008e-05	-1.7632e-05	-1.2042e-05	-2.261e-06	1.0761e-05	2.5101e-05	3.8017e-05	4.6325e-05	4.6978e-05	3.7767e-05	1.8032e-05	-1.0789e-05	-4.4918e-05	-7.8446e-05	-0.00010406	-0.00011429	-0.00010302	-6.7234e-05	-8.3588e-06	6.6888e-05	0.00014666	0.00021527	0.0002556	0.00025242	0.00019607	8.5815e-05	-6.7894e-05	-0.00024309	-0.00040827	-0.00052689	-0.00056395	-0.00049364	-0.00030683	-1.6597e-05	0.00033972	0.00070311	0.0010006	0.0011576	0.0011127	0.00083384	0.00033	-0.00034169	-0.0010784	-0.001744	-0.0021898
3.1497e-06	-1.3906e-06	-6.9761e-06	-1.2685e-05	-1.7299e-05	-1.949e-05	-1.8079e-05	-1.2347e-05	-2.3184e-06	1.1034e-05	2.5737e-05	3.8981e-05	4.7499e-05	4.8169e-05	3.8725e-05	1.8489e-05	-1.1063e-05	-4.6057e-05	-8.0435e-05	-0.0001067	-0.00011719	-0.00010564	-6.8938e-05	-8.5708e-06	6.8584e-05	0.00015038	0.00022073	0.00026208	0.00025882	0.00020104	8.7991e-05	-6.9615e-05	-0.00024925	-0.00041862	-0.00054025	-0.00057825	-0.00050616	-0.00031461	-1.7018e-05	0.00034833	0.00072094	0.001026	0.0011869	0.001141	0.00085498	0.00033837	-0.00035035	-0.0011058	-0.0017882	-0.0022453
3.229e-06	-1.4256e-06	-7.1517e-06	-1.3004e-05	-1.7735e-05	-1.998e-05	-1.8534e-05	-1.2658e-05	-2.3767e-06	1.1311e-05	2.6385e-05	3.9962e-05	4.8695e-05	4.9381e-05	3.9699e-05	1.8954e-05	-1.1341e-05	-4.7216e-05	-8.2459e-05	-0.00010939	-0.00012014	-0.00010829	-7.0674e-05	-8.7865e-06	7.031e-05	0.00015417	0.00022628	0.00026868	0.00026533	0.0002061	9.0205e-05	-7.1367e-05	-0.00025552	-0.00042915	-0.00055385	-0.0005928	-0.00051889	-0.00032253	-1.7446e-05	0.0003571	0.00073908	0.0010518	0.0012168	0.0011697	0.0008765	0.00034689	-0.00035917	-0.0011336	-0.0018332	-0.0023019
3.3097e-06	-1.4612e-06	-7.3304e-06	-1.3329e-05	-1.8178e-05	-2.048e-05	-1.8997e-05	-1.2974e-05	-2.4361e-06	1.1594e-05	2.7044e-05	4.0961e-05	4.9912e-05	5.0615e-05	4.0692e-05	1.9428e-05	-1.1625e-05	-4.8396e-05	-8.452e-05	-0.00011212	-0.00012314	-0.000111	-7.244e-05	-9.0061e-06	7.2067e-05	0.00015802	0.00023194	0.00027539	0.00027196	0.00021125	9.246e-05	-7.3151e-05	-0.00026191	-0.00043988	-0.00056769	-0.00060762	-0.00053186	-0.00033059	-1.7882e-05	0.00036602	0.00075755	0.0010781	0.0012472	0.0011989	0.0008984	0.00035556	-0.00036814	-0.001162	-0.001879	-0.0023594
3.3919e-06	-1.4975e-06	-7.5124e-06	-1.366e-05	-1.8629e-05	-2.0988e-05	-1.9469e-05	-1.3296e-05	-2.4966e-06	1.1882e-05	2.7716e-05	4.1977e-05	5.1151e-05	5.1872e-05	4.1702e-05	1.991e-05	-1.1914e-05	-4.9598e-05	-8.6619e-05	-0.00011491	-0.00012619	-0.00011376	-7.4238e-05	-9.2296e-06	7.3856e-05	0.00016194	0.0002377	0.00028223	0.00027872	0.00021649	9.4755e-05	-7.4967e-05	-0.00026841	-0.0004508	-0.00058178	-0.0006227	-0.00054507	-0.0003388	-1.8326e-05	0.00037511	0.00077636	0.0011049	0.0012782	0.0012287	0.00092071	0.00036438	-0.00037728	-0.0011908	-0.0019256	-0.0024179
3.4755e-06	-1.5344e-06	-7.6977e-06	-1.3997e-05	-1.9089e-05	-2.1506e-05	-1.9949e-05	-1.3624e-05	-2.5582e-06	1.2175e-05	2.8399e-05	4.3013e-05	5.2413e-05	5.3151e-05	4.273e-05	2.0401e-05	-1.2207e-05	-5.0821e-05	-8.8755e-05	-0.00011774	-0.00012931	-0.00011656	-7.6069e-05	-9.4573e-06	7.5678e-05	0.00016594	0.00024356	0.00028919	0.00028559	0.00022183	9.7092e-05	-7.6816e-05	-0.00027503	-0.00046192	-0.00059613	-0.00063806	-0.00055851	-0.00034715	-1.8778e-05	0.00038436	0.00079551	0.0011321	0.0013097	0.001259	0.00094342	0.00037337	-0.00038659	-0.0012202	-0.0019731	-0.0024776
3.5607e-06	-1.572e-06	-7.8864e-06	-1.434e-05	-1.9557e-05	-2.2033e-05	-2.0438e-05	-1.3958e-05	-2.6209e-06	1.2473e-05	2.9096e-05	4.4067e-05	5.3697e-05	5.4454e-05	4.3778e-05	2.0902e-05	-1.2507e-05	-5.2067e-05	-9.0931e-05	-0.00012063	-0.00013248	-0.00011942	-7.7934e-05	-9.6891e-06	7.7533e-05	0.00017	0.00024953	0.00029628	0.00029259	0.00022727	9.9472e-05	-7.8699e-05	-0.00028177	-0.00047324	-0.00061075	-0.0006537	-0.0005722	-0.00035566	-1.9238e-05	0.00039378	0.00081501	0.0011599	0.0013418	0.0012898	0.00096654	0.00038252	-0.00039606	-0.0012501	-0.0020215	-0.0025383
3.6475e-06	-1.6103e-06	-8.0785e-06	-1.469e-05	-2.0033e-05	-2.257e-05	-2.0936e-05	-1.4298e-05	-2.6847e-06	1.2777e-05	2.9805e-05	4.5141e-05	5.5006e-05	5.5781e-05	4.4844e-05	2.1411e-05	-1.2811e-05	-5.3336e-05	-9.3146e-05	-0.00012357	-0.00013571	-0.00012233	-7.9833e-05	-9.9252e-06	7.9422e-05	0.00017415	0.00025561	0.0003035	0.00029972	0.00023281	0.0001019	-8.0616e-05	-0.00028864	-0.00048477	-0.00062563	-0.00066963	-0.00058614	-0.00036433	-1.9707e-05	0.00040338	0.00083487	0.0011881	0.0013745	0.0013213	0.00099009	0.00039184	-0.00040572	-0.0012805	-0.0020708	-0.0026002
3.7359e-06	-1.6494e-06	-8.2743e-06	-1.5046e-05	-2.0519e-05	-2.3117e-05	-2.1443e-05	-1.4645e-05	-2.7498e-06	1.3087e-05	3.0527e-05	4.6235e-05	5.6339e-05	5.7133e-05	4.5931e-05	2.193e-05	-1.3122e-05	-5.4628e-05	-9.5403e-05	-0.00012656	-0.00013899	-0.00012529	-8.1767e-05	-1.0166e-05	8.1347e-05	0.00017836	0.00026181	0.00031085	0.00030698	0.00023845	0.00010436	-8.257e-05	-0.00029563	-0.00049652	-0.00064079	-0.00068585	-0.00060035	-0.00037316	-2.0185e-05	0.00041315	0.00085509	0.0012169	0.0014078	0.0013533	0.0010141	0.00040134	-0.00041555	-0.0013116	-0.0021209	-0.0026632
3.8259e-06	-1.6891e-06	-8.4737e-06	-1.5408e-05	-2.1013e-05	-2.3674e-05	-2.196e-05	-1.4998e-05	-2.8161e-06	1.3402e-05	3.1262e-05	4.7349e-05	5.7696e-05	5.8509e-05	4.7038e-05	2.2458e-05	-1.3438e-05	-5.5944e-05	-9.7702e-05	-0.00012961	-0.00014234	-0.00012831	-8.3738e-05	-1.0411e-05	8.3307e-05	0.00018266	0.00026811	0.00031834	0.00031438	0.00024419	0.00010688	-8.4559e-05	-0.00030276	-0.00050848	-0.00065623	-0.00070238	-0.00061481	-0.00038215	-2.0671e-05	0.00042311	0.0008757	0.0012462	0.0014417	0.0013859	0.0010385	0.00041101	-0.00042556	-0.0013432	-0.002172	-0.0027274
3.9176e-06	-1.7296e-06	-8.6768e-06	-1.5778e-05	-2.1517e-05	-2.4241e-05	-2.2487e-05	-1.5357e-05	-2.8836e-06	1.3724e-05	3.2012e-05	4.8484e-05	5.9079e-05	5.9912e-05	4.8166e-05	2.2997e-05	-1.376e-05	-5.7285e-05	-0.00010004	-0.00013272	-0.00014576	-0.00013139	-8.5745e-05	-1.066e-05	8.5304e-05	0.00018704	0.00027454	0.00032597	0.00032192	0.00025005	0.00010944	-8.6587e-05	-0.00031002	-0.00052067	-0.00067196	-0.00071922	-0.00062955	-0.00039131	-2.1167e-05	0.00043325	0.00089669	0.0012761	0.0014763	0.0014191	0.0010634	0.00042086	-0.00043576	-0.0013754	-0.0022241	-0.0027927
4.011e-06	-1.7709e-06	-8.8838e-06	-1.6154e-05	-2.203e-05	-2.4819e-05	-2.3023e-05	-1.5724e-05	-2.9523e-06	1.4051e-05	3.2775e-05	4.964e-05	6.0489e-05	6.1341e-05	4.9314e-05	2.3545e-05	-1.4088e-05	-5.8652e-05	-0.00010243	-0.00013588	-0.00014923	-0.00013452	-8.779e-05	-1.0915e-05	8.7339e-05	0.0001915	0.00028109	0.00033375	0.00032959	0.00025601	0.00011205	-8.8652e-05	-0.00031741	-0.00053309	-0.00068799	-0.00073637	-0.00064457	-0.00040064	-2.1672e-05	0.00044359	0.00091808	0.0013065	0.0015115	0.001453	0.0010888	0.0004309	-0.00044616	-0.0014082	-0.0022772	-0.0028593
4.1063e-06	-1.8129e-06	-9.0947e-06	-1.6537e-05	-2.2553e-05	-2.5409e-05	-2.357e-05	-1.6097e-05	-3.0224e-06	1.4384e-05	3.3553e-05	5.0819e-05	6.1925e-05	6.2797e-05	5.0485e-05	2.4104e-05	-1.4423e-05	-6.0044e-05	-0.00010486	-0.00013911	-0.00015277	-0.00013772	-8.9874e-05	-1.1174e-05	8.9412e-05	0.00019605	0.00028776	0.00034167	0.00033742	0.00026209	0.00011471	-9.0756e-05	-0.00032495	-0.00054575	-0.00070432	-0.00075386	-0.00065987	-0.00041015	-2.2186e-05	0.00045412	0.00093988	0.0013376	0.0015474	0.0014875	0.0011146	0.00044113	-0.00045675	-0.0014416	-0.0023312	-0.0029272
4.2033e-06	-1.8557e-06	-9.3096e-06	-1.6928e-05	-2.3086e-05	-2.6009e-05	-2.4127e-05	-1.6477e-05	-3.0938e-06	1.4724e-05	3.4346e-05	5.202e-05	6.3388e-05	6.4281e-05	5.1678e-05	2.4674e-05	-1.4764e-05	-6.1463e-05	-0.00010734	-0.0001424	-0.00015638	-0.00014097	-9.1998e-05	-1.1438e-05	9.1525e-05	0.00020068	0.00029456	0.00034975	0.00034539	0.00026828	0.00011742	-9.2901e-05	-0.00033262	-0.00055864	-0.00072096	-0.00077167	-0.00067546	-0.00041985	-2.271e-05	0.00046485	0.00096209	0.0013692	0.0015839	0.0015226	0.001141	0.00045155	-0.00046754	-0.0014757	-0.0023863	-0.0029964
4.3022e-06	-1.8994e-06	-9.5286e-06	-1.7326e-05	-2.3629e-05	-2.6621e-05	-2.4694e-05	-1.6865e-05	-3.1666e-06	1.5071e-05	3.5154e-05	5.3243e-05	6.4879e-05	6.5793e-05	5.2894e-05	2.5254e-05	-1.5111e-05	-6.2909e-05	-0.00010987	-0.00014575	-0.00016006	-0.00014429	-9.4163e-05	-1.1707e-05	9.3678e-05	0.0002054	0.00030149	0.00035797	0.00035352	0.00027459	0.00012019	-9.5087e-05	-0.00034045	-0.00057179	-0.00073792	-0.00078982	-0.00069135	-0.00042972	-2.3245e-05	0.00047578	0.00098472	0.0014014	0.0016212	0.0015584	0.0011678	0.00046218	-0.00047854	-0.0015104	-0.0024425	-0.0030669
4.403e-06	-1.9439e-06	-9.7518e-06	-1.7732e-05	-2.4183e-05	-2.7245e-05	-2.5273e-05	-1.726e-05	-3.2408e-06	1.5424e-05	3.5978e-05	5.4491e-05	6.6399e-05	6.7335e-05	5.4133e-05	2.5846e-05	-1.5465e-05	-6.4383e-05	-0.00011244	-0.00014916	-0.00016381	-0.00014767	-9.6369e-05	-1.1981e-05	9.5873e-05	0.00021022	0.00030856	0.00036636	0.0003618	0.00028103	0.000123	-9.7314e-05	-0.00034842	-0.00058518	-0.00075521	-0.00080833	-0.00070755	-0.00043979	-2.3789e-05	0.00048693	0.0010078	0.0014342	0.0016592	0.0015949	0.0011952	0.000473	-0.00048975	-0.0015458	-0.0024997	-0.0031387
4.5057e-06	-1.9893e-06	-9.9793e-06	-1.8146e-05	-2.4747e-05	-2.788e-05	-2.5862e-05	-1.7663e-05	-3.3164e-06	1.5784e-05	3.6817e-05	5.5762e-05	6.7948e-05	6.8906e-05	5.5396e-05	2.6449e-05	-1.5826e-05	-6.5885e-05	-0.00011506	-0.00015264	-0.00016764	-0.00015111	-9.8617e-05	-1.2261e-05	9.811e-05	0.00021512	0.00031576	0.00037491	0.00037024	0.00028758	0.00012587	-9.9585e-05	-0.00035655	-0.00059884	-0.00077283	-0.00082719	-0.00072406	-0.00045005	-2.4344e-05	0.00049829	0.0010313	0.0014677	0.0016979	0.0016321	0.0012231	0.00048404	-0.00050118	-0.0015818	-0.002558	-0.003212
4.6104e-06	-2.0355e-06	-1.0211e-05	-1.8568e-05	-2.5322e-05	-2.8528e-05	-2.6463e-05	-1.8073e-05	-3.3935e-06	1.6151e-05	3.7673e-05	5.7058e-05	6.9528e-05	7.0507e-05	5.6684e-05	2.7063e-05	-1.6194e-05	-6.7416e-05	-0.00011774	-0.00015619	-0.00017153	-0.00015462	-0.00010091	-1.2545e-05	0.00010039	0.00022012	0.00032309	0.00038362	0.00037885	0.00029427	0.0001288	-0.0001019	-0.00036484	-0.00061275	-0.0007908	-0.00084641	-0.00074089	-0.00046051	-2.491e-05	0.00050987	0.0010553	0.0015018	0.0017373	0.0016701	0.0012515	0.00049529	-0.00051283	-0.0016186	-0.0026174	-0.0032866
4.7172e-06	-2.0826e-06	-1.0448e-05	-1.8998e-05	-2.5908e-05	-2.9189e-05	-2.7076e-05	-1.8492e-05	-3.4721e-06	1.6525e-05	3.8545e-05	5.8379e-05	7.1138e-05	7.214e-05	5.7996e-05	2.769e-05	-1.6569e-05	-6.8977e-05	-0.00012046	-0.0001598	-0.0001755	-0.0001582	-0.00010325	-1.2836e-05	0.00010271	0.00022522	0.00033058	0.00039251	0.00038762	0.00030108	0.00013178	-0.00010426	-0.00037329	-0.00062694	-0.00080911	-0.00086601	-0.00075804	-0.00047118	-2.5487e-05	0.00052168	0.0010797	0.0015366	0.0017776	0.0017088	0.0012805	0.00050676	-0.0005247	-0.0016561	-0.0026781	-0.0033627
4.826e-06	-2.1307e-06	-1.0689e-05	-1.9436e-05	-2.6506e-05	-2.9862e-05	-2.7701e-05	-1.8918e-05	-3.5522e-06	1.6906e-05	3.9435e-05	5.9726e-05	7.2779e-05	7.3804e-05	5.9334e-05	2.8329e-05	-1.6951e-05	-7.0569e-05	-0.00012324	-0.00016349	-0.00017955	-0.00016186	-0.00010563	-1.3132e-05	0.00010508	0.00023041	0.0003382	0.00040156	0.00039656	0.00030803	0.00013482	-0.00010666	-0.0003819	-0.00064141	-0.00082778	-0.00088599	-0.00077553	-0.00048205	-2.6075e-05	0.00053372	0.0011046	0.001572	0.0018186	0.0017482	0.00131	0.00051845	-0.00053681	-0.0016943	-0.0027398	-0.0034403
4.937e-06	-2.1797e-06	-1.0935e-05	-1.9883e-05	-2.7116e-05	-3.0549e-05	-2.8338e-05	-1.9353e-05	-3.6339e-06	1.7295e-05	4.0342e-05	6.11e-05	7.4452e-05	7.5502e-05	6.0699e-05	2.898e-05	-1.7341e-05	-7.2192e-05	-0.00012608	-0.00016725	-0.00018368	-0.00016558	-0.00010806	-1.3434e-05	0.0001075	0.00023571	0.00034598	0.0004108	0.00040568	0.00031511	0.00013792	-0.00010912	-0.00039068	-0.00065616	-0.00084681	-0.00090637	-0.00079337	-0.00049313	-2.6674e-05	0.00054599	0.00113	0.0016082	0.0018604	0.0017884	0.0013401	0.00053037	-0.00054915	-0.0017333	-0.0028028	-0.0035194
5.0501e-06	-2.2296e-06	-1.1185e-05	-2.0339e-05	-2.7737e-05	-3.1249e-05	-2.8987e-05	-1.9797e-05	-3.7172e-06	1.7691e-05	4.1266e-05	6.25e-05	7.6159e-05	7.7232e-05	6.209e-05	2.9645e-05	-1.7738e-05	-7.3846e-05	-0.00012897	-0.00017108	-0.00018789	-0.00016937	-0.00011053	-1.3742e-05	0.00010996	0.00024111	0.00035391	0.00042021	0.00041498	0.00032233	0.00014108	-0.00011162	-0.00039964	-0.0006712	-0.00086622	-0.00092714	-0.00081155	-0.00050443	-2.7286e-05	0.0005585	0.0011559	0.001645	0.001903	0.0018294	0.0013708	0.00054253	-0.00056174	-0.001773	-0.0028671	-0.0036001
5.1655e-06	-2.2806e-06	-1.1441e-05	-2.0803e-05	-2.8371e-05	-3.1963e-05	-2.965e-05	-2.0249e-05	-3.8021e-06	1.8095e-05	4.2209e-05	6.3928e-05	7.7899e-05	7.8997e-05	6.3508e-05	3.0322e-05	-1.8143e-05	-7.5533e-05	-0.00013191	-0.00017499	-0.00019218	-0.00017324	-0.00011306	-1.4056e-05	0.00011248	0.00024662	0.00036199	0.00042981	0.00042446	0.0003297	0.0001443	-0.00011417	-0.00040877	-0.00068653	-0.00088601	-0.00094832	-0.00083009	-0.00051596	-2.7909e-05	0.00057126	0.0011823	0.0016826	0.0019465	0.0018712	0.0014022	0.00055492	-0.00057457	-0.0018135	-0.0029326	-0.0036823
5.2832e-06	-2.3325e-06	-1.1701e-05	-2.1277e-05	-2.9017e-05	-3.2691e-05	-3.0325e-05	-2.071e-05	-3.8887e-06	1.8507e-05	4.317e-05	6.5384e-05	7.9673e-05	8.0796e-05	6.4955e-05	3.1013e-05	-1.8557e-05	-7.7254e-05	-0.00013492	-0.00017898	-0.00019656	-0.00017719	-0.00011563	-1.4376e-05	0.00011504	0.00025224	0.00037024	0.0004396	0.00043413	0.00033721	0.00014759	-0.00011677	-0.00041808	-0.00070217	-0.00090619	-0.00096992	-0.000849	-0.00052771	-2.8545e-05	0.00058427	0.0012093	0.0017209	0.0019909	0.0019138	0.0014341	0.00056756	-0.00058766	-0.0018548	-0.0029994	-0.0037662
5.4032e-06	-2.3855e-06	-1.1967e-05	-2.1761e-05	-2.9676e-05	-3.3434e-05	-3.1014e-05	-2.1181e-05	-3.977e-06	1.8928e-05	4.4151e-05	6.6869e-05	8.1483e-05	8.2631e-05	6.643e-05	3.1717e-05	-1.8978e-05	-7.9009e-05	-0.00013798	-0.00018304	-0.00020103	-0.00018121	-0.00011826	-1.4703e-05	0.00011765	0.00025797	0.00037865	0.00044959	0.00044399	0.00034487	0.00015094	-0.00011942	-0.00042758	-0.00071812	-0.00092677	-0.00099195	-0.00086828	-0.0005397	-2.9193e-05	0.00059754	0.0012367	0.00176	0.0020361	0.0019573	0.0014667	0.00058046	-0.00060101	-0.0018969	-0.0030675	-0.0038518
5.5256e-06	-2.4395e-06	-1.2238e-05	-2.2253e-05	-3.0348e-05	-3.4191e-05	-3.1716e-05	-2.1661e-05	-4.0671e-06	1.9356e-05	4.5151e-05	6.8384e-05	8.3328e-05	8.4503e-05	6.7935e-05	3.2435e-05	-1.9408e-05	-8.0798e-05	-0.00014111	-0.00018719	-0.00020558	-0.00018532	-0.00012094	-1.5036e-05	0.00012032	0.00026381	0.00038723	0.00045977	0.00045405	0.00035268	0.00015436	-0.00012213	-0.00043726	-0.00073438	-0.00094776	-0.0010144	-0.00088795	-0.00055192	-2.9855e-05	0.00061108	0.0012647	0.0017999	0.0020822	0.0020016	0.0014999	0.0005936	-0.00061462	-0.0019399	-0.003137	-0.003939
5.6504e-06	-2.4946e-06	-1.2515e-05	-2.2756e-05	-3.1034e-05	-3.4963e-05	-3.2433e-05	-2.215e-05	-4.159e-06	1.9794e-05	4.6171e-05	6.9929e-05	8.5211e-05	8.6412e-05	6.947e-05	3.3168e-05	-1.9846e-05	-8.2623e-05	-0.0001443	-0.00019142	-0.00021022	-0.0001895	-0.00012367	-1.5375e-05	0.00012304	0.00026977	0.00039597	0.00047016	0.0004643	0.00036065	0.00015785	-0.00012488	-0.00044714	-0.00075097	-0.00096917	-0.0010373	-0.00090801	-0.00056439	-3.0529e-05	0.00062488	0.0012933	0.0018405	0.0021292	0.0020468	0.0015338	0.00060701	-0.0006285	-0.0019837	-0.0032079	-0.004028
5.7777e-06	-2.5508e-06	-1.2797e-05	-2.3269e-05	-3.1733e-05	-3.5751e-05	-3.3164e-05	-2.2649e-05	-4.2527e-06	2.024e-05	4.7211e-05	7.1504e-05	8.7131e-05	8.8359e-05	7.1035e-05	3.3916e-05	-2.0294e-05	-8.4485e-05	-0.00014755	-0.00019573	-0.00021496	-0.00019377	-0.00012646	-1.5722e-05	0.00012581	0.00027585	0.0004049	0.00048075	0.00047476	0.00036877	0.00016141	-0.0001277	-0.00045721	-0.00076789	-0.00099101	-0.0010607	-0.00092847	-0.00057711	-3.1217e-05	0.00063896	0.0013225	0.001882	0.0021772	0.0020929	0.0015683	0.00062069	-0.00064266	-0.0020284	-0.0032801	-0.0041187
5.9076e-06	-2.6082e-06	-1.3084e-05	-2.3792e-05	-3.2446e-05	-3.6555e-05	-3.3909e-05	-2.3158e-05	-4.3483e-06	2.0695e-05	4.8272e-05	7.3112e-05	8.9089e-05	9.0345e-05	7.2632e-05	3.4678e-05	-2.075e-05	-8.6384e-05	-0.00015086	-0.00020013	-0.00021979	-0.00019813	-0.0001293	-1.6075e-05	0.00012864	0.00028205	0.000414	0.00049156	0.00048544	0.00037706	0.00016503	-0.00013057	-0.00046749	-0.00078515	-0.0010133	-0.0010846	-0.00094934	-0.00059008	-3.1919e-05	0.00065333	0.0013522	0.0019243	0.0022262	0.00214	0.0016036	0.00063464	-0.00065711	-0.002074	-0.0033539	-0.0042113
6.0401e-06	-2.6667e-06	-1.3378e-05	-2.4325e-05	-3.3174e-05	-3.7374e-05	-3.4669e-05	-2.3677e-05	-4.4458e-06	2.1159e-05	4.9355e-05	7.4751e-05	9.1087e-05	9.2371e-05	7.426e-05	3.5455e-05	-2.1215e-05	-8.8321e-05	-0.00015425	-0.00020462	-0.00022472	-0.00020257	-0.0001322	-1.6436e-05	0.00013152	0.00028838	0.00042328	0.00050258	0.00049632	0.00038552	0.00016873	-0.0001335	-0.00047797	-0.00080276	-0.001036	-0.0011089	-0.00097063	-0.00060331	-3.2634e-05	0.00066798	0.0013825	0.0019675	0.0022761	0.002188	0.0016395	0.00064887	-0.00067185	-0.0021205	-0.0034291	-0.0043058
6.1752e-06	-2.7263e-06	-1.3677e-05	-2.487e-05	-3.3916e-05	-3.8211e-05	-3.5445e-05	-2.4207e-05	-4.5453e-06	2.1632e-05	5.0459e-05	7.6424e-05	9.3125e-05	9.4437e-05	7.5922e-05	3.6249e-05	-2.169e-05	-9.0297e-05	-0.0001577	-0.0002092	-0.00022975	-0.0002071	-0.00013516	-1.6803e-05	0.00013446	0.00029483	0.00043275	0.00051382	0.00050743	0.00039414	0.00017251	-0.00013648	-0.00048867	-0.00082072	-0.0010592	-0.0011337	-0.00099234	-0.00061681	-3.3365e-05	0.00068292	0.0014134	0.0020115	0.002327	0.0022369	0.0016762	0.00066339	-0.00068688	-0.002168	-0.0035058	-0.0044021
6.3131e-06	-2.7872e-06	-1.3982e-05	-2.5425e-05	-3.4674e-05	-3.9064e-05	-3.6237e-05	-2.4748e-05	-4.6468e-06	2.2115e-05	5.1586e-05	7.813e-05	9.5204e-05	9.6546e-05	7.7617e-05	3.7058e-05	-2.2174e-05	-9.2313e-05	-0.00016122	-0.00021387	-0.00023488	-0.00021173	-0.00013818	-1.7179e-05	0.00013746	0.00030141	0.00044241	0.0005253	0.00051876	0.00040294	0.00017636	-0.00013953	-0.00049958	-0.00083905	-0.0010828	-0.001159	-0.0010145	-0.00063058	-3.4109e-05	0.00069817	0.001445	0.0020564	0.002379	0.0022868	0.0017137	0.0006782	-0.00070221	-0.0022164	-0.0035841	-0.0045004
6.4537e-06	-2.8493e-06	-1.4294e-05	-2.5992e-05	-3.5446e-05	-3.9934e-05	-3.7044e-05	-2.5299e-05	-4.7503e-06	2.2608e-05	5.2735e-05	7.9871e-05	9.7326e-05	9.8697e-05	7.9346e-05	3.7884e-05	-2.2668e-05	-9.437e-05	-0.00016481	-0.00021863	-0.00024011	-0.00021645	-0.00014125	-1.7561e-05	0.00014053	0.00030813	0.00045227	0.000537	0.00053032	0.00041192	0.00018029	-0.00014264	-0.00051071	-0.00085774	-0.001107	-0.0011848	-0.0010371	-0.00064463	-3.4869e-05	0.00071373	0.0014772	0.0021022	0.002432	0.0023378	0.0017518	0.00069331	-0.00071786	-0.0022657	-0.0036639	-0.0046007
6.5972e-06	-2.9127e-06	-1.4612e-05	-2.6569e-05	-3.6234e-05	-4.0822e-05	-3.7868e-05	-2.5862e-05	-4.8559e-06	2.3111e-05	5.3908e-05	8.1647e-05	9.949e-05	0.00010089	8.1111e-05	3.8726e-05	-2.3172e-05	-9.6469e-05	-0.00016848	-0.0002235	-0.00024545	-0.00022126	-0.00014439	-1.7952e-05	0.00014365	0.00031498	0.00046233	0.00054894	0.00054211	0.00042108	0.0001843	-0.00014581	-0.00052207	-0.00087681	-0.0011316	-0.0012112	-0.0010602	-0.00065897	-3.5645e-05	0.0007296	0.00151	0.002149	0.002486	0.0023898	0.0017908	0.00070873	-0.00073382	-0.0023161	-0.0037454	-0.004703
6.7437e-06	-2.9773e-06	-1.4936e-05	-2.7159e-05	-3.7039e-05	-4.1728e-05	-3.8708e-05	-2.6436e-05	-4.9637e-06	2.3623e-05	5.5104e-05	8.3459e-05	0.0001017	0.00010313	8.2911e-05	3.9586e-05	-2.3686e-05	-9.861e-05	-0.00017221	-0.00022846	-0.0002509	-0.00022617	-0.0001476	-1.835e-05	0.00014684	0.00032197	0.00047259	0.00056113	0.00055414	0.00043043	0.00018839	-0.00014905	-0.00053365	-0.00089627	-0.0011567	-0.001238	-0.0010837	-0.00067359	-3.6436e-05	0.00074579	0.0015435	0.0021967	0.0025412	0.0024428	0.0018305	0.00072446	-0.00075011	-0.0023675	-0.0038285	-0.0048074
6.8931e-06	-3.0433e-06	-1.5267e-05	-2.7761e-05	-3.7859e-05	-4.2653e-05	-3.9566e-05	-2.7021e-05	-5.0737e-06	2.4147e-05	5.6325e-05	8.5308e-05	0.00010395	0.00010542	8.4748e-05	4.0463e-05	-2.4211e-05	-0.00010079	-0.00017603	-0.00023352	-0.00025646	-0.00023118	-0.00015087	-1.8757e-05	0.00015009	0.0003291	0.00048306	0.00057356	0.00056642	0.00043996	0.00019256	-0.00015235	-0.00054548	-0.00091613	-0.0011823	-0.0012655	-0.0011077	-0.00068851	-3.7243e-05	0.00076231	0.0015777	0.0022453	0.0025975	0.0024969	0.0018711	0.00074051	-0.00076673	-0.00242	-0.0039134	-0.0049139
7.0455e-06	-3.1106e-06	-1.5605e-05	-2.8375e-05	-3.8696e-05	-4.3596e-05	-4.0441e-05	-2.7619e-05	-5.1859e-06	2.4681e-05	5.7571e-05	8.7195e-05	0.00010625	0.00010775	8.6622e-05	4.1358e-05	-2.4747e-05	-0.00010302	-0.00017992	-0.00023868	-0.00026213	-0.00023629	-0.00015421	-1.9172e-05	0.00015341	0.00033638	0.00049374	0.00058624	0.00057894	0.00044969	0.00019682	-0.00015572	-0.00055754	-0.00093639	-0.0012085	-0.0012935	-0.0011322	-0.00070374	-3.8067e-05	0.00077917	0.0016126	0.002295	0.002655	0.0025522	0.0019125	0.00075689	-0.00078369	-0.0024735	-0.0039999	-0.0050225
7.2011e-06	-3.1792e-06	-1.5949e-05	-2.9001e-05	-3.9551e-05	-4.4559e-05	-4.1334e-05	-2.8229e-05	-5.3004e-06	2.5226e-05	5.8842e-05	8.912e-05	0.0001086	0.00011013	8.8535e-05	4.2271e-05	-2.5293e-05	-0.0001053	-0.0001839	-0.00024395	-0.00026792	-0.00024151	-0.00015761	-1.9595e-05	0.0001568	0.00034381	0.00050464	0.00059918	0.00059173	0.00045962	0.00020117	-0.00015916	-0.00056985	-0.00095707	-0.0012352	-0.001322	-0.0011572	-0.00071928	-3.8907e-05	0.00079638	0.0016482	0.0023457	0.0027136	0.0026085	0.0019547	0.0007736	-0.00080099	-0.0025281	-0.0040882	-0.0051334
7.3598e-06	-3.2493e-06	-1.6301e-05	-2.9641e-05	-4.0423e-05	-4.5541e-05	-4.2245e-05	-2.8851e-05	-5.4172e-06	2.5782e-05	6.0139e-05	9.1084e-05	0.00011099	0.00011255	9.0486e-05	4.3203e-05	-2.585e-05	-0.00010762	-0.00018795	-0.00024933	-0.00027382	-0.00024683	-0.00016109	-2.0027e-05	0.00016026	0.00035139	0.00051577	0.00061239	0.00060477	0.00046975	0.0002056	-0.00016267	-0.00058241	-0.00097816	-0.0012624	-0.0013512	-0.0011827	-0.00073513	-3.9765e-05	0.00081393	0.0016846	0.0023974	0.0027734	0.002666	0.0019978	0.00079065	-0.00081864	-0.0025838	-0.0041783	-0.0052466
7.5218e-06	-3.3208e-06	-1.6659e-05	-3.0293e-05	-4.1312e-05	-4.6543e-05	-4.3174e-05	-2.9486e-05	-5.5364e-06	2.6349e-05	6.1463e-05	9.3089e-05	0.00011343	0.00011503	9.2478e-05	4.4153e-05	-2.6419e-05	-0.00010999	-0.00019209	-0.00025482	-0.00027985	-0.00025227	-0.00016463	-2.0468e-05	0.00016378	0.00035912	0.00052712	0.00062587	0.00061808	0.00048009	0.00021013	-0.00016625	-0.00059523	-0.00099969	-0.0012902	-0.0013809	-0.0012087	-0.00075132	-4.064e-05	0.00083184	0.0017217	0.0024501	0.0028344	0.0027247	0.0020418	0.00080805	-0.00083666	-0.0026407	-0.0042703	-0.0053621
7.6871e-06	-3.3938e-06	-1.7026e-05	-3.0959e-05	-4.222e-05	-4.7566e-05	-4.4123e-05	-3.0134e-05	-5.6581e-06	2.6928e-05	6.2813e-05	9.5135e-05	0.00011593	0.00011756	9.451e-05	4.5124e-05	-2.7e-05	-0.00011241	-0.00019631	-0.00026042	-0.000286	-0.00025781	-0.00016825	-2.0918e-05	0.00016738	0.00036701	0.0005387	0.00063963	0.00063166	0.00049064	0.00021475	-0.0001699	-0.00060831	-0.0010217	-0.0013185	-0.0014112	-0.0012353	-0.00076783	-4.1533e-05	0.00085013	0.0017595	0.002504	0.0028967	0.0027846	0.0020866	0.00082581	-0.00085505	-0.0026988	-0.0043642	-0.0054799
7.8558e-06	-3.4683e-06	-1.7399e-05	-3.1638e-05	-4.3147e-05	-4.861e-05	-4.5092e-05	-3.0795e-05	-5.7823e-06	2.7519e-05	6.4192e-05	9.7223e-05	0.00011847	0.00012014	9.6584e-05	4.6114e-05	-2.7593e-05	-0.00011487	-0.00020062	-0.00026613	-0.00029228	-0.00026347	-0.00017194	-2.1377e-05	0.00017106	0.00037507	0.00055053	0.00065366	0.00064553	0.00050141	0.00021946	-0.00017363	-0.00062166	-0.0010441	-0.0013475	-0.0014422	-0.0012624	-0.00078468	-4.2445e-05	0.00086878	0.0017981	0.0025589	0.0029603	0.0028457	0.0021324	0.00084394	-0.00087382	-0.002758	-0.0044599	-0.0056002
8.028e-06	-3.5443e-06	-1.7781e-05	-3.2332e-05	-4.4092e-05	-4.9675e-05	-4.608e-05	-3.147e-05	-5.909e-06	2.8122e-05	6.5599e-05	9.9354e-05	0.00012107	0.00012277	9.8701e-05	4.7125e-05	-2.8197e-05	-0.00011739	-0.00020501	-0.00027196	-0.00029868	-0.00026924	-0.00017571	-2.1845e-05	0.00017481	0.00038329	0.00056259	0.00066799	0.00065967	0.0005124	0.00022427	-0.00017743	-0.00063529	-0.001067	-0.001377	-0.0014738	-0.0012901	-0.00080188	-4.3375e-05	0.00088782	0.0018375	0.002615	0.0030252	0.0029081	0.0021792	0.00086243	-0.00089297	-0.0028184	-0.0045577	-0.0057229
8.2037e-06	-3.6219e-06	-1.817e-05	-3.3039e-05	-4.5058e-05	-5.0763e-05	-4.7089e-05	-3.2159e-05	-6.0384e-06	2.8738e-05	6.7035e-05	0.00010153	0.00012372	0.00012546	0.00010086	4.8156e-05	-2.8815e-05	-0.00011996	-0.0002095	-0.00027792	-0.00030522	-0.00027514	-0.00017956	-2.2323e-05	0.00017863	0.00039168	0.00057491	0.00068261	0.00067411	0.00052362	0.00022918	-0.00018132	-0.00064919	-0.0010903	-0.0014071	-0.0015061	-0.0013183	-0.00081943	-4.4324e-05	0.00090726	0.0018777	0.0026722	0.0030914	0.0029717	0.0022269	0.00088131	-0.00091251	-0.0028801	-0.0046574	-0.0058482
8.383e-06	-3.7011e-06	-1.8567e-05	-3.3762e-05	-4.6043e-05	-5.1872e-05	-4.8118e-05	-3.2862e-05	-6.1704e-06	2.9366e-05	6.85e-05	0.00010375	0.00012642	0.0001282	0.00010307	4.9209e-05	-2.9444e-05	-0.00012258	-0.00021408	-0.00028399	-0.00031189	-0.00028115	-0.00018348	-2.2811e-05	0.00018254	0.00040024	0.00058748	0.00069753	0.00068885	0.00053506	0.00023419	-0.00018528	-0.00066338	-0.0011142	-0.0014379	-0.001539	-0.0013471	-0.00083734	-4.5293e-05	0.00092709	0.0019188	0.0027307	0.003159	0.0030367	0.0022755	0.00090058	-0.00093246	-0.0029431	-0.0047592	-0.005976
8.5661e-06	-3.7819e-06	-1.8972e-05	-3.4499e-05	-4.7048e-05	-5.3005e-05	-4.9169e-05	-3.358e-05	-6.3051e-06	3.0007e-05	6.9996e-05	0.00010601	0.00012918	0.000131	0.00010532	5.0283e-05	-3.0087e-05	-0.00012526	-0.00021875	-0.00029019	-0.0003187	-0.00028729	-0.00018749	-2.3309e-05	0.00018652	0.00040898	0.0006003	0.00071276	0.00070389	0.00054675	0.0002393	-0.00018933	-0.00067787	-0.0011385	-0.0014693	-0.0015726	-0.0013766	-0.00085562	-4.6282e-05	0.00094733	0.0019607	0.0027903	0.003228	0.003103	0.0023252	0.00092024	-0.00095282	-0.0030073	-0.0048632	-0.0061065
8.7529e-06	-3.8644e-06	-1.9386e-05	-3.5251e-05	-4.8074e-05	-5.4161e-05	-5.0241e-05	-3.4312e-05	-6.4426e-06	3.0662e-05	7.1522e-05	0.00010833	0.000132	0.00013386	0.00010761	5.138e-05	-3.0744e-05	-0.00012799	-0.00022352	-0.00029652	-0.00032565	-0.00029356	-0.00019158	-2.3818e-05	0.00019059	0.0004179	0.0006134	0.00072831	0.00071924	0.00055867	0.00024452	-0.00019346	-0.00069265	-0.0011633	-0.0015013	-0.0016069	-0.0014066	-0.00087428	-4.7292e-05	0.00096799	0.0020034	0.0028511	0.0032984	0.0031707	0.0023759	0.00094031	-0.0009736	-0.0030729	-0.0049692	-0.0062397
8.9436e-06	-3.9486e-06	-1.9809e-05	-3.6019e-05	-4.9121e-05	-5.5341e-05	-5.1335e-05	-3.5059e-05	-6.583e-06	3.133e-05	7.3081e-05	0.00011069	0.00013487	0.00013677	0.00010996	5.2499e-05	-3.1413e-05	-0.00013078	-0.00022839	-0.00030298	-0.00033275	-0.00029995	-0.00019575	-2.4337e-05	0.00019474	0.000427	0.00062676	0.00074418	0.00073491	0.00057084	0.00024985	-0.00019767	-0.00070774	-0.0011887	-0.001534	-0.0016419	-0.0014372	-0.00089333	-4.8322e-05	0.00098908	0.0020471	0.0029133	0.0033702	0.0032397	0.0024277	0.0009608	-0.00099481	-0.0031399	-0.0050775	-0.0063756
9.1382e-06	-4.0345e-06	-2.024e-05	-3.6803e-05	-5.019e-05	-5.6545e-05	-5.2453e-05	-3.5822e-05	-6.7262e-06	3.2012e-05	7.4671e-05	0.00011309	0.00013781	0.00013975	0.00011235	5.3642e-05	-3.2097e-05	-0.00013362	-0.00023336	-0.00030958	-0.00033999	-0.00030648	-0.00020001	-2.4866e-05	0.00019898	0.0004363	0.0006404	0.00076037	0.00075091	0.00058326	0.00025529	-0.00020197	-0.00072315	-0.0012145	-0.0015674	-0.0016777	-0.0014685	-0.00091277	-4.9374e-05	0.0010106	0.0020916	0.0029767	0.0034436	0.0033102	0.0024805	0.00098171	-0.0010165	-0.0032082	-0.005188	-0.0065144
9.3369e-06	-4.1222e-06	-2.068e-05	-3.7603e-05	-5.1282e-05	-5.7775e-05	-5.3593e-05	-3.6601e-05	-6.8725e-06	3.2708e-05	7.6295e-05	0.00011555	0.00014081	0.00014279	0.00011479	5.4808e-05	-3.2795e-05	-0.00013653	-0.00023844	-0.00031631	-0.00034738	-0.00031314	-0.00020436	-2.5407e-05	0.00020331	0.00044578	0.00065432	0.0007769	0.00076723	0.00059594	0.00026084	-0.00020636	-0.00073887	-0.0012409	-0.0016015	-0.0017141	-0.0015004	-0.00093262	-5.0447e-05	0.0010326	0.0021371	0.0030414	0.0035184	0.0033822	0.0025345	0.001003	-0.0010386	-0.003278	-0.0053008	-0.006656
9.5397e-06	-4.2117e-06	-2.1129e-05	-3.842e-05	-5.2395e-05	-5.903e-05	-5.4757e-05	-3.7396e-05	-7.0217e-06	3.3418e-05	7.7952e-05	0.00011806	0.00014386	0.00014589	0.00011729	5.5999e-05	-3.3507e-05	-0.0001395	-0.00024362	-0.00032318	-0.00035493	-0.00031994	-0.0002088	-2.5959e-05	0.00020772	0.00045546	0.00066853	0.00079378	0.0007839	0.00060889	0.0002665	-0.00021085	-0.00075492	-0.0012679	-0.0016363	-0.0017514	-0.001533	-0.00095287	-5.1543e-05	0.001055	0.0021835	0.0031074	0.0035949	0.0034557	0.0025895	0.0010248	-0.0010611	-0.0033492	-0.0054159	-0.0068006
9.7467e-06	-4.3031e-06	-2.1587e-05	-3.9254e-05	-5.3532e-05	-6.031e-05	-5.5945e-05	-3.8208e-05	-7.1741e-06	3.4143e-05	7.9643e-05	0.00012062	0.00014699	0.00014906	0.00011983	5.7214e-05	-3.4234e-05	-0.00014252	-0.0002489	-0.00033019	-0.00036263	-0.00032689	-0.00021333	-2.6522e-05	0.00021223	0.00046535	0.00068304	0.000811	0.00080091	0.0006221	0.00027228	-0.00021542	-0.0007713	-0.0012954	-0.0016718	-0.0017894	-0.0015663	-0.00097355	-5.2661e-05	0.0010779	0.0022309	0.0031749	0.0036729	0.0035307	0.0026457	0.0010471	-0.0010841	-0.0034218	-0.0055334	-0.0069481
9.958e-06	-4.3964e-06	-2.2055e-05	-4.0105e-05	-5.4693e-05	-6.1618e-05	-5.7158e-05	-3.9036e-05	-7.3296e-06	3.4884e-05	8.137e-05	0.00012324	0.00015017	0.00015229	0.00012243	5.8454e-05	-3.4976e-05	-0.00014561	-0.0002543	-0.00033735	-0.00037049	-0.00033397	-0.00021795	-2.7097e-05	0.00021683	0.00047544	0.00069785	0.00082859	0.00081827	0.00063559	0.00027819	-0.00022009	-0.00078802	-0.0013235	-0.001708	-0.0018282	-0.0016002	-0.00099466	-5.3803e-05	0.0011013	0.0022793	0.0032437	0.0037525	0.0036072	0.0027031	0.0010698	-0.0011077	-0.003496	-0.0056534	-0.0070988
1.0174e-05	-4.4917e-06	-2.2533e-05	-4.0973e-05	-5.5878e-05	-6.2953e-05	-5.8396e-05	-3.9882e-05	-7.4884e-06	3.5639e-05	8.3133e-05	0.00012591	0.00015343	0.00015559	0.00012508	5.9721e-05	-3.5734e-05	-0.00014877	-0.00025981	-0.00034466	-0.00037852	-0.00034121	-0.00022267	-2.7684e-05	0.00022153	0.00048574	0.00071297	0.00084653	0.000836	0.00064936	0.00028421	-0.00022486	-0.00080509	-0.0013522	-0.001745	-0.0018678	-0.0016349	-0.0010162	-5.4969e-05	0.0011251	0.0023287	0.003314	0.0038338	0.0036853	0.0027616	0.0010929	-0.0011316	-0.0035718	-0.0057759	-0.0072526
1.0394e-05	-4.5889e-06	-2.3021e-05	-4.186e-05	-5.7087e-05	-6.4315e-05	-5.966e-05	-4.0745e-05	-7.6505e-06	3.6411e-05	8.4932e-05	0.00012863	0.00015675	0.00015896	0.00012779	6.1013e-05	-3.6508e-05	-0.00015199	-0.00026543	-0.00035212	-0.00038671	-0.00034859	-0.00022749	-2.8283e-05	0.00022632	0.00049625	0.0007284	0.00086486	0.00085409	0.00066341	0.00029037	-0.00022973	-0.00082252	-0.0013814	-0.0017828	-0.0019082	-0.0016703	-0.0010382	-5.6158e-05	0.0011495	0.0023791	0.0033857	0.0039168	0.0037651	0.0028214	0.0011166	-0.0011561	-0.0036491	-0.0059009	-0.0074095
1.0619e-05	-4.6881e-06	-2.3519e-05	-4.2766e-05	-5.8322e-05	-6.5706e-05	-6.0951e-05	-4.1626e-05	-7.816e-06	3.7198e-05	8.6769e-05	0.00013142	0.00016014	0.00016239	0.00013055	6.2333e-05	-3.7297e-05	-0.00015527	-0.00027117	-0.00035973	-0.00039507	-0.00035613	-0.00023241	-2.8895e-05	0.00023122	0.00050698	0.00074415	0.00088356	0.00087256	0.00067776	0.00029665	-0.0002347	-0.0008403	-0.0014113	-0.0018214	-0.0019495	-0.0017064	-0.0010607	-5.7373e-05	0.0011743	0.0024305	0.0034589	0.0040015	0.0038465	0.0028824	0.0011408	-0.0011811	-0.003728	-0.0060285	-0.0075698
1.0848e-05	-4.7895e-06	-2.4027e-05	-4.369e-05	-5.9582e-05	-6.7126e-05	-6.2268e-05	-4.2526e-05	-7.9849e-06	3.8002e-05	8.8644e-05	0.00013426	0.0001636	0.0001659	0.00013338	6.368e-05	-3.8103e-05	-0.00015863	-0.00027703	-0.00036751	-0.00040361	-0.00036383	-0.00023744	-2.9519e-05	0.00023622	0.00051794	0.00076023	0.00090266	0.00089142	0.00069241	0.00030306	-0.00023977	-0.00085846	-0.0014418	-0.0018607	-0.0019916	-0.0017433	-0.0010836	-5.8613e-05	0.0011997	0.002483	0.0035337	0.0040879	0.0039297	0.0029447	0.0011654	-0.0012067	-0.0038086	-0.0061588	-0.0077334
1.1083e-05	-4.8929e-06	-2.4546e-05	-4.4633e-05	-6.0869e-05	-6.8576e-05	-6.3613e-05	-4.3444e-05	-8.1573e-06	3.8823e-05	9.0558e-05	0.00013716	0.00016713	0.00016949	0.00013626	6.5055e-05	-3.8926e-05	-0.00016206	-0.00028302	-0.00037544	-0.00041233	-0.00037169	-0.00024256	-3.0157e-05	0.00024132	0.00052912	0.00077665	0.00092215	0.00091067	0.00070736	0.0003096	-0.00024495	-0.000877	-0.0014729	-0.0019009	-0.0020346	-0.0017809	-0.001107	-5.9879e-05	0.0012256	0.0025367	0.00361	0.0041762	0.0040145	0.0030083	0.0011906	-0.0012327	-0.0038908	-0.0062918	-0.0079004
1.1322e-05	-4.9985e-06	-2.5076e-05	-4.5597e-05	-6.2183e-05	-7.0056e-05	-6.4986e-05	-4.4382e-05	-8.3334e-06	3.966e-05	9.2513e-05	0.00014012	0.00017074	0.00017314	0.0001392	6.6459e-05	-3.9766e-05	-0.00016555	-0.00028912	-0.00038355	-0.00042123	-0.00037971	-0.0002478	-3.0808e-05	0.00024653	0.00054054	0.00079341	0.00094205	0.00093032	0.00072263	0.00031628	-0.00025023	-0.00089593	-0.0015047	-0.0019419	-0.0020785	-0.0018194	-0.0011309	-6.1171e-05	0.0012521	0.0025914	0.0036879	0.0042664	0.0041012	0.0030732	0.0012163	-0.0012593	-0.0039748	-0.0064276	-0.0080709
1.1566e-05	-5.1063e-06	-2.5616e-05	-4.658e-05	-6.3524e-05	-7.1567e-05	-6.6387e-05	-4.5339e-05	-8.5131e-06	4.0516e-05	9.4508e-05	0.00014314	0.00017442	0.00017688	0.0001422	6.7892e-05	-4.0624e-05	-0.00016912	-0.00029536	-0.00039182	-0.00043031	-0.0003879	-0.00025314	-3.1472e-05	0.00025184	0.0005522	0.00081052	0.00096237	0.00095039	0.00073821	0.0003231	-0.00025563	-0.00091525	-0.0015372	-0.0019838	-0.0021233	-0.0018586	-0.0011553	-6.249e-05	0.0012791	0.0026473	0.0037674	0.0043584	0.0041896	0.0031395	0.0012425	-0.0012865	-0.0040605	-0.0065662	-0.0082449
1.1815e-05	-5.2163e-06	-2.6168e-05	-4.7584e-05	-6.4893e-05	-7.3109e-05	-6.7818e-05	-4.6316e-05	-8.6966e-06	4.1389e-05	9.6545e-05	0.00014622	0.00017818	0.00018069	0.00014526	6.9356e-05	-4.1499e-05	-0.00017277	-0.00030173	-0.00040026	-0.00043958	-0.00039626	-0.0002586	-3.215e-05	0.00025727	0.0005641	0.00082799	0.00098311	0.00097087	0.00075412	0.00033007	-0.00026114	-0.00093498	-0.0015703	-0.0020266	-0.0021691	-0.0018987	-0.0011802	-6.3837e-05	0.0013067	0.0027043	0.0038486	0.0044523	0.0042799	0.0032072	0.0012693	-0.0013142	-0.004148	-0.0067077	-0.0084226
1.207e-05	-5.3287e-06	-2.6732e-05	-4.8609e-05	-6.6291e-05	-7.4684e-05	-6.9279e-05	-4.7314e-05	-8.8839e-06	4.2281e-05	9.8624e-05	0.00014937	0.00018202	0.00018458	0.00014839	7.0849e-05	-4.2393e-05	-0.00017649	-0.00030822	-0.00040888	-0.00044905	-0.00040479	-0.00026417	-3.2843e-05	0.00026281	0.00057625	0.00084583	0.0010043	0.00099178	0.00077037	0.00033718	-0.00026676	-0.00095512	-0.0016041	-0.0020702	-0.0022158	-0.0019396	-0.0012056	-6.5212e-05	0.0013348	0.0027626	0.0039315	0.0045482	0.0043721	0.0032763	0.0012966	-0.0013425	-0.0042374	-0.0068522	-0.0086041
1.2329e-05	-5.4434e-06	-2.7308e-05	-4.9655e-05	-6.7718e-05	-7.6292e-05	-7.077e-05	-4.8332e-05	-9.0751e-06	4.3191e-05	0.00010075	0.00015259	0.00018593	0.00018855	0.00015159	7.2375e-05	-4.3306e-05	-0.00018029	-0.00031486	-0.00041769	-0.00045872	-0.00041351	-0.00026986	-3.355e-05	0.00026847	0.00058866	0.00086404	0.0010259	0.0010131	0.00078695	0.00034444	-0.00027251	-0.00097568	-0.0016387	-0.0021148	-0.0022635	-0.0019813	-0.0012315	-6.6616e-05	0.0013635	0.0028221	0.0040162	0.0046461	0.0044662	0.0033468	0.0013245	-0.0013714	-0.0043286	-0.0069997	-0.0087893
1.2595e-05	-5.5605e-06	-2.7895e-05	-5.0723e-05	-6.9175e-05	-7.7933e-05	-7.2293e-05	-4.9372e-05	-9.2704e-06	4.412e-05	0.00010291	0.00015587	0.00018994	0.00019261	0.00015485	7.3932e-05	-4.4238e-05	-0.00018417	-0.00032163	-0.00042667	-0.00046859	-0.0004224	-0.00027566	-3.4272e-05	0.00027425	0.00060132	0.00088263	0.001048	0.0010349	0.00080388	0.00035185	-0.00027837	-0.00099667	-0.0016739	-0.0021603	-0.0023122	-0.002024	-0.001258	-6.8049e-05	0.0013929	0.0028828	0.0041026	0.0047461	0.0045623	0.0034188	0.001353	-0.0014009	-0.0044217	-0.0071503	-0.0089784
1.2866e-05	-5.6801e-06	-2.8495e-05	-5.1814e-05	-7.0662e-05	-7.9609e-05	-7.3847e-05	-5.0434e-05	-9.4697e-06	4.5069e-05	0.00010513	0.00015922	0.00019402	0.00019675	0.00015818	7.5522e-05	-4.5189e-05	-0.00018813	-0.00032855	-0.00043585	-0.00047867	-0.00043149	-0.00028159	-3.5009e-05	0.00028014	0.00061425	0.00090161	0.0010705	0.0010572	0.00082117	0.00035941	-0.00028435	-0.0010181	-0.0017099	-0.0022067	-0.0023619	-0.0020675	-0.0012851	-6.9512e-05	0.0014228	0.0029448	0.0041908	0.0048481	0.0046604	0.0034923	0.0013821	-0.0014311	-0.0045168	-0.0073041	-0.0091715
1.3142e-05	-5.8022e-06	-2.9107e-05	-5.2928e-05	-7.2181e-05	-8.132e-05	-7.5434e-05	-5.1518e-05	-9.6733e-06	4.6037e-05	0.00010739	0.00016265	0.00019819	0.00020098	0.00016158	7.7145e-05	-4.616e-05	-0.00019217	-0.00033561	-0.00044522	-0.00048895	-0.00044076	-0.00028764	-3.5761e-05	0.00028616	0.00062746	0.00092098	0.0010935	0.0010799	0.00083882	0.00036714	-0.00029047	-0.00104	-0.0017467	-0.0022542	-0.0024127	-0.0021119	-0.0013127	-7.1006e-05	0.0014534	0.0030081	0.0042809	0.0049523	0.0047606	0.0035674	0.0014118	-0.0014618	-0.0046139	-0.0074611	-0.0093686
1.3424e-05	-5.9268e-06	-2.9733e-05	-5.4065e-05	-7.3731e-05	-8.3067e-05	-7.7055e-05	-5.2624e-05	-9.8811e-06	4.7026e-05	0.00010969	0.00016614	0.00020245	0.0002053	0.00016505	7.8802e-05	-4.7152e-05	-0.0001963	-0.00034282	-0.00045478	-0.00049946	-0.00045023	-0.00029382	-3.6529e-05	0.00029231	0.00064093	0.00094077	0.001117	0.0011031	0.00085683	0.00037502	-0.00029671	-0.0010623	-0.0017842	-0.0023026	-0.0024645	-0.0021573	-0.0013409	-7.2532e-05	0.0014846	0.0030727	0.0043728	0.0050587	0.0048629	0.003644	0.0014422	-0.0014932	-0.004713	-0.0076213	-0.0095698
1.3713e-05	-6.0541e-06	-3.0371e-05	-5.5226e-05	-7.5315e-05	-8.4851e-05	-7.8709e-05	-5.3754e-05	-1.0093e-05	4.8036e-05	0.00011205	0.00016971	0.00020679	0.00020971	0.00016859	8.0494e-05	-4.8164e-05	-0.00020051	-0.00035018	-0.00046454	-0.00051018	-0.00045989	-0.00030013	-3.7314e-05	0.00029859	0.0006547	0.00096097	0.001141	0.0011268	0.00087523	0.00038308	-0.00030308	-0.0010851	-0.0018225	-0.002352	-0.0025175	-0.0022036	-0.0013697	-7.4089e-05	0.0015165	0.0031387	0.0044667	0.0051673	0.0049673	0.0037222	0.0014731	-0.0015253	-0.0048142	-0.007785	-0.0097753
1.4007e-05	-6.184e-06	-3.1023e-05	-5.6411e-05	-7.6931e-05	-8.6672e-05	-8.0399e-05	-5.4908e-05	-1.031e-05	4.9067e-05	0.00011445	0.00017335	0.00021123	0.00021421	0.00017221	8.2222e-05	-4.9198e-05	-0.00020482	-0.0003577	-0.00047451	-0.00052113	-0.00046976	-0.00030657	-3.8114e-05	0.000305	0.00066875	0.00098159	0.0011655	0.001151	0.00089402	0.0003913	-0.00030958	-0.0011084	-0.0018616	-0.0024025	-0.0025715	-0.0022509	-0.0013991	-7.5679e-05	0.001549	0.003206	0.0045626	0.0052782	0.0050739	0.0038021	0.0015047	-0.001558	-0.0049175	-0.0079521	-0.0099851
1.4307e-05	-6.3167e-06	-3.1688e-05	-5.7621e-05	-7.8581e-05	-8.8531e-05	-8.2123e-05	-5.6086e-05	-1.0531e-05	5.012e-05	0.00011691	0.00017707	0.00021576	0.0002188	0.0001759	8.3985e-05	-5.0253e-05	-0.00020921	-0.00036537	-0.00048469	-0.00053231	-0.00047984	-0.00031315	-3.8932e-05	0.00031154	0.00068309	0.0010026	0.0011905	0.0011757	0.0009132	0.00039969	-0.00031622	-0.0011322	-0.0019015	-0.0024541	-0.0026267	-0.0022992	-0.0014291	-7.7303e-05	0.0015823	0.0032748	0.0046605	0.0053915	0.0051827	0.0038837	0.001537	-0.0015914	-0.005023	-0.0081227	-0.010199
1.4614e-05	-6.4521e-06	-3.2368e-05	-5.8857e-05	-8.0266e-05	-9.0429e-05	-8.3884e-05	-5.7289e-05	-1.0757e-05	5.1194e-05	0.00011942	0.00018086	0.00022039	0.0002235	0.00017968	8.5786e-05	-5.1331e-05	-0.0002137	-0.00037321	-0.00049509	-0.00054373	-0.00049013	-0.00031986	-3.9767e-05	0.00031822	0.00069774	0.0010242	0.001216	0.0012009	0.00093278	0.00040826	-0.000323	-0.0011565	-0.0019423	-0.0025067	-0.002683	-0.0023485	-0.0014597	-7.896e-05	0.0016162	0.003345	0.0047604	0.0055071	0.0052939	0.003967	0.00157	-0.0016256	-0.0051307	-0.0082968	-0.010418
1.4927e-05	-6.5904e-06	-3.3062e-05	-6.0118e-05	-8.1987e-05	-9.2368e-05	-8.5682e-05	-5.8517e-05	-1.0987e-05	5.2292e-05	0.00012198	0.00018474	0.00022511	0.00022829	0.00018353	8.7625e-05	-5.2431e-05	-0.00021828	-0.00038121	-0.0005057	-0.00055538	-0.00050064	-0.00032672	-4.0619e-05	0.00032504	0.0007127	0.0010461	0.0012421	0.0012266	0.00095277	0.00041701	-0.00032993	-0.0011813	-0.001984	-0.0025604	-0.0027405	-0.0023988	-0.001491	-8.0653e-05	0.0016508	0.0034167	0.0048624	0.0056251	0.0054073	0.004052	0.0016036	-0.0016604	-0.0052407	-0.0084747	-0.010641
1.5247e-05	-6.7316e-06	-3.377e-05	-6.1406e-05	-8.3744e-05	-9.4347e-05	-8.7518e-05	-5.977e-05	-1.1223e-05	5.3412e-05	0.00012459	0.0001887	0.00022994	0.00023318	0.00018746	8.9503e-05	-5.3554e-05	-0.00022296	-0.00038937	-0.00051654	-0.00056728	-0.00051137	-0.00033372	-4.149e-05	0.000332	0.00072797	0.0010685	0.0012687	0.0012529	0.00097319	0.00042595	-0.000337	-0.0012066	-0.0020265	-0.0026153	-0.0027992	-0.0024502	-0.001523	-8.2381e-05	0.0016862	0.0034899	0.0049666	0.0057457	0.0055232	0.0041388	0.001638	-0.001696	-0.005353	-0.0086563	-0.010869
1.5574e-05	-6.8758e-06	-3.4493e-05	-6.2722e-05	-8.5537e-05	-9.6368e-05	-8.9393e-05	-6.1051e-05	-1.1463e-05	5.4556e-05	0.00012726	0.00019274	0.00023486	0.00023817	0.00019148	9.142e-05	-5.4702e-05	-0.00022773	-0.00039771	-0.0005276	-0.00057943	-0.00052232	-0.00034087	-4.2378e-05	0.00033912	0.00074356	0.0010914	0.0012959	0.0012797	0.00099403	0.00043507	-0.00034421	-0.0012324	-0.0020699	-0.0026713	-0.0028592	-0.0025027	-0.0015556	-8.4146e-05	0.0017223	0.0035647	0.005073	0.0058687	0.0056415	0.0042275	0.0016731	-0.0017323	-0.0054676	-0.0088417	-0.011102
1.5907e-05	-7.023e-06	-3.5232e-05	-6.4065e-05	-8.7369e-05	-9.8431e-05	-9.1307e-05	-6.2358e-05	-1.1709e-05	5.5724e-05	0.00012998	0.00019687	0.00023989	0.00024327	0.00019558	9.3377e-05	-5.5873e-05	-0.00023261	-0.00040623	-0.0005389	-0.00059184	-0.0005335	-0.00034817	-4.3286e-05	0.00034638	0.00075948	0.0011148	0.0013236	0.0013071	0.0010153	0.00044439	-0.00035158	-0.0012588	-0.0021142	-0.0027285	-0.0029204	-0.0025563	-0.0015889	-8.5947e-05	0.0017592	0.003641	0.0051816	0.0059944	0.0057623	0.004318	0.0017089	-0.0017694	-0.0055847	-0.009031	-0.01134
1.6248e-05	-7.1734e-06	-3.5986e-05	-6.5436e-05	-8.9239e-05	-0.00010054	-9.3261e-05	-6.3693e-05	-1.1959e-05	5.6917e-05	0.00013277	0.00020108	0.00024503	0.00024848	0.00019976	9.5376e-05	-5.7069e-05	-0.00023759	-0.00041492	-0.00055043	-0.00060451	-0.00054492	-0.00035562	-4.4212e-05	0.00035379	0.00077574	0.0011386	0.0013519	0.0013351	0.001037	0.0004539	-0.00035911	-0.0012858	-0.0021594	-0.0027869	-0.0029829	-0.002611	-0.0016229	-8.7787e-05	0.0017969	0.0037189	0.0052925	0.0061227	0.0058856	0.0044104	0.0017455	-0.0018073	-0.0057042	-0.0092243	-0.011583
1.6596e-05	-7.3269e-06	-3.6756e-05	-6.6836e-05	-9.1148e-05	-0.00010269	-9.5257e-05	-6.5055e-05	-1.2215e-05	5.8135e-05	0.00013561	0.00020538	0.00025027	0.0002538	0.00020404	9.7417e-05	-5.829e-05	-0.00024267	-0.0004238	-0.00056221	-0.00061744	-0.00055658	-0.00036323	-4.5158e-05	0.00036136	0.00079234	0.001163	0.0013809	0.0013637	0.0010592	0.00046361	-0.00036679	-0.0013133	-0.0022056	-0.0028465	-0.0030467	-0.0026669	-0.0016576	-8.9665e-05	0.0018353	0.0037985	0.0054058	0.0062537	0.0060116	0.0045048	0.0017828	-0.0018459	-0.0058263	-0.0094217	-0.01183
1.6951e-05	-7.4836e-06	-3.7542e-05	-6.8266e-05	-9.3098e-05	-0.00010489	-9.7295e-05	-6.6447e-05	-1.2476e-05	5.9379e-05	0.00013851	0.00020978	0.00025562	0.00025922	0.0002084	9.9501e-05	-5.9537e-05	-0.00024786	-0.00043287	-0.00057423	-0.00063065	-0.00056849	-0.000371	-4.6124e-05	0.00036909	0.00080929	0.0011879	0.0014104	0.0013929	0.0010819	0.00047353	-0.00037464	-0.0013414	-0.0022528	-0.0029074	-0.0031119	-0.0027239	-0.0016931	-9.1583e-05	0.0018746	0.0038798	0.0055214	0.0063875	0.0061402	0.0046011	0.001821	-0.0018854	-0.0059509	-0.0096232	-0.012083
1.7313e-05	-7.6436e-06	-3.8345e-05	-6.9726e-05	-9.5089e-05	-0.00010713	-9.9375e-05	-6.7868e-05	-1.2743e-05	6.0648e-05	0.00014147	0.00021426	0.00026109	0.00026477	0.00021286	0.00010163	-6.081e-05	-0.00025316	-0.00044213	-0.00058651	-0.00064413	-0.00058064	-0.00037893	-4.7111e-05	0.00037698	0.00082659	0.0012133	0.0014406	0.0014226	0.001105	0.00048365	-0.00038265	-0.00137	-0.002301	-0.0029696	-0.0031784	-0.0027822	-0.0017293	-9.3542e-05	0.0019147	0.0039627	0.0056395	0.0065241	0.0062715	0.0046995	0.0018599	-0.0019258	-0.0060782	-0.009829	-0.012342
1.7683e-05	-7.807e-06	-3.9165e-05	-7.1216e-05	-9.7122e-05	-0.00010942	-0.0001015	-6.9319e-05	-1.3016e-05	6.1945e-05	0.00014449	0.00021884	0.00026667	0.00027043	0.00021741	0.0001038	-6.211e-05	-0.00025857	-0.00045158	-0.00059905	-0.0006579	-0.00059306	-0.00038703	-4.8118e-05	0.00038504	0.00084426	0.0012392	0.0014714	0.0014531	0.0011287	0.00049399	-0.00039083	-0.0013993	-0.0023502	-0.0030331	-0.0032464	-0.0028416	-0.0017663	-9.5542e-05	0.0019556	0.0040475	0.00576	0.0066635	0.0064055	0.0048	0.0018997	-0.0019669	-0.0062081	-0.010039	-0.012606
1.8061e-05	-7.9739e-06	-4.0002e-05	-7.2738e-05	-9.9198e-05	-0.00011176	-0.00010367	-7.08e-05	-1.3294e-05	6.3269e-05	0.00014758	0.00022352	0.00027237	0.00027621	0.00022205	0.00010602	-6.3437e-05	-0.0002641	-0.00046123	-0.00061186	-0.00067197	-0.00060573	-0.0003953	-4.9146e-05	0.00039327	0.00086231	0.0012657	0.0015028	0.0014841	0.0011528	0.00050455	-0.00039918	-0.0014292	-0.0024004	-0.0030979	-0.0033158	-0.0029024	-0.001804	-9.7584e-05	0.0019974	0.004134	0.0058832	0.0068059	0.0065424	0.0049026	0.0019403	-0.002009	-0.0063408	-0.010254	-0.012875
1.8447e-05	-8.1443e-06	-4.0857e-05	-7.4292e-05	-0.00010132	-0.00011415	-0.00010588	-7.2313e-05	-1.3578e-05	6.4621e-05	0.00015074	0.0002283	0.00027819	0.00028211	0.0002268	0.00010828	-6.4793e-05	-0.00026974	-0.00047108	-0.00062493	-0.00068632	-0.00061867	-0.00040375	-5.0196e-05	0.00040168	0.00088073	0.0012927	0.0015349	0.0015158	0.0011774	0.00051533	-0.00040771	-0.0014598	-0.0024517	-0.0031641	-0.0033866	-0.0029644	-0.0018426	-9.9669e-05	0.0020401	0.0042223	0.0060089	0.0069514	0.0066822	0.0050073	0.0019817	-0.0020519	-0.0064763	-0.010473	-0.01315
1.8841e-05	-8.3182e-06	-4.173e-05	-7.5879e-05	-0.00010348	-0.00011658	-0.00010815	-7.3858e-05	-1.3868e-05	6.6001e-05	0.00015395	0.00023317	0.00028413	0.00028814	0.00023164	0.0001106	-6.6177e-05	-0.0002755	-0.00048115	-0.00063828	-0.00070098	-0.00063189	-0.00041238	-5.1269e-05	0.00041026	0.00089955	0.0013204	0.0015677	0.0015482	0.0012026	0.00052634	-0.00041642	-0.001491	-0.0025041	-0.0032317	-0.003459	-0.0030277	-0.0018819	-0.0001018	0.0020836	0.0043125	0.0061372	0.0070999	0.006825	0.0051143	0.0020241	-0.0020957	-0.0066146	-0.010696	-0.013431
1.9243e-05	-8.4959e-06	-4.2621e-05	-7.75e-05	-0.00010569	-0.00011907	-0.00011046	-7.5435e-05	-1.4164e-05	6.7411e-05	0.00015724	0.00023815	0.0002902	0.00029429	0.00023659	0.00011296	-6.759e-05	-0.00028139	-0.00049142	-0.00065191	-0.00071595	-0.00064538	-0.00042118	-5.2363e-05	0.00041902	0.00091876	0.0013486	0.0016012	0.0015813	0.0012282	0.00053758	-0.00042532	-0.0015228	-0.0025576	-0.0033007	-0.0035328	-0.0030924	-0.0019221	-0.00010397	0.0021281	0.0044046	0.0062683	0.0072515	0.0069707	0.0052235	0.0020673	-0.0021405	-0.0067559	-0.010925	-0.013718
1.9654e-05	-8.6773e-06	-4.3531e-05	-7.9155e-05	-0.00010795	-0.00012162	-0.00011281	-7.7046e-05	-1.4467e-05	6.885e-05	0.0001606	0.00024324	0.0002964	0.00030057	0.00024164	0.00011537	-6.9033e-05	-0.0002874	-0.00050191	-0.00066583	-0.00073124	-0.00065916	-0.00043018	-5.3481e-05	0.00042796	0.00093837	0.0013773	0.0016354	0.001615	0.0012545	0.00054906	-0.0004344	-0.0015553	-0.0026122	-0.0033712	-0.0036083	-0.0031584	-0.0019632	-0.00010619	0.0021736	0.0044986	0.0064021	0.0074063	0.0071196	0.0053351	0.0021114	-0.0021862	-0.0069001	-0.011158	-0.014011
2.0074e-05	-8.8625e-06	-4.446e-05	-8.0844e-05	-0.00011025	-0.00012421	-0.00011522	-7.869e-05	-1.4775e-05	7.032e-05	0.00016403	0.00024843	0.00030272	0.00030699	0.0002468	0.00011783	-7.0507e-05	-0.00029353	-0.00051263	-0.00068004	-0.00074685	-0.00067323	-0.00043936	-5.4623e-05	0.0004371	0.0009584	0.0014068	0.0016703	0.0016495	0.0012812	0.00056078	-0.00044367	-0.0015885	-0.0026679	-0.0034431	-0.0036853	-0.0032258	-0.0020051	-0.00010846	0.00222	0.0045947	0.0065388	0.0075644	0.0072715	0.0054489	0.0021565	-0.0022328	-0.0070474	-0.011396	-0.01431
2.0502e-05	-9.0516e-06	-4.5409e-05	-8.257e-05	-0.00011261	-0.00012686	-0.00011768	-8.037e-05	-1.5091e-05	7.182e-05	0.00016753	0.00025373	0.00030918	0.00031354	0.00025207	0.00012035	-7.2012e-05	-0.0002998	-0.00052357	-0.00069455	-0.00076279	-0.0006876	-0.00044874	-5.5789e-05	0.00044643	0.00097886	0.0014368	0.0017059	0.0016847	0.0013086	0.00057275	-0.00045314	-0.0016224	-0.0027249	-0.0035166	-0.0037639	-0.0032947	-0.0020479	-0.00011077	0.0022674	0.0046927	0.0066783	0.0077259	0.0074267	0.0055652	0.0022025	-0.0022805	-0.0071978	-0.01164	-0.014615
2.094e-05	-9.2448e-06	-4.6378e-05	-8.4332e-05	-0.00011501	-0.00012957	-0.00012019	-8.2085e-05	-1.5413e-05	7.3353e-05	0.0001711	0.00025915	0.00031578	0.00032023	0.00025745	0.00012292	-7.3548e-05	-0.00030619	-0.00053474	-0.00070938	-0.00077907	-0.00070227	-0.00045831	-5.6979e-05	0.00045595	0.00099974	0.0014674	0.0017423	0.0017207	0.0013365	0.00058497	-0.00046281	-0.001657	-0.002783	-0.0035916	-0.0038442	-0.003365	-0.0020916	-0.00011314	0.0023157	0.0047928	0.0068208	0.0078907	0.0075852	0.005684	0.0022495	-0.0023292	-0.0073514	-0.011888	-0.014927
2.1386e-05	-9.442e-06	-4.7367e-05	-8.6131e-05	-0.00011746	-0.00013233	-0.00012276	-8.3836e-05	-1.5741e-05	7.4918e-05	0.00017475	0.00026468	0.00032252	0.00032706	0.00026294	0.00012554	-7.5117e-05	-0.00031272	-0.00054615	-0.00072451	-0.00079569	-0.00071726	-0.00046809	-5.8195e-05	0.00046568	0.0010211	0.0014987	0.0017795	0.0017574	0.001365	0.00059745	-0.00047268	-0.0016924	-0.0028424	-0.0036683	-0.0039263	-0.0034368	-0.0021362	-0.00011555	0.0023651	0.0048951	0.0069663	0.008059	0.007747	0.0058052	0.0022975	-0.0023788	-0.0075082	-0.012142	-0.015246
2.1843e-05	-9.6434e-06	-4.8377e-05	-8.7968e-05	-0.00011997	-0.00013516	-0.00012537	-8.5624e-05	-1.6077e-05	7.6516e-05	0.00017848	0.00027032	0.0003294	0.00033404	0.00026855	0.00012822	-7.6719e-05	-0.00031939	-0.0005578	-0.00073996	-0.00081266	-0.00073256	-0.00047807	-5.9436e-05	0.00047561	0.0010429	0.0015307	0.0018175	0.0017948	0.0013941	0.00061019	-0.00048276	-0.0017285	-0.002903	-0.0037465	-0.00401	-0.0035101	-0.0021817	-0.00011801	0.0024156	0.0049995	0.0071149	0.0082309	0.0079122	0.0059291	0.0023465	-0.0024296	-0.0076684	-0.012401	-0.015571
2.2308e-05	-9.8491e-06	-4.9409e-05	-8.9844e-05	-0.00012253	-0.00013804	-0.00012805	-8.745e-05	-1.642e-05	7.8147e-05	0.00018229	0.00027609	0.00033642	0.00034116	0.00027427	0.00013095	-7.8355e-05	-0.00032621	-0.00056969	-0.00075574	-0.00082999	-0.00074818	-0.00048827	-6.0704e-05	0.00048576	0.0010651	0.0015633	0.0018562	0.0018331	0.0014239	0.0006232	-0.00049306	-0.0017653	-0.0029649	-0.0038264	-0.0040955	-0.0035849	-0.0022283	-0.00012053	0.0024671	0.0051061	0.0072667	0.0084065	0.008081	0.0060555	0.0023965	-0.0024814	-0.0078319	-0.012665	-0.015903
2.2784e-05	-1.0059e-05	-5.0463e-05	-9.1759e-05	-0.00012514	-0.00014098	-0.00013078	-8.9315e-05	-1.677e-05	7.9814e-05	0.00018617	0.00028197	0.00034359	0.00034844	0.00028012	0.00013374	-8.0026e-05	-0.00033316	-0.00058184	-0.00077186	-0.00084768	-0.00076413	-0.00049868	-6.1998e-05	0.00049611	0.0010878	0.0015967	0.0018958	0.0018722	0.0014542	0.00063649	-0.00050357	-0.001803	-0.0030281	-0.003908	-0.0041828	-0.0036614	-0.0022758	-0.0001231	0.0025197	0.005215	0.0074216	0.0085857	0.0082533	0.0061846	0.0024476	-0.0025343	-0.0079989	-0.012935	-0.016242
2.327e-05	-1.0273e-05	-5.1538e-05	-9.3716e-05	-0.00012781	-0.00014399	-0.00013357	-9.1219e-05	-1.7128e-05	8.1515e-05	0.00019014	0.00028798	0.00035092	0.00035586	0.00028609	0.00013659	-8.1732e-05	-0.00034026	-0.00059424	-0.00078831	-0.00086576	-0.00078042	-0.00050931	-6.332e-05	0.00050669	0.001111	0.0016307	0.0019362	0.0019121	0.0014852	0.00065006	-0.00051431	-0.0018414	-0.0030927	-0.0039913	-0.004272	-0.0037394	-0.0023243	-0.00012573	0.0025734	0.0053262	0.0075798	0.0087687	0.0084292	0.0063165	0.0024998	-0.0025883	-0.0081694	-0.013211	-0.016588
[truncated: 251 more columns]
