# Supplementary material for: Control of quantum electrodynamical processes by shaping electron wavepackets
Source: Nat Commun. 2021 Mar 17;12:1700. doi: 10.1038/s41467-021-21367-1 (PMC7969958; doi:10.1038/s41467-021-21367-1)
Supplement: Supplementary file 3 — Source Data [file 41467_2021_21367_MOESM3_ESM.zip › FigM2/x_M2l.csv]

-10.019	-9.9524	-9.8856	-9.8188	-9.752	-9.6852	-9.6184	-9.5516	-9.4848	-9.418	-9.3512	-9.2844	-9.2176	-9.1508	-9.084	-9.0172	-8.9504	-8.8836	-8.8169	-8.7501	-8.6833	-8.6165	-8.5497	-8.4829	-8.4161	-8.3493	-8.2825	-8.2157	-8.1489	-8.0821	-8.0153	-7.9485	-7.8817	-7.8149	-7.7481	-7.6814	-7.6146	-7.5478	-7.481	-7.4142	-7.3474	-7.2806	-7.2138	-7.147	-7.0802	-7.0134	-6.9466	-6.8798	-6.813	-6.7462
[truncated: 251 more columns]
