# Supplementary material for: Control of quantum electrodynamical processes by shaping electron wavepackets
Source: Nat Commun. 2021 Mar 17;12:1700. doi: 10.1038/s41467-021-21367-1 (PMC7969958; doi:10.1038/s41467-021-21367-1)
Supplement: Supplementary file 3 — Source Data [file 41467_2021_21367_MOESM3_ESM.zip › FigM2/x_M2mr.csv]

-16.031	-15.924	-15.817	-15.71	-15.603	-15.496	-15.389	-15.283	-15.176	-15.069	-14.962	-14.855	-14.748	-14.641	-14.534	-14.428	-14.321	-14.214	-14.107	-14	-13.893	-13.786	-13.679	-13.573	-13.466	-13.359	-13.252	-13.145	-13.038	-12.931	-12.825	-12.718	-12.611	-12.504	-12.397	-12.29	-12.183	-12.076	-11.97	-11.863	-11.756	-11.649	-11.542	-11.435	-11.328	-11.221	-11.115	-11.008	-10.901	-10.794
[truncated: 251 more columns]
