# Supplementary material for: Control of quantum electrodynamical processes by shaping electron wavepackets
Source: Nat Commun. 2021 Mar 17;12:1700. doi: 10.1038/s41467-021-21367-1 (PMC7969958; doi:10.1038/s41467-021-21367-1)
Supplement: Supplementary file 3 — Source Data [file 41467_2021_21367_MOESM3_ESM.zip › FigM2/y_M2l.csv]

-10.019	-9.9521	-9.8851	-9.8181	-9.7511	-9.6841	-9.617	-9.55	-9.483	-9.416	-9.349	-9.282	-9.2149	-9.1479	-9.0809	-9.0139	-8.9469	-8.8799	-8.8128	-8.7458	-8.6788	-8.6118	-8.5448	-8.4777	-8.4107	-8.3437	-8.2767	-8.2097	-8.1427	-8.0756	-8.0086	-7.9416	-7.8746	-7.8076	-7.7405	-7.6735	-7.6065	-7.5395	-7.4725	-7.4055	-7.3384	-7.2714	-7.2044	-7.1374	-7.0704	-7.0034	-6.9363	-6.8693	-6.8023	-6.7353
[truncated: 250 more columns]
