# Supplementary material for: Control of quantum electrodynamical processes by shaping electron wavepackets
Source: Nat Commun. 2021 Mar 17;12:1700. doi: 10.1038/s41467-021-21367-1 (PMC7969958; doi:10.1038/s41467-021-21367-1)
Supplement: Supplementary file 3 — Source Data [file 41467_2021_21367_MOESM3_ESM.zip › FigM2/y_M2mr.csv]

-0.80153	-0.79617	-0.79081	-0.78545	-0.78009	-0.77473	-0.76936	-0.764	-0.75864	-0.75328	-0.74792	-0.74256	-0.7372	-0.73183	-0.72647	-0.72111	-0.71575	-0.71039	-0.70503	-0.69967	-0.6943	-0.68894	-0.68358	-0.67822	-0.67286	-0.6675	-0.66214	-0.65677	-0.65141	-0.64605	-0.64069	-0.63533	-0.62997	-0.62461	-0.61924	-0.61388	-0.60852	-0.60316	-0.5978	-0.59244	-0.58708	-0.58171	-0.57635	-0.57099	-0.56563	-0.56027	-0.55491	-0.54955	-0.54418	-0.53882
[truncated: 250 more columns]
